# Supplementary material for: Chromosome genome assembly for the meagre, Argyrosomus regius, reveals species adaptations and sciaenid sex-related locus evolution
Source: Front Genet. 2023 Jan 10;13:1081760. doi: 10.3389/fgene.2022.1081760 (PMC9871315; doi:10.3389/fgene.2022.1081760)
Supplement: Supplementary file 2 [file DataSheet4.ZIP]

Archive with 1 entries (1 files):
- aregius_REPEATS_CHROMS_SORTED.gff
