# Supplementary material for: Chromosome genome assembly for the meagre, Argyrosomus regius, reveals species adaptations and sciaenid sex-related locus evolution
Source: Front Genet. 2023 Jan 10;13:1081760. doi: 10.3389/fgene.2022.1081760 (PMC9871315; doi:10.3389/fgene.2022.1081760)
Supplement: Supplementary file 3 [file DataSheet1.ZIP › aregius_functional_annotation_vOCT22.tsv]

Gene	eggNOG_name	eggNOG_description	PANTHER_description	RBH_danio_rerio_gene
AregG00001	CLEC17A	CD209 antigen-like protein	C-TYPE LECTIN DOMAIN-CONTAINING PROTEIN	si:dkey-187i8.2
AregG00002	NLRP12	PRY	B30.2/SPRY DOMAIN-CONTAINING PROTEIN-RELATED	si:zfos-364h11.2
AregG00003			LFA-3	BX664625.1
AregG00004	-	Immunoglobulin	CD150
AregG00005	-	Immunoglobulin	LFA-3	si:dkey-102c8.3
AregG00006	-	Immunoglobulin	SIGNALING LYMPHOCYTIC ACTIVATION MOLECULE	zgc:171601
AregG00007	NLRP12	PRY	B30.2/SPRY DOMAIN-CONTAINING PROTEIN-RELATED	si:zfos-364h11.2
AregG00008	-	-	CD48 ANTIGEN
AregG00009	-	protein K11-linked deubiquitination	UBIQUITIN CARBOXYL-TERMINAL HYDROLASE	si:ch211-165f21.4
AregG00010	-	Interferon-induced protein 44-like	G DOMAIN-CONTAINING PROTEIN-RELATED	si:dkeyp-75b4.9 si:dkey-79f11.8 si:ch211-208g24.8 si:dkey-79f11.8 si:dkey-79f11.8
AregG00011
AregG00012	-	Interferon-induced protein 44-like	G DOMAIN-CONTAINING PROTEIN-RELATED	si:dkey-79f11.8
AregG00013	-	Interferon-induced protein 44-like	G DOMAIN-CONTAINING PROTEIN-RELATED	si:dkey-79f11.8
AregG00014	-	Interferon-induced protein 44-like	G DOMAIN-CONTAINING PROTEIN-RELATED	si:dkey-79f11.8 si:ch211-208g24.8 si:ch211-208g24.8
AregG00015	-	PXA domain	SORTING NEXIN-25	si:rp71-46j2.7
AregG00016	SLC25A5	Belongs to the mitochondrial carrier (TC 2.A.29) family	ADP/ATP TRANSLOCASE 1	slc25a5
AregG00017	SLC25A43	Solute carrier family 25 member 43	SOLUTE CARRIER FAMILY 25 MEMBER 43	slc25a43
AregG00018	-	Ligand of numb-protein X 2b	LIGAND OF NUMB-PROTEIN X 2B	lnx2b
AregG00019	CHIC1	Cysteine-rich hydrophobic domain 1	CYSTEINE-RICH HYDROPHOBIC DOMAIN-CONTAINING PROTEIN 1	chic1
AregG00020	CDX4	Caudal type homeo box transcription factor 4	HOMEOBOX PROTEIN CDX-4	cdx4
AregG00021	kin-16	Belongs to the protein kinase superfamily. Tyr protein kinase family. CSF-1 PDGF receptor subfamily	VASCULAR ENDOTHELIAL GROWTH FACTOR RECEPTOR 1	kdrl
AregG00022	TEX11	Testis expressed 11	TESTIS-EXPRESSED PROTEIN 11	tex11 tex11
AregG00023	TEX11	Testis expressed 11	TESTIS EXPRESSED 11	tex11
AregG00024	DLG3	large homolog 3	DISKS LARGE HOMOLOG 3	dlg3
AregG00025	GDPD2	Glycerophosphodiester phosphodiesterase domain containing 2	GLYCEROPHOSPHOINOSITOL INOSITOLPHOSPHODIESTERASE GDPD2	gdpd2
AregG00026	PDZD11	PDZ domain containing 11	PDZ DOMAIN-CONTAINING PROTEIN 11	pdzd11
AregG00027	stard10	(START) domain containing 10	START DOMAIN-CONTAINING PROTEIN	stard14
AregG00028	rab41	RAB41	member RAS oncogene family	RAS-RELATED PROTEIN RAB-6B	rab41
AregG00029	arr3	Arrestin 3	retinal (X-arrestin)	ARRESTIN-C	arr3b
AregG00030	inppl1	Inositol polyphosphate phosphatase-like 1b	PHOSPHATIDYLINOSITOL 3	4	5-TRISPHOSPHATE 5-PHOSPHATASE 2B	inppl1b
AregG00031	P2RY4	Pyrimidinergic receptor P2Y	G-protein coupled	4-like	P2Y PURINOCEPTOR 4	p2ry2.2
AregG00032	SOX3	SRY (sex determining region Y)-box 3	TRANSCRIPTION FACTOR SOX-3	sox3
AregG00033	ATP11C	Belongs to the cation transport ATPase (P-type) (TC 3.A.3) family. Type IV subfamily	PHOSPHOLIPID-TRANSPORTING ATPASE IG	atp11c
AregG00034	MCF2	MCF.2 cell line derived transforming sequence a	PROTO-ONCOGENE DBL	mcf2a
AregG00035	F9	coagulation factor	COAGULATION FACTOR IX	f9a
AregG00036	FGF13	Fibroblast growth factor	FIBROBLAST GROWTH FACTOR	fgf13a
AregG00037
AregG00038	-	Zic family member 6	ZIC FAMILY MEMBER 6	zic6
AregG00039	ZIC3	Zic family member 3 heterotaxy 1 (odd-paired homolog	Drosophila)	ZINC FINGER PROTEIN ZIC 3	zic3
AregG00040	GPR101	G protein-coupled receptor 101	G-PROTEIN COUPLED RECEPTOR 101-RELATED	gpr101
AregG00041	TM9SF2	transmembrane 9 superfamily member	TRANSMEMBRANE 9 SUPERFAMILY MEMBER	tm9sf5
AregG00042	RBMX	RNA binding motif protein	X-linked	RNA-BINDING MOTIF PROTEIN	X CHROMOSOME	rbmx
AregG00043	ARHGEF6	guanine nucleotide exchange factor	RHO GUANINE NUCLEOTIDE EXCHANGE FACTOR 6	arhgef6
AregG00044	-	Belongs to the tumor necrosis factor family	TNF_2 DOMAIN-CONTAINING PROTEIN	cd40lg
AregG00045	tmtops3a	Teleost multiple tissue opsin	G_PROTEIN_RECEP_F1_2 DOMAIN-CONTAINING PROTEIN	tmtops3b tmtops3a
AregG00046	vgll1	Vestigial/Tondu family	SI:CH73-52F15.5-RELATED	si:dkeyp-11e3.1
AregG00047				adgrg4a
AregG00048	MAP7D3	MAP7 domain containing 3	MAP7 DOMAIN-CONTAINING PROTEIN 3	map7d3
AregG00049	FHL1	four and a half LIM domains	FOUR AND A HALF LIM DOMAINS 1	fhl1a
AregG00050	SLC9A6	Solute carrier family 9 (sodium hydrogen exchanger)	member 6a	SODIUM/HYDROGEN EXCHANGER 6	slc9a7 slc9a6b slc9a6b slc9a6a
AregG00051	TAF7	TAF7 RNA polymerase II	TATA box binding protein (TBP)-associated factor	TRANSCRIPTION INITIATION FACTOR TFIID SUBUNIT 7	taf7
AregG00052	AIPL1	farnesylated protein binding	TPR_REGION DOMAIN-CONTAINING PROTEIN	aipl2
AregG00053	DRP2	Dystrophin related protein 2	DYSTROPHIN-RELATED PROTEIN 2	drp2
AregG00054	CENPI	Centromere protein I	CENTROMERE PROTEIN I	cenpi
AregG00055	TMEM35	Transmembrane protein 35	TRANSMEMBRANE PROTEIN 35A	tmem35
AregG00056	arl13a	ADP-ribosylation factor-like	ADP-RIBOSYLATION FACTOR-LIKE 13A	arl13a
AregG00057	XKRX	XK	Kell blood group complex subunit-related	X-linked	XK-RELATED PROTEIN 2	xkrx
AregG00058	NOX1	NADPH oxidase 1	NADPH OXIDASE 1	nox1
AregG00059	CSTF2	Cleavage stimulation factor	3' pre-RNA	subunit 2	CLEAVAGE STIMULATION FACTOR SUBUNIT 2	cstf2
AregG00060	BCORL1	BCL-6 corepressor-like	BCL-6 COREPRESSOR-LIKE PROTEIN 1	bcorl1
AregG00061
AregG00062	-	Mid1-interacting protein 1-like	MID1-INTERACTING PROTEIN 1-LIKE	mid1ip1l
AregG00063	TSPAN6	Tetraspanin 7	TETRASPANIN-7	tspan7
AregG00064	SRPX2	Sushi-repeat containing protein	X-linked 2	SUSHI REPEAT-CONTAINING PROTEIN SRPX2	srpx2
AregG00065	SYTL4	Synaptotagmin-like	SYNAPTOTAGMIN-LIKE PROTEIN 4	sytl4
AregG00066	TRMT12	tRNA methyltransferase 12 homolog (S. cerevisiae)	TRNA WYBUTOSINE-SYNTHESIZING PROTEIN 2 HOMOLOG	trmt12
AregG00067	ZDHHC9	Zinc finger	DHHC-type containing 9	PALMITOYLTRANSFERASE ZDHHC9	zdhhc9
AregG00068	SASH3	SAM and SH3	SAM AND SH3 DOMAIN-CONTAINING PROTEIN 3	sash3
AregG00069	XPNPEP2	X-prolyl aminopeptidase (aminopeptidase P) 2	membrane-bound	XAA-PRO AMINOPEPTIDASE 2	xpn
AregG00070			SUBFAMILY NOT NAMED
AregG00071	-	Belongs to the intermediate filament family	IF ROD DOMAIN-CONTAINING PROTEIN	vimr2
AregG00072	OCRL	Oculocerebrorenal syndrome of Lowe	INOSITOL POLYPHOSPHATE 5-PHOSPHATASE OCRL	ocrl
AregG00073
AregG00074
AregG00075	-	Protein eva-1 homolog C-like	SI:CH73-335M24.2	si:ch73-335m24.2
AregG00076	CLIC2	Chloride intracellular channel	CHLORIDE INTRACELLULAR CHANNEL PROTEIN	clic2
AregG00077	C1GALT1C1	C1GALT1-specific chaperone 1	C1GALT1-SPECIFIC CHAPERONE 1	c1galt1c1
AregG00078	MCTS1	Malignant T-cell-amplified sequence	MALIGNANT T-CELL-AMPLIFIED SEQUENCE 1	mcts1
AregG00079	CUL4B	Belongs to the cullin family	CULLIN-4B	cul4b
AregG00080	LAMP2	membrane glycoprotein 2	LYSOSOME-ASSOCIATED MEMBRANE GLYCOPROTEIN 2	lamp2
AregG00081	ATP1B4	This is the non-catalytic component of the active enzyme	which catalyzes the hydrolysis of ATP coupled with the exchange of Na( ) and K( ) ions across the plasma membrane	PROTEIN ATP1B4	atp1b4
AregG00082	TMEM255A	Transmembrane protein 255A	TRANSMEMBRANE PROTEIN 255A	tmem255a
AregG00083	ZBTB33	Zinc finger and BTB domain containing 33	TRANSCRIPTIONAL REGULATOR KAISO	zbtb33
AregG00084	NKAP	NFKB activating protein	NKAP-LIKE PROTEIN	nkap
AregG00085	UPF3B	regulator of nonsense transcripts	REGULATOR OF NONSENSE TRANSCRIPTS 3B	upf3b
AregG00086	SOWAHD	ankyrin repeat	ANKYRIN REPEAT DOMAIN-CONTAINING PROTEIN SOWAHD	sowahd
AregG00087	PTTG1	Pituitary tumor-transforming 1	SECURIN	pttg1
AregG00088	SEPT6	Belongs to the TRAFAC class TrmE-Era-EngA-EngB-Septin- like GTPase superfamily. Septin GTPase family	SEPTIN-6	sept6
AregG00089	NKRF	NF-kappa B repressing factor	NF-KAPPA-B-REPRESSING FACTOR	nkrf
AregG00090	UBE2A	Ubiquitin-conjugating enzyme E2 A	UBIQUITIN-CONJUGATING ENZYME E2 A	ube2a
AregG00091	ELF1	E74-like factor 1 (ets domain transcription factor)	ETS-RELATED TRANSCRIPTION FACTOR ELF-1	elf1
AregG00092	TNMD	Tenomodulin	TENOMODULIN	tnmd
AregG00093	PCDH19	Protocadherin 19	PROTOCADHERIN-19	pcdh19
AregG00094	-	Belongs to the TRAFAC class dynamin-like GTPase superfamily. Dynamin Fzo YdjA family	MITOFUSIN-1	mfn1b
AregG00095	-	Belongs to the TRAFAC class dynamin-like GTPase superfamily. Dynamin Fzo YdjA family	MITOFUSIN-1	mfn1b
AregG00096
AregG00097	FAM132B	Family with sequence similarity 132	member B	C1Q DOMAIN-CONTAINING PROTEIN	si:ch1073-184j22.1
AregG00098	CYP7B1	Cytochrome P450	family 7	subfamily C	polypeptide 1	CYTOCHROME P450 7B1	cyp7b1 cyp7b1
AregG00099	ARMC1	Armadillo repeat containing 1	ARMADILLO REPEAT-CONTAINING PROTEIN 1	armc1 armc1
AregG00100			IGV DOMAIN-CONTAINING PROTEIN-RELATED	tradv10.0.2
AregG00101	TRAC	Immunoglobulin V-Type	IGV DOMAIN-CONTAINING PROTEIN-RELATED	tradv24.0.5
AregG00102	TRAV21	Immunoglobulin V-set domain	IGV DOMAIN-CONTAINING PROTEIN-RELATED	tradv10.0.2
AregG00103	TRAC	Immunoglobulin V-Type	IGV DOMAIN-CONTAINING PROTEIN-RELATED	tradv10.0.2 tradv10.0.2 tradv10.0.2 tradv10.0.2 tradv10.0.2 tradv10.0.2 tradv10.0.2 tradv10.0.2 tradv10.0.2 tradv10.0.2
AregG00104	TRAC	Immunoglobulin V-Type	IGV DOMAIN-CONTAINING PROTEIN-RELATED	tradv10.0.2
AregG00105	TRAC	Immunoglobulin V-Type	IGV DOMAIN-CONTAINING PROTEIN-RELATED	tradv25.0.1
AregG00106	TRAC	Immunoglobulin V-Type	IGV DOMAIN-CONTAINING PROTEIN-RELATED	tradv24.0.5 tradv24.0.3
AregG00107	TRAC	Immunoglobulin V-Type	IGV DOMAIN-CONTAINING PROTEIN-RELATED	tradv10.0.2
AregG00108	TRAC	Immunoglobulin V-Type	IGV DOMAIN-CONTAINING PROTEIN-RELATED	tradv25.0.1 tradv25.0.1 tradv25.0.1
AregG00109	TRAC	Immunoglobulin V-Type	IGV DOMAIN-CONTAINING PROTEIN-RELATED	tradv10.0.3 tradv10.0.3
AregG00110			RAS-ASSOCIATING DOMAIN-CONTAINING PROTEIN
AregG00111	TRAC	Immunoglobulin V-Type	IGV DOMAIN-CONTAINING PROTEIN-RELATED	tradv24.0.5
AregG00112
AregG00113	TRAC	Immunoglobulin V-Type	IGV DOMAIN-CONTAINING PROTEIN-RELATED	tradv25.0.1
AregG00114
AregG00115	RNF10	Ring finger protein 10	RING FINGER 10 FAMILY MEMBER	rnf10
AregG00116	KIAA1671	Si ch73-138n13.1	TANKYRASE_BDG_C DOMAIN-CONTAINING PROTEIN	si:ch73-138n13.1
AregG00117	CRYBB3	Belongs to the beta gamma-crystallin family	BETA-CRYSTALLIN B3	crybb3
AregG00118	CRYBB2	Belongs to the beta gamma-crystallin family	BETA-CRYSTALLIN B2	crybb2
AregG00119	CTU1	Plays a central role in 2-thiolation of mcm(5)S(2)U at tRNA wobble positions of tRNA(Lys)	tRNA(Glu) and tRNA(Gln). Directly binds tRNAs and probably acts by catalyzing adenylation of tRNAs	an intermediate required for 2-thiolation. It is unclear whether it acts as a sulfurtransferase that transfers sulfur from thiocarboxylated urm1 onto the uridine of tRNAs at wobble position	CYTOPLASMIC TRNA 2-THIOLATION PROTEIN 1	ctu1
AregG00120	pxn	isoform X1	PAXILLIN	pxnb
AregG00121	RNF181	Ring finger protein 181	E3 UBIQUITIN-PROTEIN LIGASE RNF181	rnf181
AregG00122	TMEM150A	Transmembrane protein 150A	TRANSMEMBRANE PROTEIN 150A	tmem150aa
AregG00123	C12orf43	Chromosome 12 open reading frame 43	CHROMOSOME 12 ORF 43 HOMOLOG	zgc:162025
AregG00124	HNF1A	HNF1 homeobox a	HEPATOCYTE NUCLEAR FACTOR 1-ALPHA	hnf1a
AregG00125
AregG00126	MSI1	RNA-binding protein Musashi homolog	RNA-BINDING PROTEIN MUSASHI HOMOLOG 1	msi1
AregG00127	PRKAB1	Protein kinase	AMP-activated	beta 1 non-catalytic subunit	b	5'-AMP-ACTIVATED PROTEIN KINASE SUBUNIT BETA-1	prkab1b
AregG00128	PLA2G1B	phospholipase A2-like	PHOSPHOLIPASE A2	pla2g1b
AregG00129	CD207	C-type lectin domain family	C-TYPE LECTIN DOMAIN-CONTAINING PROTEIN 180	asgrl1
AregG00130	COX6A1	Cytochrome c oxidase subunit	CYTOCHROME C OXIDASE SUBUNIT	cox6a1
AregG00131	-	myb SANT-like DNA-binding domain-containing protein 4-like	NUCLEAR APOPTOSIS-INDUCING FACTOR 1	si:ch211-107p11.3
AregG00132	HPS4	Hermansky-Pudlak syndrome 4	HERMANSKY-PUDLAK SYNDROME 4 PROTEIN LIGHT-EAR PROTEIN-RELATED	hps4
AregG00133	GIMAP7	GTPase IMAP family member 8-like	GTPASE IMAP FAMILY MEMBER 4	si:ch211-229i14.2 BX004785.2
AregG00134	-	-	SI:CH211-196P9.1-RELATED	si:ch211-196p9.1
AregG00135			SI:CH211-196P9.1-RELATED	si:ch211-196p9.1
AregG00136	-	-		si:ch211-170d8.2
AregG00137	CABP1	Calcium binding protein	CALCIUM-BINDING PROTEIN 2	cabp1a
AregG00138	ASPHD2	Aspartate beta-hydroxylase	ASPARTATE BETA-HYDROXYLASE DOMAIN-CONTAINING PROTEIN 2	asphd2
AregG00139
AregG00140	GGT5	gamma-glutamyltransferase	SUBFAMILY NOT NAMED	ggt5a
AregG00141
AregG00142	LRRC75B	Family with sequence similarity 211	member Ba	LEUCINE-RICH REPEAT-CONTAINING 75BB	lrrc75ba
AregG00143
AregG00144	GGT1	Gamma-glutamyltransferase 1a	GLUTATHIONE HYDROLASE 1 PROENZYME-RELATED	ggt1a
AregG00145	GGT1	Gamma-glutamyltransferase 1a	GLUTATHIONE HYDROLASE 1 PROENZYME-RELATED	ggt1a
AregG00146	ANAPC5	complex subunit 5	ANAPHASE-PROMOTING COMPLEX SUBUNIT 5	anapc5
AregG00147	LRRTM4	repeat transmembrane neuronal	LEUCINE RICH REPEAT TRANSMEMBRANE NEURONAL 4	LRRTM4
AregG00148	-	repeat transmembrane neuronal	LRRNT DOMAIN-CONTAINING PROTEIN	lrrtm4l2
AregG00149	-	Taste receptor protein (TAS2R)	V-SET AND IMMUNOGLOBULIN DOMAIN-CONTAINING 8B
AregG00150	DOCK5	dedicator of cytokinesis	DEDICATOR OF CYTOKINESIS PROTEIN 5	dock5
AregG00151	NEFL	Neurofilament light polypeptide	NEUROFILAMENT LIGHT POLYPEPTIDE	nefla
AregG00152	CABIN1	Calcineurin binding protein 1	CALCINEURIN-BINDING PROTEIN CABIN 1-RELATED	cabin1
AregG00153	TBX6	T-box gene 16	T-BOX PROTEIN-RELATED	tbx16
AregG00154	npy4r	Belongs to the G-protein coupled receptor 1 family	G_PROTEIN_RECEP_F1_2 DOMAIN-CONTAINING PROTEIN	npy8br
AregG00155	KCTD9	Potassium channel tetramerization domain containing 9	BTB/POZ DOMAIN-CONTAINING PROTEIN KCTD9	kctd9a
AregG00156	ANKRD39	ankyrin repeat	ANK_REP_REGION DOMAIN-CONTAINING PROTEIN	ankrd39
AregG00157
AregG00158	FGFR1	Fibroblast growth factor receptor	FIBROBLAST GROWTH FACTOR RECEPTOR 1	fgfr1a
AregG00159	LGI3	Leucine-rich repeat LGI family member	LEUCINE-RICH REPEAT LGI FAMILY MEMBER 3	lgi3
AregG00160	CHMP7	Charged multivesicular body protein	CHARGED MULTIVESICULAR BODY PROTEIN 7	chmp7
AregG00161	CCDC92	Coiled-coil domain containing 92	COILED-COIL DOMAIN-CONTAINING PROTEIN 92	ccdc92
AregG00162
AregG00163	NCOR2	nuclear receptor corepressor 2	NUCLEAR RECEPTOR COREPRESSOR 2	ncor2
AregG00164			CUTICLIN 2-RELATED
AregG00165	EP400	E1A binding protein p400	E1A-BINDING PROTEIN P400-RELATED	ep400
AregG00166
AregG00167	ULK1	Unc-51-like kinase 1a (C. elegans)	SERINE/THREONINE-PROTEIN KINASE ULK1	ulk1b
AregG00168	GPR133	G-protein coupled receptor	ADHESION G-PROTEIN COUPLED RECEPTOR D1	adgrd1
AregG00169	STX2	Belongs to the syntaxin family	T-SNARE COILED-COIL HOMOLOGY DOMAIN-CONTAINING PROTEIN	stx2b
AregG00170
AregG00171
AregG00172	CIAO1	Key component of the cytosolic iron-sulfur protein assembly (CIA) complex	a multiprotein complex that mediates the incorporation of iron-sulfur cluster into extramitochondrial Fe S proteins	WD40 PROTEIN CIAO1	ciao1
AregG00173	SNRNP200	Small nuclear ribonucleoprotein 200	U5 SMALL NUCLEAR RIBONUCLEOPROTEIN 200 KDA HELICASE	snrnp200
AregG00174	ZFAND5	zinc finger	AN1-TYPE ZINC FINGER PROTEIN 5	zfand5a
AregG00175	TMC1	Transmembrane channel-like	TRICHOPLEIN KERATIN FILAMENT-BINDING PROTEIN FAMILY MEMBER	TMC1
AregG00176	-	Transmembrane channel-like	TRANSMEMBRANE CHANNEL-LIKE PROTEIN 2-B	tmc2b
AregG00177	-	Transmembrane channel-like	TRANSMEMBRANE CHANNEL-LIKE PROTEIN 2-B	tmc2b
AregG00178	CCDC65	Coiled-coil domain-containing protein 65	DYNEIN REGULATORY COMPLEX SUBUNIT 2	ccdc65 ccdc65
AregG00179	cyp1d1	Cytochrome P450	family 1	subfamily D	polypeptide 1	CYTOCHROME P450 1A2	cyp1d1
AregG00180	-	Belongs to the TRAFAC class myosin-kinesin ATPase superfamily. Kinesin family	KINESIN-LIKE PROTEIN KIFC3	si:dkey-96l17.6
AregG00181				kifl
AregG00182	ANXA1	Annexin A1a	ANNEXIN A1	anxa1a
AregG00183	MFSD3	Major facilitator superfamily	MAJOR FACILITATOR SUPERFAMILY DOMAIN-CONTAINING PROTEIN 3	MFSD3
AregG00184	RORB	RAR-related orphan receptor B	NUCLEAR RECEPTOR ROR-BETA	rorb
AregG00185			FAMILY NOT NAMED
AregG00186
AregG00187	TRPM6	Transient receptor potential cation channel	subfamily M	member 6	TRANSIENT RECEPTOR POTENTIAL CATION CHANNEL SUBFAMILY M MEMBER 6	trpm6
AregG00188	-	Putative WW-binding domain and destruction box	C9ORF40 ISOFORM 1
AregG00189	C9orf41	Chromosome 9 open reading frame 41	CARNOSINE N-METHYLTRANSFERASE	carnmt1
AregG00190	SERPINA12	Belongs to the serpin family	ALPHA-1-ANTICHYMOTRYPSIN	serpina7
AregG00191	DUSP26	Belongs to the protein-tyrosine phosphatase family. Non-receptor class dual specificity subfamily	DUAL SPECIFICITY PROTEIN PHOSPHATASE 26	DUSP26
AregG00192	RNF34	Ring finger protein 34a	E3 UBIQUITIN-PROTEIN LIGASE RNF34	rnf34a
AregG00193	KDM2B	Lysine (K)-specific demethylase 2Ba	LYSINE-SPECIFIC DEMETHYLASE 2B	kdm2ba
AregG00194	-	calcium release-activated calcium	CALCIUM RELEASE-ACTIVATED CALCIUM CHANNEL PROTEIN 1	orai1b
AregG00195	-	Rho (Ras homology) subfamily of Ras-like small GTPases	RHO-RELATED GTP-BINDING PROTEIN RHOF	rhof
AregG00196	-	SET domain containing 1B	b	HISTONE-LYSINE N-METHYLTRANSFERASE SETD1	setd1ba setd1ba
AregG00197	HPD	4-hydroxyphenylpyruvate	4-HYDROXYPHENYLPYRUVATE DIOXYGENASE	hpdb
AregG00198	-	apelin receptor	G_PROTEIN_RECEP_F1_2 DOMAIN-CONTAINING PROTEIN	aplnra
AregG00199	TBC1D10A	TBC1 domain family member	TBC1 DOMAIN FAMILY MEMBER 10A	tbc1d10ab
AregG00200	SF3A1	Splicing factor 3a	subunit	SPLICING FACTOR 3A SUBUNIT 1	sf3a1
AregG00201	CCDC157	Coiled-coil domain containing 157	COILED-COIL DOMAIN-CONTAINING PROTEIN 157	ccdc157
AregG00202	SLC7A4	Solute carrier family 7 (cationic amino acid transporter	y system)	member 4	CATIONIC AMINO ACID TRANSPORTER 4	slc7a4
AregG00203
AregG00204	DGCR6	DiGeorge syndrome critical region gene 6	PROTEIN DGCR6	dgcr6
AregG00205	RASAL1	RAS protein activator like 1 (GAP1 like)	RASGAP-ACTIVATING-LIKE PROTEIN 1	rasa4
AregG00206	DTX1	Deltex 1	E3 ubiquitin ligase	E3 UBIQUITIN-PROTEIN LIGASE DTX1	dtx4b
AregG00207	SLC20A1	Sodium-phosphate symporter which plays a fundamental housekeeping role in phosphate transport	SODIUM-DEPENDENT PHOSPHATE TRANSPORTER 1-A	slc20a1a
AregG00208	-	Vestigial like 4 like	VESTIGIAL-LIKE 4 LIKE	vgll4l
AregG00209	SYN1	Synapsin I	SYNAPSIN-1	syn1
AregG00210	-	Chromosome 9 open reading frame 172	UNCHARACTERIZED	unm_hu7912
AregG00211	GAPVD1	protein and VPS9	GTPASE-ACTIVATING PROTEIN AND VPS9 DOMAIN-CONTAINING PROTEIN 1	gapvd1
AregG00212			SUBFAMILY NOT NAMED
AregG00213	PBX3	pre-B-cell leukemia transcription factor	PRE-B-CELL LEUKEMIA TRANSCRIPTION FACTOR 3	pbx3b pbx3b pbx3b
AregG00214	MVB12B	Multivesicular body subunit	MULTIVESICULAR BODY SUBUNIT 12B	mvb12ba
AregG00215	LMX1B	LIM homeobox	LIM HOMEOBOX TRANSCRIPTION FACTOR 1-BETA	lmx1bb
AregG00216	ZBTB34	Zinc finger and BTB domain containing 34	ZINC FINGER AND BTB DOMAIN-CONTAINING PROTEIN 34	zbtb34
AregG00217	ANGPTL2	Angiopoietin-like	FIBRINOGEN C-TERMINAL DOMAIN-CONTAINING PROTEIN	angptl2b
AregG00218	hmcn2	Hemicentin 2	AGAP002268-PA	hmcn2 hmcn2
AregG00219	NCS1	Neuronal calcium sensor	NEURONAL CALCIUM SENSOR 1	ncs1b
AregG00220	ADAMTS13	ADAM metallopeptidase with thrombospondin type 1 motif	13	A DISINTEGRIN AND METALLOPROTEINASE WITH THROMBOSPONDIN MOTIFS 13	adamts13
AregG00221	CRAT	carnitine	CARNITINE O-ACETYLTRANSFERASE	CRAT crata
AregG00222	ier5l	Immediate early response	IMMEDIATE EARLY RESPONSE GENE 5-LIKE PROTEIN	ier5l
AregG00223	ASB6	Ankyrin repeat and SOCS box	ANKYRIN REPEAT AND SOCS BOX PROTEIN 6	asb6
AregG00224	TMEM132C	Transmembrane protein 132C-like	SI:DKEYP-14D3.1	TMEM132C
AregG00225
AregG00226	SLC15A4	Solute carrier family 15	member 4	SOLUTE CARRIER FAMILY 15 MEMBER 4	slc15a4
AregG00227	GLT1D1	glycosyltransferase 1	FAMILY NOT NAMED	glt1d1
AregG00228	TMEM132C	Transmembrane protein 132D-like	SUBFAMILY NOT NAMED	TMEM132D
AregG00229	FZD10	Belongs to the G-protein coupled receptor Fz Smo family	FRIZZLED-10	fzd10
AregG00230	PIWIL1	Belongs to the argonaute family	PIWI-LIKE PROTEIN 1	piwil1
AregG00231	RIMBP2	RIMS binding protein 2	RIMS-BINDING PROTEIN 2	rimbp2
AregG00232	C5orf34	Chromosome 5 open reading frame 34	ZGC:153352	zgc:153352
AregG00233			FYN-BINDING PROTEIN A-RELATED
AregG00234	RICTOR	Rapamycin-insensitive companion of	CYTOSOLIC REGULATOR PIANISSIMO	rictora
AregG00235	NPC1L1	NPC1 (Niemann-Pick disease	type C1	gene)-like 1	NPC1-LIKE INTRACELLULAR CHOLESTEROL TRANSPORTER 1	NPC1L1
AregG00236	NONO	non-POU domain containing	octamer-binding	NON-POU DOMAIN-CONTAINING OCTAMER-BINDING PROTEIN	nono
AregG00237	POLD2	Polymerase (DNA directed)	delta 2	regulatory subunit	DNA POLYMERASE DELTA SUBUNIT 2	pold2
AregG00238	aebp1	AE binding protein 1	ADIPOCYTE ENHANCER-BINDING PROTEIN 1	si:ch1073-459j12.1
AregG00239	ELMOD3	ELMO CED-12 domain containing 3	ELMO DOMAIN-CONTAINING PROTEIN 3	elmod3
AregG00240	STAR	Steroidogenic acute regulatory protein	STEROIDOGENIC ACUTE REGULATORY PROTEIN	MITOCHONDRIAL	star
AregG00241	GRK5	Belongs to the protein kinase superfamily. AGC Ser Thr protein kinase family. GPRK subfamily	G PROTEIN-COUPLED RECEPTOR KINASE	grk5l
AregG00242	LSM1	LSM1 homolog	U6 small nuclear RNA associated (S. cerevisiae)	U6 SNRNA-ASSOCIATED SM-LIKE PROTEIN LSM1	lsm1
AregG00243	BAG4	BCL2-associated athanogene 4	BAG FAMILY MOLECULAR CHAPERONE REGULATOR 4	bag4
AregG00244	SERPINA12	Belongs to the serpin family	ALPHA-1-ANTICHYMOTRYPSIN	serpina7 serpina7 serpina7
AregG00245	SERPINA12	Belongs to the serpin family	ALPHA-1-ANTICHYMOTRYPSIN	serpina7
AregG00246	ANTXR1	Anthrax toxin receptor	ANTHRAX TOXIN RECEPTOR 1	antxr1a
AregG00247	GFPT1	Glutamine-fructose-6-phosphate transaminase 1	GLUTAMINE--FRUCTOSE-6-PHOSPHATE AMINOTRANSFERASE [ISOMERIZING] 1	gfpt1
AregG00248	NFU1	NFU1 iron-sulfur cluster scaffold homolog	NFU1 IRON-SULFUR CLUSTER SCAFFOLD HOMOLOG	MITOCHONDRIAL	nfu1
AregG00249	C9orf78	Chromosome 9 open reading frame 78	TELOMERE LENGTH AND SILENCING PROTEIN 1 TLS1 FAMILY MEMBER	zgc:103692
AregG00250	MED22	Mediator of RNA polymerase II transcription	subunit	MEDIATOR OF RNA POLYMERASE II TRANSCRIPTION SUBUNIT 22	med22
AregG00251	AAK1	AP-2 adaptor complex binding	AP2-ASSOCIATED PROTEIN KINASE 1-RELATED	aak1a aak1a
AregG00252			PROTEIN KINASE DOMAIN-CONTAINING PROTEIN	aak1a
AregG00253
AregG00254	ADRB3	Belongs to the G-protein coupled receptor 1 family	BETA-3 ADRENERGIC RECEPTOR	adrb3a
AregG00255	-	Glutamic-oxaloacetic transaminase 1-like 1	ASPARTATE TRANSAMINASE	got1l1
AregG00256	-	Prolactin releasing hormone receptor	G_PROTEIN_RECEP_F1_2 DOMAIN-CONTAINING PROTEIN	prlhr2a
AregG00257	RAB11FIP1	RAB11 family interacting protein 1 (class I)	RAB11 FAMILY-INTERACTING PROTEIN 1	rab11fip1a
AregG00258
AregG00259	GPR124	G protein-coupled receptor	ADHESION G PROTEIN-COUPLED RECEPTOR A2	adgra2
AregG00260	PDLIM2	PDZ and LIM domain	PDZ AND LIM DOMAIN PROTEIN 2	pdlim2
AregG00261	SORBS3	Sorbin and SH3 domain containing 3	VINEXIN	sorbs3
AregG00262	neurl3	Neuralized E3 ubiquitin protein ligase 3	NHR DOMAIN-CONTAINING PROTEIN	sorbs3
AregG00263	-	Type I inositol 1	4	5-trisphosphate 5-phosphatase-like	IPPC DOMAIN-CONTAINING PROTEIN	inpp5l
AregG00264	AGPAT6	1-acylglycerol-3-phosphate O-acyltransferase 6	GLYCEROL-3-PHOSPHATE ACYLTRANSFERASE 4	gpat4
AregG00265	POLR3D	Polymerase (RNA) III (DNA directed) polypeptide D	POLYMERASE (RNA) III (DNA DIRECTED) POLYPEPTIDE D	polr3d
AregG00266	PHYHIP	phytanoyl-CoA 2-hydroxylase interacting protein	PHYTANOYL-COA HYDROXYLASE-INTERACTING PROTEIN-LIKE	phyhip
AregG00267	-	Protein phosphatase 1	regulatory subunit	CBM21 DOMAIN-CONTAINING PROTEIN-RELATED	zgc:77112
AregG00268	GINS4	DNA replication complex GINS protein	SLD5 PROTEIN	gins4
AregG00269	ARID5A	AT rich interactive domain 5A (MRF1-like)	AT-RICH INTERACTIVE DOMAIN-CONTAINING PROTEIN 5A	arid5a
AregG00270	DBNL	Drebrin-like	DREBRIN-LIKE PROTEIN	dbnlb
AregG00271	TCF7L1	transcription factor 7-like	TRANSCRIPTION FACTOR 7-LIKE 1	tcf7l1b
AregG00272	SQS1	RNA splicing	TRANS-GOLGI NETWORK INTEGRAL MEMBRANE PROTEIN TGN38	si:ch1073-392o20.2
AregG00273
AregG00274	MN1	Meningioma 1b	PROTEIN MN1	mn1b
AregG00275
AregG00276	PITPNB	transfer protein beta	PHOSPHATIDYLINOSITOL TRANSFER PROTEIN	BETA-RELATED	pitpnb pitpnb CR925812.1
AregG00277	TTC28	tetratricopeptide repeat	TETRATRICOPEPTIDE REPEAT PROTEIN 28	TTC28
AregG00278
AregG00279	HECTD4	HECT domain containing E3 ubiquitin protein ligase 4	E3 UBIQUITIN-PROTEIN LIGASE HECTD4-RELATED	HECTD4
AregG00280	PLA2G3	Phospholipase A2	group III	PA2C DOMAIN-CONTAINING PROTEIN	CU459012.1
AregG00281	RPH3A	Rabphilin 3A	RABPHILIN-3A	rph3ab
AregG00282	VPS33A	Belongs to the STXBP unc-18 SEC1 family	VACUOLAR PROTEIN SORTING-ASSOCIATED PROTEIN 33A	vps33a
AregG00283
AregG00284	PPP2R2A	regulatory subunit B alpha	SERINE/THREONINE-PROTEIN PHOSPHATASE 2A 55 KDA REGULATORY SUBUNIT B ALPHA ISOFORM	ppp2r2ab
AregG00285	-	BCL2 adenovirus E1B interacting protein 3-like a	BCL2-INTERACTING PROTEIN 3-LIKE B	bnip3la
AregG00286	DPYSL2	Dihydropyrimidinase-related protein	DIHYDROPYRIMIDINASE-RELATED PROTEIN 2	dpysl2b
AregG00287	ADRA1A	alpha-1A adrenergic	ALPHA-1A ADRENERGIC RECEPTOR	adra1aa
AregG00288	TMEM230	Transmembrane protein 230	TRANSMEMBRANE PROTEIN 230	tmem230a
AregG00289	IGSF9	Protein turtle homolog A-like	IMMUNOGLOBULIN SUPERFAMILY	MEMBER 9B	igsf9b
AregG00290	TMEM127	Transmembrane protein 127	TRANSMEMBRANE PROTEIN 127	tmem127
AregG00291	ENTPD4	Ectonucleoside triphosphate diphosphohydrolase 4	ECTONUCLEOSIDE TRIPHOSPHATE DIPHOSPHOHYDROLASE 4	entpd4
AregG00292	SLC25A37	Solute carrier family 25	member 37	MITOFERRIN-1	slc25a28
AregG00293	NKX3-1	homeobox	HOMEOBOX DOMAIN-CONTAINING PROTEIN	nkx3-1
AregG00294	STC1	Stanniocalcin 1	CORPUSCLES OF STANNIUS PROTEIN	stc1
AregG00295	IDO2	Indoleamine 2	3-dioxygenase	INDOLEAMINE 2	3-DIOXYGENASE 2	ido1
AregG00296
AregG00297	RHOBTB2	Rho-related BTB	RHO-RELATED BTB DOMAIN-CONTAINING PROTEIN 1	rhobtb2b
AregG00298	PEBP4	Phosphatidylethanolamine-binding protein	PHOSPHATIDYLETHANOLAMINE-BINDING PROTEIN 4	PEBP4
AregG00299	EGR3	early growth response	EARLY GROWTH RESPONSE PROTEIN 3	egr3
AregG00300	BIN3	Bridging integrator	BRIDGING INTEGRATOR 3	bin3
AregG00301	-	Acyl-CoA synthetase long-chain family member 2	AMP-BINDING DOMAIN-CONTAINING PROTEIN	acsl2
AregG00302	prkg1	CGMP-dependent protein kinase	SUBFAMILY NOT NAMED	prkg1b
AregG00303	prkg1	CGMP-dependent protein kinase	SUBFAMILY NOT NAMED	prkg1b
AregG00304	dnm1l	Belongs to the TRAFAC class dynamin-like GTPase superfamily. Dynamin Fzo YdjA family	SI:DKEY-32E23.4	si:dkey-32e23.4
AregG00305	PTCHD2	Patched domain containing 2	PROTEIN DISPATCHED HOMOLOG 3	DISP3
AregG00306	BMP1	bone morphogenetic protein	BONE MORPHOGENETIC PROTEIN 1	bmp1a
AregG00307	KANSL3	KAT8 regulatory NSL complex subunit	KAT8 REGULATORY NSL COMPLEX SUBUNIT 3	kansl3
AregG00308	gas8	Growth arrest-specific	DYNEIN REGULATORY COMPLEX SUBUNIT 4	gas8
AregG00309	-	Beta-microseminoprotein (PSP-94)	BETA-MICROSEMINOPROTEIN	hp
AregG00310	-	Beta-microseminoprotein (PSP-94)	BETA-MICROSEMINOPROTEIN	hp
AregG00311	-	Beta-microseminoprotein (PSP-94)	SI:CH73-132K15.2-RELATED	hp hp hp
AregG00312	-	Si ch211-214j8.12	F-BOX/LRR-REPEAT PROTEIN 20	si:ch211-214j8.12
AregG00313	GDA	Guanine deaminase	GUANINE DEAMINASE	gda
AregG00314	C9orf85	Chromosome 9 open reading frame 85	ZGC:101016	C5H9orf85
AregG00315	ABHD17B	Abhydrolase domain containing 17B	ALPHA/BETA HYDROLASE DOMAIN-CONTAINING PROTEIN 17B	abhd17b
AregG00316	TMEM2	Transmembrane protein 2	CELL SURFACE HYALURONIDASE	cemip2
AregG00317	TRPM3	Transient receptor potential cation channel subfamily M member	TRANSIENT RECEPTOR POTENTIAL CATION CHANNEL SUBFAMILY M MEMBER 3	trpm3
AregG00318	klf9	factor 9	KRUEPPEL-LIKE FACTOR 13	klf9
AregG00319	FAM219A	Family with sequence similarity 219 member	PROTEIN FAM219A	fam219aa
AregG00320	CELA3B	Chymotrypsin-like elastase family member 2A-like	CHYMOTRYPSIN-LIKE ELASTASE FAMILY MEMBER 3B	ela3l
AregG00321	BCO2	Beta-carotene 15	15-dioxygenase 2	like	BETA-CAROTENE 15	15-DIOXYGENASE 2	-LIKE	bco2l
AregG00322	GFRA2	Glial cell line derived neurotrophic factor family receptor alpha	GDNF FAMILY RECEPTOR ALPHA-2	gfra2a
AregG00323	LZTS1	tumor suppressor 1	ZIPPER PUTATIVE TUMOR SUPPRESSOR 1-RELATED	lzts1
AregG00324	HSPB11	Heat shock protein family B (small) member 11	INTRAFLAGELLAR TRANSPORT PROTEIN 25 HOMOLOG	zgc:158640
AregG00325	SMN1	Survival motor neuron	SURVIVAL MOTOR NEURON PROTEIN	smn1
AregG00326	RTKN	Rhotekin	RHOTEKIN	RTKN RTKN
AregG00327	MBLAC2	Metallo-beta-lactamase domain containing 2	METALLO-BETA-LACTAMASE DOMAIN-CONTAINING PROTEIN 2	mblac2
AregG00328	POLR3G	Polymerase (RNA) III (DNA directed) polypeptide G	DNA-DIRECTED RNA POLYMERASE III SUBUNIT RPC7	polr3g
AregG00329	LYSMD3	peptidoglycan-binding	domain containing 3	AND PUTATIVE PEPTIDOGLYCAN-BINDING DOMAIN-CONTAINING PROTEIN 3-RELATED	lysmd3
AregG00330	GPR98	G protein-coupled receptor 98	ADHESION G-PROTEIN COUPLED RECEPTOR V1	adgrv1
AregG00331	ARRDC3	Arrestin domain containing	ARRESTIN DOMAIN-CONTAINING PROTEIN 3	arrdc3a
AregG00332	ARSK	Arylsulfatase family	member K	ARYLSULFATASE K	arsk
AregG00333	TTC37	tetratricopeptide repeat	TETRATRICOPEPTIDE REPEAT PROTEIN 37	ttc37
AregG00334	-	Grass carp reovirus (GCRV)-induced gene 2p	GIG2-LIKE PROTEIN DREQ-RELATED	gig2p
AregG00335	-	Grass carp reovirus (GCRV)-induced gene 2p	GIG2-LIKE PROTEIN DREQ-RELATED	gig2p
AregG00336	FAM81B	Family with sequence similarity 81	member	UNCHARACTERIZED	fam81b
AregG00337
AregG00338	MCTP1	Multiple C2	MULTIPLE C2 AND TRANSMEMBRANE DOMAIN-CONTAINING PROTEIN 1	mctp1a mctp1a
AregG00339
AregG00340
AregG00341	ANKRD32	ankyrin repeat	SMC5-SMC6 COMPLEX LOCALIZATION FACTOR PROTEIN 1	slf1
AregG00342	KIAA0825	kiaa0825	SIMILAR TO KIAA0825 PROTEIN	si:ch73-280o22.2
AregG00343	FAM172A	Family with sequence similarity 172 member A	COTRANSCRIPTIONAL REGULATOR FAM172A HOMOLOG	fam172a
AregG00344	NR2F1	Nuclear receptor subfamily 2	group F	member	COUP TRANSCRIPTION FACTOR 1	nr2f1a
AregG00345
AregG00346
AregG00347	HERC1	HECT and RLD domain containing E3 ubiquitin protein ligase family member 1	REGULATOR OF CHROMOSOME CONDENSATION	rcbtb2
AregG00348	-	Arrestin domain-containing protein 3-like	ARRESTIN_C DOMAIN-CONTAINING PROTEIN	si:ch211-130m23.2
AregG00349	-	Arrestin domain-containing protein 3-like	ARRESTIN_C DOMAIN-CONTAINING PROTEIN	zgc:110353 zgc:110353 zgc:110353 zgc:110353 zgc:110353 zgc:110353 zgc:110353 zgc:110353 zgc:110353
AregG00350	-	Arrestin domain-containing protein 3-like	ARRESTIN_C DOMAIN-CONTAINING PROTEIN	zgc:110353
AregG00351	-	Arrestin domain-containing protein 3-like	ARRESTIN_C DOMAIN-CONTAINING PROTEIN	zgc:110353
AregG00352	-	Arrestin domain-containing protein 3-like	ARRESTIN_C DOMAIN-CONTAINING PROTEIN	zgc:110353
AregG00353	-	Arrestin domain-containing protein 3-like	ARRESTIN_C DOMAIN-CONTAINING PROTEIN	zgc:110353
AregG00354	-	Arrestin domain-containing protein 3-like	ARRESTIN_C DOMAIN-CONTAINING PROTEIN	zgc:110353
AregG00355	-	Arrestin domain-containing protein 3-like	ARRESTIN_C DOMAIN-CONTAINING PROTEIN	zgc:110353
AregG00356	-	Arrestin domain-containing protein 3-like	ARRESTIN_C DOMAIN-CONTAINING PROTEIN	zgc:110353
AregG00357	-	Arrestin domain-containing protein 3-like	ARRESTIN_C DOMAIN-CONTAINING PROTEIN	zgc:110353
AregG00358	-	Ricin-type beta-trefoil	RICIN B-TYPE LECTIN DOMAIN-CONTAINING PROTEIN	si:dkey-245n4.2
AregG00359	NOL6	Nucleolar protein	NUCLEOLAR RNA-ASSOCIATED PROTEIN	nol6
AregG00360	CARTPT	positive regulation of epinephrine secretion	COCAINE- AND AMPHETAMINE-REGULATED TRANSCRIPT PROTEIN	cart2
AregG00361	C2orf81	Domain of unknown function (DUF4639)	SI:DKEY-97L20.6
AregG00362	WDR54	WD repeat domain 54	WD REPEAT-CONTAINING PROTEIN 54	wdr54
AregG00363	RHOBTB2	Rho-related BTB domain containing 2a	BTB DOMAIN-CONTAINING PROTEIN	rhobtb4
AregG00364	-	Si dkey-40c11.2	SI:DKEY-40C11.2	si:dkey-40c11.2
AregG00365	MEF2C	enhancer factor	MYOCYTE-SPECIFIC ENHANCER FACTOR 2C	mef2cb
AregG00366			SAP DOMAIN-CONTAINING PROTEIN
AregG00367	TMEM161B	Transmembrane protein 161B	TRANSMEMBRANE PROTEIN 161B	tmem161b
AregG00368	CCNH	Belongs to the cyclin family	CYCLIN-H	ccnh
AregG00369	RASA1	RAS p21 protein activator	RAS GTPASE-ACTIVATING PROTEIN 1	rasa1a
AregG00370	EDIL3	and discoidin I-like	EGF-LIKE REPEAT AND DISCOIDIN I-LIKE DOMAIN-CONTAINING PROTEIN 3	edil3a
AregG00371	hapln1	Hyaluronan and proteoglycan link protein	HYALURONAN AND PROTEOGLYCAN LINK PROTEIN 1	hapln1a
AregG00372	vcan	Versican	VERSICAN CORE PROTEIN	vcana vcana
AregG00373
AregG00374	XRCC4	X-ray repair complementing defective repair in Chinese hamster cells 4	DNA REPAIR PROTEIN XRCC4	xrcc4
AregG00375	-	ubiquitin-dependent endocytosis	ARRESTIN_C DOMAIN-CONTAINING PROTEIN	zgc:110353
AregG00376	-	Zgc 110353	ARRESTIN_C DOMAIN-CONTAINING PROTEIN	zgc:110353
AregG00377	-	Zgc 110353	ARRESTIN_C DOMAIN-CONTAINING PROTEIN	zgc:110353 zgc:110353
AregG00378	-	Arrestin domain-containing protein 3-like	ARRESTIN_C DOMAIN-CONTAINING PROTEIN	zgc:110626
AregG00379
AregG00380	-	Arrestin domain-containing protein 3-like	ARRESTIN_C DOMAIN-CONTAINING PROTEIN	zgc:110626 zgc:110626 zgc:110626
AregG00381	-	Arrestin domain-containing protein 3-like	ARRESTIN_C DOMAIN-CONTAINING PROTEIN	zgc:110626
AregG00382	-	Arrestin domain-containing protein 3-like	ARRESTIN_C DOMAIN-CONTAINING PROTEIN	arrdc3a
AregG00383	SSBP2	Single-stranded DNA binding protein 2	SINGLE-STRANDED DNA-BINDING PROTEIN 2	ssbp2
AregG00384
AregG00385	-	-	ALPHA-1-ACID GLYCOPROTEIN 1
AregG00386	-	-	ALPHA-1-ACID GLYCOPROTEIN 1
AregG00387	-	acute-phase response	ALPHA-1-ACID GLYCOPROTEIN 1
AregG00388	F2R	Coagulation factor II (thrombin) receptor	PROTEINASE-ACTIVATED RECEPTOR 1	f2r
AregG00389	IQGAP2	IQ motif containing GTPase activating protein 2	RAS GTPASE-ACTIVATING-LIKE PROTEIN IQGAP2	iqgap2
AregG00390	f2rl2	Coagulation factor II (thrombin) receptor-like 2	PROTEINASE-ACTIVATED RECEPTOR 3	f2rl2
AregG00391	SV2C	Synaptic vesicle glycoprotein	SYNAPTIC VESICLE GLYCOPROTEIN 2C	sv2ca
AregG00392	POC5	POC5 centriolar protein homolog (Chlamydomonas)	CENTROSOMAL PROTEIN POC5	poc5
AregG00393	ANKDD1B	Ankyrin repeat and death	ANKYRIN REPEAT AND DEATH DOMAIN-CONTAINING PROTEIN 1B	ankdd1b
AregG00394	POLK	Polymerase (DNA directed) kappa	DNA REPAIR POLYMERASE UMUC / TRANSFERASE FAMILY MEMBER	polk
AregG00395	COL4A3BP	Collagen	type IV	alpha 3 (Goodpasture antigen) binding protein a	CERAMIDE TRANSFER PROTEIN	cert1a
AregG00396	PIP5K1B	Phosphatidylinositol-4-phosphate 5-kinase	type I	beta b	PHOSPHATIDYLINOSITOL 4-PHOSPHATE 5-KINASE TYPE-1 BETA	pip5k1bb pip5k1ba pip5k1ba
AregG00397			FC RECEPTOR-LIKE PROTEIN 1
AregG00398	UNC45B	unc-45 homolog B	PROTEIN UNC-45 HOMOLOG B	unc45b
AregG00399	KIF2A	Belongs to the TRAFAC class myosin-kinesin ATPase superfamily. Kinesin family	KINESIN-LIKE PROTEIN KIF2A	KIF2A
AregG00400	DIMT1	Belongs to the class I-like SAM-binding methyltransferase superfamily. rRNA adenine N(6)-methyltransferase family	DIMETHYLADENOSINE TRANSFERASE-RELATED	dimt1l
AregG00401	CENPH	Centromere protein H	CENTROMERE PROTEIN H	cenph
AregG00402	-	Homocysteine S-methyltransferase	BETAINE--HOMOCYSTEINE S-METHYLTRANSFERASE 1	bhmt bhmt
AregG00403	-	Homocysteine S-methyltransferase	BETAINE--HOMOCYSTEINE S-METHYLTRANSFERASE 1	bhmt
AregG00404	JMY	Junction mediating and regulatory protein	p53 cofactor	JUNCTION-MEDIATING AND -REGULATORY PROTEIN	JMY
AregG00405	HOMER1	Homer homolog	HOMER PROTEIN HOMOLOG 1	homer1b
AregG00406
AregG00407
AregG00408	PAPD4	PAP associated domain containing 4	POLY(A) RNA POLYMERASE GLD2	tent2
AregG00409	CMYA5	Cardiomyopathy associated 5	CARDIOMYOPATHY-ASSOCIATED PROTEIN 5	cmya5
AregG00410	MTX3	Metaxin 3	METAXIN-3	mtx3
AregG00411	THBS4	Thrombospondin 4a	THROMBOSPONDIN 4A	thbs4a
AregG00412	SERINC5	Serine incorporator 5	SERINE INCORPORATOR 5	serinc5
AregG00413	CDK7	Cyclin-dependent kinase 7	CYCLIN-DEPENDENT KINASE 7	cdk7
AregG00414	SETBP1	SET binding protein 1	SET-BINDING PROTEIN	setbp1
AregG00415
AregG00416
AregG00417
AregG00418	SLC14A2	solute carrier family 14 (urea transporter)	member 2	FACILITATED UREA TRANSPORTER	slc14a2
AregG00419	LNPEP	Leucyl cystinyl aminopeptidase	LEUCYL-CYSTINYL AMINOPEPTIDASE	ln
AregG00420	erap2	Endoplasmic reticulum aminopeptidase 2	ENDOPLASMIC RETICULUM AMINOPEPTIDASE 2	erap2
AregG00421
AregG00422	RGMB	RGM domain family	member	RGM DOMAIN FAMILY MEMBER B	rgmb
AregG00423	RIOK2	RIO kinase 2	SER/THR-PROTEIN KINASE RIO2	riok2
AregG00424	EPG5	protein 5 homolog	ECTOPIC P GRANULES PROTEIN 5 HOMOLOG	epg5
AregG00425	DNAJB5	homolog subfamily B member	J DOMAIN-CONTAINING PROTEIN	dnajb5
AregG00426	-	Aldo-keto reductase family 1	member A1a (aldehyde reductase)	ALDO-KETO REDUCTASE FAMILY 1 MEMBER A1-A	akr1a1a
AregG00427	VCP	Belongs to the AAA ATPase family	TRANSITIONAL ENDOPLASMIC RETICULUM ATPASE	vcp
AregG00428	FANCG	Fanconi anemia group G protein	FANCONI ANEMIA GROUP G PROTEIN FAMILY MEMBER	fancg
AregG00429	NEFH	Neurofilament	heavy	NEUROFILAMENT MEDIUM POLYPEPTIDE	nefmb
AregG00430	TFIP11	Involved in pre-mRNA splicing	specifically in spliceosome disassembly during late-stage splicing events	TUFTELIN-INTERACTING PROTEIN 11	tfip11
AregG00431	SRRD	SRR1 domain containing	SRR1-LIKE PROTEIN	srrd
AregG00432	-	Clustered mitochondria protein homolog	CLU DOMAIN-CONTAINING PROTEIN	si:ch211-166a6.5
AregG00433	DDHD2	DDHD domain containing 2	PHOSPHOLIPASE DDHD2	sec23ip
AregG00434	tacc1	Transforming acidic coiled-coil containing protein 1	TRANSFORMING ACIDIC COILED-COIL-CONTAINING PROTEIN 1	tacc1
AregG00435	PLEKHA2	Pleckstrin homology domain containing	family A (phosphoinositide binding specific) member	PLECKSTRIN HOMOLOGY DOMAIN-CONTAINING FAMILY A MEMBER 2	si:ch211-204d2.4
AregG00436	tbx5	Domain first found in the mice T locus (Brachyury) protein	T-BOX TRANSCRIPTION FACTOR TBX5	tbx5a
AregG00437	CCDC42B	coiled-coil domain-containing protein	DUF4200 DOMAIN-CONTAINING PROTEIN	cfap73
AregG00438
AregG00439	IQCD	IQ motif containing D	IQ DOMAIN-CONTAINING PROTEIN D	iqcd
AregG00440	TPCN1	Two pore segment channel 1	TWO PORE CALCIUM CHANNEL PROTEIN 1	tpcn1
AregG00441
AregG00442	SLC8B1	Solute carrier family 8 (sodium lithium calcium exchanger)	member B1	MITOCHONDRIAL SODIUM/CALCIUM EXCHANGER PROTEIN	slc8b1
AregG00443	-	Acyl-CoA dehydrogenase	C-terminal domain	ACYL-COA DEHYDROGENASE	acadsb
AregG00444	MORC2	MORC family CW-type zinc finger	ATPASE MORC2	morc2
AregG00445	TMEM219	Zgc 158398	INSULIN-LIKE GROWTH FACTOR-BINDING PROTEIN 3 RECEPTOR	zgc:158398
AregG00446	PLBD2	Phospholipase B domain containing 2	PHOSPHOLIPASE B-LIKE 2-RELATED	PLBD2
AregG00447	RBM19	RNA binding motif protein 19	RNA BINDING MOTIF PROTEIN 19	rbm19
AregG00448	slc2a11b	Solute carrier family 2 (facilitated glucose transporter)	member	MFS DOMAIN-CONTAINING PROTEIN	slc2a11b slc2a11a
AregG00449	-	Si dkey-98f17.5	SI:DKEY-98F17.5	si:dkey-98f17.5
AregG00450	AIFM3	Apoptosis-inducing factor	APOPTOSIS-INDUCING FACTOR 3	aifm3
AregG00451	lztr1	regulator 1	LEUCINE-ZIPPER-LIKE TRANSCRIPTIONAL REGULATOR 1	lztr1
AregG00452	GAL3ST1	galactose-3-O-sulfotransferase 1	GALACTOSYLCERAMIDE SULFOTRANSFERASE	gal3st1a
AregG00453	PES1	Component of the PeBoW complex	which is required for maturation of 28S and 5.8S ribosomal RNAs and formation of the 60S ribosome	PESCADILLO HOMOLOG	pes
AregG00454	P2RX2	Receptor for ATP that acts as a ligand-gated ion channel	P2X PURINOCEPTOR 2	p2rx2
AregG00455	POLE	Polymerase (DNA directed)	epsilon	DNA POLYMERASE EPSILON CATALYTIC SUBUNIT A	pole
AregG00456	ACACB	acetyl-CoA carboxylase	ACETYL-COA CARBOXYLASE 2	acacb
AregG00457	FOXN4	Forkhead box	FORKHEAD BOX PROTEIN N4	foxn4
AregG00458	MYO1H	Belongs to the TRAFAC class myosin-kinesin ATPase superfamily. Myosin family	UNCONVENTIONAL MYOSIN-IH	myo1ha
AregG00459	KCTD10	BTB POZ domain-containing adapter for CUL3-mediated RhoA degradation protein	BTB/POZ DOMAIN-CONTAINING ADAPTER FOR CUL3-MEDIATED RHOA DEGRADATION PROTEIN 3	kctd10
AregG00460	UBE3B	Ubiquitin protein ligase E3B	UBIQUITIN-PROTEIN LIGASE E3B	ube3b
AregG00461	-	Aldehyde dehydrogenase family	ALDEHYDE DEHYDROGENASE	aldh3b2
AregG00462	MMAB	Methylmalonic aciduria (cobalamin deficiency) cblB type	CORRINOID ADENOSYLTRANSFERASE	mmab
AregG00463	MVK	Belongs to the GHMP kinase family. Mevalonate kinase subfamily	MEVALONATE KINASE	mvk
AregG00464	FAM222A	Family with sequence similarity 222 member A	PROTEIN FAM222A	fam222a
AregG00465	TRPV4	Transient receptor potential cation channel subfamily V member	TRANSIENT RECEPTOR POTENTIAL CATION CHANNEL SUBFAMILY V MEMBER 4	trpv4
AregG00466	GLTP	Glycolipid transfer protein	GLYCOLIPID TRANSFER PROTEIN	gltpa
AregG00467	TCHP	Trichoplein keratin	TRICHOPLEIN KERATIN FILAMENT-BINDING PROTEIN	tchp
AregG00468	GIT2	G protein-coupled receptor kinase interactor 2a	ARF GTPASE-ACTIVATING PROTEIN GIT2	git2a
AregG00469
AregG00470	ANKRD13A	Ankyrin repeat	ANKYRIN REPEAT DOMAIN-CONTAINING PROTEIN 13A	ankrd13a
AregG00471	slc6a4	Belongs to the sodium neurotransmitter symporter (SNF) (TC 2.A.22) family	TRANSPORTER	slc6a4b
AregG00472	slc6a4	Belongs to the sodium neurotransmitter symporter (SNF) (TC 2.A.22) family	TRANSPORTER	slc6a4b
AregG00473	SGSM1	Small G protein signaling modulator	SMALL G PROTEIN SIGNALING MODULATOR 1	sgsm1a
AregG00474	GATC	Allows the formation of correctly charged Gln-tRNA(Gln) through the transamidation of misacylated Glu-tRNA(Gln) in the mitochondria. The reaction takes place in the presence of glutamine and ATP through an activated gamma-phospho-Glu- tRNA(Gln)	GLUTAMYL-TRNA(GLN) AMIDOTRANSFERASE SUBUNIT C	MITOCHONDRIAL	gatc
AregG00475	ISG15	ISG15 ubiquitin-like modifier	ISG15 UBIQUITIN-LIKE MODIFIER-RELATED	isg15
AregG00476	ISG15	ISG15 ubiquitin-like modifier	ISG15 UBIQUITIN-LIKE MODIFIER-RELATED	isg15 isg15
AregG00477	PXMP2	Peroxisomal membrane protein 2	PEROXISOMAL MEMBRANE PROTEIN 2	pxmp2
AregG00478	UNG	Excises uracil residues from the DNA which can arise as a result of misincorporation of dUMP residues by DNA polymerase or due to deamination of cytosine	URACIL-DNA GLYCOSYLASE	unga unga
AregG00479	UNG	Excises uracil residues from the DNA which can arise as a result of misincorporation of dUMP residues by DNA polymerase or due to deamination of cytosine	URACIL-DNA GLYCOSYLASE	unga
AregG00480	ALKBH2	alkB	alkylation repair homolog 2 (E. coli)	DNA OXIDATIVE DEMETHYLASE ALKBH2	alkbh2
AregG00481	USP30	Ubiquitin specific peptidase 30	UBIQUITIN CARBOXYL-TERMINAL HYDROLASE	usp30
AregG00482	SVOP	SV2 related protein homolog a (rat)	MFS DOMAIN-CONTAINING PROTEIN-RELATED	svopa
AregG00483	DAO	D-amino-acid oxidase	tandem duplicate	D-AMINO-ACID OXIDASE	dao.1
AregG00484	SSH1	Protein phosphatase Slingshot homolog	PROTEIN PHOSPHATASE SLINGSHOT HOMOLOG 1	ssh1b
AregG00485	CORO1C	positive regulation of lamellipodium morphogenesis		coro1ca
AregG00486	CORO1C	Belongs to the WD repeat coronin family	CORONIN-1C	coro1ca coro1ca
AregG00487	tmem119	Transmembrane protein 119a	TRANSMEMBRANE PROTEIN 119	tmem119a
AregG00488	ISCU	Scaffold protein for the de novo synthesis of iron- sulfur (Fe-S) clusters within mitochondria	which is required for maturation of both mitochondrial and cytoplasmic 2Fe-2S and 4Fe-4S proteins	IRON-SULFUR CLUSTER ASSEMBLY ENZYME ISCU	MITOCHONDRIAL	ISCU
AregG00489	SART3	Squamous cell carcinoma antigen	SQUAMOUS CELL CARCINOMA ANTIGEN RECOGNIZED BY T-CELLS 3	sart3
AregG00490	FICD	FIC domain containing	FIDO DOMAIN-CONTAINING PROTEIN DDB_G0283145	ficd
AregG00491	SPINK7	negative regulation of serine-type peptidase activity	KAZAL-LIKE DOMAIN-CONTAINING PROTEIN-RELATED	spink4
AregG00492	POLR2B	DNA-dependent RNA polymerase catalyzes the transcription of DNA into RNA using the four ribonucleoside triphosphates as substrates	DNA-DIRECTED RNA POLYMERASE II SUBUNIT RPB2	polr2b
AregG00493	IGFBP7	Insulin-like growth factor binding protein 7	INSULIN-LIKE GROWTH FACTOR-BINDING PROTEIN 7	igfbp7
AregG00494	COX18	COX18 cytochrome C oxidase assembly factor	CYTOCHROME C OXIDASE ASSEMBLY PROTEIN COX18	MITOCHONDRIAL	cox18
AregG00495	RNF4	ring finger protein	4	RING FINGER DOMAIN-CONTAINING	rnf4
AregG00496	SQSTM1	Sequestosome 1	SEQUESTOSOME-1	sqstm1
AregG00497	C5orf45	UPF0544 protein C5orf45 homolog	MRN COMPLEX-INTERACTING PROTEIN	mrnip
AregG00498	TGFBI	transforming growth	TRANSFORMING GROWTH FACTOR-BETA-INDUCED PROTEIN IG-H3	tgfbi
AregG00499
AregG00500	TBC1D9B	TBC1 domain family member	TBC1 DOMAIN FAMILY MEMBER 9B	tbc1d9
AregG00501			SUBFAMILY NOT NAMED	FO904868.2
AregG00502	B4GALT1	UDP-Gal betaGlcNAc beta 1	4- galactosyltransferase	polypeptide 1	BETA-1	4-GALACTOSYLTRANSFERASE 1	b4galt1l
AregG00503	REST	RE1-silencing transcription factor	RE1-SILENCING TRANSCRIPTION FACTOR	rest
AregG00504	NOA1	Nitric oxide associated 1	NITRIC OXIDE-ASSOCIATED PROTEIN 1	noa1
AregG00505	NIPSNAP3A	Nipsnap homolog 3 (C. elegans)	NIPSNAP HOMOLOG 3A (C. ELEGANS)	nipsnap3a
AregG00506	ABCA1	ATP-binding cassette sub-family A	ATP-BINDING CASSETTE	SUB-FAMILY A (ABC1)	MEMBER 1B	abca1b
AregG00507	SLC44A1	Solute carrier family 44 (choline transporter)	member 1	CHOLINE TRANSPORTER-LIKE PROTEIN 1	slc44a1b slc44a1b
AregG00508	TBC1D2	TBC1 domain family member	TBC1 DOMAIN FAMILY MEMBER 2A	tbc1d2 tbc1d2
AregG00509	ARAP3	ArfGAP with RhoGAP domain	ankyrin repeat and PH domain 3	ARF-GAP WITH RHO-GAP DOMAIN	ANK REPEAT AND PH DOMAIN-CONTAINING PROTEIN 3	arap3
AregG00510	-	Si dkeyp-110e4.11	START DOMAIN-CONTAINING PROTEIN	stard15
AregG00511	ALOX12B	Hydroperoxide isomerase ALOXE3-like	POLYUNSATURATED FATTY ACID LIPOXYGENASE ALOX15B	si:dkey-17e16.9
AregG00512	F2RL3	Belongs to the G-protein coupled receptor 1 family	PROTEINASE-ACTIVATED RECEPTOR 4	F2RL3
AregG00513	NEUROG1	Neurogenin 1	NEUROGENIN-1	neurog1
AregG00514	EXOSC3	Exosome component 3	EXOSOME COMPLEX COMPONENT RRP40	exosc3
AregG00515	PAIP2	poly(A) binding protein interacting protein 2	POLYADENYLATE-BINDING PROTEIN-INTERACTING PROTEIN 2	paip2b
AregG00516	MATR3	Matrin 3-like 1.1	ZINC FINGER PROTEIN 638	matr3l1.1
AregG00517	-	Matrin 3-like 1.1	ZINC FINGER PROTEIN 638	matr3l1.1 matr3l1.1
AregG00518			SCAVENGER RECEPTOR CLASS A MEMBER 3
AregG00519	EBF4	protein dimerization activity	IPT/TIG DOMAIN-CONTAINING PROTEIN	ebf3a
AregG00520	UBE2D3	protein K48-linked ubiquitination	UBC CORE DOMAIN-CONTAINING PROTEIN	ube2d3
AregG00521	NFKB1	Nuclear factor of kappa light polypeptide gene enhancer in B-cells 1	NUCLEAR FACTOR NF-KAPPA-B P105 SUBUNIT	nfkb1
AregG00522	DGKQ	Diacylglycerol kinase	DIACYLGLYCEROL KINASE THETA	dgkaa
AregG00523	MGAT4B	Mannosyl (alpha-1	3-)-glycoprotein beta-1	4-N-acetylglucosaminyltransferase	isozyme B	ALPHA-1	3-MANNOSYL-GLYCOPROTEIN 4-BETA-N-ACETYLGLUCOSAMINYLTRANSFERASE B	mgat4b
AregG00524	CANX	Calnexin	CALNEXIN	canx si:ch211-274f20.2
AregG00525
AregG00526	MAML1	mastermind-like	MASTERMIND-LIKE PROTEIN 1	maml1
AregG00527			SUBFAMILY NOT NAMED
AregG00528	LTC4S	Leukotriene C4 synthase	LEUKOTRIENE C4 SYNTHASE	ltc4s
AregG00529	CCDC69	coiled-coil	COILED-COIL DOMAIN-CONTAINING PROTEIN 69	FO082779.1
AregG00530	-	Empty spiracles homeobox 3	HOMEOBOX DOMAIN-CONTAINING PROTEIN	emx3
AregG00531
AregG00532
AregG00533	B4GALT7	Xylosylprotein beta 1	4-galactosyltransferase	polypeptide 7 (galactosyltransferase I)	BETA-1	4-GALACTOSYLTRANSFERASE 7	b4galt7
AregG00534	TMED9	Transmembrane emp24 protein transport domain containing 9	TRANSMEMBRANE EMP24 DOMAIN-CONTAINING PROTEIN 9	tmed9
AregG00535	TMEM216	Transmembrane protein 216	TRANSMEMBRANE PROTEIN 216	TMEM216
AregG00536	PCDH1	Protocadherin	PROTOCADHERIN-1	pcdh1b
AregG00537
AregG00538	PCDH1	Protocadherin	PROTOCADHERIN-1	pcdh1b pcdh1b
AregG00539	PCDH12	Protocadherin 12	PROTOCADHERIN-12	pcdh12
AregG00540	GM2A	GM2 ganglioside activator	GM2 GANGLIOSIDE ACTIVATOR PROTEIN	gm2a
AregG00541	-	Shootin-1-like	SHOOTIN-1	si:dkey-280e21.3
AregG00542	THOC3	THO complex	THO COMPLEX SUBUNIT 3 THO3	thoc3
AregG00543
AregG00544
AregG00545	CPLX2	Complexin 2	COMPLEXIN-2	cplx2
AregG00546	slc25a48	Solute carrier family 25 member	SOLUTE CARRIER FAMILY 25 MEMBER 48	slc25a48
AregG00547	GLRA1	Belongs to the ligand-gated ion channel (TC 1.A.9) family	GLYCINE RECEPTOR SUBUNIT ALPHA-1	glra1
AregG00548	G3BP1	GTPase activating protein (SH3 domain) binding protein 1	RAS GTPASE-ACTIVATING PROTEIN-BINDING PROTEIN 1	g3bp1
AregG00549	SPARC	Secreted acidic cysteine rich glycoprotein	KAZAL-LIKE DOMAIN-CONTAINING PROTEIN	sparc
AregG00550	SLC36A1	Solute carrier family 36 (proton amino acid symporter)	member 1	PROTON-COUPLED AMINO ACID TRANSPORTER 1	slc36a1
AregG00551	FAT2	FAT tumor suppressor homolog 2 (Drosophila)	FAT ATYPICAL CADHERIN 2	fat2
AregG00552	CXCL14	Chemokine (C-X-C motif) ligand 14	C-X-C MOTIF CHEMOKINE 14	cxcl14
AregG00553	FAM13B	Family with sequence similarity 13 member B	PROTEIN FAM13B	fam13b
AregG00554	KLHL3	Kelch-like family member 3	KELCH-LIKE PROTEIN 3	klhl3
AregG00555	HNRNPA0	Heterogeneous nuclear ribonucleoprotein	HETEROGENEOUS NUCLEAR RIBONUCLEOPROTEIN A0	hnrnpa0a
AregG00556	HNRNPA0	Heterogeneous nuclear ribonucleoprotein	HETEROGENEOUS NUCLEAR RIBONUCLEOPROTEIN A0	hnrnpa0a
AregG00557
AregG00558	MAEA	Macrophage erythroblast attacher	E3 UBIQUITIN-PROTEIN TRANSFERASE MAEA	maea
AregG00559
AregG00560	CTBP1	Belongs to the D-isomer specific 2-hydroxyacid dehydrogenase family	C-TERMINAL-BINDING PROTEIN 2	CTBP1
AregG00561	SPON2	Spondin 2b	extracellular matrix protein	SPONDIN DOMAIN-CONTAINING PROTEIN	spon2b
AregG00562	-	Transmembrane emp24 domain-containing protein 11-like	TRANSMEMBRANE EMP24 DOMAIN-CONTAINING PROTEIN 11	si:ch211-255i20.3
AregG00563	RNF212	E3 SUMO-protein ligase	E3 SUMO-PROTEIN LIGASE RNF212-RELATED	rnf212
AregG00564	FGFRL1	Fibroblast growth factor receptor-like	FGF RECEPTOR-LIKE PROTEIN 1A	fgfrl1a
AregG00565	SLIT3	homolog 3	SLIT GUIDANCE LIGAND 3	slit3
AregG00566	-	snRNA-activating protein complex subunit 1-like	SMALL NUCLEAR RNA ACTIVATING COMPLEX	POLYPEPTIDE 1	snapc1a
AregG00567	ARL9	ADP-ribosylation factor-like	ADP-RIBOSYLATION FACTOR-LIKE PROTEIN 9	arl9
AregG00568	THEGL	Repeats in THEG (testicular haploid expressed gene) and several fly proteins.	TESTICULAR HAPLOID EXPRESSED GENE PROTEIN
AregG00569
AregG00570
AregG00571	SEC24B	SEC24 homolog B	COPII coat complex component	PROTEIN TRANSPORT PROTEIN SEC24B	sec24b
AregG00572	TSTD2	Thiosulfate sulfurtransferase (rhodanese)-like	THIOSULFATE SULFURTRANSFERASE/RHODANESE-LIKE DOMAIN-CONTAINING PROTEIN 2	CU469526.1
AregG00573	NCBP1	Nuclear cap binding protein subunit 1	CAP BINDING PROTEIN
AregG00574	MFSD7	Major facilitator superfamily	SOLUTE CARRIER FAMILY 49 MEMBER A3	flvcr2a
AregG00575	PCGF3	Polycomb group ring finger	POLYCOMB GROUP RING FINGER PROTEIN 3	pcgf5a
AregG00576	CPLX1	Complexin 1	COMPLEXIN-2	cplx2
AregG00577	SMU1	Smu-1 suppressor of mec-8 and unc-52 homolog	WD40 REPEAT-CONTAINING PROTEIN SMU1	smu1a
AregG00578	CPXM1	Carboxypeptidase X (M14 family)	member 1	CARBOXYPEPTIDASE X1-RELATED	cpxm1b
AregG00579
AregG00580
AregG00581	IKBKAP	Acts as subunit of the RNA polymerase II elongator complex	which is a histone acetyltransferase component of the RNA polymerase II (Pol II) holoenzyme and is involved in transcriptional elongation	ELONGATOR COMPLEX PROTEIN 1	elp1
AregG00582	ARHGEF37	Rho guanine nucleotide exchange factor	RHO GUANINE NUCLEOTIDE EXCHANGE FACTOR 37	arhgef37
AregG00583	PPARGC1B	receptor	gamma	coactivator	PEROXISOME PROLIFERATOR-ACTIVATED RECEPTOR GAMMA COACTIVATOR 1-BETA	ppargc1b
AregG00584	PDE6A	Phosphodiesterase 6A	cGMP-specific	rod	alpha	PHOSPHODIESTERASE	pde6a
AregG00585	SLC26A2	Solute carrier family 26 (sulfate transporter)	member 2	SULFATE TRANSPORTER	slc26a2
AregG00586	HTR4	5-hydroxytryptamine (serotonin) receptor 4	G protein-coupled	5-HYDROXYTRYPTAMINE RECEPTOR 4	htr4
AregG00587
AregG00588	LMAN2	Lectin	mannose-binding 2	VESICULAR INTEGRAL-MEMBRANE PROTEIN VIP36	lman2
AregG00589			MITOTIC SPINDLE ASSEMBLY CHECKPOINT PROTEIN MAD1 MITOTIC ARREST DEFICIENT-LIKE PROTEIN 1
AregG00590	SLITRK4	SLIT and NTRK-like	SLIT AND NTRK-LIKE PROTEIN 4	slitrk4
AregG00591
AregG00592
AregG00593	IRF2	Interferon regulatory factor 2	INTERFERON REGULATORY FACTOR 2	irf2
AregG00594	CASP3	Belongs to the peptidase C14A family	CASPASE-3	casp3b
AregG00595	CASP3	Belongs to the peptidase C14A family	CASPASE-3	casp3b casp3b
AregG00596	CENPU	centromere protein	CENTROMERE PROTEIN U	si:dkey-185e18.7
AregG00597	ACSL1	acyl-CoA synthetase long-chain family member	LONG-CHAIN-FATTY-ACID--COA LIGASE 1	acsl1a
AregG00598	ST3GAL5	ST3 beta-galactoside alpha-2	3-sialyltransferase 5	LACTOSYLCERAMIDE ALPHA-2	3-SIALYLTRANSFERASE	st3gal5
AregG00599	POLR1A	DNA-dependent RNA polymerase catalyzes the transcription of DNA into RNA using the four ribonucleoside triphosphates as substrates	DNA-DIRECTED RNA POLYMERASE I SUBUNIT RPA1	polr1a
AregG00600	PTCD3	Pentatricopeptide repeat	PENTATRICOPEPTIDE REPEAT DOMAIN-CONTAINING PROTEIN 3	ptcd3
AregG00601	PLS3	Plastin 3 (T isoform)	PLASTIN-3	pls3
AregG00602	-	Cyclic nucleotide-gated cation channel-like	CYCLIC NUCLEOTIDE-GATED OLFACTORY CHANNEL	cnga2a
AregG00603			SI:CH211-274F20.2	si:ch211-274f20.2
AregG00604	FGL1	Fibrinogen-like 1	FIBRINOGEN-LIKE PROTEIN 1	BX530719.2
AregG00605	SNX25	Sorting nexin 25	SORTING NEXIN-25	snx25
AregG00606	CSPP1	Centrosome and spindle	CENTROSOME AND SPINDLE POLE-ASSOCIATED PROTEIN 1	cspp1a
AregG00607	IL1RAPL2	receptor accessory protein-like 2	X-LINKED INTERLEUKIN-1 RECEPTOR ACCESSORY PROTEIN-LIKE 2	il1rapl2
AregG00608	-	Galactosyltransferase	HEXOSYLTRANSFERASE	zgc:194679
AregG00609	NRK	Mitogen-activated protein kinase kinase kinase kinase 4-like	SI:ZFOS-2326C3.2	si:zfos-2326c3.2
AregG00610	MYOT	Myotilin	MYOTILIN	myot
AregG00611	HDAC3	histone deacetylase	HISTONE DEACETYLASE 3	hdac3
AregG00612	CCDC37	Coiled-coil domain containing 37	DUF4200 DOMAIN-CONTAINING PROTEIN	cfap100
AregG00613	SYVN1	Synovial apoptosis inhibitor 1	synoviolin	E3 UBIQUITIN-PROTEIN LIGASE SYNOVIOLIN	syvn1
AregG00614	-	G protein-coupled receptor 137	G PROTEIN-COUPLED RECEPTOR 137	gpr137
AregG00615	-	Si dkeyp-110e4.6	PHOSPHOLIPASE D FAMILY	MEMBER 7	pld7
AregG00616	SMIM19	Small integral membrane protein	SMALL INTEGRAL MEMBRANE PROTEIN 19	smim19
AregG00617	SH3KBP1	SH3-domain kinase binding protein 1	SH3 DOMAIN-CONTAINING KINASE-BINDING PROTEIN 1	sh3kbp1
AregG00618			SUBFAMILY NOT NAMED
AregG00619	MAP3K15	Mitogen-activated protein kinase kinase kinase	MITOGEN-ACTIVATED PROTEIN KINASE KINASE KINASE 15	map3k15
AregG00620	CCL20	C-C motif chemokine 20-like	C-C MOTIF CHEMOKINE	ccl20b
AregG00621	tlr22	Toll-like receptor	TIR DOMAIN-CONTAINING PROTEIN	tlr22 tlr22
AregG00622	tlr22	Toll-like receptor	TIR DOMAIN-CONTAINING PROTEIN	tlr22
AregG00623	CNKSR2	Connector enhancer of kinase suppressor of ras	CONNECTOR ENHANCER OF KINASE SUPPRESSOR OF RAS 2	cnksr2a
AregG00624	KLHL34	Kelch-like family member 34	KELCH-LIKE PROTEIN 34	klhl36
AregG00625	SMPX	Small muscle protein	X-linked	SMALL MUSCULAR PROTEIN	smpx
AregG00626	MBTPS2	Membrane-bound transcription factor	PROTEASE M50 MEMBRANE-BOUND TRANSCRIPTION FACTOR SITE 2 PROTEASE	mbtps2
AregG00627
AregG00628	PHEX	Phosphate regulating gene with homologues to endopeptidases on the X chromosome	PHOSPHATE-REGULATING NEUTRAL ENDOPEPTIDASE PHEX	phex
AregG00629	PTCHD1	Patched domain containing 1	PATCHED DOMAIN-CONTAINING PROTEIN 1	ptchd1
AregG00630	GPR64	G-protein coupled receptor	ADHESION G-PROTEIN COUPLED RECEPTOR G4	si:dkey-259j3.5 si:dkey-259j3.5
AregG00631	DPP6	Dipeptidyl aminopeptidase-like protein	DIPEPTIDYL-PEPTIDASE 6A	dpp6a
AregG00632	GGH	Gamma-glutamyl hydrolase (conjugase	folylpolygammaglutamyl hydrolase)	FOLATE GAMMA-GLUTAMYL HYDROLASE	ggh
AregG00633	GGH	Gamma-glutamyl hydrolase (conjugase	folylpolygammaglutamyl hydrolase)	FOLATE GAMMA-GLUTAMYL HYDROLASE	ggh ggh
AregG00634	COL15A1	collagen	LAM_G_DOMAIN DOMAIN-CONTAINING PROTEIN	col15a1b
AregG00635
AregG00636	HHLA2	HERV-H LTR-associating	HERV-H LTR-ASSOCIATING 2A	TANDEM DUPLICATE 2-RELATED	hhla2a.2
AregG00637	HHLA2	HERV-H LTR-associating	HERV-H LTR-ASSOCIATING 2A	TANDEM DUPLICATE 2-RELATED	hhla2a.2
AregG00638	TFRC	Transferrin receptor	TRANSFERRIN RECEPTOR PROTEIN 1	tfr1a
AregG00639
AregG00640	TNK2	Belongs to the protein kinase superfamily. Tyr protein kinase family	NON-SPECIFIC PROTEIN-TYROSINE KINASE-RELATED	tnk2a
AregG00641	-	Belongs to the G-protein coupled receptor 1 family	G_PROTEIN_RECEP_F1_2 DOMAIN-CONTAINING PROTEIN	tmtopsb
AregG00642	-	Actinodin1	OTOSPIRALIN	and1
AregG00643	OTOS	Otospiralin	OTOSPIRALIN	otos
AregG00644	APOD	Apolipoprotein	APOLIPOPROTEIN D	apodb
AregG00645	ARHGAP21	Rho GTPase activating protein 21a	RHO GTPASE-ACTIVATING PROTEIN 21	arhgap21a
AregG00646	PRTFDC1	Phosphoribosyl transferase domain containing 1	PHOSPHORIBOSYLTRANSFERASE DOMAIN-CONTAINING PROTEIN 1	prtfdc1
AregG00647	ENKUR	Enkurin	TRPC channel interacting protein	ENKURIN	enkur
AregG00648	THNSL1	Threonine synthase-like	THREONINE SYNTHASE-LIKE 1	thnsl2
AregG00649	GPR158	G protein-coupled receptor 158a	G-PROTEIN COUPLED RECEPTOR 158-RELATED	gpr158a
AregG00650			SUBFAMILY NOT NAMED
AregG00651	-	Annexin A13	ANNEXIN	anxa13
AregG00652	-	coiled-coil	COILED-COIL DOMAIN-CONTAINING PROTEIN 106	zgc:174877
AregG00653	MYO3A	Belongs to the TRAFAC class myosin-kinesin ATPase superfamily. Myosin family	MYOSIN-IIIA	myo3a
AregG00654	GAD2	Glutamate decarboxylase 2	GLUTAMATE DECARBOXYLASE 2	gad2
AregG00655	APBB1IP	Amyloid beta (A4) precursor protein-binding	family B	member	AMYLOID BETA A4 PRECURSOR PROTEIN-BINDING FAMILY B MEMBER 1-INTERACTING PROTEIN	apbb1ip
AregG00656	-	TNFR/NGFR cysteine-rich region	SI:CH211-37E10.2	si:ch211-37e10.2
AregG00657	-	Selenoprotein O-like	SELENOPROTEIN O	selenoo1
AregG00658	PDSS1	Prenyl (decaprenyl) diphosphate synthase	subunit 1	DECAPRENYL-DIPHOSPHATE SYNTHASE SUBUNIT 1	pdss1
AregG00659	ABI1	Abl-interactor	ABL INTERACTOR 1	abi1a
AregG00660	ACBD5	acyl-CoA-binding domain-containing protein	ACYL-COA-BINDING DOMAIN-CONTAINING PROTEIN 5	acbd5a
AregG00661	MASTL	Microtubule associated serine threonine kinase-like	SERINE/THREONINE-PROTEIN KINASE GREATWALL	mastl
AregG00662	YME1L1	ATP-dependent zinc metalloprotease	ATP-DEPENDENT ZINC METALLOPROTEASE YME1L1	yme1l1a
AregG00663	-	retinol dehydrogenase	RETINOL DEHYDROGENASE 12	-LIKE	rdh12l
AregG00664
AregG00665	CA13	Carbonic anhydrase	CARBONIC ANHYDRASE 2	cahz
AregG00666	C8orf59	Chromosome 8 open reading frame 59	RIBOSOMAL BIOGENESIS FACTOR	si:ch211-282b22.1
AregG00667	ralyl	RNA binding	RNA-BINDING RALY-LIKE PROTEIN	ralyl
AregG00668	CDK13	Cyclin-dependent kinase 13	PROTEIN KINASE DOMAIN-CONTAINING PROTEIN	cdk13
AregG00669	-	Component of the Mediator complex	a coactivator involved in the regulated transcription of nearly all RNA polymerase II-dependent genes. Mediator functions as a bridge to convey information from gene-specific regulatory proteins to the basal RNA polymerase II transcription machinery. Mediator is recruited to promoters by direct interactions with regulatory proteins and serves as a scaffold for the assembly of a functional preinit…	F-BOX DOMAIN-CONTAINING PROTEIN	zgc:111976
AregG00670			TNFAIP3-INTERACTING PROTEIN 3	tnip1
AregG00671	CD38	ADP-ribosyl cyclase	ADP-RIBOSYL CYCLASE/CYCLIC ADP-RIBOSE HYDROLASE	CR318624.2
AregG00672	CD38	ADP-ribosyl cyclase	ADP-RIBOSYL CYCLASE/CYCLIC ADP-RIBOSE HYDROLASE	CR318624.2
AregG00673	CD38	ADP-ribosyl cyclase	ADP-RIBOSYL CYCLASE/CYCLIC ADP-RIBOSE HYDROLASE	CR318624.2 CR318624.2 CR318624.2 CR318624.2 CR318624.2 CR318624.2
AregG00674	CD38	ADP-ribosyl cyclase	ADP-RIBOSYL CYCLASE/CYCLIC ADP-RIBOSE HYDROLASE	CR318624.2
AregG00675	CD38	ADP-ribosyl cyclase	ADP-RIBOSYL CYCLASE/CYCLIC ADP-RIBOSE HYDROLASE	CR318624.2
AregG00676	IMPA1	Inositol(myo)-1(or 4)-monophosphatase 1	INOSITOL-1-MONOPHOSPHATASE	impa1
AregG00677	IMPA1	Inositol(myo)-1(or 4)-monophosphatase 1	INOSITOL MONOPHOSPHATASE 1	impa1
AregG00678	cdh7	Cadherins are calcium-dependent cell adhesion proteins	CADHERIN-7	cdh7a
AregG00679	CDH19	Cadherin 19	type 2	SUBFAMILY NOT NAMED	CABZ01109081.1
AregG00680	DSEL	Dermatan sulfate epimerase-like	DERMATAN-SULFATE EPIMERASE-LIKE PROTEIN	dsela
AregG00681	TMX3	transmembrane protein 3	PROTEIN DISULFIDE-ISOMERASE TMX3	tmx3a
AregG00682	PXDC1	PX domain containing 1b	PX DOMAIN-CONTAINING PROTEIN 1	pxdc1b
AregG00683	PRPF4B	PRP4 pre-mRNA processing factor 4 homolog	MITOGEN-ACTIVATED PROTEIN KINASE-RELATED	prpf4bb
AregG00684	GLI3	Transcriptional activator	TRANSCRIPTIONAL ACTIVATOR GLI3	gli3
AregG00685	CCR9	Belongs to the G-protein coupled receptor 1 family	C-C CHEMOKINE RECEPTOR TYPE 9	ccr9a
AregG00686	LZTFL1	Leucine zipper transcription factor-like	LEUCINE ZIPPER TRANSCRIPTION FACTOR LIKE	lztfl1
AregG00687	DNAJC13	homolog subfamily C member 13	DNAJ HOMOLOG SUBFAMILY C MEMBER 13	dnaja3b
AregG00688	TOPBP1	Topoisomerase (DNA) II binding protein 1	DNA REPLICATION REGULATOR DPB11-RELATED	topbp1
AregG00689	TMEM108	Transmembrane protein 108	TRANSMEMBRANE PROTEIN 108	tmem108
AregG00690	CDV3	Carnitine deficiency-associated gene expressed in ventricle 3	PROTEIN CDV3 HOMOLOG	cdv3
AregG00691
AregG00692
AregG00693
AregG00694
AregG00695	KIF9	Belongs to the TRAFAC class myosin-kinesin ATPase superfamily. Kinesin family	KINESIN-LIKE PROTEIN KIF9	kif9
AregG00696	SCRIB	Scribbled planar cell polarity protein	PROTEIN SCRIBBLE HOMOLOG	scrib scrib
AregG00697	SCRIB	Scribbled planar cell polarity protein	PROTEIN SCRIBBLE HOMOLOG	scrib
AregG00698	PUF60	poly-U binding splicing factor	POLY(U)-BINDING-SPLICING FACTOR PUF60-B-RELATED	puf60b
AregG00699	NRBP2	Nuclear receptor binding protein 2	NUCLEAR RECEPTOR-BINDING PROTEIN 2	nrbp2b
AregG00700	-	Bulb-type mannose-specific lectin	RECEPTOR-LIKE SERINE/THREONINE-PROTEIN KINASE
AregG00701	-	Bulb-type mannose-specific lectin	BULB-TYPE LECTIN DOMAIN-CONTAINING PROTEIN
AregG00702	-	-	RETINOIC ACID RECEPTOR RESPONDER PROTEIN 2	zgc:195173
AregG00703	-	-	RETINOIC ACID RECEPTOR RESPONDER PROTEIN 2	si:ch1073-406l10.2
AregG00704	SLC4A2	Solute carrier family 4	anion exchanger	member	ANION EXCHANGE PROTEIN 2	slc4a2b
AregG00705	-	Leucine-rich repeats	outliers	SI:CH73-173P19.1	si:ch73-173p19.1
AregG00706	ABCF2	ATP-binding cassette	sub-family F	ATP-BINDING CASSETTE SUB-FAMILY F MEMBER 2	abcf2a
AregG00707	CHPF2	Chondroitin polymerizing factor 2	CHONDROITIN SULFATE GLUCURONYLTRANSFERASE	chpf2
AregG00708	SMARCD3	SWI SNF related	matrix associated	actin dependent regulator of chromatin	subfamily d	member 3b	SWI/SNF-RELATED MATRIX-ASSOCIATED ACTIN-DEPENDENT REGULATOR OF CHROMATIN SUBFAMILY D MEMBER 3	smarcd3b
AregG00709	NFX1	Nuclear transcription factor	X-box binding 1	TRANSCRIPTIONAL REPRESSOR NF-X1	NFX1
AregG00710	ASAP1	ArfGAP with SH3 domain	ankyrin repeat and PH domain	ARF-GAP WITH SH3 DOMAIN	ANK REPEAT AND PH DOMAIN-CONTAINING PROTEIN 1	asap1b
AregG00711	-	This protein promotes the GTP-dependent binding of aminoacyl-tRNA to the A-site of ribosomes during protein biosynthesis	ELONGATION FACTOR 1-ALPHA	si:dkey-37o8.1
AregG00712	FAM49B	Family with sequence similarity 49	member Bb	CYFIP-RELATED RAC1 INTERACTOR B	fam49bb
AregG00713	MYC	MYC proto-oncogene	bHLH transcription factor	MYC PROTO-ONCOGENE PROTEIN	myca
AregG00714	ANKH	ANKH inorganic pyrophosphate transport regulator	PROGRESSIVE ANKYLOSIS PROTEIN HOMOLOG	ankhb
AregG00715	OTULIN	Family with sequence similarity 105	member B	a	OTU DEUBIQUITINASE WITH LINEAR LINKAGE-SPECIFICITY A-RELATED	otulina
AregG00716	YAE1D1	Family with sequence similarity 105	member B	a	PROTEIN YAE1 HOMOLOG	otulina
AregG00717	POU6F2	POU class 6 homeobox 2	POU DOMAIN	CLASS 6	TRANSCRIPTION FACTOR 2	pou6f2
AregG00718	VPS41	Vacuolar protein sorting 41 homolog (S. cerevisiae)	VACUOLAR PROTEIN SORTING-ASSOCIATED PROTEIN 41 HOMOLOG	vps41
AregG00719	ESCO1	Establishment of sister chromatid cohesion N-acetyltransferase 1	N-ACETYLTRANSFERASE ESCO1	esco1
AregG00720	RP1	Retinitis pigmentosa 1 (autosomal dominant)	NEURONAL MIGRATION PROTEIN DOUBLECORTIN-RELATED	rp1
AregG00721	SOX17	SRY (sex determining region Y)-box 17	TRANSCRIPTION FACTOR SOX-17	sox17
AregG00722	MRPL15	Ribosomal protein L15	39S RIBOSOMAL PROTEIN L15	MITOCHONDRIAL	mrpl15
AregG00723	LYPLA1	Lysophospholipase I	ACYL-PROTEIN THIOESTERASE 1	lypla1
AregG00724	RGS20	regulator of G-protein signaling	RGS DOMAIN-CONTAINING PROTEIN	rgs20
AregG00725	OPRK1	Belongs to the G-protein coupled receptor 1 family	KAPPA-TYPE OPIOID RECEPTOR	oprk1
AregG00726	chmp5	Charged multivesicular body protein	CHARGED MULTIVESICULAR BODY PROTEIN 5	chmp5b
AregG00727	FASTKD3	FAST kinase	FAST KINASE DOMAIN-CONTAINING PROTEIN 3	MITOCHONDRIAL	fastkd3
AregG00728	MYL12B	Myosin	light chain 12	genome duplicate	MYOSIN REGULATORY LIGHT POLYPEPTIDE 9	myl12.2
AregG00729	MYOM1	Myomesin 1	MYOMESIN-1	myom1b
AregG00730	LPIN2	Phosphatidate phosphatase	PHOSPHATIDATE PHOSPHATASE LPIN2	lpin2
AregG00731	EMILIN2	Elastin microfibril interfacer 2	EMILIN-2	emilin2a
AregG00732	SMCHD1	Structural maintenance of chromosomes flexible hinge	UNCHARACTERIZED	smchd1
AregG00733	METTL4	Methyltransferase like 4	N(6)-ADENINE-SPECIFIC METHYLTRANSFERASE METTL4	mettl4
AregG00734	ADCYAP1	Adenylate cyclase activating polypeptide 1a	ADCYAP1B PROTEIN	adcyap1a
AregG00735	YES1	V-yes-1 Yamaguchi sarcoma viral oncogene homolog 1	TYROSINE-PROTEIN KINASE YES	clul1
AregG00736	ENOSF1	enolase superfamily member 1	ENOLASE SUPERFAMILY	MANDELATE RACEMASE	enosf1
AregG00737	TYMS	Thymidylate synthase	THYMIDYLATE SYNTHASE	tyms
AregG00738	CLUL1	Clusterin-like	CLUSTERIN-LIKE PROTEIN 1	clul1 clul1
AregG00739	COLEC12	Collectin sub-family member 12	COLLECTIN-12	colec12
AregG00740	PTPLA	Catalyzes the third of the four reactions of the long- chain fatty acids elongation cycle. This endoplasmic reticulum- bound enzymatic process	allows the addition of two carbons to the chain of long- and very long-chain fatty acids VLCFAs per cycle. This enzyme catalyzes the dehydration of the 3-hydroxyacyl-CoA intermediate into trans-2	3-enoyl-CoA	within each cycle of fatty acid elongation. Thereby	it participates to the production of VLCFAs of different chain lengths that are involved in multiple biological processes as precursors of membrane lipids and lipid mediators	VERY-LONG-CHAIN (3R)-3-HYDROXYACYL-COA DEHYDRATASE 1	hacd1
AregG00741	TMEM236	Transmembrane protein 236	TRANSMEMBRANE PROTEIN 236	si:dkey-32m20.1
AregG00742	MRC1	Mannose receptor	MACROPHAGE MANNOSE RECEPTOR 1	mrc1a
AregG00743	SLC39A12	Solute carrier family 39 (zinc transporter)	member	ZINC TRANSPORTER ZIP12	slc39a10
AregG00744	CACNB2	Calcium channel	voltage-dependent	beta 2a	VOLTAGE-DEPENDENT L-TYPE CALCIUM CHANNEL SUBUNIT BETA-2	cacnb1
AregG00745
AregG00746	NSUN6	Belongs to the class I-like SAM-binding methyltransferase superfamily. RsmB NOP family	TRNA (CYTOSINE(72)-C(5))-METHYLTRANSFERASE NSUN6	nsun6
AregG00747	ARL5B	ADP-ribosylation factor-like	ADP-RIBOSYLATION FACTOR-LIKE PROTEIN 5B	arl8
AregG00748	MAF1	Element of the TORC1 signaling pathway that acts as a mediator of diverse signals and that represses RNA polymerase III transcription. Inhibits the de novo assembly of TFIIIB onto DNA	REPRESSOR OF RNA POLYMERASE III TRANSCRIPTION MAF1	MAF1
AregG00749	ZFAND1	Zinc finger	AN1-type domain 1	AN1-TYPE ZINC FINGER PROTEIN 1	zfand1
AregG00750	CHMP4C	Charged multivesicular body protein	CHARGED MULTIVESICULAR BODY PROTEIN 4C	chmp4c
AregG00751	-	GTPase IMAP family member 4-like isoform X1	AIG1-TYPE G DOMAIN-CONTAINING PROTEIN	CR753886.1
AregG00752	PLXDC2	Plexin domain containing 2	PLEXIN DOMAIN-CONTAINING PROTEIN 2	plxdc2
AregG00753
AregG00754	MALRD1	MAM and LDL-receptor class A domain-containing protein	DIET1	malrd1
AregG00755	MALRD1	MAM and LDL-receptor class A domain-containing protein	DIET1	malrd1
AregG00756	MALRD1	MAM and LDL-receptor class A domain-containing protein	DIET1	malrd1
AregG00757	MALRD1	MAM and LDL receptor class A domain containing 1	DIET1	malrd1
AregG00758	MALRD1	MAM and LDL-receptor class A domain-containing protein	DIET1	malrd1 malrd1 malrd1 malrd1 malrd1
AregG00759	LRRC14	PRAME family member 1	LEUCINE-RICH REPEAT-CONTAINING PROTEIN 14	si:ch73-174h16.4
AregG00760	KIAA1875	WD40 repeats	WD REPEAT-CONTAINING PROTEIN 97	si:ch73-174h16.5
AregG00761	WDR60	WD repeat domain 60	WD REPEAT DOMAIN 60	wdr60
AregG00762
AregG00763	ESYT2	Extended synaptotagmin-like protein	EXTENDED SYNAPTOTAGMIN-2	esyt2b
AregG00764
AregG00765	NCAPG2	non-SMC condensin II complex	subunit G2	CONDENSIN-2 COMPLEX SUBUNIT G2	ncapg2
AregG00766	PTPRN2	Protein tyrosine phosphatase	receptor type	N polypeptide 2	RECEPTOR-TYPE TYROSINE-PROTEIN PHOSPHATASE N2	ptprn2
AregG00767	DNAJB6	homolog subfamily B member	DNAJ HOMOLOG SUBFAMILY B MEMBER 6	dnajb6b
AregG00768	UBE3C	Ubiquitin protein ligase E3C	UBIQUITIN-PROTEIN LIGASE E3C	ube3c
AregG00769	NOM1	Nucleolar protein with MIF4G domain 1	NUCLEOLAR MIF4G DOMAIN-CONTAINING PROTEIN 1	nom1
AregG00770	LMBR1	Limb region 1	LIMB REGION 1 PROTEIN HOMOLOG	lmbr1
AregG00771	RNF32	RING finger protein	RING FINGER PROTEIN 32	rnf32
AregG00772	SHH	Intercellular signal essential for a variety of patterning events during development	SONIC HEDGEHOG PROTEIN	shha
AregG00773	RBM33	RNA binding motif protein 33	RNA-BINDING PROTEIN 33	AL929206.1
AregG00774
AregG00775	EN2	homeobox protein	HOMEOBOX PROTEIN ENGRAILED-2	en2a
AregG00776	INSIG1	Insulin-induced gene	INSULIN-INDUCED GENE 1 PROTEIN	insig1
AregG00777	HTR5A	5-hydroxytryptamine (serotonin) receptor 5A	5-HYDROXYTRYPTAMINE RECEPTOR 5A	htr5ab
AregG00778	DLGAP1	Discs	large (Drosophila) homolog-associated protein	DISKS LARGE-ASSOCIATED PROTEIN 1	dlgap1a dlgap1a dlgap1b
AregG00779	TGIF1	Transforming growth factor-beta-induced factor 1	HOMEOBOX PROTEIN TGIF2	tgif1
AregG00780	OTUD1	OTU deubiquitinase 1	OTU DOMAIN-CONTAINING PROTEIN 1	otud1
AregG00781	KIAA1217	Sickle tail protein homolog	SICKLE TAIL PROTEIN HOMOLOG	si:ch211-207d6.2 si:ch211-285f17.1
AregG00782
AregG00783	NPHP3	Nephronophthisis 3	NEPHROCYSTIN-3	nphp3
AregG00784	UBA5	Ubiquitin-like modifier activating enzyme 5	UBIQUITIN-LIKE MODIFIER-ACTIVATING ENZYME 5	uba5
AregG00785	ACAD11	dehydrogenase family member 11	ACYL-COA DEHYDROGENASE FAMILY MEMBER 10-RELATED	acad11
AregG00786	ACKR4	Belongs to the G-protein coupled receptor 1 family	ATYPICAL CHEMOKINE RECEPTOR 4	ackr4b
AregG00787	U2SURP	U2 snRNP-associated SURP	U2 SNRNP-ASSOCIATED SURP DOMAIN-CONTAINING	u2surp
AregG00788	PCOLCE2	Procollagen C-endopeptidase enhancer	PROCOLLAGEN C-ENDOPEPTIDASE ENHANCER 2	pcolce2b
AregG00789	TRPC1	Transient receptor potential cation channel	subfamily C	member 1	SHORT TRANSIENT RECEPTOR POTENTIAL CHANNEL 1	trpc1
AregG00790	CHST2	Belongs to the sulfotransferase 1 family	CARBOHYDRATE SULFOTRANSFERASE 2	chst2b
AregG00791	SLC9A9	potassium:proton antiporter activity	SODIUM/HYDROGEN EXCHANGER 9	slc9a6a
AregG00792	C3orf58	Chromosome 3 open reading frame 58	DIVERGENT PROTEIN KINASE DOMAIN 2A	dipk2ab
AregG00793	PLOD2	5-dioxygenase 2	PROCOLLAGEN-LYSINE	2-OXOGLUTARATE 5-DIOXYGENASE 2	plod2
AregG00794	PLSCR1	May mediate accelerated ATP-independent bidirectional transbilayer migration of phospholipids upon binding calcium ions that results in a loss of phospholipid asymmetry in the plasma membrane	PHOSPHOLIPID SCRAMBLASE	si:ch73-206p6.1
AregG00795	ZIC4	Zic family member 4	ZINC FINGER PROTEIN ZIC 5	zic4
AregG00796	ZIC1	Zic family member 1	ZINC FINGER PROTEIN ZIC 2	zic1
AregG00797	AGTR1	Belongs to the G-protein coupled receptor 1 family	TYPE-1 ANGIOTENSIN II RECEPTOR	agtr1b
AregG00798	CPB1	Carboxypeptidase B1 (tissue)	CARBOXYPEPTIDASE B	cpb1
AregG00799	GYG1	Glycogenin	GLYCOGENIN 1-RELATED	gyg1b
AregG00800	BDH1	Belongs to the short-chain dehydrogenases reductases (SDR) family	D-BETA-HYDROXYBUTYRATE DEHYDROGENASE	MITOCHONDRIAL	bdh1
AregG00801	NCK1	NCK adaptor protein	CYTOPLASMIC PROTEIN NCK1	nck1b
AregG00802	SLC35G2	solute carrier family 35 member	SOLUTE CARRIER FAMILY 35 MEMBER G2	slc35g2b
AregG00803	GORASP1	Golgi reassembly stacking protein 1	GOLGI REASSEMBLY-STACKING PROTEIN 1	gorasp1a
AregG00804	-	Trypsin-like serine protease	CHYMOTRYPSIN-LIKE ELASTASE FAMILY MEMBER 1	cela1.6
AregG00805	CSRNP1	nuclear protein	CYSTEINE/SERINE-RICH NUCLEAR PROTEIN 1	csrnp1b
AregG00806	-	Xin actin-binding repeat-containing protein 1-like	XIN ACTIN-BINDING REPEAT-CONTAINING PROTEIN 1	xirp1
AregG00807	SLC22A13	Solute carrier family 22 (organic anion urate transporter)	member 13	SOLUTE CARRIER FAMILY 22 MEMBER 13	slc22a13a slc22a13b
AregG00808	OXSR1	Oxidative-stress responsive 1b	SERINE/THREONINE-PROTEIN KINASE OSR1	oxsr1b
AregG00809	MYD88	Myeloid differentiation primary response protein	MYELOID DIFFERENTIATION PRIMARY RESPONSE PROTEIN MYD88	myd88
AregG00810	-	Cryptochrome	CRYPTOCHROME DASH	cry-dash
AregG00811	map3k3	Mitogen-activated protein kinase kinase kinase	PROTEIN KINASE DOMAIN-CONTAINING PROTEIN	map3k22
AregG00812
AregG00813	DLEC1	Deleted in lung and esophageal cancer	DELETED IN LUNG AND ESOPHAGEAL CANCER PROTEIN 1	dlec1
AregG00814	PLCD1	Phospholipase C	delta	PHOSPHOINOSITIDE PHOSPHOLIPASE C	plcd1a
AregG00815	NCF2	superoxide-generating NADPH oxidase activator activity	VILLIN-LIKE PROTEIN	vill
AregG00816	VILL	Villin-like	VILLIN-LIKE PROTEIN	vill vill
AregG00817	CTDSPL	negative regulation of G1/S transition of mitotic cell cycle	CTD SMALL PHOSPHATASE-LIKE PROTEIN	ctdspla ctdspla
AregG00818	GARS	glycyl-tRNA synthetase	GLYCYL-TRNA SYNTHETASE/DNA POLYMERASE SUBUNIT GAMMA-2	gars1
AregG00819	GARS	glycyl-tRNA synthetase	GLYCYL-TRNA SYNTHETASE/DNA POLYMERASE SUBUNIT GAMMA-2	gars1
AregG00820	hhatl	Hedgehog acyltransferase-like	b	HEDGEHOG ACYLTRANSFERASE-LIKE	B	hhatlb
AregG00821	NKTR	Natural killer-tumor recognition sequence	NK-TUMOR RECOGNITION PROTEIN	nktr
AregG00822	SEC22C	SEC22 vesicle trafficking protein homolog C (S. cerevisiae)	VESICLE-TRAFFICKING PROTEIN SEC22C	sec22c
AregG00823	VIPR1	Vasoactive intestinal peptide receptor	VASOACTIVE INTESTINAL POLYPEPTIDE RECEPTOR 1	vipr1b
AregG00824	-	Neurofilament heavy polypeptide-like isoform X1	CENTROMERE PROTEIN C	si:ch211-161h7.4
AregG00825	KPNA1	Karyopherin alpha 1 (importin alpha 5)	IMPORTIN SUBUNIT ALPHA-5	kpna1
AregG00826	fam162a	Family with sequence similarity 162 member A	PROTEIN FAM162A	fam162a
AregG00827	CCDC58	Coiled-coil domain containing 58	COILED-COIL DOMAIN-CONTAINING PROTEIN 58	ccdc58
AregG00828	CSTB	Cystatin-like domain	CYSTATIN FAMILY MEMBER	cst14a.2
AregG00829	Hsp67Bb	Si ch211-161h7.8	RHODANESE DOMAIN-CONTAINING PROTEIN	si:ch211-161h7.8
AregG00830	DRD3	Belongs to the G-protein coupled receptor 1 family	D(3) DOPAMINE RECEPTOR	drd3
AregG00831
AregG00832	QTRTD1	Non-catalytic subunit of the queuine tRNA- ribosyltransferase (TGT) that catalyzes the base-exchange of a guanine (G) residue with queuine (Q) at position 34 (anticodon wobble position) in tRNAs with GU(N) anticodons (tRNA-Asp	-Asn	- His and -Tyr)	resulting in the hypermodified nucleoside queuosine (7-(((4	5-cis-dihydroxy-2-cyclopenten-1-yl)amino)methyl)-7- deazaguanosine)	QUEUINE TRNA-RIBOSYLTRANSFERASE ACCESSORY SUBUNIT 2	qtrt2
AregG00833	KIAA1407	Coiled-coil domain containing 191	COILED-COIL DOMAIN-CONTAINING PROTEIN 191	ccdc191
AregG00834	ZDHHC23	Zinc finger	DHHC-type containing	PALMITOYLTRANSFERASE ZDHHC23	zdhhc23b
AregG00835	GRAMD1C	GRAM domain containing 1C	PROTEIN ASTER-C	gramd1c
AregG00836	ATP6V1A	ATPase	H transporting	lysosomal 70kDa	V1 subunit A	V-TYPE PROTON ATPASE CATALYTIC SUBUNIT A V-TYPE PROTON ATPASE CATALYTIC SUBUNIT A	atp6v1ab
AregG00837	NAA50	N(alpha)-acetyltransferase 50	NatE catalytic subunit	N-ALPHA-ACETYLTRANSFERASE 50	naa50
AregG00838	KIAA2018	Upstream transcription factor family member 3	BASIC HELIX-LOOP-HELIX DOMAIN-CONTAINING PROTEIN USF3	usf3
AregG00839	BOC	Brother of CDO	BROTHER OF CDO	boc
AregG00840	SPICE1	Spindle and centriole associated protein 1	SPINDLE AND CENTRIOLE ASSOCIATED PROTEIN 1 SPICE1	spice1
AregG00841	SHISA2	Shisa family member 2	PROTEIN SHISA-2 HOMOLOG	shisa2b
AregG00842
AregG00843	ATP8A2	Belongs to the cation transport ATPase (P-type) (TC 3.A.3) family. Type IV subfamily	PHOSPHOLIPID-TRANSPORTING ATPASE	atp8a2 atp8a2
AregG00844				atp8a2
AregG00845	RNF6	Ring finger protein (C3H2C3 type) 6	E3 UBIQUITIN-PROTEIN LIGASE RNF6	rnf6
AregG00846
AregG00847	CDK8	Cyclin-dependent kinase 8	CYCLIN-DEPENDENT KINASE 8	cdk8
AregG00848
AregG00849	WASF3	protein family	member 3	WISKOTT-ALDRICH SYNDROME PROTEIN FAMILY MEMBER 3	wasf3b
AregG00850	USP12	Ubiquitin specific peptidase 12a	USP DOMAIN-CONTAINING PROTEIN	usp12a
AregG00851	RPL21	ribosomal protein L21	60S RIBOSOMAL PROTEIN L21	rpl21
AregG00852	gtf3a	transcription factor IIIA	TRANSCRIPTION FACTOR IIIA	gtf3ab
AregG00853	LNX2	Ligand of numb-protein X 2a	LIGAND OF NUMB PROTEIN X 2	lnx2a
AregG00854	polr1d	DNA-directed RNA polymerases I and III subunit RPAC2	RCG42593	ISOFORM CRA_A	si:ch211-140b10.6
AregG00855	PDX1	Pancreatic and duodenal homeobox 1	PANCREAS/DUODENUM HOMEOBOX PROTEIN 1	pdx1
AregG00856	urad	decarboxylase	2-OXO-4-HYDROXY-4-CARBOXY-5-UREIDOIMIDAZOLINE DECARBOXYLASE-RELATED	urad
AregG00857	FLT3	Receptor-type tyrosine-protein kinase	RECEPTOR-TYPE TYROSINE-PROTEIN KINASE FLT3	flt3
AregG00858	PAN3	Regulatory subunit of the poly(A)-nuclease (PAN) deadenylation complex	one of two cytoplasmic mRNA deadenylases involved in general and miRNA-mediated mRNA turnover. PAN specifically shortens poly(A) tails of RNA and the activity is stimulated by poly(A)-binding protein (PABP). PAN deadenylation is followed by rapid degradation of the shortened mRNA tails by the CCR4-NOT complex. Deadenylated mRNAs are then degraded by two alternative mechanisms	namely exosome-mediated 3'-5' exonucleolytic degradation	or deadenlyation-dependent mRNA decaping and subsequent 5'-3' exonucleolytic degradation by XRN1. PAN3 acts as a positive regulator for PAN activity	recruiting the catalytic subunit PAN2 to mRNA via its interaction with RNA and PABP	and to miRNA targets via its interaction with GW182 family proteins	DEADENYLATION COMPLEX SUBUNIT PAN3	pan3
AregG00859	FLT1	Fms-related tyrosine kinase 1 (vascular endothelial growth factor vascular permeability factor receptor)	VASCULAR ENDOTHELIAL GROWTH FACTOR RECEPTOR 1	flt1
AregG00860	-	Suppressor of tumorigenicity 14	PEPTIDASE S1 DOMAIN-CONTAINING PROTEIN	CR352265.1
AregG00861	TMPRSS7	Transmembrane protease serine	TRANSMEMBRANE PROTEASE SERINE 7	zmp:0000001114
AregG00862	SPATA13	Spermatogenesis associated 13	SPERMATOGENESIS-ASSOCIATED PROTEIN 13	spata13
AregG00863	TAGLN3	Belongs to the calponin family	TRANSGELIN-3	tagln3b
AregG00864	ABHD10	Abhydrolase domain containing	MYCOPHENOLIC ACID ACYL-GLUCURONIDE ESTERASE	MITOCHONDRIAL	tagln3b
AregG00865	YTHDF3	YTH domain family	YTH DOMAIN-CONTAINING FAMILY PROTEIN 3	ythdf3
AregG00866	BHLHE22	Basic helix-loop-helix family	member e22	CLASS E BASIC HELIX-LOOP-HELIX PROTEIN 22	bhlhe22
AregG00867
AregG00868	ARMC1	Armadillo repeat containing 1	ARMADILLO REPEAT-CONTAINING PROTEIN 1	armc1
AregG00869	MTFR1	Mitochondrial fission regulator 1	MITOCHONDRIAL FISSION REGULATOR 1	mtfr1
AregG00870
AregG00871	PDE7A	phosphodiesterase 7A	HIGH AFFINITY CAMP-SPECIFIC 3'	5'-CYCLIC PHOSPHODIESTERASE 7A	pde7a
AregG00872	TRIM55	Tripartite motif-containing	TRIPARTITE MOTIF-CONTAINING 55A-RELATED	trim55b
AregG00873	CRH	Corticotropin releasing hormone	CORTICOLIBERIN	crhb
AregG00874	RRS1	RRS1 ribosome biogenesis regulator homolog (S. cerevisiae)	RIBOSOME BIOGENESIS REGULATORY PROTEIN HOMOLOG	rrs1
AregG00875	-	Src homology 3 domains	VEXIN	si:dkey-97a13.12
AregG00876	MYBL1	V-myb myeloblastosis viral oncogene homolog (avian)-like 1	MYB-RELATED PROTEIN A	mybl1
AregG00877	SGK3	Serum glucocorticoid regulated kinase family member 3	SERUM/GLUCOCORTICOID REGULATED KINASE FAMILY MEMBER 3	SGK3
AregG00878	PPP1R42	Protein phosphatase 1 regulatory subunit 42	PROTEIN PHOSPHATASE 1 REGULATORY SUBUNIT 42	ppp1r42
AregG00879
AregG00880	COPS5	COP9 constitutive photomorphogenic homolog subunit 5	COP9 SIGNALOSOME COMPLEX SUBUNIT 5	cops5
AregG00881	CSPP1	Centrosome and spindle	CENTROSOME AND SPINDLE POLE-ASSOCIATED PROTEIN 1	cspp1a
AregG00882	ARFGEF1	ADP-ribosylation factor guanine nucleotide-exchange factor 1 (brefeldin A-inhibited)	BREFELDIN A-INHIBITED GUANINE NUCLEOTIDE-EXCHANGE PROTEIN 1	arfgef1
AregG00883	CPA6	Carboxypeptidase A6	CARBOXYPEPTIDASE A6	cpa6
AregG00884	PREX2	Phosphatidylinositol-3	4	5-trisphosphate-dependent Rac exchange factor 2	PHOSPHATIDYLINOSITOL 3	4	5-TRISPHOSPHATE-DEPENDENT RAC EXCHANGER 2 PROTEIN	prex2
AregG00885	C8orf34	Chromosome 8 open reading frame 34	SIMILAR TO HYPOTHETICAL PROTEIN	C24H8orf34
AregG00886	SULF1	sulfatase	EXTRACELLULAR SULFATASE SULF-1	sulf1
AregG00887	SLCO5A1	Solute carrier organic anion transporter family member	SOLUTE CARRIER ORGANIC ANION TRANSPORTER FAMILY MEMBER 5A1	slco5a1a
AregG00888	PRDM14	PR domain	PR DOMAIN ZINC FINGER PROTEIN 14	prdm14
AregG00889	NCOA2	Nuclear receptor coactivator	NUCLEAR RECEPTOR COACTIVATOR 2	ncoa2
AregG00890	TRAM1	Translocating chain-associating membrane protein 1	TRANSLOCATING CHAIN-ASSOCIATED MEMBRANE PROTEIN 1	tram1
AregG00891	XKR9	XK	Kell blood group complex subunit-related family	member 9	XK-RELATED PROTEIN 9	xkr9
AregG00892
AregG00893	EYA1	Eyes absent homolog	EYES ABSENT HOMOLOG 1	eya1
AregG00894	MSC	Musculin-like	MUSCULIN	msc
AregG00895	TRPA1	Transient receptor potential cation channel	subfamily A	member	TRANSIENT RECEPTOR POTENTIAL CATION CHANNEL SUBFAMILY A MEMBER 1	trpa1b
AregG00896	KCNB2	Potassium voltage-gated channel	ION_TRANS DOMAIN-CONTAINING PROTEIN	KCNB2
AregG00897	TERF1	Telomeric repeat-binding factor	TELOMERIC REPEAT-BINDING FACTOR 1	terf1
AregG00898	SBSPON	Somatomedin B and thrombospondin	type 1 domain containing	SOMATOMEDIN-B AND THROMBOSPONDIN TYPE-1 DOMAIN-CONTAINING PROTEIN	SBSPON
AregG00899	CUNH8orf89	C8orf89 homolog
AregG00900	RPL7	Ribosomal protein L7	60S RIBOSOMAL PROTEIN L7	rpl7
AregG00901	RDH10	Retinol dehydrogenase	RETINOL DEHYDROGENASE 10	rdh10a
AregG00902	STAU2	Staufen	RNA binding protein	homolog 2 (Drosophila)	DOUBLE-STRANDED RNA-BINDING PROTEIN STAUFEN HOMOLOG 2	stau2
AregG00903	UBE2W	ubiquitin-conjugating enzyme	UBIQUITIN-CONJUGATING ENZYME E2 W	flj11011l
AregG00904	TCEB1	Transcription elongation factor B	ELONGIN-C	elocb
AregG00905	JPH1	Junctophilin 1a	JUNCTOPHILIN-1	jph1b
AregG00906	GDAP1	Ganglioside-induced differentiation-associated protein 1	GANGLIOSIDE-INDUCED DIFFERENTIATION-ASSOCIATED PROTEIN 1	gdap1
AregG00907	PI15	Peptidase inhibitor	PEPTIDASE INHIBITOR 15	pi15a
AregG00908	CRISPLD1	Cysteine-rich secretory protein LCCL	CYSTEINE-RICH SECRETORY PROTEIN LCCL DOMAIN-CONTAINING 1A	crispld1a
AregG00909	DOK6	Docking protein 6	DOCKING PROTEIN 6	dok6
AregG00910	CD226	CD226 molecule	CD226 ANTIGEN	cd226
AregG00911	RTTN	Rotatin	an armadillo repeat protein	centriole functioning	ROTATIN	rttn
AregG00912	SOCS6	suppressor of cytokine signaling	SUPPRESSOR OF CYTOKINE SIGNALING 6	socs6a
AregG00913	CBLN2	Cerebellin 2b precursor	CEREBELLIN-2	cbln2b
AregG00914	FBXO15	F-box protein 15	F-BOX ONLY PROTEIN 15	fbxo15
AregG00915
AregG00916	neto1	Neuropilin (NRP) and tolloid (TLL)-like 1	like	NEUROPILIN AND TOLLOID-LIKE PROTEIN 1	neto1l
AregG00917	TIMM21	Translocase of inner mitochondrial membrane 21 homolog (yeast)	MITOCHONDRIAL IMPORT INNER MEMBRANE TRANSLOCASE SUBUNIT TIM21	TIMM21
AregG00918
AregG00919	SEMA5A	Sema domain	seven thrombospondin repeats (type 1 and type 1-like)	transmembrane domain (TM) and short cytoplasmic domain	(semaphorin) 5A	SEMAPHORIN-5A	sema5a
AregG00920	MTRR	5-methyltetrahydrofolate-homocysteine methyltransferase reductase	METHIONINE SYNTHASE REDUCTASE	mtrr
AregG00921	CCT5	Chaperonin containing TCP1	subunit 5 (epsilon)	T-COMPLEX PROTEIN 1 SUBUNIT EPSILON	cct5
AregG00922	CMBL	Carboxymethylenebutenolidase homolog	FAMILY NOT NAMED	cmbl
AregG00923	MARCH6	Membrane-associated ring finger (C3HC4) 6	E3 UBIQUITIN-PROTEIN LIGASE MARCHF6	march6
AregG00924	ZDHHC20	Zinc finger	DHHC-type containing 20	PALMITOYLTRANSFERASE	zdhhc20b
AregG00925	-	Solute carrier family 51	alpha subunit	ORGANIC SOLUTE TRANSPORTER SUBUNIT ALPHA	slc51a
AregG00926	PDK3	Pyruvate dehydrogenase kinase	isozyme	[PYRUVATE DEHYDROGENASE (ACETYL-TRANSFERRING)] KINASE ISOZYME 3	MITOCHONDRIAL	pdk3a
AregG00927	PCYT1B	Phosphate cytidylyltransferase 1	choline	beta	CHOLINE-PHOSPHATE CYTIDYLYLTRANSFERASE B	pcyt1ba
AregG00928	POLA1	Polymerase (DNA directed)	alpha 1	DNA POLYMERASE ALPHA CATALYTIC SUBUNIT	pola1
AregG00929	ARX	Aristaless related homeobox	HOMEOBOX PROTEIN ARX	arxa
AregG00930	NDUFB4	NADH dehydrogenase (ubiquinone) 1 beta subcomplex	NADH DEHYDROGENASE [UBIQUINONE] 1 BETA SUBCOMPLEX SUBUNIT 4	ndufb4
AregG00931	HGD	Homogentisate 1	2-dioxygenase	HOMOGENTISATE 1	2-DIOXYGENASE	hgd
AregG00932	-	Si dkey-12l12.1		si:dkey-12l12.1
AregG00933	MYRIP	Myosin VIIA and Rab interacting protein	MYELIN-ASSOCIATED OLIGODENDROCYTE BASIC PROTEIN-RELATED	myrip
AregG00934	SHARPIN	ranBP-type and C3HC4-type zinc finger-containing protein	RANBP2-TYPE DOMAIN-CONTAINING PROTEIN	shrprbck1r
AregG00935	OPLAH	5-oxoprolinase	5-OXOPROLINASE	oplah
AregG00936	FOXH1	Forkhead box	FORKHEAD BOX PROTEIN H1	foxh1
AregG00937	PPP1R16A	Protein phosphatase 1 regulatory subunit 16A	PROTEIN PHOSPHATASE 1 REGULATORY SUBUNIT 16A	gpt2l
AregG00938	GPT	Alanine aminotransferase	ALANINE AMINOTRANSFERASE 2-LIKE	gpt2l gpt2l
AregG00939	PDIA4	Belongs to the protein disulfide isomerase family	PROTEIN DISULFIDE-ISOMERASE A4	pdia4
AregG00940	PKD1L1	Polycystic kidney disease	POLYCYSTIC KIDNEY DISEASE PROTEIN 1-LIKE 1	pkd1l2a pkd1l2a pkd1l2a pkd1l2a pkd1l2a pkd1l2a
AregG00941	-	Complement component C1q domain.	C1Q DOMAIN-CONTAINING PROTEIN	cbln17
AregG00942	-	Complement component C1q domain.	C1Q DOMAIN-CONTAINING PROTEIN	cbln17 cbln17 cbln17
AregG00943	-	Complement component C1q domain.	C1Q DOMAIN-CONTAINING PROTEIN	cbln17
AregG00944			POLYCYSTIC KIDNEY DISEASE PROTEIN 1-LIKE 1	pkd1l2a
AregG00945			POLYCYSTIC KIDNEY DISEASE PROTEIN 1-LIKE 1	pkd1l2a
AregG00946			POLYCYSTIC KIDNEY DISEASE PROTEIN 1-LIKE 1	pkd1l2a
AregG00947	PKD1L1	Polycystic kidney disease	POLYCYSTIC KIDNEY DISEASE PROTEIN 1-LIKE 1	pkd1l2a
AregG00948	PKD1L1	PKD domain	POLYCYSTIC KIDNEY DISEASE PROTEIN 1-LIKE 1	pkd1l2a
AregG00949
AregG00950	MLLT10	Myeloid lymphoid or mixed-lineage leukemia (trithorax homolog	Drosophila)	PROTEIN AF-10	mllt10
AregG00951
AregG00952	COMMD3	COMM domain containing 3	COMM DOMAIN-CONTAINING PROTEIN 3	commd3
AregG00953	BMI1	B lymphoma Mo-MLV insertion region 1a	POLYCOMB COMPLEX PROTEIN BMI-1	bmi1a
AregG00954	SPAG6	Sperm associated antigen 6	SPERM-ASSOCIATED ANTIGEN 6	spag6
AregG00955	PIP4K2A	Phosphatidylinositol-5-phosphate 4-kinase	type II	alpha	PHOSPHATIDYLINOSITOL 5-PHOSPHATE 4-KINASE TYPE-2 ALPHA	pip4k2aa
AregG00956	ARMC3	Armadillo repeat containing 3	ARMADILLO REPEAT-CONTAINING PROTEIN 3	armc3
AregG00957	MSRB2	reductase B2	METHIONINE-R-SULFOXIDE REDUCTASE B2	MITOCHONDRIAL	msrb2
AregG00958	C8G	Complement component 8	gamma polypeptide	LIPOCLN_CYTOSOLIC_FA-BD_DOM DOMAIN-CONTAINING PROTEIN	c8g
AregG00959	-	Prostaglandin D2 synthase b	LIPOCLN_CYTOSOLIC_FA-BD_DOM DOMAIN-CONTAINING PROTEIN	ptgdsb.1
AregG00960	CNTNAP2	Contactin associated protein-like 2a	CONTACTIN-ASSOCIATED PROTEIN-LIKE 2	cntnap2a
AregG00961	TPK1	Thiamin pyrophosphokinase 1	THIAMIN PYROPHOSPHOKINASE 1	tpk1
AregG00962	-	Belongs to the short-chain dehydrogenases reductases (SDR) family	ZGC:112332	zgc:112332
AregG00963	-	retinol dehydrogenase	RETINOL DEHYDROGENASE 11	si:dkey-73n8.3
AregG00964	TNFRSF11A	Tumor necrosis factor receptor superfamily member	TUMOR NECROSIS FACTOR RECEPTOR SUPERFAMILY MEMBER 11A	tnfrsf11a
AregG00965	KIAA1468	LisH domain and HEAT repeat-containing protein KIAA1468 homolog	RAB11-BINDING PROTEIN RELCH	relch
AregG00966
AregG00967	PIGN	Phosphatidylinositol glycan anchor biosynthesis	class N	PHOSPHATIDYLINOSITOL GLYCAN	CLASS N	pign
AregG00968	GPR141	receptor 141	G-PROTEIN COUPLED RECEPTOR 141-RELATED	GPR141
AregG00969	hnf4g	hepatocyte nuclear factor	HEPATOCYTE NUCLEAR FACTOR 4-GAMMA	hnf4g
AregG00970	-	-	POLYAMINE-MODULATED FACTOR 1-BINDING PROTEIN 1
AregG00971
AregG00972	PEX2	biogenesis factor 2	FAMILY NOT NAMED	pex2
AregG00973	ZFHX4	Zinc finger homeobox	ZINC FINGER HOMEOBOX PROTEIN 4	zfhx4
AregG00974	-	Beta-1	4-galactosyltransferase 1-like	BETA-1	4-GALACTOSYLTRANSFERASE 1	b4galt1l
AregG00975	AMER2	APC membrane recruitment protein	APC MEMBRANE RECRUITMENT PROTEIN 2	amer2
AregG00976	MTMR6	Belongs to the protein-tyrosine phosphatase family. Non-receptor class myotubularin subfamily	MYOTUBULARIN-RELATED PROTEIN 6	mtmr6
AregG00977	NUPL1	Nucleoporin	NUCLEOPORIN P58/P45	nup58
AregG00978	ROPN1L	Rhophilin associated tail protein 1-like	ROPPORIN-1-LIKE PROTEIN	ropn1l
AregG00979	ANKRD33B	ankyrin repeat	ANKYRIN REPEAT DOMAIN-CONTAINING PROTEIN 33B	ankrd33ba
AregG00980	CTNND2	Catenin (cadherin-associated protein)	delta	CATENIN DELTA-2	ctnnd2a
AregG00981
AregG00982	ZC2HC1A	Zinc finger C2HC-type containing 1A	ZINC FINGER C2HC DOMAIN-CONTAINING PROTEIN 1A	zc2hc1c zc2hc1a
AregG00983	BCO1	Beta-carotene 15	15'-monooxygenase 1	BETA-CAROTENE OXYGENASE 1	bco1
AregG00984
AregG00985	TMEM56	Transmembrane protein 56a	TLC DOMAIN-CONTAINING PROTEIN 4	tlcd4a
AregG00986	-	Pleckstrin homology-like domain family B member	PLECKSTRIN HOMOLOGY-LIKE DOMAIN FAMILY B MEMBER 2	phldb2b phldb2b
AregG00987
AregG00988	PLCXD2	Phosphatidylinositol-specific phospholipase C	X domain containing 2	PI-PLC X DOMAIN-CONTAINING PROTEIN 2	plcxd2
AregG00989	mak	Male germ cell-associated kinase	SERINE/THREONINE-PROTEIN KINASE MAK	mak
AregG00990	TMEM14C	Transmembrane protein 14Ca	TRANSMEMBRANE PROTEIN 14C-RELATED	tmem14ca
AregG00991	TFAP2A	Transcription factor AP-2 alpha	TRANSCRIPTION FACTOR AP-2-ALPHA	tfap2a
AregG00992	SLC35B3	Solute carrier family 35	member B3	ADENOSINE 3'-PHOSPHO 5'-PHOSPHOSULFATE TRANSPORTER 2	slc35b3
AregG00993
AregG00994	EEF1E1	Eukaryotic translation elongation factor 1	EUKARYOTIC TRANSLATION ELONGATION FACTOR 1 EPSILON-1	eef1e1
AregG00995	BLOC1S5	Biogenesis of lysosomal organelles complex-1	subunit 5	muted	BIOGENESIS OF LYSOSOME-RELATED ORGANELLES COMPLEX 1 SUBUNIT 5	bloc1s5
AregG00996	TXNDC5	Belongs to the protein disulfide isomerase family	THIOREDOXIN DOMAIN-CONTAINING PROTEIN 5	txndc5
AregG00997	BMP6	Bone morphogenetic protein 6	BONE MORPHOGENETIC PROTEIN 6	bmp6
AregG00998	-	Belongs to the enoyl-CoA hydratase isomerase family	ENOYL-COA HYDRATASE	zgc:101569
AregG00999	PDCD6	programmed cell death	PROGRAMMED CELL DEATH PROTEIN 6	pdcd6
AregG01000	REC8	REC8 homolog	MEIOTIC RECOMBINATION PROTEIN REC8 HOMOLOG	rec8b rec8b
AregG01001			MEIOTIC RECOMBINATION PROTEIN REC8 HOMOLOG	rec8b
AregG01002	IPO4	Importin 4	IMPORTIN-4	ipo4
AregG01003	NANOG	homeobox	HOMEOBOX DOMAIN-CONTAINING PROTEIN	nanog
AregG01004	TM9SF1	transmembrane 9 superfamily member	TRANSMEMBRANE 9 SUPERFAMILY MEMBER 1	tm9sf1
AregG01005	FEN1	Structure-specific nuclease with 5'-flap endonuclease and 5'-3' exonuclease activities involved in DNA replication and repair. During DNA replication	cleaves the 5'-overhanging flap structure that is generated by displacement synthesis when DNA polymerase encounters the 5'-end of a downstream Okazaki fragment. It enters the flap from the 5'-end and then tracks to cleave the flap base	leaving a nick for ligation. Also involved in the long patch base excision repair (LP-BER) pathway	by cleaving within the apurinic apyrimidinic (AP) site-terminated flap. Acts as a genome stabilization factor that prevents flaps from equilibrating into structurs that lead to duplications and deletions. Also possesses 5'-3' exonuclease activity on nicked or gapped double- stranded DNA	and exhibits RNase H activity. Also involved in replication and repair of rDNA and in repairing mitochondrial DNA	FLAP ENDONUCLEASE 1	fen1
AregG01006	-	Sialoadhesin-like	SI:CH211-171H4.5-RELATED	si:dkeyp-28d2.4
AregG01007	-	Sialoadhesin-like	SI:CH211-171H4.5-RELATED	si:dkeyp-28d2.4
AregG01008	-	Sialoadhesin-like	SI:CH211-171H4.5-RELATED	si:dkeyp-28d2.4
AregG01009	-	Sialoadhesin-like	SI:CH211-171H4.5-RELATED	si:dkeyp-28d2.4
AregG01010	-	Sialoadhesin-like	SI:CH211-171H4.5-RELATED	si:dkeyp-28d2.4
AregG01011	-	Sialoadhesin-like
AregG01012	-	Sialoadhesin-like
AregG01013	-	Coiled-coil domain-containing protein 106	COILED-COIL DOMAIN-CONTAINING PROTEIN 106	ccdc106b
AregG01014	CD2BP2	CD2 antigen (cytoplasmic	PROTEIN LIN1	cd2bp2
AregG01015	-	Sialoadhesin-like	SI:CH211-171H4.5-RELATED	si:dkeyp-28d2.4
AregG01016	-	Sialoadhesin-like	SI:CH211-171H4.5-RELATED	si:dkeyp-28d2.4
AregG01017	pck2	Phosphoenolpyruvate carboxykinase	PHOSPHOENOLPYRUVATE CARBOXYKINASE [GTP]	MITOCHONDRIAL	pck2
AregG01018	-	Sialoadhesin-like
AregG01019	-	Sialoadhesin-like	SI:CH211-171H4.5-RELATED	si:dkeyp-28d2.4
AregG01020	-	Sialoadhesin-like	SI:CH211-171H4.5-RELATED	si:dkeyp-28d2.4
AregG01021	pck2	Phosphoenolpyruvate carboxykinase	PHOSPHOENOLPYRUVATE CARBOXYKINASE [GTP]	MITOCHONDRIAL	pck2 pck2
AregG01022	PSME1	proteasome activator	PROTEASOME ACTIVATOR COMPLEX SUBUNIT 1	psme1
AregG01023	FITM1	Fat storage-inducing transmembrane protein	FAT STORAGE-INDUCING TRANSMEMBRANE PROTEIN 1	fitm1l
AregG01024
AregG01025	DCAF11	DDB1 and CUL4 associated factor 11	DDB1- AND CUL4-ASSOCIATED FACTOR 11	dcaf11
AregG01026
AregG01027	THTPA	Thiamine triphosphatase	THIAMINE-TRIPHOSPHATASE	thtpa
AregG01028	zfhx2	Zinc finger homeobox	ZINC FINGER HOMEOBOX PROTEIN	zfhx3
AregG01029	PABPN1	poly(A) binding protein	nuclear 1	RRM DOMAIN-CONTAINING PROTEIN	pabpn1
AregG01030	NGDN	Neuroguidin	EIF4E binding protein	NEUROGUIDIN	ngdn
AregG01031	-	CCAAT enhancer binding protein (C EBP) 1	BZIP DOMAIN-CONTAINING PROTEIN	cebp1
AregG01032	SLC22A17	solute carrier family 22 member	SOLUTE CARRIER FAMILY 22 MEMBER 17	slc22a23
AregG01033	-	Sialoadhesin-like	SI:CH211-171H4.5-RELATED	si:dkeyp-28d2.4
AregG01034	-	Sialoadhesin-like	SI:CH211-171H4.5-RELATED	si:dkeyp-28d2.4
AregG01035	-	Sialoadhesin-like	CD22 MOLECULE-RELATED	si:dkeyp-28d2.4
AregG01036	-	Sialoadhesin-like	SI:CH211-171H4.5-RELATED	si:dkeyp-28d2.4
AregG01037	-	Sialoadhesin-like	SI:CH211-171H4.5-RELATED	si:dkeyp-28d2.4 si:dkeyp-28d2.4 si:dkeyp-28d2.4 si:dkeyp-28d2.4 si:dkeyp-28d2.4 si:dkeyp-28d2.4 si:dkeyp-28d2.4 si:dkeyp-28d2.4 si:dkeyp-28d2.4 si:dkeyp-28d2.4 si:dkeyp-28d2.4 si:dkeyp-28d2.4 si:dkeyp-28d2.4 si:dkeyp-28d2.4 si:dkeyp-28d2.4 si:dkeyp-28d2.4 si:dkeyp-28d2.4 si:dkeyp-28d2.4 si:dkeyp-28d2.4 si:dkeyp-28d2.4 si:dkeyp-28d2.4 si:dkeyp-28d2.4 si:dkeyp-28d2.4
AregG01038	-	Sialoadhesin-like	SI:CH211-171H4.5-RELATED	si:dkeyp-28d2.4
AregG01039	-	-		zmp:0000000991
AregG01040	RAMP3	Receptor (G protein-coupled) activity modifying protein 3	RECEPTOR ACTIVITY-MODIFYING PROTEIN 3	RAMP3
AregG01041	C11orf65	Chromosome 11 open reading frame 65	PROTEIN MFI
AregG01042	PDE1A	Calcium calmodulin-dependent 3'	5'-cyclic nucleotide phosphodiesterase	CALCIUM/CALMODULIN-DEPENDENT 3'	5'-CYCLIC NUCLEOTIDE PHOSPHODIESTERASE 1A	pde1a
AregG01043	DUSP19	dual specificity	DUAL SPECIFICITY PROTEIN PHOSPHATASE 19	dusp19a
AregG01044	FRZB	frizzled-related protein	SECRETED FRIZZLED-RELATED PROTEIN 3	frzb
AregG01045	DNAJC10	homolog subfamily C member 10	DNAJ HOMOLOG SUBFAMILY C MEMBER 10	dnajc10
AregG01046
AregG01047	BCAR1	Breast cancer anti-estrogen resistance	BREAST CANCER ANTI-ESTROGEN RESISTANCE PROTEIN 1	bcar1
AregG01048	-	-	SI:CH211-227P7.1	si:ch211-227p7.1
AregG01049	-	Cadherin repeats.	CADHERIN-23	si:ch211-213b8.4
AregG01050	USP34	Belongs to the peptidase C19 family	UBIQUITIN CARBOXYL-TERMINAL HYDROLASE 34	USP34
AregG01051	XPO1	Exportin 1 (CRM1 homolog	yeast) a	EXPORTIN-1	xpo1a
AregG01052	FAM161A	Family with sequence similarity 161 member A	PROTEIN FAM161A	fam161a
AregG01053	CCT4	assists the folding of proteins upon ATP hydrolysis	T-COMPLEX PROTEIN 1 SUBUNIT DELTA	cct4
AregG01054	PUS10	synthase	TRNA PSEUDOURIDINE SYNTHASE PUS10	pus10
AregG01055
AregG01056	AKT3	RAC-gamma serine threonine-protein	NON-SPECIFIC SERINE/THREONINE PROTEIN KINASE	akt3b
AregG01057
AregG01058			HYPOTHETICAL PROTEIN LOC689766
AregG01059			LYSOZYME C	lyz
AregG01060	-	C-type lysozyme/alpha-lactalbumin family	LYSOZYME-LIKE PROTEIN 1
AregG01061	-	Cytokine receptor family member B17	INTERFERON/INTERLEUKIN RECEPTOR	ifngr1
AregG01062	LTV1	LTV1 homolog	PROTEIN LTV1 HOMOLOG	ltv1
AregG01063	CAPN9	Belongs to the peptidase C2 family	CALPAIN-9	capn9
AregG01064	TAF5L	TAF5-like RNA polymerase II	p300 CBP-associated	TAF5-LIKE RNA POLYMERASE II P300/CBP-ASSOCIATED FACTOR-ASSOCIATED FACTOR 65 KDA SUBUNIT 5L	taf5l
AregG01065	NUP133	Nucleoporin 133	NUCLEAR PORE COMPLEX PROTEIN NUP133	nup133
AregG01066	-	Actin	alpha	ACTIN	actc1a ACTC1 actc1a actc1a
AregG01067	-	Centriole	cilia and spindle-associated	CENTRIOLE	CILIA AND SPINDLE-ASSOCIATED PROTEIN A	ccsapa
AregG01068	CDC6	Involved in the initiation of DNA replication. Also participates in checkpoint controls that ensure DNA replication is completed before mitosis is initiated	CELL DIVISION CONTROL PROTEIN 6 HOMOLOG	cdc6
AregG01069	BTN1A1	Immunoglobulin V-set domain	MYELIN-OLIGODENDROCYTE GLYCOPROTEIN	zgc:123297
AregG01070
AregG01071
AregG01072	-	signaling receptor binding	SI:CH211-111E20.1-RELATED	si:ch211-111e20.1
AregG01073	-	signaling receptor binding	SI:CH211-111E20.1-RELATED	si:ch211-111e20.1
AregG01074	-	Tripartite motif containing 47	FINTRIM FAMILY	MEMBER 52	PSEUDOGENE-RELATED	ftr14 ftr14 ftr14
AregG01075	EPC2	Enhancer of polycomb homolog 2	ENHANCER OF POLYCOMB HOMOLOG 2	epc2
AregG01076	KIF5C	Belongs to the TRAFAC class myosin-kinesin ATPase superfamily. Kinesin family	KINESIN MOTOR DOMAIN-CONTAINING PROTEIN	kif5c
AregG01077	-	-	FAMILY NOT NAMED	si:ch73-321d9.2
AregG01078	ARHGAP15	Rho GTPase activating protein 15	RHO GTPASE-ACTIVATING PROTEIN 15	arhgap15
AregG01079	ACVR2A	Serine threonine-protein kinase receptor	ACTIVIN RECEPTOR TYPE-2A	acvr2aa
AregG01080	ZEB2	Zinc finger E-box binding homeobox 2a	ZINC FINGER E-BOX-BINDING HOMEOBOX 2	zeb2a
AregG01081
AregG01082
AregG01083	GTDC1	Glycosyltransferase-like domain containing 1	GLYCOSYLTRANSFERASE-LIKE 1	gtdc1
AregG01084
AregG01085
AregG01086			OS05G0227600 PROTEIN
AregG01087	TTN	Immunoglobulin like	TITIN	ttn.1
AregG01088			NEUTROPHIL COLLAGENASE
AregG01089	wit	Bone morphogenetic protein receptor	BONE MORPHOGENETIC PROTEIN RECEPTOR TYPE-2	bmpr2b
AregG01090			S-FORMYLGLUTATHIONE HYDROLASE	esd
AregG01091	CEP250	Centrosomal protein 250kDa	SI:DKEY-230P4.1	si:dkey-230p4.1 si:dkey-230p4.1
AregG01092
AregG01093	TSPEAR	Thrombospondin-type laminin G domain and EAR	LAM_G_DOMAIN DOMAIN-CONTAINING PROTEIN	tspearb
AregG01094			HEMERYTHRIN DOMAIN-CONTAINING PROTEIN
AregG01095	UBE2G2	Ubiquitin-conjugating enzyme E2G 2 (UBC7 homolog	yeast)	UBIQUITIN-CONJUGATING ENZYME E2 G2	ube2g2
AregG01096	MYLK	myosin light chain kinase	MYOSIN LIGHT CHAIN KINASE	SMOOTH MUSCLE	mylka
AregG01097	HTR2A	5-hydroxytryptamine (serotonin) receptor 2A	5-HYDROXYTRYPTAMINE RECEPTOR 2A	htr2aa
AregG01098	SUCLA2	ATP-specific succinyl-CoA synthetase functions in the citric acid cycle (TCA)	coupling the hydrolysis of succinyl-CoA to the synthesis of ATP and thus represents the only step of substrate-level phosphorylation in the TCA. The beta subunit provides nucleotide specificity of the enzyme and binds the substrate succinate	while the binding sites for coenzyme A and phosphate are found in the alpha subunit	SUCCINATE--COA LIGASE [ADP-FORMING] SUBUNIT BETA	MITOCHONDRIAL	sucla2
AregG01099	ALG11	Asparagine-linked glycosylation 11	alpha-1	2-mannosyltransferase homolog (yeast)	GDP-MAN:MAN(3)GLCNAC(2)-PP-DOL ALPHA-1	2-MANNOSYLTRANSFERASE	alg11
AregG01100	NEK5	NIMA-related kinase 5	SERINE/THREONINE-PROTEIN KINASE NEK5	nek1
AregG01101
AregG01102			THIOREDOXIN DOMAIN-CONTAINING PROTEIN
AregG01103	ITM2B	integral membrane protein	INTEGRAL MEMBRANE PROTEIN 2B	itm2ba
AregG01104	MED4	mediator of RNA polymerase II transcription subunit	MEDIATOR OF RNA POLYMERASE II TRANSCRIPTION SUBUNIT 4	med4
AregG01105
AregG01106	LCP1	Lymphocyte cytosolic plastin 1	PLASTIN-2	lcp1
AregG01107	CNOT11	CCR4-NOT transcription complex subunit	CCR4-NOT TRANSCRIPTION COMPLEX SUBUNIT 11	cnot11
AregG01108	ABI2	Abl interactor	ABL INTERACTOR 2	abi2b
AregG01109
AregG01110	lage3	Cancer testis antigen 2	EKC/KEOPS COMPLEX SUBUNIT LAGE3	CABZ01063556.1
AregG01111	PRKG1	cGMP-dependent protein kinase 1	PROTEIN KINASE CGMP-DEPENDENT 1	prkg1b
AregG01112	PRKG1	Protein kinase	cGMP-dependent	type	PROTEIN KINASE DOMAIN-CONTAINING PROTEIN	prkg1b
AregG01113	-	CGMP-dependent protein kinase	PROTEIN KINASE CGMP-DEPENDENT 1	prkg1b
AregG01114	-	Stanniocalcin 1	like	CORPUSCLES OF STANNIUS PROTEIN	stc1l
AregG01115	FGFR1	fibroblast growth factor-activated receptor activity	FIBROBLAST GROWTH FACTOR RECEPTOR 1	fgfr1a
AregG01116	KCTD9	cullin family protein binding	BTB/POZ DOMAIN-CONTAINING PROTEIN KCTD9	kctd9a
AregG01117	-	Membrane-associated ring finger (C3HC4) 5	like	E3 UBIQUITIN-PROTEIN LIGASE MARCHF5	march5l
AregG01118	ACTR1B	ARP1 actin-related protein 1	centractin (yeast)	BETA-CENTRACTIN	actr1
AregG01119	npy4r	neuropeptide Y receptor	G_PROTEIN_RECEP_F1_2 DOMAIN-CONTAINING PROTEIN	npy8ar
AregG01120			SUBFAMILY NOT NAMED
AregG01121	-	Fc receptor-like protein	C2H2-TYPE DOMAIN-CONTAINING PROTEIN-RELATED	si:ch211-165f21.2
AregG01122	-	Fc receptor-like protein	C2H2-TYPE DOMAIN-CONTAINING PROTEIN-RELATED	si:ch211-165f21.2 si:ch211-8c17.2 si:ch211-165f21.2
AregG01123	-	Immunoglobulin	CD150	si:dkey-11f4.14
AregG01124	-	Immunoglobulin	CD150	si:dkey-11f4.14 si:dkey-11f4.14
AregG01125	-	Immunoglobulin	CD48 ANTIGEN	si:cabz01074946.1 si:cabz01074946.1
AregG01126	-	Immunoglobulin	CD48 ANTIGEN	si:cabz01074946.1
AregG01127	VANGL2	VANGL planar cell polarity protein 2	VANG-LIKE PROTEIN 2	vangl2
AregG01128	ARHGEF11	Rho guanine nucleotide exchange factor	RHO GUANINE NUCLEOTIDE EXCHANGE FACTOR 11	arhgef11
AregG01129	MYADM	Myeloid-associated differentiation marker	MYELOID-ASSOCIATED DIFFERENTIATION MARKER	MYADM
AregG01130	-	Appr-1'-p processing enzyme	PROTEIN MONO-ADP-RIBOSYLTRANSFERASE PARP14	parp9
AregG01131	MUS81	MUS81 endonuclease homolog (yeast)	CROSSOVER JUNCTION ENDONUCLEASE MUS81	mus81
AregG01132	OVOL1	Ovo-like 1	ZINC FINGER PROTEIN WITH KRAB AND SCAN DOMAINS	ovol1a
AregG01133	CMAS	Cytidine monophosphate N-acetylneuraminic acid synthetase	N-ACYLNEURAMINATE CYTIDYLYLTRANSFERASE	cmasa
AregG01134	-	E3 ubiquitin-protein ligase	B30.2/SPRY DOMAIN-CONTAINING PROTEIN-RELATED	BX957278.1
AregG01135	-	Circularly permutated Ras protein 1-like	VWFA DOMAIN-CONTAINING PROTEIN	si:dkey-9k7.3
AregG01136	DAK	Dihydroxyacetone kinase 2 homolog (S. cerevisiae)	TRIOKINASE/FMN CYCLASE	tkfc
AregG01137	EXOC6B	Component of the exocyst complex involved in the docking of exocytic vesicles with fusion sites on the plasma membrane	EXOCYST COMPLEX COMPONENT 6B	exoc6b
AregG01138			PRE-MRNA 3'-END-PROCESSING FACTOR FIP1
AregG01139	CYP26B1	Cytochrome P450	family 26	subfamily b	polypeptide 1	CYTOCHROME P450 26B1	cyp26b1
AregG01140
AregG01141	DYSF	Dysferlin	limb girdle muscular dystrophy 2B (autosomal recessive)	DYSFERLIN	dysf
AregG01142	ZNF638	Zinc finger protein	MATRIN-TYPE DOMAIN-CONTAINING PROTEIN-RELATED	si:ch211-212k18.4 si:ch211-212k18.4 si:ch211-212k18.4
AregG01143	ZNF638	RNA splicing	MATRIN-TYPE DOMAIN-CONTAINING PROTEIN-RELATED	si:ch211-212k18.4 si:ch211-212k18.4
AregG01144	TMEM55B	Transmembrane protein 55B	TYPE 1 PHOSPHATIDYLINOSITOL 4	5-BISPHOSPHATE 4-PHOSPHATASE	pip4p1a
AregG01145
AregG01146
AregG01147
AregG01148				tectb
AregG01149	-	-	MUCIN-2	tectb
AregG01150	-	Belongs to the DHHC palmitoyltransferase family	PALMITOYLTRANSFERASE	zgc:77880
AregG01151	STK26	Serine threonine protein kinase MST4	SERINE/THREONINE-PROTEIN KINASE 26	stk26
AregG01152	-	Dachshund	DACHSHUND HOMOLOG 2	dacha
AregG01153	TRPC5	Transient receptor potential	SHORT TRANSIENT RECEPTOR POTENTIAL CHANNEL 5	trpc5a
AregG01154	dos	GRB2-associated-binding protein 1-like	GRB2-ASSOCIATED-BINDING PROTEIN 1	gab1
AregG01155	SHROOM4	Shroom family member 4	PROTEIN SHROOM4	shroom4
AregG01156	CLCN5	Chloride channel 5	H(+)/CL(-) EXCHANGE TRANSPORTER 5	clcn5a
AregG01157	tnfsf10l	Tumor necrosis factor (ligand) superfamily	member 10 like	TNF_2 DOMAIN-CONTAINING PROTEIN	tnfsf10l
AregG01158	-	-	A-KINASE ANCHOR PROTEIN 11	si:dkey-171c9.3
AregG01159	CCNB3	Belongs to the cyclin family	G2/MITOTIC-SPECIFIC CYCLIN-B3	ccnb3
AregG01160	-	Transmembrane protease serine 9-like	ZGC:165423	prss60.3 zgc:100868 zgc:100868
AregG01161			HEMERYTHRIN DOMAIN-CONTAINING PROTEIN
AregG01162	SAMD9L	Sterile alpha motif domain-containing protein	STERILE ALPHA MOTIF DOMAIN-CONTAINING PROTEIN 9-LIKE	SAMD9
AregG01163	SAMD9L	Sterile alpha motif domain-containing protein	STERILE ALPHA MOTIF DOMAIN-CONTAINING PROTEIN 9-LIKE	SAMD9 SAMD9 SAMD9
AregG01164
AregG01165
AregG01166	C11orf87	protein C11orf87 homolog	SI:DKEY-183I3.9-RELATED	si:dkey-35i13.1
AregG01167	MYBBP1A	MYB binding protein (P160) 1a	MYB-BINDING PROTEIN 1A FAMILY MEMBER	mybbp1a
AregG01168	TBL2	Transducin beta-like	TRANSDUCIN BETA-LIKE PROTEIN 2	tbl2
AregG01169	POM121C	Nuclear envelope pore membrane protein POM	NUCLEAR ENVELOPE PORE MEMBRANE PROTEIN POM 121C-RELATED	pom121
AregG01170	ZW10	centromere kinetochore protein	CENTROMERE/KINETOCHORE PROTEIN ZW10	zw10
AregG01171	MKS1	Meckel syndrome type 1	MECKEL SYNDROME TYPE 1 PROTEIN	mks1
AregG01172	AP2B1	Adaptor-related protein complex 2	beta 1 subunit	AP-2 COMPLEX SUBUNIT BETA	ap2b1
AregG01173	SC5D	Belongs to the sterol desaturase family	LATHOSTEROL OXIDASE	sc5d
AregG01174	CADM1	Cell adhesion molecule	CELL ADHESION MOLECULE 1	cadm1a
AregG01175			SUBFAMILY NOT NAMED
AregG01176	NCAM1	Neural cell adhesion molecule	NEURAL CELL ADHESION MOLECULE 1	ncam1a
AregG01177	ZBTB16	zinc finger and BTB	ZINC FINGER AND BTB DOMAIN-CONTAINING PROTEIN 16	zbtb16a
AregG01178	HTR3B	Belongs to the ligand-gated ion channel (TC 1.A.9) family	5-HYDROXYTRYPTAMINE RECEPTOR 3B	htr3b
AregG01179	USP28	Ubiquitin specific peptidase 28	UBIQUITIN CARBOXYL-TERMINAL HYDROLASE 28	usp28
AregG01180	ORAI2	ORAI calcium release-activated calcium modulator 2	PROTEIN ORAI-2	orai2
AregG01181	BCKDK	Branched chain alpha-ketoacid dehydrogenase kinase	PROTEIN-SERINE/THREONINE KINASE	bckdk
AregG01182	LRWD1	Leucine-rich repeats and WD repeat domain containing 1	LEUCINE-RICH REPEAT AND WD REPEAT-CONTAINING PROTEIN 1	lrwd1
AregG01183	ALKBH4	alkB	alkylation repair homolog 4 (E. coli)	OXYGENASE-RELATED	alkbh4
AregG01184	CBL	E3 ubiquitin-protein ligase CBL-like	E3 UBIQUITIN-PROTEIN LIGASE CBL	cbl cbl
AregG01185	MCAM	Melanoma cell adhesion molecule	CELL SURFACE GLYCOPROTEIN MUC18	mcama
AregG01186	TMEM120A	Transmembrane protein 120A	ION CHANNEL TACAN	tmem120a tmem120a
AregG01187	-	Cell adhesion molecule	HEPACAM FAMILY MEMBER 2-RELATED	hepacama
AregG01188	TBCEL	cofactor E-like	TUBULIN-SPECIFIC CHAPERONE COFACTOR E-LIKE PROTEIN	tbcelb
AregG01189	TECTA	Tectorin alpha	ALPHA-TECTORIN	tecta tecta
AregG01190	USP2	Belongs to the peptidase C19 family	UBIQUITIN CARBOXYL-TERMINAL HYDROLASE 21	usp2b
AregG01191	-	-	PROTEIN CBG00261
AregG01192	FAM57A	Family with sequence similarity 57	member A	TLC DOMAIN-CONTAINING PROTEIN 3A	tlcd3a
AregG01193	-	Smoothelin-like protein	SMOOTHELIN-LIKE PROTEIN 2	smtnl
AregG01194	YWHAE	Tyrosine 3-monooxygenase tryptophan 5-monooxygenase activation protein epsilon	14-3-3 PROTEIN EPSILON	ywhae1
AregG01195
AregG01196	GRIA4	Glutamate receptor	ionotropic	AMPA 4b	GLUTAMATE RECEPTOR	IONOTROPIC	AMPA 4B	gria4b
AregG01197
AregG01198	ELMOD1	ELMO CED-12 domain containing 1	ELMO DOMAIN-CONTAINING PROTEIN 1	elmod1
AregG01199	SLC35F2	Solute carrier family 35	member F2	SOLUTE CARRIER FAMILY 35 MEMBER F2	slc35f2
AregG01200	CUL5	Cullin	CULLIN-5	cul5b
AregG01201	CAPN5	Belongs to the peptidase C2 family	CALPAIN-5	capn5b
AregG01202	MYO7A	microtubule motor activity	MYOSIN VIIAB	myo7aa myo7aa myo7aa myo7ab
AregG01203	-	Glycerophosphoryl diester phosphodiesterase family	GLYCEROPHOSPHODIESTER PHOSPHODIESTERASE DOMAIN-CONTAINING PROTEIN 4	gdpd4b gdpd4b
AregG01204	AQP11	Aquaporins facilitate the transport of water and small neutral solutes across cell membranes	AQUAPORIN-11	aqp11
AregG01205	FCHSD2	FCH and double SH3 domains protein 2-like	F-BAR AND DOUBLE SH3 DOMAINS PROTEIN 2
AregG01206	FOXRED1	FAD-dependent oxidoreductase	FAD-DEPENDENT OXIDOREDUCTASE DOMAIN-CONTAINING PROTEIN 1	foxred1
AregG01207	KCNJ1	Potassium inwardly-rectifying channel	subfamily J	member	ATP-SENSITIVE INWARD RECTIFIER POTASSIUM CHANNEL 1	kcnj1b
AregG01208
AregG01209	VPS37D	Vacuolar protein sorting 37 homolog D (S. cerevisiae)	VPS37 C-TERMINAL DOMAIN-CONTAINING PROTEIN	si:ch211-284f22.3
AregG01210			INTERFERON/INTERLEUKIN RECEPTOR
AregG01211	RABEP1	Rabaptin	RAB GTPase binding effector protein 1	RABAPTIN	RAB GTPASE-BINDING EFFECTOR PROTEIN 1	rabep1
AregG01212	MPZL1	Myelin protein zero-like 1 like	MYELIN PROTEIN ZERO-LIKE PROTEIN 1	mpzl1l
AregG01213	LRRC32	Leucine rich repeat containing 32	LEUCINE-RICH REPEAT-CONTAINING 32	lrrc32
AregG01214	C11orf30	Chromosome 11 open reading frame 30	BRCA2-INTERACTING TRANSCRIPTIONAL REPRESSOR EMSY	emsy
AregG01215	ARHGEF12	Rho guanine nucleotide exchange factor	RHO GUANINE NUCLEOTIDE EXCHANGE FACTOR 12	arhgef12b
AregG01216	WBSCR16	Williams-Beuren syndrome chromosome region 16 homolog (human)	RCC1-LIKE G EXCHANGING FACTOR-LIKE PROTEIN	rcc1l
AregG01217	GATSL2	GATS protein-like 2	CYTOSOLIC ARGININE SENSOR FOR MTORC1 SUBUNIT 2-RELATED	castor2
AregG01218	DOC2B	Double C2-like	DOUBLE C2-LIKE DOMAIN-CONTAINING PROTEIN BETA	doc2a doc2b
AregG01219	TMEM248	Transmembrane protein 248	TRANSMEMBRANE PROTEIN 248	tmem248
AregG01220	LIG3	Ligase III	DNA	ATP-dependent	DNA LIGASE 3	lig3
AregG01221	RAD51D	RAD51 homolog D (S. cerevisiae)	DNA REPAIR PROTEIN RAD51 HOMOLOG 4	rad51d
AregG01222	TMEM132E	Transmembrane protein 132E	TRANSMEMBRANE PROTEIN 132E	tmem132e
AregG01223	DTX2	Deltex 2	E3 ubiquitin ligase	E3 UBIQUITIN-PROTEIN LIGASE DTX2-RELATED	dtx2
AregG01224	GTF2IRD1	repeat domain-containing	GENERAL TRANSCRIPTION FACTOR II-I REPEAT DOMAIN-CONTAINING PROTEIN 1	gtf2ird1
AregG01225	CLIP2	CAP-GLY domain containing linker protein 2	CAP-GLY DOMAIN-CONTAINING LINKER PROTEIN 2	clip2
AregG01226	CLDN14	Plays a major role in tight junction-specific obliteration of the intercellular space	through calcium- independent cell-adhesion activity	CLAUDIN	cldn2
AregG01227	RBM41	RNA binding motif protein 41	RNA-BINDING PROTEIN 41	rbm41
AregG01228	KLF8	factor 8	KRUEPPEL-LIKE FACTOR 8	klf8
AregG01229
AregG01230	KLF5	Kruppel-like factor 5 like	LEUCINE-RICH REPEAT AND IG DOMAIN-CONTAINING 3	klf5l
AregG01231	acj6	POU domain protein	BRAIN-SPECIFIC HOMEOBOX/POU DOMAIN PROTEIN 3	zgc:158291
AregG01232
AregG01233	POF1B	Premature ovarian failure	1B	PREMATURE OVARIAN FAILURE	1B	BX936451.1
AregG01234	KIAA1191	Zgc 123105	MONOOXYGENASE P33MONOX-RELATED	zgc:123105
AregG01235	-	Si ch211-247j9.1	RHO-GAP DOMAIN-CONTAINING PROTEIN	si:ch211-247j9.1 si:ch211-247j9.1
AregG01236	ARHGAP22	Rho GTPase-activating protein	RHO-GAP DOMAIN-CONTAINING PROTEIN	si:ch211-247j9.1
AregG01237	-	Protein tyrosine kinase	DUAL SPECIFICITY PROTEIN KINASE CLK1	clk4b
AregG01238	SLC25A14	Solute carrier family 25 (mitochondrial carrier	brain)	member 14	BRAIN MITOCHONDRIAL CARRIER PROTEIN 1	slc25a14
AregG01239
AregG01240	BTG4	B-cell translocation gene 4	PROTEIN BTG4	btg4
AregG01241	HNRNPAB	Heterogeneous nuclear ribonucleoprotein A	HETEROGENEOUS NUCLEAR RIBONUCLEOPROTEIN A/B	hnrnpaba
AregG01242	-	-	SI:CH211-196P9.1-RELATED	si:ch211-196p9.1
AregG01243	Pdh	Belongs to the short-chain dehydrogenases reductases (SDR) family	ZGC:56585	zgc:56585
AregG01244	Pdh	Belongs to the short-chain dehydrogenases reductases (SDR) family	ZGC:56585	zgc:56585 zgc:56585
AregG01245	LARP1	La ribonucleoprotein domain family	member 1	LA-RELATED PROTEIN 1	larp1
AregG01246	FAXDC2	Fatty acid hydroxylase domain containing 2	FATTY ACID HYDROXYLASE DOMAIN-CONTAINING PROTEIN 2	faxdc2
AregG01247	H2AFY	H2A histone family	member Y	CORE HISTONE MACRO-H2A.1	macroh2a1
AregG01248	PITX1	Paired-like homeodomain transcription factor 1	PITUITARY HOMEOBOX 1	pitx1
AregG01249	PCBD2	Pterin-4 alpha-carbinolamine dehydratase dimerization cofactor of hepatocyte nuclear factor 1 alpha (TCF1) 2	PTERIN-4-ALPHA-CARBINOLAMINE DEHYDRATASE	pcbd1
AregG01250	TXNDC15	Thioredoxin domain containing 15	UNCHARACTERIZED	txndc15
AregG01251	C5orf24	Chromosome 5 open reading frame 24	UPF0461 PROTEIN C5ORF24	si:ch1073-44g3.1
AregG01252	DDX46	DEAD (Asp-Glu-Ala-Asp) box polypeptide 46	RNA HELICASE	ddx46
AregG01253	CAMLG	Calcium signal-modulating cyclophilin ligand	CALCIUM-SIGNAL MODULATING CYCLOPHILIN LIGAND CAML	camlg
AregG01254	SEC24A	SEC24 homolog A	COPII coat complex component	PROTEIN TRANSPORT PROTEIN SEC24A	sec24a
AregG01255	SAR1B	Belongs to the small GTPase superfamily. SAR1 family	GTP-BINDING PROTEIN SAR1B	sar1b
AregG01256	JADE2	Jade family PHD finger 2	E3 UBIQUITIN-PROTEIN LIGASE JADE-2	jade2
AregG01257			HEMERYTHRIN DOMAIN-CONTAINING PROTEIN
AregG01258
AregG01259	CDKN2AIPNL	CDKN2A interacting protein N-terminal like	CDKN2A-INTERACTING PROTEIN-RELATED	cdkn2aipnl
AregG01260	UBE2B	ubiquitin-conjugating enzyme	UBC CORE DOMAIN-CONTAINING PROTEIN	ube2b
AregG01261	ppp2ca	Serine threonine-protein phosphatase 2A catalytic subunit	SERINE/THREONINE-PROTEIN PHOSPHATASE 2A CATALYTIC SUBUNIT ALPHA ISOFORM	ppp2cb ppp2ca
AregG01262	SKP1	S-phase kinase-associated protein	S-PHASE KINASE-ASSOCIATED PROTEIN 1	skp1
AregG01263
AregG01264	TCF7	Transcription factor 7	TRANSCRIPTION FACTOR 7	tcf7
AregG01265	VDAC1	Voltage-dependent anion channel 1	VOLTAGE-DEPENDENT ANION-SELECTIVE CHANNEL PROTEIN 1	vdac1
AregG01266	C5orf15	Chromosome 5 open reading frame 15	KERATINOCYTE-ASSOCIATED TRANSMEMBRANE PROTEIN 2	si:ch73-269m14.2
AregG01267	FSTL4	Follistatin-like 4	FOLLISTATIN-RELATED PROTEIN 4	fstl4
AregG01268	RAPGEF6	Rap guanine nucleotide exchange factor	RAP GUANINE NUCLEOTIDE EXCHANGE FACTOR 6	rapgef6
AregG01269			HEMERYTHRIN DOMAIN-CONTAINING PROTEIN
AregG01270	FNIP1	Folliculin interacting protein 1	FOLLICULIN-INTERACTING PROTEIN 1	fnip1
AregG01271			CYSTATIN-LIKE PROTEIN
AregG01272	ACSL6	acyl-CoA synthetase long-chain family member 6	LONG-CHAIN-FATTY-ACID--COA LIGASE 6	acsl1a
AregG01273	IRF1	Interferon regulatory factor	INTERFERON REGULATORY FACTOR 1	irf1b
AregG01274	-	Solute carrier family 22	MFS DOMAIN-CONTAINING PROTEIN	slc22a4
AregG01275	SLC22A5	Solute carrier family 22 (organic cation carnitine transporter)	member 5	MFS DOMAIN-CONTAINING PROTEIN	slc22a5
AregG01276	SLC22A5	Solute carrier family 22 (organic cation transporter)	member 21	SOLUTE CARRIER FAMILY 22 MEMBER 5	slc22a21 slc22a21 slc22a21
AregG01277	SLC22A5	Solute carrier family 22	MFS DOMAIN-CONTAINING PROTEIN	slc22a21 slc22a21
AregG01278	SLC22A5	Solute carrier family 22	MFS DOMAIN-CONTAINING PROTEIN	slc22a21
AregG01279			V-SET AND TRANSMEMBRANE DOMAIN-CONTAINING PROTEIN 5
AregG01280			T-CELL SURFACE ANTIGEN CD2
AregG01281	-	Domain of unknown function (DUF4806)	DUF4806 DOMAIN-CONTAINING PROTEIN-RELATED	si:dkey-242h9.3
AregG01282			SIGNALING LYMPHOCYTIC ACTIVATION MOLECULE
AregG01283			SIGNALING LYMPHOCYTIC ACTIVATION MOLECULE
AregG01284			IG-LIKE DOMAIN-CONTAINING PROTEIN
AregG01285	PDLIM4	PDZ and LIM domain	PDZ AND LIM DOMAIN PROTEIN 4	pdlim4
AregG01286	P4HA2	Procollagen-proline	2-oxoglutarate 4-dioxygenase (proline 4-hydroxylase)	alpha polypeptide 2	PROLYL 4-HYDROXYLASE SUBUNIT ALPHA-2	p4ha2
AregG01287	-	neurotransmitter:sodium symporter activity	TRANSPORTER	slc6a11a
AregG01288	JAKMIP2	Janus kinase and microtubule interacting protein 2	JANUS KINASE AND MICROTUBULE-INTERACTING PROTEIN 2	jakmip2
AregG01289	DPYSL3	Dihydropyrimidinase-like 3	DIHYDROPYRIMIDINASE-RELATED PROTEIN 3	dpysl3
AregG01290	STK32A	Serine threonine kinase 32A	SERINE/THREONINE-PROTEIN KINASE 32A	stk32a
AregG01291	-	Cytokine-like protein	CYTOKINE-LIKE PROTEIN 1	zmp:0000001268
AregG01292	STK10	Serine threonine kinase 10	SERINE/THREONINE-PROTEIN KINASE 10	stk10
AregG01293	SH3PXD2B	SH3 and PX	SH3 AND PX DOMAIN-CONTAINING PROTEIN 2B	sh3pxd2b
AregG01294	-	chemotaxis	SI:CH1073-204B8.1	si:ch1073-204b8.1
AregG01295	GABRB2	Gamma-aminobutyric acid (GABA) A receptor	beta 2	GAMMA-AMINOBUTYRIC ACID RECEPTOR SUBUNIT BETA-2	GABRB2
AregG01296	GABRA6	Gamma-aminobutyric acid (GABA) A receptor	alpha	GAMMA-AMINOBUTYRIC ACID RECEPTOR SUBUNIT ALPHA-6	gabra6b
AregG01297	GABRA1	Gamma-aminobutyric acid (GABA) A receptor	alpha 1	GAMMA-AMINOBUTYRIC ACID RECEPTOR SUBUNIT ALPHA-1	gabra1
AregG01298	GABRG2	Gamma-aminobutyric acid (GABA) A receptor	gamma 2	GAMMA-AMINOBUTYRIC ACID RECEPTOR SUBUNIT GAMMA-2	gabrg2
AregG01299
AregG01300	CCNI2	Cyclin I family	member 2	CYCLIN-I2	ccni2
AregG01301	SEPT8	Belongs to the TRAFAC class TrmE-Era-EngA-EngB-Septin- like GTPase superfamily. Septin GTPase family	SEPTIN-6	sept8a
AregG01302	SOWAHA	Sosondowah ankyrin repeat domain family member Aa	UNCHARACTERIZED	sowahab
AregG01303	SHROOM1	Shroom family member 1	PROTEIN SHROOM1	shroom1
AregG01304	AFF4	AF4 FMR2 family	member 4	AF4/FMR2 FAMILY MEMBER 4	aff4
AregG01305	ZCCHC10	Zinc finger	CCHC domain containing 10	ZCCHC10 PROTEIN	zcchc10
AregG01306	HSPA4	Belongs to the heat shock protein 70 family	HEAT SHOCK 70 KDA PROTEIN 4	hspa4a
AregG01307	RNF14	Ring finger protein 14	E3 UBIQUITIN-PROTEIN LIGASE RNF14	rnf14
AregG01308	NDFIP1	negative regulation of isotype switching to IgE isotypes	NEDD4 FAMILY-INTERACTING PROTEIN 1	ndfip1l
AregG01309	SPRY4	Sprouty (Drosophila) homolog 4	PROTEIN SPROUTY HOMOLOG 4	spry4
AregG01310	FGF1	Plays an important role in the regulation of cell survival	cell division	angiogenesis	cell differentiation and cell migration. Functions as potent mitogen in vitro. Acts as a ligand for FGFR1 and integrins. Binds to FGFR1 in the presence of heparin leading to FGFR1 dimerization and activation via sequential autophosphorylation on tyrosine residues which act as docking sites for interacting proteins	leading to the activation of several signaling cascades. Binds to integrins. Its binding to integrins and subsequent ternary complex formation with integrins and FGFR1 are essential for FGF1 signaling	FIBROBLAST GROWTH FACTOR 1	fgf1a
AregG01311	ARHGAP26	Rho GTPase activating protein 26	RHO GTPASE-ACTIVATING PROTEIN 26	arhgap10
AregG01312	NR3C1	Nuclear receptor subfamily 3	group C	member 1	GLUCOCORTICOID RECEPTOR	nr3c1
AregG01313	YIPF5	Yip1 domain family member 5	PROTEIN YIPF5	yipf5
AregG01314	GRXCR2	Glutaredoxin	cysteine rich 2	GLUTAREDOXIN DOMAIN-CONTAINING CYSTEINE-RICH PROTEIN 2	grxcr1a
AregG01315	CYP8B1	Cytochrome P450	family 8	subfamily B	polypeptide	7-ALPHA-HYDROXYCHOLEST-4-EN-3-ONE 12-ALPHA-HYDROXYLASE	cyp8b1
AregG01316	PLAC8L1	PLAC8-like 1	PLAC8-LIKE PROTEIN 1	plac8l1
AregG01317	LARS	Belongs to the class-I aminoacyl-tRNA synthetase family	LEUCYL-TRNA SYNTHETASE	lars1b
AregG01318	RBM27	RNA binding motif protein 27	RNA-BINDING PROTEIN 27	rbm27
AregG01319			INTERLEUKIN-4
AregG01320	RAD50	repair protein	RAD50	rad50
AregG01321
AregG01322
AregG01323	HEATR6	HEAT repeat containing 6	MALARIA ANTIGEN-RELATED	heatr6
AregG01324	DDX52	DEAD (Asp-Glu-Ala-Asp) box polypeptide 52	DEAD BOX ATP-DEPENDENT RNA HELICASE	ddx52
AregG01325	RPL23A	ribosomal protein L23a	RIBOSOMAL_L23EN DOMAIN-CONTAINING PROTEIN	rpl23a
AregG01326	BIRC2	Baculoviral IAP repeat-containing	BACULOVIRAL IAP REPEAT-CONTAINING PROTEIN 2	birc2
AregG01327	-	Yorkie homolog isoform X1	TRANSCRIPTIONAL COACTIVATOR YAP1	yap1 yap1
AregG01328	ANGPTL5	Angiopoietin-like 5	ANGIOPOIETIN-RELATED PROTEIN 5	angptl5
AregG01329	TRPC6	Transient receptor potential cation channel subfamily C member	SHORT TRANSIENT RECEPTOR POTENTIAL CHANNEL 6	trpc6a
AregG01330	arhgap42	Rho GTPase-activating protein 42-like	RHO GTPASE-ACTIVATING PROTEIN 42	arhgap42b
AregG01331			SUBFAMILY NOT NAMED
AregG01332	SNRNP35	small nuclear ribonucleoprotein 35	U11/U12 SMALL NUCLEAR RIBONUCLEOPROTEIN 35 KDA PROTEIN	snrnp35
AregG01333	BUD13	BUD13 homolog	BUD13 HOMOLOG	bud13
AregG01334	THY1	Si dkeyp-69c1.7	SI:DKEYP-69C1.7	si:dkeyp-69c1.7
AregG01335	-	Poliovirus receptor-related	NECTIN CELL ADHESION MOLECULE 1A	nectin1a
AregG01336	-	Immunoglobulin domain	V-SET AND IMMUNOGLOBULIN DOMAIN-CONTAINING PROTEIN 10-LIKE 2	ceacam1 hmcn2
AregG01337	-	carcinoembryonic antigen-related cell adhesion molecule
AregG01338	CHEK1	CHK1 checkpoint homolog (S. pombe)	SERINE/THREONINE-PROTEIN KINASE MARK2	chek1
AregG01339	C2	Belongs to the peptidase S1 family	COMPLEMENT FACTOR B	cfb
AregG01340	LAYN	Layilin a	LAYILIN	layna
AregG01341	ALG9	Asparagine-linked glycosylation 9 homolog (S. cerevisiae	alpha- 1	2-mannosyltransferase)	ALPHA-1	2-MANNOSYLTRANSFERASE ALG9	alg9
AregG01342	FDXACB1	Ferredoxin-fold anticodon binding domain containing 1	FERREDOXIN-FOLD ANTICODON-BINDING DOMAIN-CONTAINING PROTEIN 1	fdxacb1
AregG01343	TOMM40L	Translocase of outer mitochondrial membrane 40 homolog (yeast)-like	MITOCHONDRIAL IMPORT RECEPTOR SUBUNIT TOM40B	tomm40
AregG01344	CCDC64B	Coiled-coil domain containing 64B	BICD FAMILY-LIKE CARGO ADAPTER 2	bicdl2
AregG01345	MIA	Melanoma inhibitory activity	MELANOMA-DERIVED GROWTH REGULATORY PROTEIN	mia
AregG01346	CRYAB	structural constituent of eye lens	ALPHA-CRYSTALLIN B CHAIN	cryaba
AregG01347	C12orf55	cilium movement involved in cell motility	CILIA- AND FLAGELLA-ASSOCIATED PROTEIN 54
AregG01348	C12orf55	cilium movement involved in cell motility	CILIA- AND FLAGELLA-ASSOCIATED PROTEIN 54	si:dkey-202b22.5
AregG01349	DIXDC1	DIX domain containing	DIX DOMAIN-CONTAINING 1B	dixdc1b
AregG01350	DLAT	component of pyruvate dehydrogenase complex	DIHYDROLIPOYLLYSINE-RESIDUE ACETYLTRANSFERASE COMPONENT OF PYRUVATE DEHYDROGENASE COMPLEX	MITOCHONDRIAL-RELATED	dlat
AregG01351	-	Zgc 165604	ZGC:165604	zgc:165604
AregG01352	PCNXL3	Pecanex-like 3 (Drosophila)	PECANEX-LIKE PROTEIN 3	pcnx3
AregG01353	NRXN2	Neurexin 2a	NEUREXIN-2	nrxn2a
AregG01354	PYGM	Phosphorylase is an important allosteric enzyme in carbohydrate metabolism. Enzymes from different sources differ in their regulatory mechanisms and in their natural substrates. However	all known phosphorylases share catalytic and structural properties	ALPHA-1	4 GLUCAN PHOSPHORYLASE	pygma
AregG01355	SLC22A8	Solute carrier family 22	SOLUTE CARRIER FAMILY 22 MEMBER 6	slc22a6l
AregG01356	NRG2	Neuregulin 2a	NEUREGULIN 2A	nrg2b
AregG01357			NUDIX HYDROLASE DOMAIN-CONTAINING PROTEIN
AregG01358	PURA	Purine-rich element binding protein A	TRANSCRIPTIONAL ACTIVATOR PROTEIN PUR-ALPHA	puraa
AregG01359	SH2D4A	Hematopoietic SH2 domain containing	ZGC:100829-RELATED	zgc:100829
AregG01360	CXXC5	CXXC finger	CXXC-TYPE ZINC FINGER PROTEIN 5	cxxc5a
AregG01361	ppp3ca	Protein phosphatase 3	catalytic subunit	SERINE/THREONINE-PROTEIN PHOSPHATASE	ppp3ca
AregG01362	DNAJC18	homolog subfamily C member	DNAJ HOMOLOG SUBFAMILY C MEMBER 18	dnajc18
AregG01363	BRD8	Bromodomain containing 8	BROMODOMAIN-CONTAINING PROTEIN 8	BRD8
AregG01364	TMEM45B	Transmembrane protein 45B	TRANSMEMBRANE PROTEIN 45B	tmem45b
AregG01365	NFRKB	nuclear factor related to	NUCLEAR FACTOR RELATED TO KAPPA-B-BINDING PROTEIN	nfrkb
AregG01366	RYR1	ryanodine receptor	RYANODINE RECEPTOR 1	ryr1a
AregG01367	SMS	spermine synthase	SPERMINE SYNTHASE	sms
AregG01368	GPR64	G-protein coupled receptor	ADHESION G-PROTEIN COUPLED RECEPTOR G4	si:dkey-259j3.5
AregG01369	GABRR3	Gamma-aminobutyric acid (GABA) A receptor	rho	GAMMA-AMINOBUTYRIC ACID RECEPTOR SUBUNIT RHO-3	gabrr3a
AregG01370	PHLDB2	Pleckstrin homology-like domain family B member 2	PLECKSTRIN HOMOLOGY-LIKE DOMAIN FAMILY B MEMBER 2	phldb2b
AregG01371	-	APC membrane recruitment protein 2-like	SI:CH211-244C8.4	si:ch211-244c8.4
AregG01372	-	Solute carrier family 51	alpha subunit	ORGANIC SOLUTE TRANSPORTER SUBUNIT ALPHA	slc51a
AregG01373	ZDHHC20	peptidyl-L-cysteine S-palmitoylation	PALMITOYLTRANSFERASE	zdhhc20a
AregG01374	PCYT1B	Phosphate cytidylyltransferase 1	choline	beta b	CTP_TRANSF_LIKE DOMAIN-CONTAINING PROTEIN	pcyt1bb
AregG01375	LIPH	Lipase	member	LIPASE MEMBER H	lipia
AregG01376	SH3KBP1	negative regulation of transforming growth factor beta1 production	CEREBRAL PROTEIN-11-RELATED	si:dkey-71d15.2
AregG01377	-	Si ch211-114c12.2		si:ch211-114c12.2
AregG01378	MAP7D2	MAP7 domain-containing protein 2-like	MAP7 DOMAIN-CONTAINING PROTEIN 2	map7d2a
AregG01379	PDHA1	Pyruvate dehydrogenase E1 component subunit alpha	PYRUVATE DEHYDROGENASE E1 COMPONENT SUBUNIT ALPHA	SOMATIC FORM	MITOCHONDRIAL	pdha1a
AregG01380	SKA2	Spindle and kinetochore associated complex subunit 2	SPINDLE AND KINETOCHORE-ASSOCIATED PROTEIN 2	ska2
AregG01381	TIPRL	TIP41	TOR signaling pathway regulator-like (S. cerevisiae)	TIP41-LIKE PROTEIN	tiprl
AregG01382	-	Protein kinase C conserved region 2 (CalB)	PERFORIN 1.5-RELATED	si:ch211-240l19.5
AregG01383	-	Protein kinase C conserved region 2 (CalB)	PERFORIN-1	si:ch211-240l19.8 si:ch211-240l19.8 si:ch211-240l19.8 si:ch211-240l19.5
AregG01384	MSX2	Muscle segment homeobox	HOMEOBOX PROTEIN MSX-2	msx2b
AregG01385			BUTYROPHILIN
AregG01386	NLE1	Notchless homolog 1	NOTCHLESS PROTEIN HOMOLOG 1	nle1
AregG01387	SLC25A1	Solute carrier family 25 (mitochondrial carrier	TRICARBOXYLATE TRANSPORT PROTEIN A	MITOCHONDRIAL	slc25a1a
AregG01388	FBXO39	F-box protein 39	F-BOX ONLY PROTEIN 39
AregG01389	SLC47A2	Multidrug and toxin extrusion protein	MULTIDRUG AND TOXIN EXTRUSION PROTEIN-RELATED	slc47a2.1
AregG01390	-	MatE	MULTIDRUG AND TOXIN EXTRUSION PROTEIN	slc47a1
AregG01391	tmigd1	Transmembrane and immunoglobulin	TRANSMEMBRANE AND IMMUNOGLOBULIN DOMAIN-CONTAINING PROTEIN 1	tmigd1
AregG01392	FAM64A	Family with sequence similarity 64	member A	PROTEIN PIMREG
AregG01393	CCT8	Chaperonin containing TCP1	subunit 8	T-COMPLEX PROTEIN 1 SUBUNIT THETA	cct8
AregG01394	SGK494	Serine threonine-protein kinase	RIBOSOMAL PROTEIN S6 KINASE-RELATED PROTEIN	rskrb rskrb
AregG01395	aldoc	fructose-bisphosphate	FRUCTOSE-BISPHOSPHATE ALDOLASE C	aldocb
AregG01396	PIGS	Phosphatidylinositol glycan anchor biosynthesis	class S	GPI TRANSAMIDASE COMPONENT PIG-S	pigs
AregG01397	SRSF1	Serine arginine-rich splicing factor	SERINE/ARGININE-RICH SPLICING FACTOR 1	srsf1b
AregG01398	SRSF1	Serine arginine-rich splicing factor	SERINE/ARGININE-RICH SPLICING FACTOR 1	srsf1b
AregG01399	INPP5K	Inositol polyphosphate-5-phosphatase K	INOSITOL-POLYPHOSPHATE 5-PHOSPHATASE	inpp5kb
AregG01400	PITPNA	Phosphatidylinositol transfer protein alpha	PHOSPHATIDYLINOSITOL TRANSFER PROTEIN ALPHA ISOFORM	CR925812.1
AregG01401	SLC43A2	Solute carrier family 43	member 2b	SOLUTE CARRIER FAMILY 43 MEMBER 2B	slc43a2b
AregG01402	HEPHL1	Belongs to the multicopper oxidase family	CERULOPLASMIN	hephl1b
AregG01403	ENDOD1	Endonuclease domain containing 1	SI:CH211-133N4.10-RELATED	si:ch211-133n4.10 si:ch211-133n4.10 si:ch211-133n4.10
AregG01404	TGM5	Protein-glutamine gamma-glutamyltransferase	PROTEIN-GLUTAMINE GAMMA-GLUTAMYLTRANSFERASE	tgm2a tgm2a
AregG01405	ENDOD1	Endonuclease domain containing 1	SI:CH211-133N4.10-RELATED	si:ch211-133n4.10
AregG01406	-	Acidic leucine-rich nuclear phosphoprotein 32 family member	ACIDIC LEUCINE-RICH NUCLEAR PHOSPHOPROTEIN 32 FAMILY MEMBER B	anp32b
AregG01407	SH3GL2	SH3-domain GRB2-like 2	ENDOPHILIN-A1	sh3gl2a
AregG01408	-	Immunoglobulin	IG-LIKE DOMAIN-CONTAINING PROTEIN	si:dkey-10h3.2
AregG01409	MOG	Minor component of the myelin sheath. May be involved in completion and or maintenance of the myelin sheath and in cell- cell communication	IG-LIKE DOMAIN-CONTAINING PROTEIN-RELATED	zgc:123297 zgc:123297 zgc:123297 zgc:123297 zgc:123297
AregG01410	-	Fc receptor-like protein	IG-LIKE DOMAIN-CONTAINING PROTEIN	si:dkey-10h3.2
AregG01411	MOG	Minor component of the myelin sheath. May be involved in completion and or maintenance of the myelin sheath and in cell- cell communication	IG-LIKE DOMAIN-CONTAINING PROTEIN-RELATED	zgc:123297
AregG01412	-	Immunoglobulin	IG-LIKE DOMAIN-CONTAINING PROTEIN	si:ch211-165f21.2
AregG01413	FCRLA	cell differentiation	IG-LIKE DOMAIN-CONTAINING PROTEIN	si:ch211-8c17.2
AregG01414	-	Immunoglobulin V-set domain	IG-LIKE DOMAIN-CONTAINING PROTEIN-RELATED	AL935044.2
AregG01415	-	Immunoglobulin V-set domain	IG-LIKE DOMAIN-CONTAINING PROTEIN-RELATED	zgc:123297
AregG01416	-	CD80-like C2-set immunoglobulin domain	IG-LIKE DOMAIN-CONTAINING PROTEIN-RELATED	CR382337.2
AregG01417	-	Immunoglobulin V-set domain	IG-LIKE DOMAIN-CONTAINING PROTEIN-RELATED	CR382337.2
AregG01418	-	Immunoglobulin V-set domain	IG-LIKE DOMAIN-CONTAINING PROTEIN-RELATED	CR382337.2
AregG01419	-	Immunoglobulin V-set domain	IG-LIKE DOMAIN-CONTAINING PROTEIN-RELATED	CR382337.2
AregG01420	-	Immunoglobulin V-set domain	IG-LIKE DOMAIN-CONTAINING PROTEIN-RELATED	AL935044.2 zgc:123297 CR382337.2 CR382337.2 CR382337.2 CR382337.2 CR382337.2 zgc:123297 CR382337.2 CR382337.2 CR382337.2 CR382337.2 CR382337.2 CR382337.2 zgc:123297 CR382337.2 AL935044.2
AregG01421	-	Immunoglobulin V-set domain	IG-LIKE DOMAIN-CONTAINING PROTEIN-RELATED	zgc:123297
AregG01422	FCRLA	cell differentiation	IG-LIKE DOMAIN-CONTAINING PROTEIN	si:ch211-8c17.2 si:ch211-8c17.2
AregG01423	-	Immunoglobulin V-set domain	IG-LIKE DOMAIN-CONTAINING PROTEIN-RELATED	zgc:123297
AregG01424			IG-LIKE DOMAIN-CONTAINING PROTEIN-RELATED
AregG01425	IFT46	Intraflagellar transport protein 46	UNCHARACTERIZED	ift46
AregG01426	-	Butyrophilin subfamily 1 member A1-like	IG-LIKE DOMAIN-CONTAINING PROTEIN	si:ch211-8c17.2 si:ch211-8c17.2 si:ch211-8c17.2
AregG01427	-	Butyrophilin subfamily 1 member A1-like	BUTYROPHILIN	zgc:123297 zgc:123297 zgc:123297 zgc:123297
AregG01428	-	Type-2 ice-structuring protein-like	C-TYPE LECTIN DOMAIN-CONTAINING PROTEIN	si:dkeyp-75b4.10 si:dkeyp-75b4.10 si:dkeyp-75b4.10 si:dkeyp-75b4.10
AregG01429	-	Butyrophilin subfamily 1 member A1-like	IG-LIKE DOMAIN-CONTAINING PROTEIN-RELATED	zgc:123297
AregG01430	-	Type-2 ice-structuring protein-like	C-TYPE LECTIN DOMAIN-CONTAINING PROTEIN	si:dkeyp-75b4.10 zgc:172053
AregG01431	-	Butyrophilin subfamily 1 member A1-like	BUTYROPHILIN FAMILY MEMBER	zgc:162154 zgc:123297 zgc:162154 zgc:123297
AregG01432	-	Type-2 ice-structuring protein-like	C-TYPE LECTIN DOMAIN-CONTAINING PROTEIN	si:dkeyp-75b4.10 si:dkeyp-75b4.10 si:dkey-241l7.4 si:dkey-241l7.4 si:dkey-241l7.4 si:dkey-241l7.4 si:dkey-241l7.4 si:dkey-241l7.4 si:dkey-241l7.4 si:ch211-125e6.14 si:dkey-241l7.4 si:ch211-125e6.14
AregG01433	-	Type-2 ice-structuring protein-like	C-TYPE LECTIN DOMAIN-CONTAINING PROTEIN	si:dkeyp-75b4.10 lectin
AregG01434	-	Fc receptor-like protein	IG-LIKE DOMAIN-CONTAINING PROTEIN	si:dkey-10h3.2
AregG01435	MOG	Minor component of the myelin sheath. May be involved in completion and or maintenance of the myelin sheath and in cell- cell communication	IG-LIKE DOMAIN-CONTAINING PROTEIN-RELATED	zgc:123297
AregG01436	-	CD80-like C2-set immunoglobulin domain	IG-LIKE DOMAIN-CONTAINING PROTEIN	zgc:123297
AregG01437	-	coreceptor activity involved in Wnt signaling pathway	planar cell polarity pathway	IG-LIKE DOMAIN-CONTAINING PROTEIN	si:ch211-8c17.2
AregG01438
AregG01439	CNTN1	Cell adhesion molecule	CONTACTIN-1	cntn1b
AregG01440	-	Fc receptor-like protein	IG-LIKE DOMAIN-CONTAINING PROTEIN	si:ch211-8c17.2
AregG01441			PRELAMIN-A/C	lmna
AregG01442	-	Fc receptor-like protein	IG-LIKE DOMAIN-CONTAINING PROTEIN	si:ch211-8c17.2 si:ch211-165f21.2 si:ch211-165f21.2 si:ch211-165f21.2 si:ch211-165f21.2 si:ch211-165f21.2
AregG01443	LMNA	Belongs to the intermediate filament family	LAMIN-B2	lmna
AregG01444			PRELAMIN-A/C	zgc:162154
AregG01445			IG-LIKE DOMAIN-CONTAINING PROTEIN-RELATED	zgc:162154
AregG01446	-	Fc receptor-like protein	IG-LIKE DOMAIN-CONTAINING PROTEIN	si:ch211-165f21.2
AregG01447	-	negative regulation of activated T cell proliferation	IG-LIKE DOMAIN-CONTAINING PROTEIN	zgc:162154
AregG01448			NAB DOMAIN-CONTAINING PROTEIN-RELATED
AregG01449	FCRLA	Fc receptor-like	IG-LIKE DOMAIN-CONTAINING PROTEIN	si:dkey-10h3.3
AregG01450	-	coreceptor activity involved in Wnt signaling pathway	planar cell polarity pathway	IG-LIKE DOMAIN-CONTAINING PROTEIN	si:dkey-10h3.3
AregG01451	FCRLA	Fc receptor-like	IG-LIKE DOMAIN-CONTAINING PROTEIN	si:ch211-8c17.2 si:dkey-10h3.3 si:dkey-10h3.3 si:ch211-8c17.2 si:ch211-8c17.2 si:ch211-8c17.2 si:ch211-8c17.2
AregG01452	-	cell adhesion	IG-LIKE DOMAIN-CONTAINING PROTEIN	si:dkey-10h3.3
AregG01453	FCRLA	Fc receptor-like	IG-LIKE DOMAIN-CONTAINING PROTEIN	si:ch211-8c17.2
AregG01454	-	cell adhesion	IG-LIKE DOMAIN-CONTAINING PROTEIN	si:ch211-165f21.2
AregG01455	-	Butyrophilin subfamily	IG-LIKE DOMAIN-CONTAINING PROTEIN	zgc:162154 zgc:162154
AregG01456	-	CD80-like C2-set immunoglobulin domain	IG-LIKE DOMAIN-CONTAINING PROTEIN	zgc:162154
AregG01457	FCRLA	Fc receptor-like	IG-LIKE DOMAIN-CONTAINING PROTEIN	si:dkey-10h3.3
AregG01458	-	Fc receptor-like protein	IG-LIKE DOMAIN-CONTAINING PROTEIN	si:ch211-8c17.2
AregG01459	-	Butyrophilin subfamily	IG-LIKE DOMAIN-CONTAINING PROTEIN	zgc:162154
AregG01460	-	Butyrophilin subfamily	IG-LIKE DOMAIN-CONTAINING PROTEIN	zgc:162154
AregG01461	-	Butyrophilin subfamily	IG-LIKE DOMAIN-CONTAINING PROTEIN	zgc:162154 zgc:162154 zgc:162154 zgc:162154 zgc:162154
AregG01462	-	coreceptor activity involved in Wnt signaling pathway	planar cell polarity pathway	IG-LIKE DOMAIN-CONTAINING PROTEIN	si:ch211-8c17.2
AregG01463	-	cell adhesion	IG-LIKE DOMAIN-CONTAINING PROTEIN	si:ch211-8c17.2 si:ch211-8c17.2 si:ch211-8c17.2
AregG01464	-	Fc receptor-like protein	IG-LIKE DOMAIN-CONTAINING PROTEIN	si:ch211-165f21.2
AregG01465	-	Fc receptor-like protein	IG-LIKE DOMAIN-CONTAINING PROTEIN	si:ch211-8c17.2
AregG01466	-	Fc receptor-like protein	IG-LIKE DOMAIN-CONTAINING PROTEIN	si:ch211-165f21.2
AregG01467	-	negative regulation of activated T cell proliferation	IG-LIKE DOMAIN-CONTAINING PROTEIN	zgc:162154 zgc:162154 zgc:123297
AregG01468	-	negative regulation of activated T cell proliferation	IG-LIKE DOMAIN-CONTAINING PROTEIN	zgc:162154 zgc:162154
AregG01469	FCRLA	cell differentiation	IG-LIKE DOMAIN-CONTAINING PROTEIN	si:ch211-8c17.2
AregG01470	FCRLA	Fc receptor-like	IG-LIKE DOMAIN-CONTAINING PROTEIN	si:dkey-10h3.3
AregG01471	FCRLA	Fc receptor-like	IG-LIKE DOMAIN-CONTAINING PROTEIN	si:dkey-10h3.3
AregG01472	-	coreceptor activity involved in Wnt signaling pathway	planar cell polarity pathway	IG-LIKE DOMAIN-CONTAINING PROTEIN	si:dkey-10h3.3 si:dkey-10h3.3 si:dkey-10h3.3 si:dkey-10h3.3 si:dkey-10h3.3 si:dkey-10h3.3 si:dkey-10h3.3
AregG01473	FCRLA	Fc receptor-like	IG-LIKE DOMAIN-CONTAINING PROTEIN	si:ch211-165f21.2
AregG01474	IL4I1	Interleukin 4 induced 1	AMINE OXIDASE	si:dkey-40g16.6
AregG01475	-	Tripartite motif-containing	B BOX-TYPE DOMAIN-CONTAINING PROTEIN	trim2b
AregG01476	RNF175	RING finger protein	RING FINGER PROTEIN 175	rnf175
AregG01477	FAM111A	FAM111A-like	SI:CH1073-475A24.1	FP102192.1 FP102192.1
AregG01478	FAM111A	FAM111A-like	PROTEIN FAM111A	FP102192.1
AregG01479
AregG01480	TLR2	Toll-like receptor	TOLL-LIKE RECEPTOR 2	tlr2
AregG01481	-	MHC class II protein binding	via antigen binding groove	C-TYPE LECTIN DOMAIN-CONTAINING PROTEIN	si:dkeyp-75b4.10 si:dkeyp-75b4.10
AregG01482	FGB	Fibrinogen	B beta polypeptide	FIBRINOGEN BETA CHAIN	fgb
AregG01483	-	Fibrinogen alpha/beta chain family	FIBRINOGEN ALPHA CHAIN	fga
AregG01484	FGA	Fibrinogen alpha	FIBRINOGEN ALPHA CHAIN	fga
AregG01485	FGA	Cleaved by the protease thrombin to yield monomers which	together with fibrinogen beta (FGB) and fibrinogen gamma (FGG)	polymerize to form an insoluble fibrin matrix. Fibrin has a major function in hemostasis as one of the primary components of blood clots. In addition	functions during the early stages of wound repair to stabilize the lesion and guide cell migration during re-epithelialization. Was originally thought to be essential for platelet aggregation	based on in vitro studies using anticoagulated blood. However	subsequent studies have shown that it is not absolutely required for thrombus formation in vivo. Enhances expression of SELP in activated platelets via an ITGB3- dependent pathway. Maternal fibrinogen is essential for successful pregnancy. Fibrin deposition is also associated with infection	where it protects against IFNG-mediated hemorrhage. May also facilitate the immune response via both innate and T-cell mediated pathways	FIBRINOGEN ALPHA CHAIN	fga
AregG01486	FGA	Fibrinogen alpha	FIBRINOGEN ALPHA CHAIN	fga fga fga fga fga fga
AregG01487	FGA	Fibrinogen alpha	FIBRINOGEN ALPHA CHAIN	fga
AregG01488	FGA	Fibrinogen alpha	FIBRINOGEN ALPHA CHAIN	fga
AregG01489			SI:DKEY-262G12.7-RELATED
AregG01490	-	MHC class II protein binding	via antigen binding groove	C-TYPE LECTIN DOMAIN-CONTAINING PROTEIN	si:dkeyp-75b4.10
AregG01491	NPY2R	neuropeptide Y receptor	NEUROPEPTIDE Y RECEPTOR TYPE 2	npy2rl
AregG01492
AregG01493	RBM46	RNA binding motif protein 46	RNA-BINDING PROTEIN 46-RELATED	rbm46
AregG01494	LRAT	Lecithin retinol	LECITHIN RETINOL ACYLTRANSFERASE	lratb.1
AregG01495	-	Si ch73-132f6.5	FAMILY NOT NAMED	si:ch73-132f6.5
AregG01496	-	coreceptor activity involved in Wnt signaling pathway	planar cell polarity pathway	IG-LIKE DOMAIN-CONTAINING PROTEIN	si:ch211-165f21.2
AregG01497	-	Immunoglobulin V-set domain	IG-LIKE DOMAIN-CONTAINING PROTEIN-RELATED	BX901922.1
AregG01498	-	Zinc finger protein	SI:CH211-255F4.11-RELATED
AregG01499	-	Basonuclin 2	ZINC FINGER PROTEIN BASONUCLIN-1	bnc2
AregG01500	CCDC171	Coiled-coil domain containing 171	COILED-COIL DOMAIN-CONTAINING PROTEIN 171	ccdc171
AregG01501	WDR55	WD repeat domain 55	WD REPEAT-CONTAINING PROTEIN 55	wdr55
AregG01502	-	Si ch211-116m6.3	PC4 AND SFRS1-INTERACTING PROTEIN	psip1b psip1b
AregG01503	TTC39B	tetratricopeptide repeat	TETRATRICOPEPTIDE REPEAT PROTEIN 39B	ttc39a
AregG01504	CFI	Complement factor	COMPLEMENT FACTOR I	CABZ01073265.1
AregG01505	CFI	Complement factor	COMPLEMENT FACTOR I	CABZ01073265.1 CABZ01073265.1
AregG01506	CCDC109B	Mitochondrial calcium uniporter dominant negative beta subunit	CALCIUM UNIPORTER REGULATORY SUBUNIT MCUB	MITOCHONDRIAL	mcu
AregG01507	-	Dickkopf-related protein 2-like	DICKKOPF-RELATED PROTEIN 1	dkk2
AregG01508	AIMP1	complex-interacting multifunctional protein	TRNA-BINDING DOMAIN-CONTAINING PROTEIN	aimp1b
AregG01509	GIMD1	GTPase IMAP family member	GTPASE IMAP FAMILY MEMBER GIMD1	CABZ01049362.1
AregG01510	SGMS2	Sphingomyelin synthase 2	PHOSPHATIDYLCHOLINE:CERAMIDE CHOLINEPHOSPHOTRANSFERASE 2	sgms2a
AregG01511			HEMERYTHRIN DOMAIN-CONTAINING PROTEIN
AregG01512	CAMTA2	Transcription activator	CALMODULIN-BINDING TRANSCRIPTION ACTIVATOR 1	camta1a camta1a
AregG01513	CAMTA2	Transcription activator	CALMODULIN-BINDING TRANSCRIPTION ACTIVATOR 2	camta1a
AregG01514	-	May interact with target proteins during translocation into the lumen of the endoplasmic reticulum. May protect unfolded target proteins against degradation and facilitate correct glycosylation	STRESS-ASSOCIATED ENDOPLASMIC RETICULUM PROTEIN
AregG01515	-	C-type natriuretic peptide 2-like	SI:CH73-265D7.2	si:ch73-265d7.2
AregG01516	-	coreceptor activity involved in Wnt signaling pathway	planar cell polarity pathway	IG-LIKE DOMAIN-CONTAINING PROTEIN	si:ch211-165f21.2 si:ch211-165f21.2 si:ch211-165f21.2 si:ch211-165f21.2 si:ch211-165f21.2 si:ch211-165f21.2 si:ch211-165f21.2 si:ch211-165f21.2 si:ch211-165f21.2 si:ch211-165f21.2
AregG01517	SLC9B2	Mitochondrial sodium hydrogen exchanger 9B2-like	SODIUM/HYDROGEN EXCHANGER 9B2	SLC9B2
AregG01518	CORIN	Atrial natriuretic peptide-converting	ATRIAL NATRIURETIC PEPTIDE-CONVERTING ENZYME	corin
AregG01519	NFXL1	Nuclear transcription factor	X-box binding-like 1	NF-X1-TYPE ZINC FINGER PROTEIN NFXL1	nfxl1 nfxl1
AregG01520
AregG01521	NFXL1	Nuclear transcription factor	X-box binding-like 1	NF-X1-TYPE ZINC FINGER PROTEIN NFXL1	nfxl1
AregG01522	-	Immunoglobulin V-set domain	IG-LIKE DOMAIN-CONTAINING PROTEIN-RELATED	CR382337.2
AregG01523	-	Fc receptor-like protein	IG-LIKE DOMAIN-CONTAINING PROTEIN	si:ch211-165f21.2
AregG01524
AregG01525	CNGA1	Cyclic nucleotide gated channel alpha 1	CYCLIC NUCLEOTIDE-GATED CHANNEL ROD PHOTORECEPTOR SUBUNIT ALPHA	cnga1b
AregG01526	FCRLA	Immunoglobulin	IG-LIKE DOMAIN-CONTAINING PROTEIN	si:ch211-165f21.2
AregG01527	-	Immunoglobulin V-set domain	IG-LIKE DOMAIN-CONTAINING PROTEIN-RELATED	CR382337.2
AregG01528	-	Neural cell adhesion molecule 2-like	IG-LIKE DOMAIN-CONTAINING PROTEIN-RELATED	BX901922.1
AregG01529	-	coreceptor activity involved in Wnt signaling pathway	planar cell polarity pathway	IG-LIKE DOMAIN-CONTAINING PROTEIN	si:ch211-165f21.2
AregG01530	-	Neural cell adhesion molecule 2-like	IG-LIKE DOMAIN-CONTAINING PROTEIN-RELATED	BX901922.1 BX901922.1 BX901922.1
AregG01531	-	Fc receptor-like protein	IG-LIKE DOMAIN-CONTAINING PROTEIN	si:ch211-8c17.2 si:ch211-165f21.2
AregG01532	-	Immunoglobulin V-set domain	IG-LIKE DOMAIN-CONTAINING PROTEIN-RELATED	CR382337.2
AregG01533	GP1BA	fibrinolysis	IG(IMMUNOGLOBULIN) AND LRR(LEUCINE RICH REPEAT) DOMAINS
AregG01534
AregG01535	KIF1C	Belongs to the TRAFAC class myosin-kinesin ATPase superfamily. Kinesin family	KINESIN-LIKE PROTEIN KIF1C	kif1b
AregG01536	-	E3 ubiquitin-protein ligase Topors-like	RING-TYPE DOMAIN-CONTAINING PROTEIN	toporsb
AregG01537	-	CXXC zinc finger domain	CXXC-TYPE ZINC FINGER PROTEIN 4	cxxc4
AregG01538	-	PRELI domain containing 1b	PRELI/MSF1 DOMAIN-CONTAINING PROTEIN	prelid1b
AregG01539	-	Cysteinyl leukotriene receptor	G_PROTEIN_RECEP_F1_2 DOMAIN-CONTAINING PROTEIN	cysltr3
AregG01540			EXTENSIN-2-LIKE
AregG01541	-	Atrial natriuretic peptide receptor	GUANYLATE CYCLASE	npr2 npr2
AregG01542	NPNT	MAM domain	meprin/A5/mu	NEPHRONECTIN	npnta
AregG01543
AregG01544	-	Alpha-tectorin-like	NIDO DOMAIN-CONTAINING PROTEIN-RELATED	si:ch73-338o16.4
AregG01545	LDHD	Lactate dehydrogenase D	D-LACTATE DEHYDROGENASE	MITOCHONDRIAL-RELATED	ldhd
AregG01546
AregG01547
AregG01548	ZNRF1	Zinc and ring finger 1	E3 UBIQUITIN-PROTEIN LIGASE ZNRF1	znrf1
AregG01549	GINS3	GINS complex subunit 3	UNCHARACTERIZED	gins3
AregG01550	NDRG4	N-myc downstream regulated gene 4	PROTEIN NDRG4	ndrg4
AregG01551	-	Olfactomedin-4-like	OLFACTOMEDIN-LIKE DOMAIN-CONTAINING PROTEIN-RELATED	si:ch211-194m7.5
AregG01552	-	Olfactomedin-like domains	OLFACTOMEDIN-LIKE DOMAIN-CONTAINING PROTEIN	si:ch211-194m7.8 si:ch211-194m7.8 si:ch211-194m7.8
AregG01553	-	Olfactomedin-4-like	OLFACTOMEDIN-LIKE DOMAIN-CONTAINING PROTEIN-RELATED	si:ch211-194m7.5
AregG01554	-	Olfactomedin-like domains	OLFACTOMEDIN-LIKE DOMAIN-CONTAINING PROTEIN	si:ch211-194m7.8
AregG01555	-	Olfactomedin-like domains	OLFACTOMEDIN-LIKE DOMAIN-CONTAINING PROTEIN	si:ch211-194m7.8
AregG01556	-	Olfactomedin-4-like	OLFACTOMEDIN-LIKE DOMAIN-CONTAINING PROTEIN-RELATED	si:ch211-194m7.5 si:ch211-194m7.5 si:ch211-194m7.5
AregG01557	SMPD3	Sphingomyelin phosphodiesterase	NEUTRAL SPHINGOMYELINASE 2	smpd3
AregG01558	CCL14	C-C motif chemokine 4-like	C-C MOTIF CHEMOKINE 4-RELATED	ccl35.1
AregG01559	sept7	Belongs to the TRAFAC class TrmE-Era-EngA-EngB-Septin- like GTPase superfamily. Septin GTPase family	SEPTIN-7	sept15
AregG01560	-	Si dkey-30c15.10	PH DOMAIN-CONTAINING PROTEIN	BX571879.1
AregG01561	EXOC3L1	Exocyst complex component 3-like	EXOCYST COMPLEX COMPONENT 3-LIKE PROTEIN	exoc3l1
AregG01562	PRMT7	such methylation being required for the assembly and biogenesis of snRNP core particles. Specifically mediates the symmetric dimethylation of histone H4 'Arg-3' to form H4R3me2s. Plays a role in gene imprinting by being recruited by CTCFL at the H19 imprinted control region (ICR) and methylating histone H4 to form H4R3me2s	possibly leading to recruit DNA methyltransferases at these sites. May also play a role in embryonic stem cell (ESC) pluripotency. Also able to mediate the arginine methylation of histone H2A and myelin basic protein (MBP) in vitro	PROTEIN ARGININE N-METHYLTRANSFERASE 7	prmt7
AregG01563	CIAPIN1	Component of the cytosolic iron-sulfur (Fe-S) protein assembly (CIA) machinery. Required for the maturation of extramitochondrial Fe-S proteins. Part of an electron transfer chain functioning in an early step of cytosolic Fe-S biogenesis. Electrons are transferred to the Fe-S cluster from NADPH via the FAD- and FMN-containing protein NDOR1. Has anti-apoptotic effects in the cell. Involved in nega…	ANAMORSIN	ciapin1
AregG01564	COQ9	Coenzyme Q9 homolog (S. cerevisiae)	UBIQUINONE BIOSYNTHESIS PROTEIN COQ9	MITOCHONDRIAL	coq9
AregG01565	POLR2C	Polymerase (RNA) II (DNA directed) polypeptide C	DNA-DIRECTED RNA POLYMERASE II SUBUNIT RPB3	polr2c polr2c
AregG01566
AregG01567	GIMAP7	GTPase IMAP family member	GTPASE IMAP FAMILY MEMBER 4	BX004785.2
AregG01568	GIMAP4	AIG1 family	GTPASE IMAP FAMILY MEMBER 4	si:ch211-229i14.2
AregG01569	GIMAP7	AIG1 family	AIG1-TYPE G DOMAIN-CONTAINING PROTEIN	si:dkey-73p2.3
AregG01570	GIMAP7	GTPase IMAP family member 8-like	GTPASE IMAP FAMILY MEMBER 4	si:dkey-73p2.3
AregG01571	GIMAP7	GTPase IMAP family member 8-like	GTPASE IMAP FAMILY MEMBER 4	si:dkey-73p2.3 si:dkey-73p2.3 si:dkey-73p2.3 si:dkey-73p2.3 si:dkey-73p2.3 si:dkey-73p2.3 si:dkey-73p2.3 si:dkey-73p2.3
AregG01572	GIMAP7	GTPase IMAP family member 8-like	GTPASE IMAP FAMILY MEMBER 4	si:dkey-73p2.3
AregG01573
AregG01574	GIMAP7	GTPase IMAP family member 8-like	GTPASE IMAP FAMILY MEMBER 4	si:dkey-73p2.3
AregG01575	-	Domain of unknown function (DUF4806)	DUF4806 DOMAIN-CONTAINING PROTEIN-RELATED	si:ch211-262h13.3
AregG01576			LP10445P
AregG01577
AregG01578			LP07818P1
AregG01579	-	DNA binding	G2/M PHASE-SPECIFIC E3 UBIQUITIN-PROTEIN LIGASE	zgc:112970
AregG01580	GABRA2	Belongs to the ligand-gated ion channel (TC 1.A.9) family	GAMMA-AMINOBUTYRIC ACID RECEPTOR SUBUNIT ALPHA-2	gabra2a
AregG01581	GABRG1	Gamma-aminobutyric acid (GABA) A receptor	gamma 1	GAMMA-AMINOBUTYRIC ACID RECEPTOR SUBUNIT GAMMA-1	gabrg1
AregG01582	GNPDA2	Glucosamine-6-phosphate	GLUCOSAMINE-6-PHOSPHATE ISOMERASE 2	gnpda2
AregG01583	ENPEP	Glutamyl aminopeptidase	GLUTAMYL AMINOPEPTIDASE	en
AregG01584	JKAMP	Jnk1 mapk8-associated membrane	JNK1/MAPK8-ASSOCIATED MEMBRANE PROTEIN	jkamp
AregG01585	GPR135	receptor 135	G-PROTEIN COUPLED RECEPTOR 135	gpr135
AregG01586	DAAM1	activator of morphogenesis	DISHEVELED-ASSOCIATED ACTIVATOR OF MORPHOGENESIS 1	daam1a
AregG01587	MAP3K7	Mitogen-activated protein kinase kinase kinase	MITOGEN-ACTIVATED PROTEIN KINASE KINASE KINASE 7	map3k7
AregG01588	BACH2	BTB and CNC homology 1	basic leucine zipper transcription factor 2a	TRANSCRIPTION REGULATOR PROTEIN BACH2	bach2b
AregG01589			PROTEIN CBG11839-RELATED
AregG01590
AregG01591	-	Si ch211-208g1.1		si:ch211-208g1.1
AregG01592
AregG01593
AregG01594	SLC3A2	Solute carrier family 3	AAMY DOMAIN-CONTAINING PROTEIN-RELATED	slc3a2b
AregG01595	MDGA2	MAM domain-containing glycosylphosphatidylinositol anchor protein	MAM DOMAIN-CONTAINING GLYCOSYLPHOSPHATIDYLINOSITOL ANCHOR PROTEIN 2	mdga2a
AregG01596	LRRC57	Leucine rich repeat containing 57	LEUCINE-RICH REPEAT-CONTAINING PROTEIN 57	lrrc57
AregG01597	HAUS2	HAUS augmin-like complex subunit 2	HAUS AUGMIN-LIKE COMPLEX SUBUNIT 2	si:dkey-170l10.1
AregG01598	-	-	SI:CH211-196P9.1-RELATED	si:ch211-163b2.4
AregG01599	-	-	SI:CH1073-164K15.3-RELATED	si:ch211-193k19.2
AregG01600
AregG01601				si:ch211-165f21.2
AregG01602	urgcp	Up-regulator of cell	UP-REGULATOR OF CELL PROLIFERATION	si:dkey-85k7.12
AregG01603	-	Up-regulator of cell	VLIG-TYPE G DOMAIN-CONTAINING PROTEIN	si:dkey-85k7.12 si:dkey-85k7.12 si:dkey-85k7.12 si:dkey-85k7.12 si:dkey-85k7.12 si:dkey-85k7.12 si:dkey-85k7.12 si:dkey-85k7.12 si:dkey-85k7.12 si:dkey-85k7.12 si:dkey-85k7.12 si:dkey-85k7.12 si:dkey-85k7.12 si:dkey-85k7.12
AregG01604	RAPGEFL1	Rap guanine nucleotide exchange	RAP GUANINE NUCLEOTIDE EXCHANGE FACTOR-LIKE 1	rapgefl1 rapgefl1
AregG01605	CASC3	Cancer susceptibility candidate 3	PROTEIN CASC3	casc3 casc3
AregG01606
AregG01607
AregG01608	-	AIG1 family	AIG1-TYPE G DOMAIN-CONTAINING PROTEIN	si:dkey-88j15.4
AregG01609	GIMAP8	GTP binding	GTPASE IMAP FAMILY MEMBER 4	si:dkey-88j15.4
AregG01610			FAMILY NOT NAMED
AregG01611	NLGN2	Neuroligin 2a	NEUROLIGIN-2	nlgn2a
AregG01612	TMEM256	Transmembrane protein 256	TRANSMEMBRANE PROTEIN 256	tmem256
AregG01613	TMEM102	Transmembrane protein 102	MAB-21 DOMAIN-CONTAINING PROTEIN	tmem102
AregG01614			PROTEIN CBG11839-RELATED
AregG01615	FGF11	fibroblast growth factor	FIBROBLAST GROWTH FACTOR	fgf11b fgf11a
AregG01616	CHRNB1	Cholinergic receptor	nicotinic	beta 1 (muscle)	ACETYLCHOLINE RECEPTOR SUBUNIT BETA	chrnb1
AregG01617	-	Complement component C1q domain.	C1Q DOMAIN-CONTAINING PROTEIN	cbln17
AregG01618	CHRNB1	Cholinergic receptor	nicotinic	beta 1 (muscle) like	CHOLINERGIC RECEPTOR	NICOTINIC	BETA 1 (MUSCLE)-LIKE	chrnb1l
AregG01619	CLDN7	Plays a major role in tight junction-specific obliteration of the intercellular space	through calcium- independent cell-adhesion activity	CLAUDIN-7	cldn7a
AregG01620
AregG01621	-	PLAC8 family	SUBFAMILY NOT NAMED	ponzr4
AregG01622	PLAC8	PLAC8 family	PLAC8 ONZIN-RELATED PROTEIN 2-RELATED	ponzr4
AregG01623	UGT2A3	UDP glucuronosyltransferase 5 family	polypeptide G1	UDP-GLUCURONOSYLTRANSFERASE	ugt5g1
AregG01624	-	G-protein coupled receptor	G_PROTEIN_RECEP_F1_2 DOMAIN-CONTAINING PROTEIN	si:dkey-165a24.9
AregG01625	PTGDR2	Prostaglandin D2 receptor	G_PROTEIN_RECEP_F1_2 DOMAIN-CONTAINING PROTEIN	fpr1
AregG01626	SIRPD	Novel immune-type receptor	IG-LIKE DOMAIN-CONTAINING PROTEIN-RELATED	nitr3a
AregG01627	-	Immunoglobulin V-set domain	IG-LIKE DOMAIN-CONTAINING PROTEIN-RELATED	nitr12 nitr12
AregG01628	-	Si dkey-282h22.5	SI:DKEY-282H22.5	si:dkey-282h22.5
AregG01629	TSPAN10	Tetraspanin 10	TETRASPANIN	tspan10
AregG01630	CCDC137	Coiled-coil domain containing 137	UNCHARACTERIZED	ccdc137
AregG01631	-	receptor family C group 5 member	G-PROTEIN COUPLED RECEPTOR FAMILY C GROUP 5 MEMBER C	gprc5c
AregG01632	BTBD17	BTB (POZ) domain containing 17b	BTB DOMAIN-CONTAINING PROTEIN	btbd17b
AregG01633	MAP2K6	mitogen-activated protein kinase kinase	DUAL SPECIFICITY MITOGEN-ACTIVATED PROTEIN KINASE KINASE 6	map2k6
AregG01634	-	Potassium inwardly-rectifying channel	subfamily J	member 2b	G PROTEIN-ACTIVATED INWARD RECTIFIER POTASSIUM CHANNEL 1	kcnj2a
AregG01635	ZACN	ligand-gated ion	SUBFAMILY NOT NAMED	CR759836.1
AregG01636	TVP23B	Eukaryotic protein of unknown function (DUF846)	GOLGI APPARATUS MEMBRANE PROTEIN TVP23 HOMOLOG B	zgc:112148
AregG01637	OTOP2	Otopetrin 2	PROTON CHANNEL OTOP2	otop2
AregG01638	USH1G	Usher syndrome 1G (autosomal recessive)	ANK_REP_REGION DOMAIN-CONTAINING PROTEIN	ush1ga
AregG01639	TRIM16	Tripartite motif-containing	TRIPARTITE MOTIF-CONTAINING PROTEIN 16-RELATED	trim16
AregG01640	OTOP2	Otopetrin 2	PROTON CHANNEL OTOP2	otop2
AregG01641	HID1	HID1 domain containing	PROTEIN HID1	hid1b
AregG01642	BAHCC1	BAH domain and coiled-coil containing 1	BAH DOMAIN-CONTAINING PROTEIN	bahcc1a
AregG01643	FSCN2	Fascin homolog 2	actin-bundling protein	retinal (Strongylocentrotus purpuratus)	FASCIN-2	fscn2a
AregG01644	TMEM235	Transmembrane protein 235-like	TRANSMEMBRANE PROTEIN 235	tmem235b
AregG01645	SOCS3	suppressor of cytokine signaling	SUPPRESSOR OF CYTOKINE SIGNALING 3	socs3b
AregG01646	CYTH1	Cytohesin 1a	CYTOHESIN-1	cyth1a
AregG01647	USP36	Ubiquitin specific peptidase 36	UBIQUITIN CARBOXYL-TERMINAL HYDROLASE 36	usp36
AregG01648	timp-2b	inhibitor	METALLOPROTEINASE INHIBITOR 2	timp2a
AregG01649	LGALS3BP	Lectin	galactoside-binding	soluble	3 binding protein	GALECTIN-3-BINDING PROTEIN	lgals3bpb
AregG01650	CANT1	Calcium activated nucleotidase	SOLUBLE CALCIUM-ACTIVATED NUCLEOTIDASE 1	cant1a
AregG01651	SYNGR2	Synaptogyrin 2	SYNAPTOGYRIN-2 LIKE PROTEIN-RELATED	syngr2b
AregG01652	TMC6	Transmembrane channel-like	TRANSMEMBRANE CHANNEL-LIKE PROTEIN 6	tmc6b
AregG01653	NOTUM	Notum pectinacetylesterase	PALMITOLEOYL-PROTEIN CARBOXYLESTERASE NOTUM	notum2 notum1a
AregG01654	PYCR1	Pyrroline-5-carboxylate reductase	PYRROLINE-5-CARBOXYLATE REDUCTASE	pycr1a
AregG01655	MYADML2	Myeloid-associated differentiation marker-like	MYELOID-ASSOCIATED DIFFERENTIATION MARKER-LIKE PROTEIN 2	myadml2
AregG01656	MAFG	V-maf avian musculoaponeurotic fibrosarcoma oncogene homolog	TRANSCRIPTION FACTOR MAFG	mafga
AregG01657	PCYT2	Phosphate cytidylyltransferase 2	ethanolamine	ETHANOLAMINE-PHOSPHATE CYTIDYLYLTRANSFERASE	pcyt2
AregG01658	-	Guanine nucleotide binding protein (G protein)	alpha	GUANINE NUCLEOTIDE-BINDING PROTEIN (G PROTEIN) ALPHA V1	gnav1
AregG01659	NPB	Neuropeptide	NEUROPEPTIDE B	npb
AregG01660	-	B-cell receptor CD22-like	CD22 MOLECULE-RELATED	si:ch211-152f2.3
AregG01661	RNF213	E3 ubiquitin-protein ligase RNF213-like	E3 UBIQUITIN-PROTEIN LIGASE RNF213-ALPHA	rnf213a
AregG01662	SOX9	SRY (sex determining region Y)-box	TRANSCRIPTION FACTOR SOX-9	sox9a
AregG01663	USP22	ubiquitin carboxyl-terminal hydrolase	UBIQUITIN CARBOXYL-TERMINAL HYDROLASE 22	usp22
AregG01664	MED9	mediator of RNA polymerase II transcription subunit	MEDIATOR OF RNA POLYMERASE II TRANSCRIPTION	SUBUNIT 9	MED9
AregG01665	-	Dexamethasone-induced Ras-related protein 1-like	RAS	DEXAMETHASONE-INDUCED 1	rasd1
AregG01666	SOX8	Transcription factor	TRANSCRIPTION FACTOR SOX-8	sox8a
AregG01667	RAB26	Ras-related protein	RAS-RELATED PROTEIN RAB-26	RAB26
AregG01668	ADAP1	ArfGAP with dual PH	ARF-GAP WITH DUAL PH DOMAIN-CONTAINING PROTEIN 1	zgc:92360
AregG01669	RNPS1	serine-rich domain	RNA-BINDING PROTEIN WITH SERINE-RICH DOMAIN 1	rnps1
AregG01670	-	Serine arginine repetitive matrix protein 1-like
AregG01671	-	monooxygenase activity	CYTOCHROME P450 2K6-RELATED	cyp2k8 cyp2k8
AregG01672	CYP2W1	cytochrome P450	CYTOCHROME P450 2K6-RELATED	cyp2k8
AregG01673	ABCA3	ATP-binding cassette sub-family A	ATP-BINDING CASSETTE SUB-FAMILY A MEMBER 3	abca3b
AregG01674	CCNF	Belongs to the cyclin family	CYCLIN-F	ccnf
AregG01675
AregG01676	C16orf59	Domain of unknown function (DUF4693)	TUBULIN EPSILON AND DELTA COMPLEX PROTEIN 2
AregG01677	HMOX2	Heme oxygenase	HEME OXYGENASE	hmox2b
AregG01678	DNAJA3	homolog subfamily A member	DNAJ HOMOLOG SUBFAMILY A MEMBER 3	MITOCHONDRIAL	dnaja3a
AregG01679	CORO7	Belongs to the WD repeat coronin family	CORONIN-7	coro7 coro7
AregG01680	VASN	Vasorin b	EGF-LIKE DOMAIN-CONTAINING PROTEIN	vasnb
AregG01681
AregG01682	PAM16	Presequence translocase-associated motor 16 homolog (S. cerevisiae)	MITOCHONDRIAL IMPORT INNER MEMBRANE TRANSLOCASE SUBUNIT TIM16	coro7
AregG01683	GLIS2	zinc finger	GLIS FAMILY ZINC FINGER 2A-RELATED	glis2b
AregG01684	TFAP4	Transcription factor AP-4 (activating enhancer binding protein 4)	TRANSCRIPTION FACTOR AP-4	tfap4
AregG01685	SRL	Belongs to the TRAFAC class dynamin-like GTPase superfamily. Dynamin Fzo YdjA family	DYNAMIN-TYPE G DOMAIN-CONTAINING PROTEIN	srl
AregG01686	ADCY9	Belongs to the adenylyl cyclase class-4 guanylyl cyclase family	ADENYLATE CYCLASE TYPE 9	adcy9
AregG01687	CREBBP	CREB binding protein	CREB-BINDING PROTEIN	crebbpb
AregG01688	TRAP1	TNF receptor-associated protein 1	HEAT SHOCK PROTEIN 75 KDA	MITOCHONDRIAL	trap1
AregG01689	FAM195A	FAM195 family		si:dkey-44g23.5
AregG01690	GDE1	Glycerophosphodiester phosphodiesterase	GLYCEROPHOSPHODIESTER PHOSPHODIESTERASE 1	gde1
AregG01691
AregG01692	HEATR2	HEAT repeat containing 2	DYNEIN ASSEMBLY FACTOR 5	AXONEMAL	CABZ01085365.1
AregG01693	PRKAR1B	Protein kinase	cAMP-dependent	regulatory	type I	beta	CAMP-DEPENDENT PROTEIN KINASE TYPE I-BETA REGULATORY SUBUNIT	prkar1b
AregG01694	PDGFA	Belongs to the PDGF VEGF growth factor family	PLATELET-DERIVED GROWTH FACTOR SUBUNIT A	pdgfab
AregG01695	NUGGC	Nuclear GTPase	NUCLEAR GTPASE SLIP-GC	nuggc.3
AregG01696	SLC30A6	Solute carrier family 30 (zinc transporter)	member 6	ZINC TRANSPORTER 6	slc30a6
AregG01697	-	Acylphosphatase	ACYLPHOSPHATASE-2	acyp2
AregG01698	SPTBN1	Spectrin beta	SPECTRIN BETA CHAIN	NON-ERYTHROCYTIC 1	sptbn1
AregG01699	-	choline:sodium symporter activity	SUBFAMILY NOT NAMED	slc5a7a
AregG01700	-	choline:sodium symporter activity	SUBFAMILY NOT NAMED	slc5a7a
AregG01701	ANKRD1	Ankyrin repeat domain 1a (cardiac muscle)	ANKYRIN REPEAT DOMAIN-CONTAINING PROTEIN 1	ankrd1a
AregG01702
AregG01703	PCGF5	Polycomb group ring finger	POLYCOMB GROUP RING FINGER PROTEIN 5	pcgf5a
AregG01704	HECTD2	HECT domain containing 2	HECT DOMAIN-CONTAINING PROTEIN	hectd2
AregG01705			HEMERYTHRIN DOMAIN-CONTAINING PROTEIN
AregG01706	PPP1R3C	Protein phosphatase 1 regulatory	PROTEIN PHOSPHATASE 1 REGULATORY SUBUNIT 3C	ppp1r3ca
AregG01707	FGFBP3	Fibroblast growth factor binding protein 3	FIBROBLAST GROWTH FACTOR-BINDING PROTEIN 3	fgfbp3
AregG01708	C4orf29	Chromosome 4 open reading frame 29	PROTEIN ABHD18	abhd18
AregG01709	IGBP1	Immunoglobulin (CD79A) binding protein 1	IMMUNOGLOBULIN-BINDING PROTEIN 1	igbp1
AregG01710	MAGT1	magnesium transporter	MAGNESIUM TRANSPORTER PROTEIN 1	magt1
AregG01711	ENPP6	Ectonucleotide pyrophosphatase phosphodiesterase	GLYCEROPHOSPHOCHOLINE CHOLINEPHOSPHODIESTERASE ENPP6	enpp6
AregG01712
AregG01713	STOX2	Storkhead-box protein	STORKHEAD-BOX PROTEIN 2	stox2a stox2a
AregG01714	-	GTF2I-like repeat	GENERAL TRANSCRIPTION FACTOR II-I REPEAT DOMAIN-CONTAINING PROTEIN 1	zgc:113176
AregG01715	-	-	CXC2 DOMAIN-CONTAINING PROTEIN
AregG01716			UNCHARACTERIZED
AregG01717
AregG01718	IL1R2	receptor	type	INTERLEUKIN-1 RECEPTOR TYPE 2	CABZ01078737.1
AregG01719	MAP4K4	Mitogen-activated protein kinase kinase kinase kinase	MITOGEN-ACTIVATED PROTEIN KINASE KINASE KINASE KINASE 4	tnika
AregG01720
AregG01721
AregG01722
AregG01723	LONRF2	LON peptidase N-terminal domain and RING finger	LON PEPTIDASE N-TERMINAL DOMAIN AND RING FINGER PROTEIN 2	si:ch1073-440b2.1
AregG01724	PDCL3	Phosducin-like	PHOSDUCIN-LIKE PROTEIN 3	PDCL3
AregG01725	TBC1D8	TBC1 domain family member	TBC1 DOMAIN FAMILY MEMBER 8	TBC1D8
AregG01726	NEB	Nebulin repeat	NEBULIN	neb
AregG01727			NEBULIN
AregG01728			NEBULIN
AregG01729	ARL5A	ADP-ribosylation factor-like	ADP-RIBOSYLATION FACTOR-LIKE PROTEIN 5A	arl5a
AregG01730	CACNB4	Calcium channel	voltage-dependent	beta 4a subunit	VOLTAGE-DEPENDENT L-TYPE CALCIUM CHANNEL SUBUNIT BETA-4	cacnb4a
AregG01731
AregG01732
AregG01733
AregG01734	STAM2	Signal transducing adaptor molecule (SH3 domain and ITAM motif) 2	SIGNAL TRANSDUCING ADAPTER MOLECULE 2	stam2
AregG01735	PTPLB	Catalyzes the third of the four reactions of the long- chain fatty acids elongation cycle. This endoplasmic reticulum- bound enzymatic process	allows the addition of two carbons to the chain of long- and very long-chain fatty acids VLCFAs per cycle. This enzyme catalyzes the dehydration of the 3-hydroxyacyl-CoA intermediate into trans-2	3-enoyl-CoA	within each cycle of fatty acid elongation. Thereby	it participates to the production of VLCFAs of different chain lengths that are involved in multiple biological processes as precursors of membrane lipids and lipid mediators	VERY-LONG-CHAIN (3R)-3-HYDROXYACYL-COA DEHYDRATASE 2	hacd2
AregG01736	ADCY5	Belongs to the adenylyl cyclase class-4 guanylyl cyclase family	ADENYLATE CYCLASE TYPE 5	adcy5
AregG01737	SEC22A	SEC22 vesicle trafficking protein homolog A (S. cerevisiae)	VESICLE-TRAFFICKING PROTEIN SEC22A	sec22a
AregG01738	PDIA5	Protein disulfide isomerase family A	member 5	PROTEIN DISULFIDE-ISOMERASE A5	pdia5
AregG01739	SEMA5B	Sema domain	seven thrombospondin repeats (type 1 and type 1-like)	transmembrane domain (TM) and short cytoplasmic domain	(semaphorin)	SEMAPHORIN-5B	sema5ba
AregG01740
AregG01741	DIRC2	Disrupted in renal carcinoma	SOLUTE CARRIER FAMILY 49 MEMBER 4	slc49a4
AregG01742	HSPBAP1	Hspb associated protein 1	HSPB1-ASSOCIATED PROTEIN 1	hspbap1
AregG01743	SLC15A2	Solute carrier family 15 (H peptide transporter)	member 2	SOLUTE CARRIER FAMILY 15 MEMBER 1B	slc15a2 slc15a1a
AregG01744	CYP27A1	Sterol 26-hydroxylase	mitochondrial-like	SI:DKEY-91I10.3	si:dkey-91i10.3
AregG01745
AregG01746	EAF2	ELL associated factor 2	ELL-ASSOCIATED FACTOR 2	eaf2
AregG01747	-	Si dkey-91i10.2	DH DOMAIN-CONTAINING PROTEIN	si:dkey-91i10.2
AregG01748	TSN	Translin	TRANSLIN	tsn
AregG01749	FAM124A	Family with sequence similarity 124A	PROTEIN FAM124A	FAM124A
AregG01750	SERPINE3	Serpin peptidase inhibitor	clade E (nexin	plasminogen activator inhibitor type 1)	member 3	SERPIN E3	serpine3
AregG01751	INTS6	Integrator complex subunit 6	INTEGRATOR COMPLEX SUBUNIT 6	ints6
AregG01752	WDFY2	WD repeat and FYVE	WD REPEAT AND FYVE DOMAIN-CONTAINING PROTEIN 2	wdfy2
AregG01753	DHRS12	Dehydrogenase reductase SDR family member	DEHYDROGENASE/REDUCTASE (SDR FAMILY) MEMBER 12	dhrs12
AregG01754			MUCIN-2
AregG01755	OLIG2	Oligodendrocyte lineage transcription factor 2	OLIGODENDROCYTE TRANSCRIPTION FACTOR 2	olig2
AregG01756	OLIG1	transcription factor 1	OLIGODENDROCYTE TRANSCRIPTION FACTOR 3	olig1
AregG01757	hpx	Binds heme and transports it to the liver for breakdown and iron recovery	after which the free hemopexin returns to the circulation	HEMOPEXIN	hpxa
AregG01758	ANKRD50	Ankyrin repeat domain-containing protein 50-like	ANK_REP_REGION DOMAIN-CONTAINING PROTEIN	ankrd50l
AregG01759	FAM160A2	Family with sequence similarity 160 member A2	FTS AND HOOK-INTERACTING PROTEIN	fam160a2
AregG01760	TRAPPC10	trafficking protein particle complex	TRAFFICKING PROTEIN PARTICLE COMPLEX SUBUNIT 10	trappc10
AregG01761	GDF3	Decapentaplegic and Vg-related 1	EMBRYONIC GROWTH/DIFFERENTIATION FACTOR 1	gdf3
AregG01762
AregG01763	KLF7	Krueppel-like factor	KRUEPPEL-LIKE FACTOR 7	klf7b
AregG01764
AregG01765	CREB1	cAMP responsive element binding protein	CYCLIC AMP-RESPONSIVE ELEMENT-BINDING PROTEIN 1	creb1a
AregG01766	CCNYL1	Belongs to the cyclin family	CYCLIN-Y-LIKE PROTEIN 1	ccnyl1
AregG01767	FZD5	Belongs to the G-protein coupled receptor Fz Smo family	FRIZZLED-5	fzd5
AregG01768	PLEKHM3	Pleckstrin homology domain containing	family M	member 3	PLECKSTRIN HOMOLOGY DOMAIN-CONTAINING FAMILY M MEMBER 3	plekhm3
AregG01769	DNAJC15	homolog subfamily C member	DNAJ HOMOLOG SUBFAMILY C MEMBER 15	dnajc15
AregG01770	SESTD1	SEC14 and spectrin domains 1	SEC14 DOMAIN AND SPECTRIN REPEAT-CONTAINING PROTEIN 1	sestd1
AregG01771	ZNF385B	zinc finger protein	ZINC FINGER PROTEIN 385B	znf385b
AregG01772	CWC22	CWC22 spliceosome-associated protein homolog (S. cerevisiae)	PRE-MRNA-SPLICING FACTOR CWC22 HOMOLOG	cwc22
AregG01773	SSFA2	Sperm specific antigen 2	PROTEIN ITPRID2	itprid2
AregG01774	-	BED zinc finger	BED-TYPE DOMAIN-CONTAINING PROTEIN	si:dkey-13n23.3
AregG01775	-	Immunoglobulin	T-LYMPHOCYTE ACTIVATION ANTIGEN CD86
AregG01776	VTCN1	V-set domain containing T cell activation inhibitor 1	V-SET DOMAIN-CONTAINING T CELL ACTIVATION INHIBITOR 1	vtcn1
AregG01777	TRIM45	Tripartite motif containing 45	TRIPARTITE MOTIF-CONTAINING PROTEIN 45	trim45
AregG01778	MAN1A2	Mannosidase	alpha	class 1A	member 2	MANNOSYL-OLIGOSACCHARIDE 1	2-ALPHA-MANNOSIDASE IB	man1a2
AregG01779	FAM46C	Family with sequence similarity 46	member C	TERMINAL NUCLEOTIDYLTRANSFERASE 5C	tent5c
AregG01780	GDAP2	Ganglioside induced differentiation associated protein 2	GANGLIOSIDE-INDUCED DIFFERENTIATION-ASSOCIATED PROTEIN 2	gdap2
AregG01781	WDR3	WD repeat domain 3	WD REPEAT-CONTAINING PROTEIN 3	wdr3
AregG01782	TBX15	T-box transcription factor	T-BOX TRANSCRIPTION FACTOR TBX15	tbx15
AregG01783	WARS2	Tryptophanyl tRNA synthetase 2	mitochondrial	TRYPTOPHAN--TRNA LIGASE	MITOCHONDRIAL	wars2
AregG01784	HAO2	Hydroxyacid oxidase	HYDROXYACID OXIDASE 2	hao2
AregG01785
AregG01786	-	Si rp71-68n21.9	BTB DOMAIN-CONTAINING PROTEIN	si:rp71-68n21.9
AregG01787	HSD3B1	Hydroxy-delta-5-steroid dehydrogenase	3 beta- and steroid delta-isomerase	3BETA_HSD DOMAIN-CONTAINING PROTEIN	hsd3b1
AregG01788	PLA1A	Phospholipase A1 member	PHOSPHOLIPASE A1 MEMBER A	pla1a
AregG01789	POPDC2	Popeye domain containing 2	POPEYE DOMAIN-CONTAINING PROTEIN 2	popdc2
AregG01790	-	Potassium sodium hyperpolarization-activated cyclic nucleotide-gated channel	CYCLIC NUCLEOTIDE-BINDING DOMAIN-CONTAINING PROTEIN	hcn5
AregG01791	SKA3	Spindle and kinetochore associated complex subunit 3	SPINDLE AND KINETOCHORE-ASSOCIATED PROTEIN 3	ska3
AregG01792	LATS2	LATS	large tumor suppressor	homolog 2 (Drosophila)	SERINE/THREONINE-PROTEIN KINASE LATS2	lats2
AregG01793	XPO4	Exportin 4	EXPORTIN-4	xpo4
AregG01794
AregG01795			WH2 DOMAIN-CONTAINING PROTEIN
AregG01796	N6AMT2	DNA methyltransferase 2	EEF1A LYSINE METHYLTRANSFERASE 1	eef1akmt1
AregG01797	IL17D	Interleukin 17d		il17d
AregG01798
AregG01799	IFT88	intraflagellar transport	INTRAFLAGELLAR TRANSPORT PROTEIN 88 HOMOLOG	ift88
AregG01800	CRYL1	Crystallin lambda 1	LAMBDA-CRYSTALLIN HOMOLOG	cryl1
AregG01801	GJA3	One gap junction consists of a cluster of closely packed pairs of transmembrane channels	the connexons	through which materials of low MW diffuse from one cell to a neighboring cell	GAP JUNCTION ALPHA-3 PROTEIN	gja3
AregG01802	TTF2	transcription termination factor	TRANSCRIPTION TERMINATION FACTOR 2	ttf2
AregG01803	CENPJ	Centromere protein J	CENTROMERE PROTEIN J	cenpj
AregG01804	RNF17	Ring finger protein	RING FINGER PROTEIN 17	rnf17
AregG01805	ARHGAP20	Rho GTPase activating protein	RHO GTPASE-ACTIVATING PROTEIN 20	arhgap20 arhgap20
AregG01806	RDX	Ezrin/radixin/moesin family	RADIXIN	msna
AregG01807
AregG01808	-	Zc3h12a-like Ribonuclease NYN domain	RIBONUCLEASE ZC3H12C-RELATED	zc3h12b zc3h12b
AregG01809
AregG01810	-	Zc3h12a-like Ribonuclease NYN domain	RIBONUCLEASE ZC3H12C-RELATED	zc3h12b
AregG01811	-	Interleukin-1 receptor-like	INTERLEUKIN-1 RECEPTOR-LIKE 1	CU855885.1
AregG01812	-	Interleukin-1 receptor-like	INTERLEUKIN-1 RECEPTOR-LIKE 1	CU855885.1 CU855885.1 CU855885.1 CU855885.1 CU855885.1
AregG01813	-	Interleukin-1 receptor-like	INTERLEUKIN-1 RECEPTOR-LIKE 1	CU855885.1
AregG01814	-	Interleukin-1 receptor-like	INTERLEUKIN-1 RECEPTOR-LIKE 1	CU855885.1
AregG01815	-	Interleukin-1 receptor-like	INTERLEUKIN-1 RECEPTOR-LIKE 1	CU855885.1
AregG01816
AregG01817	IL1R1	receptor	type	INTERLEUKIN-18 RECEPTOR 1	CABZ01054965.1
AregG01818	IL1R1	Interleukin-1	INTERLEUKIN-1 RECEPTOR-LIKE 1	zmp:0000000936
AregG01819	-	carbohydrate binding	C-TYPE LECTIN DOMAIN FAMILY 17	MEMBER A	CR847844.1
AregG01820	-	plasmacytoid dendritic cell antigen processing and presentation	C-TYPE LECTIN DOMAIN-CONTAINING PROTEIN-RELATED	zmp:0000000924
AregG01821	-	plasmacytoid dendritic cell antigen processing and presentation	C-TYPE LECTIN DOMAIN FAMILY 12 MEMBER A-RELATED	zmp:0000000924
AregG01822	-	carbohydrate binding	C-TYPE LECTIN DOMAIN-CONTAINING PROTEIN	zmp:0000000924
AregG01823	PARP4	Poly (ADP-ribose) polymerase	PROTEIN MONO-ADP-RIBOSYLTRANSFERASE PARP4	parp4 parp4 parp4
AregG01824	-	plasmacytoid dendritic cell antigen processing and presentation	C-TYPE LECTIN DOMAIN FAMILY 10 MEMBER A	si:ch73-343l4.6
AregG01825	-	plasmacytoid dendritic cell antigen processing and presentation	C-TYPE LECTIN DOMAIN-CONTAINING PROTEIN-RELATED	zmp:0000000924
AregG01826	-	plasmacytoid dendritic cell antigen processing and presentation	C-TYPE LECTIN DOMAIN-CONTAINING PROTEIN-RELATED	CR847844.2 CR847844.1 zmp:0000000924 zmp:0000000924 zmp:0000000924 zmp:0000000924 zmp:0000000924
AregG01827	-	Si ch211-67e16.11	SI:CH211-67E16.11	si:ch211-67e16.11
AregG01828	ABCB6	ATP-binding cassette sub-family B	ATP-BINDING CASSETTE SUB-FAMILY B MEMBER 6	MITOCHONDRIAL	abcb6a
AregG01829	KALRN	Kalirin	RhoGEF kinase	KALIRIN	kalrnb kalrnb kalrna
AregG01830
AregG01831	ahr-1	Aryl hydrocarbon	ARYL HYDROCARBON RECEPTOR	ahr1b
AregG01832	-	Aryl hydrocarbon	ARYL HYDROCARBON RECEPTOR 2	ahr2
AregG01833	NDUFA10	Accessory subunit of the mitochondrial membrane respiratory chain NADH dehydrogenase (Complex I)	that is believed not to be involved in catalysis. Complex I functions in the transfer of electrons from NADH to the respiratory chain. The immediate electron acceptor for the enzyme is believed to be ubiquinone	NADH DEHYDROGENASE [UBIQUINONE] 1 ALPHA SUBCOMPLEX SUBUNIT 10	MITOCHONDRIAL	ndufa10
AregG01834	CNTNAP5	protein-like	CONTACTIN-ASSOCIATED PROTEIN-LIKE 5	cntnap5a cntnap5a
AregG01835	PARP4	Poly (ADP-ribose) polymerase	PROTEIN MONO-ADP-RIBOSYLTRANSFERASE PARP4	parp4
AregG01836	PARP4	Poly (ADP-ribose) polymerase	PROTEIN MONO-ADP-RIBOSYLTRANSFERASE PARP4	parp4
AregG01837	-	plasmacytoid dendritic cell antigen processing and presentation	C-TYPE LECTIN DOMAIN-CONTAINING PROTEIN-RELATED	si:ch73-343l4.6 si:ch73-343l4.6
AregG01838	TTLL4	Tubulin tyrosine ligase-like family	member 4	TUBULIN POLYGLUTAMYLASE TTLL4	ttll4
AregG01839	PRKAG3	Protein kinase	AMP-activated	gamma 3b non-catalytic subunit	5'-AMP-ACTIVATED PROTEIN KINASE SUBUNIT GAMMA-3	prkag3b
AregG01840	FER1L6	Fer-1-like family member 6	FER-1-LIKE PROTEIN 6	fer1l6
AregG01841	-	-		si:ch211-67e16.4
AregG01842
AregG01843	IL10RB	Cytokine receptor family member	CYTOKINE RECEPTOR FAMILY MEMBER B4	crfb4
AregG01844	-	receptor	INTERFERON/INTERLEUKIN RECEPTOR	crfb1
AregG01845	-	Cytokine receptor family member b2	INTERLEUKIN-20 RECEPTOR SUBUNIT ALPHA	crfb2
AregG01846
AregG01847			BUTYROPHILIN
AregG01848	ICOSLG	ICOS ligand	ICOS LIGAND
AregG01849			BUTYROPHILIN
AregG01850			BUTYROPHILIN	zgc:123297
AregG01851	ARGLU1	Arginine and	ARGININE AND GLUTAMATE-RICH PROTEIN 1
AregG01852	EFNB2	Belongs to the ephrin family	EPHRIN-B2	efnb2a
AregG01853	GTPBP8	GTP-binding protein 8	GTP-BINDING PROTEIN 8	GTPBP8
AregG01854	SLC10A2	Solute carrier family 10 (sodium bile acid cotransporter family)	member 2	ILEAL SODIUM/BILE ACID COTRANSPORTER	slc10a2
AregG01855	-	Galactose oxidase	central domain	SUBFAMILY NOT NAMED	si:dkey-3d4.3
AregG01856	INHBB	Inhibin	beta B	INHIBIN BETA B CHAIN	inhbb
AregG01857	GLI2	GLI-Kruppel family member GLI2b	ZINC FINGER PROTEIN GLI2	gli2a gli2a gli2a
AregG01858	-	Sterile alpha motif domain-containing protein 9-like	STERILE ALPHA MOTIF DOMAIN-CONTAINING PROTEIN 9-LIKE	SAMD9
AregG01859	TFCP2L1	Transcription factor CP2-like	TRANSCRIPTION FACTOR CP2-LIKE PROTEIN 1	tfcp2l1
AregG01860	CLASP1	Cytoplasmic linker associated protein	CLIP-ASSOCIATING PROTEIN 1	clasp1a
AregG01861	NIFK	Nucleolar protein interacting with the FHA domain of MKI67	MKI67 FHA DOMAIN-INTERACTING NUCLEOLAR PHOSPHOPROTEIN	nifk
AregG01862	pde9a	High affinity cGMP-specific 3'	5'-cyclic phosphodiesterase 9A-like	PHOSPHODIESTERASE	si:dkey-219c10.4 si:dkey-219c10.4
AregG01863
AregG01864	CTDSP1	(carboxy-terminal domain	RNA polymerase II	polypeptide A) small phosphatase	CARBOXY-TERMINAL DOMAIN RNA POLYMERASE II POLYPEPTIDE A SMALL PHOSPHATASE 1	ctdsp1
AregG01865	CTDSP1	(carboxy-terminal domain	RNA polymerase II	polypeptide A) small phosphatase	CARBOXY-TERMINAL DOMAIN RNA POLYMERASE II POLYPEPTIDE A SMALL PHOSPHATASE 1	ctdsp1
AregG01866	OBSL1	Immunoglobulin like	OBSCURIN-LIKE PROTEIN 1	obsl1b
AregG01867	COL18A1	Collagen	type XVIII	alpha 1	LAM_G_DOMAIN DOMAIN-CONTAINING PROTEIN	col18a1a
AregG01868	PCBP3	poly(rC) binding protein 3	KH DOMAIN-CONTAINING PROTEIN	pcbp3
AregG01869	-	Family with sequence similarity 171	member B	PROTEIN FAM171B	march7
AregG01870
AregG01871
AregG01872	CALCRL	Calcitonin gene-related peptide type 1	CALCITONIN GENE-RELATED PEPTIDE TYPE 1 RECEPTOR-RELATED	calcrla
AregG01873	TFPI	Tissue factor pathway inhibitor	TISSUE FACTOR PATHWAY INHIBITOR	tfpia
AregG01874	GULP1	GULP	engulfment adaptor PTB domain containing	PID DOMAIN-CONTAINING PROTEIN-RELATED	gulp1a
AregG01875			COLLAGEN ALPHA-2(V) CHAIN	col5a2a
AregG01876	SLC4A3	Solute carrier family 4 (anion exchanger)	member 3	ANION EXCHANGE PROTEIN 3	slc4a3
AregG01877	-	Receptor activity-modifying protein 1-like	RECEPTOR ACTIVITY-MODIFYING PROTEIN 2
AregG01878	-	Insulin-like growth factor-binding protein	INSULIN-LIKE GROWTH FACTOR-BINDING PROTEIN 2	igfbp2b
AregG01879	IGFBP5	Insulin-like growth factor binding protein	INSULIN-LIKE GROWTH FACTOR-BINDING PROTEIN 5	igfbp5b
AregG01880	TNS1	Tensin 1	TENSIN-1	tns1b
AregG01881	BCS1L	Belongs to the AAA ATPase family	STEROL 26-HYDROXYLASE	MITOCHONDRIAL	bcs1l
AregG01882	ZNF142	Zinc finger protein 142	ZINC FINGER PROTEIN 142	znf142
AregG01883	PLCD4	1-phosphatidylinositol 4	5-bisphosphate phosphodiesterase	1-PHOSPHATIDYLINOSITOL 4	5-BISPHOSPHATE PHOSPHODIESTERASE DELTA-4	plcd4a
AregG01884	RQCD1	RCD1 required for cell differentiation1 homolog (S. pombe)	CCR4-NOT TRANSCRIPTION COMPLEX SUBUNIT 9	cnot9
AregG01885	USP37	ubiquitin	UBIQUITIN CARBOXYL-TERMINAL HYDROLASE 37	usp37
AregG01886	YBEY	ybeY metallopeptidase	ENDORIBONUCLEASE YBEY	CHLOROPLASTIC	ybey
AregG01887	MCM3AP	MCM3 minichromosome maintenance deficient 3 (S. cerevisiae) associated protein	GERMINAL-CENTER ASSOCIATED NUCLEAR PROTEIN	mcm3ap
AregG01888	-	Immunoglobulin V-set domain	PROGRAMMED CELL DEATH 1 LIGAND 1
AregG01889	-	Immunoglobulin V-set domain	PROGRAMMED CELL DEATH 1 LIGAND 1
AregG01890	-	Zgc 162780	METHYLTRANSF_11 DOMAIN-CONTAINING PROTEIN	zgc:162780
AregG01891	-	Zgc 162396	METHYLTRANSF_11 DOMAIN-CONTAINING PROTEIN	zgc:162396
AregG01892	ADARB1	Adenosine deaminase	RNA-specific	DOUBLE-STRANDED RNA-SPECIFIC EDITASE 1	adarb1b
AregG01893	A3GALT2	Alpha 1	3-galactosyltransferase 2	INACTIVE N-ACETYLLACTOSAMINIDE ALPHA-1	3-GALACTOSYLTRANSFERASE	si:ch211-287c22.1 si:ch211-287c22.1
AregG01894	TRAF3IP1	TNF receptor-associated factor 3 interacting protein 1	TRAF3-INTERACTING PROTEIN 1	traf3ip1
AregG01895	ASB1	Ankyrin repeat and SOCS	ANKYRIN REPEAT AND SOCS BOX PROTEIN 1	asb1
AregG01896	TWIST2	Twist family bHLH transcription factor 2	TWIST-RELATED PROTEIN 2	twist1a
AregG01897	HDAC4	Responsible for the deacetylation of lysine residues on the N-terminal part of the core histones (H2A	H2B	H3 and H4). Histone deacetylation gives a tag for epigenetic repression and plays an important role in transcriptional regulation	cell cycle progression and developmental events	HISTONE DEACETYLASE 7	hdac4
AregG01898			HEMERYTHRIN DOMAIN-CONTAINING PROTEIN
AregG01899	LCT	Lactase-phlorizin hydrolase-like	LACTASE-PHLORIZIN HYDROLASE	lct
AregG01900	-	One gap junction consists of a cluster of closely packed pairs of transmembrane channels	the connexons	through which materials of low MW diffuse from one cell to a neighboring cell	GAP JUNCTION GAMMA-2 PROTEIN	cx43.4
AregG01901	CXCR1	Belongs to the G-protein coupled receptor 1 family	C-X-C CHEMOKINE RECEPTOR TYPE 2	cxcr2
AregG01902	FAIM	Fas apoptotic inhibitory molecule	FAS APOPTOTIC INHIBITORY MOLECULE FAIM	faima
AregG01903	PARP9	Poly (ADP-ribose) polymerase	PROTEIN MONO-ADP-RIBOSYLTRANSFERASE PARP9	parp9
AregG01904	PARP14	Poly (ADP-ribose) polymerase	POLY [ADP-RIBOSE] POLYMERASE	si:ch211-219a4.3
AregG01905	ESYT3	Extended synaptotagmin-like protein 3	EXTENDED SYNAPTOTAGMIN-3	esyt3
AregG01906	DNAH7	heavy chain 7	DYNEIN HEAVY CHAIN 12	AXONEMAL	dnah3 dnah3 dnah3 dnah3 dnah3 dnah3 dnah3 dnah3 dnah7
AregG01907	SLC39A10	Solute carrier family 39 (zinc transporter)	member 10	ZINC TRANSPORTER ZIP10	slc39a10
AregG01908	TMEFF2	Transmembrane protein with EGF-like and two follistatin-like domains	TOMOREGULIN-2	tmeff2a
AregG01909	SDPR	Serum deprivation response a	CAVEOLAE-ASSOCIATED PROTEIN 2A	cavin2b
AregG01910	NABP1	Nucleic acid binding protein	SOSS COMPLEX SUBUNIT B2	nabp1a
AregG01911	-	Belongs to the G-protein coupled receptor 1 family	G_PROTEIN_RECEP_F1_2 DOMAIN-CONTAINING PROTEIN	cxcr1
AregG01912	SPEG	Striated muscle preferentially expressed protein kinase-like	STRIATED MUSCLE PREFERENTIALLY EXPRESSED PROTEIN KINASE	spegb
AregG01913	SYMPK	Symplekin	SYMPLEKIN	sympk
AregG01914	-	Zgc 136439	NTP_TRANSFERASE DOMAIN-CONTAINING PROTEIN	zgc:136439
AregG01915	ASNSD1	Asparagine synthetase domain containing 1	ASPARAGINE SYNTHETASE DOMAIN-CONTAINING PROTEIN 1	asdurf
AregG01916	SLC40A1	Solute carrier family 40	SOLUTE CARRIER FAMILY 40 MEMBER 1	slc40a1
AregG01917	WDR75	WD repeat domain 75	WD REPEAT-CONTAINING PROTEIN 75	wdr75
AregG01918	STAT4	Signal transducer and activator of transcription	SIGNAL TRANSDUCER AND ACTIVATOR OF TRANSCRIPTION 4	stat4
AregG01919	-	Signal transducer and activator of transcription	SIGNAL TRANSDUCER AND ACTIVATOR OF TRANSCRIPTION 1-ALPHA/BETA	stat1a
AregG01920	GLS	Glutaminase	GLUTAMINASE KIDNEY ISOFORM	MITOCHONDRIAL	glsa
AregG01921
AregG01922	FKBP7	FK506 binding protein 7	PEPTIDYL-PROLYL CIS-TRANS ISOMERASE FKBP7	fkbp7
AregG01923	OSGEPL1	Required for the formation of a threonylcarbamoyl group on adenosine at position 37 (t(6)A37) in mitochondrial tRNAs that read codons beginning with adenine. Probably involved in the transfer of the threonylcarbamoyl moiety of threonylcarbamoyl-AMP (TC-AMP) to the N6 group of A37. Involved in mitochondrial genome maintenance	TRNA N6-ADENOSINE THREONYLCARBAMOYLTRANSFERASE	MITOCHONDRIAL-RELATED	osgepl1
AregG01924	PMS1	PMS1 postmeiotic segregation increased 1 (S. cerevisiae)	PMS1 PROTEIN HOMOLOG 1	pms1
AregG01925	ADAT3	Adenosine deaminase	tRNA-specific 3	INACTIVE TRNA-SPECIFIC ADENOSINE DEAMINASE-LIKE PROTEIN 3-RELATED	adat3
AregG01926	ORMDL1	ORMDL sphingolipid biosynthesis regulator 1	ORM1-LIKE PROTEIN 1	ormdl1
AregG01927	MSTN	growth differentiation factor	GROWTH/DIFFERENTIATION FACTOR 8	mstnb
AregG01928	HIBCH	3-hydroxyisobutyryl-CoA hydrolase	mitochondrial	3-HYDROXYISOBUTYRYL-COA HYDROLASE	MITOCHONDRIAL	hibch
AregG01929	-	-	KININOGEN-1
AregG01930
AregG01931	LSS	Lanosterol synthase	LANOSTEROL SYNTHASE	lss
AregG01932	FTCDNL1	Formiminotransferase cyclodeaminase N-terminal like	FORMIMINOTRANSFERASE N-TERMINAL SUBDOMAIN-CONTAINING PROTEIN	zgc:153901
AregG01933	nckap5	NCK-associated protein 5	NCK-ASSOCIATED PROTEIN 5	nckap5l
AregG01934	LYPD1	LY6 PLAUR domain containing 1	LY6/PLAUR DOMAIN-CONTAINING PROTEIN 1
AregG01935	GPR39	G-protein coupled receptor	G-PROTEIN COUPLED RECEPTOR 39	gpr39
AregG01936	SLC35F5	Solute carrier family 35 member	SOLUTE CARRIER FAMILY 35 MEMBER F5
AregG01937	C2orf69	Chromosome 2 open reading frame 69	UPF0565 PROTEIN C2ORF69
AregG01938	STK17B	Serine threonine kinase 17b (apoptosis-inducing)	SERINE/THREONINE-PROTEIN KINASE 17B	stk17b
AregG01939	HECW2	E3 ubiquitin-protein ligase	E3 UBIQUITIN-PROTEIN LIGASE HECW2	hecw2a
AregG01940	PGAP1	post-GPI attachment to proteins 1	NEGATIVE REGULATOR OF VESICLE FORMATION-RELATED	pgap1
AregG01941	C2orf47	Chromosome 2 open reading frame 47	MATRIX AAA PEPTIDASE-INTERACTING PROTEIN 1	maip1
AregG01942	TYW5	tRNA wybutosine-synthesizing protein	TRNA WYBUTOSINE-SYNTHESIZING PROTEIN 5	tyw5
AregG01943	LRRFIP1	Leucine rich repeat (in FLII) interacting protein	LEUCINE-RICH REPEAT FLIGHTLESS-INTERACTING PROTEIN 1	lrrfip1b
AregG01944	RAB17	Ras-related protein Rab-17-like	RAS-RELATED PROTEIN RAB-17	rab5b
AregG01945	MLPH	Melanophilin-like isoform X1	MELANOPHILIN	mlpha
AregG01946	COL6A3	collagen	COLLAGEN ALPHA-3(VI) CHAIN	col6a3 col6a3
AregG01947	COL6A3	collagen	COLLAGEN	TYPE VI	ALPHA 3	col6a3
AregG01948	COPS8	COP9 constitutive photomorphogenic homolog subunit 8 (Arabidopsis)	COP9 SIGNALOSOME COMPLEX SUBUNIT 8	cops8
AregG01949	DPP6	Dipeptidyl aminopeptidase-like protein 6	SUBFAMILY NOT NAMED	dpp6a
AregG01950	DPP10	Dipeptidyl-peptidase 10 (non-functional)	INACTIVE DIPEPTIDYL PEPTIDASE 10	dpp6a dpp6a
AregG01951	ACTR3	Actin	ACTIN-RELATED PROTEIN 3	actr3b
AregG01952	-	Alcohol dehydrogenase transcription factor Myb/SANT-like	MADF DOMAIN TRANSCRIPTION FACTOR
AregG01953	DDX18	DEAD (Asp-Glu-Ala-Asp) box polypeptide 18	ATP-DEPENDENT RNA HELICASE DDX18	ddx18
AregG01954	GK	Glycerol kinase-like	GLYCEROL KINASE	GK3P
AregG01955	ramp1	Receptor (G protein-coupled) activity modifying protein 1	RECEPTOR ACTIVITY-MODIFYING PROTEIN 1	RAMP1
AregG01956				map3k19
AregG01957	MAP3K19	Mitogen-activated protein kinase kinase kinase 19	MITOGEN-ACTIVATED PROTEIN KINASE KINASE KINASE 19	map3k19 map3k19
AregG01958	CCNT2	Belongs to the cyclin family	CYCLIN-T2	ccnt2a
AregG01959	ACMSD	Aminocarboxymuconate semialdehyde decarboxylase	2-AMINO-3-CARBOXYMUCONATE-6-SEMIALDEHYDE DECARBOXYLASE	acmsd
AregG01960
AregG01961	TMEM163	Transmembrane protein 163-like	TRANSMEMBRANE PROTEIN 163	tmem163b
AregG01962	-	carbohydrate binding	POLYCYSTIC KIDNEY DISEASE PROTEIN 1-LIKE 2	pkd1l2a
AregG01963	PKD1L2	Polycystic kidney disease protein 1-like		pkd1l2a
AregG01964	PKD1L2	Polycystic kidney disease protein 1-like	POLYCYSTIC KIDNEY DISEASE PROTEIN 1-LIKE 2	pkd1l2a
AregG01965	PTH2R	Parathyroid hormone 2	PARATHYROID HORMONE/PARATHYROID HORMONE-RELATED PEPTIDE RECEPTOR	pth2ra
AregG01966	MRAS	Muscle RAS oncogene homolog	RAS-RELATED PROTEIN M-RAS	MRAS
AregG01967	TMEM177	Transmembrane protein 177	TRANSMEMBRANE PROTEIN 177	tmem177
AregG01968	PTPN4	phosphatase non-receptor type 4	TYROSINE-PROTEIN PHOSPHATASE NON-RECEPTOR TYPE	ptpn4a
AregG01969	EPB41L5	Erythrocyte membrane protein band 4.1 like 5	BAND 4.1-LIKE PROTEIN 5	epb41l5
AregG01970	NRP2	Belongs to the neuropilin family	NEUROPILIN-2	nrp2b nrp2b
AregG01971
AregG01972	PARD3B	Partitioning defective 3 homolog	PARTITIONING DEFECTIVE 3 HOMOLOG B	pard3bb
AregG01973	CPO	Carboxypeptidase	CARBOXYPEPTIDASE O	cpo
AregG01974	MREG	Melanoregulin	MELANOREGULIN	zgc:91968
AregG01975	FN1	Fibronectin 1a	FIBRONECTIN	fn1a
AregG01976	UMPS	Uridine monophosphate synthetase	URIDINE 5'-MONOPHOSPHATE SYNTHASE	umps
AregG01977	CRYBA2	Belongs to the beta gamma-crystallin family	BETA-CRYSTALLIN A2	cryba2b
AregG01978	WNT10A	Ligand for members of the frizzled family of seven transmembrane receptors	PROTEIN WNT-10A	wnt10a
AregG01979	WNT6	Ligand for members of the frizzled family of seven transmembrane receptors	PROTEIN WNT-6	wnt6b
AregG01980
AregG01981	CCDC108	Coiled-coil domain containing 108	CILIA- AND FLAGELLA-ASSOCIATED PROTEIN 65	si:ch1073-349o24.2
AregG01982	CCDC108	Coiled-coil domain containing 108	CILIA- AND FLAGELLA-ASSOCIATED PROTEIN 65	si:ch1073-349o24.2
AregG01983			CILIA- AND FLAGELLA-ASSOCIATED PROTEIN 65	si:ch1073-349o24.2
AregG01984	CCDC108	Coiled-coil domain containing 108	CILIA- AND FLAGELLA-ASSOCIATED PROTEIN 65	si:ch1073-349o24.2 si:ch1073-349o24.2 si:ch1073-349o24.2 si:ch1073-349o24.2
AregG01985	MNX1	Motor neuron and pancreas homeobox	HOMEOBOX DOMAIN-CONTAINING PROTEIN	mnx2b
AregG01986	MYO1B	Belongs to the TRAFAC class myosin-kinesin ATPase superfamily. Myosin family	UNCONVENTIONAL MYOSIN-IB	myo1b
AregG01987	BZW1	Basic leucine zipper and W2	BASIC LEUCINE ZIPPER AND W2 DOMAIN-CONTAINING PROTEIN 1	bzw1a
AregG01988	LRP1B	lipoprotein receptor-related protein	LOW DENSITY LIPOPROTEIN RECEPTOR-RELATED PROTEIN 1BA-RELATED	lrp1bb
AregG01989	RALB	V-ral simian leukemia viral oncogene homolog Ba (ras related)	RAS-RELATED PROTEIN RAL-B	ralba
AregG01990	C3orf17	Nucleolus and neural progenitor protein	NUCLEOLUS AND NEURAL PROGENITOR PROTEIN	nepro
AregG01991	TEX30	Testis expressed 30	TESTIS-EXPRESSED PROTEIN 30	tex30
AregG01992	KDELC1	KDEL (Lys-Asp-Glu-Leu) containing 1	PROTEIN O-GLUCOSYLTRANSFERASE 2	poglut2
AregG01993	STXBP5L	Syntaxin binding protein 5-like	SYNTAXIN-BINDING PROTEIN 5-LIKE	stxbp5l
AregG01994	GTF2E1	General transcription factor IIE	TRANSCRIPTION INITIATION FACTOR IIE	ALPHA SUBUNIT	gtf2e1
AregG01995	RABL3	RAB	member of RAS oncogene family-like 3	RAB-LIKE PROTEIN 3	rabl3
AregG01996	CTSG	Granzyme	PEPTIDASE S1 DOMAIN-CONTAINING PROTEIN	gzm3.3
AregG01997	UGT1A1	UDP glucuronosyltransferase 1 family	polypeptide	UDP-GLUCURONOSYLTRANSFERASE 1A1	ugt1a1 ugt1a1
AregG01998	UGT1A1	UDP glucuronosyltransferase 1 family	polypeptide	UDP-GLUCURONOSYLTRANSFERASE 1A1	ugt1a1
AregG01999	NXPH2	May be signaling molecules that resemble neuropeptides	NEUREXOPHILIN-2	nxph2a
[truncated: 22,592 more rows]
[truncated: 9 more columns]
