# Supplementary material for: Chromosome genome assembly for the meagre, Argyrosomus regius, reveals species adaptations and sciaenid sex-related locus evolution
Source: Front Genet. 2023 Jan 10;13:1081760. doi: 10.3389/fgene.2022.1081760 (PMC9871315; doi:10.3389/fgene.2022.1081760)
Supplement: Supplementary file 5 [file DataSheet2.ZIP › HOG_go_biological_annotation_reference.gmt]

GO:0001525	angiogenesis	HOG0000313	HOG0000434	HOG0000618	HOG0000621	HOG0000623	HOG0000632	HOG0000679	HOG0000688	HOG0000689	HOG0000760	HOG0000824	HOG0000904	HOG0000905	HOG0000994	HOG0001149	HOG0001293	HOG0001379	HOG0001380	HOG0001442	HOG0001518	HOG0001550	HOG0001562	HOG0001642	HOG0001643	HOG0001769	HOG0001770	HOG0001855	HOG0001856	HOG0001857	HOG0001872	HOG0002066	HOG0002142	HOG0002155	HOG0002208	HOG0002272	HOG0002284	HOG0002311	HOG0002325	HOG0002379	HOG0002383	HOG0002389	HOG0002457	HOG0002486	HOG0002499	HOG0002501	HOG0002523	HOG0002568	HOG0002652	HOG0002680	HOG0002733	HOG0002772	HOG0002789	HOG0002837	HOG0002861	HOG0002864	HOG0002870	HOG0002947	HOG0002953	HOG0002973	HOG0002992	HOG0003053	HOG0003098	HOG0003120	HOG0003199	HOG0003200	HOG0003201	HOG0003264	HOG0003307	HOG0003311	HOG0003319	HOG0003356	HOG0003363	HOG0003385	HOG0003437	HOG0003441	HOG0003471	HOG0003488	HOG0003564	HOG0003599	HOG0003609	HOG0003666	HOG0003716	HOG0003737	HOG0003767	HOG0003803	HOG0003873	HOG0003990	HOG0004006	HOG0004007	HOG0004031	HOG0004036	HOG0004109	HOG0004143	HOG0004151	HOG0004157	HOG0004219	HOG0004224	HOG0004261	HOG0004272	HOG0004274	HOG0004360	HOG0004404	HOG0004457	HOG0004459	HOG0004465	HOG0004470	HOG0004589	HOG0004736	HOG0004754	HOG0004807	HOG0004832	HOG0004851	HOG0004854	HOG0004885	HOG0004944	HOG0004946	HOG0005050	HOG0005070	HOG0005250	HOG0005282	HOG0005287	HOG0005300	HOG0005526	HOG0005597	HOG0005623	HOG0005657	HOG0005689	HOG0005716	HOG0005734	HOG0005783	HOG0005863	HOG0005945	HOG0006057	HOG0006091	HOG0006114	HOG0006217	HOG0006308	HOG0006466	HOG0006597	HOG0006674	HOG0006681	HOG0006698	HOG0006726	HOG0006746	HOG0006753	HOG0006786	HOG0006795	HOG0006812	HOG0006834	HOG0006835	HOG0006957	HOG0007074	HOG0007086	HOG0007097	HOG0007154	HOG0007162	HOG0007375	HOG0007379	HOG0007419	HOG0007615	HOG0007735	HOG0007755	HOG0007778	HOG0008055	HOG0008056	HOG0008126	HOG0008153	HOG0008158	HOG0008203	HOG0008340	HOG0008437	HOG0008460	HOG0008498	HOG0008510	HOG0008511	HOG0008530	HOG0008652	HOG0008751	HOG0008770	HOG0008781	HOG0008801	HOG0008886	HOG0008948	HOG0008988	HOG0009070	HOG0009096	HOG0009149	HOG0009181	HOG0009203	HOG0009239	HOG0009400	HOG0009419	HOG0009522	HOG0009549	HOG0009559	HOG0009561	HOG0009617	HOG0009688	HOG0009689	HOG0009713	HOG0009742	HOG0009756	HOG0009775	HOG0009826	HOG0009859	HOG0009900	HOG0009955	HOG0009987	HOG0010213	HOG0010229	HOG0010231	HOG0010268	HOG0010380	HOG0010432	HOG0010447	HOG0010449	HOG0010451	HOG0010477	HOG0010500	HOG0010528	HOG0010572	HOG0010592	HOG0010596	HOG0010606	HOG0010673	HOG0010724	HOG0010763	HOG0010853	HOG0010875	HOG0010919	HOG0010929	HOG0011030	HOG0011045	HOG0011046	HOG0011102	HOG0011225	HOG0011275	HOG0011292	HOG0011293	HOG0011324	HOG0011478	HOG0011513	HOG0011628	HOG0011640	HOG0011643	HOG0011683	HOG0011719	HOG0011737	HOG0011752	HOG0011840	HOG0011889	HOG0011893	HOG0011977	HOG0011999	HOG0012041	HOG0012142	HOG0012195	HOG0012283	HOG0012284	HOG0012304	HOG0012310	HOG0012381	HOG0012482	HOG0012489	HOG0012584	HOG0012586	HOG0012602	HOG0012646	HOG0012678	HOG0012730	HOG0012878	HOG0012944	HOG0012955	HOG0013039	HOG0013372	HOG0013373	HOG0013599	HOG0013683	HOG0013703	HOG0013720	HOG0013797	HOG0013803	HOG0014031	HOG0014037	HOG0014146	HOG0014148	HOG0014173	HOG0014185	HOG0014200	HOG0014209	HOG0014261	HOG0014440	HOG0014447	HOG0014448	HOG0014455	HOG0014461	HOG0014483	HOG0014584	HOG0014614	HOG0014637	HOG0014686	HOG0014693	HOG0014707	HOG0014716	HOG0014847	HOG0014885	HOG0014943	HOG0015071	HOG0015097	HOG0015253	HOG0015504	HOG0015717	HOG0015731	HOG0015809	HOG0016073	HOG0016091	HOG0016093	HOG0016152	HOG0016203	HOG0016265	HOG0016370	HOG0016437	HOG0016447	HOG0016452	HOG0016504	HOG0016539	HOG0016823	HOG0016899	HOG0017046	HOG0017089	HOG0017153	HOG0017244	HOG0017447	HOG0017463	HOG0017466	HOG0017603	HOG0017880	HOG0017998	HOG0018018	HOG0018326	HOG0018415	HOG0019215	HOG0019336	HOG0019819	HOG0019996
GO:0001568	blood_vessel_development	HOG0000219	HOG0000268	HOG0000298	HOG0000313	HOG0000351	HOG0000409	HOG0000410	HOG0000427	HOG0000621	HOG0000623	HOG0000632	HOG0000679	HOG0000688	HOG0000689	HOG0000698	HOG0000700	HOG0000823	HOG0000824	HOG0000904	HOG0000905	HOG0001037	HOG0001038	HOG0001168	HOG0001171	HOG0001197	HOG0001223	HOG0001238	HOG0001256	HOG0001325	HOG0001326	HOG0001379	HOG0001380	HOG0001426	HOG0001442	HOG0001506	HOG0001521	HOG0001550	HOG0001642	HOG0001643	HOG0001706	HOG0001718	HOG0001769	HOG0001770	HOG0001855	HOG0001856	HOG0001872	HOG0001917	HOG0001918	HOG0002066	HOG0002067	HOG0002142	HOG0002155	HOG0002197	HOG0002208	HOG0002235	HOG0002272	HOG0002283	HOG0002284	HOG0002311	HOG0002379	HOG0002389	HOG0002393	HOG0002426	HOG0002457	HOG0002486	HOG0002501	HOG0002523	HOG0002568	HOG0002639	HOG0002640	HOG0002644	HOG0002702	HOG0002733	HOG0002772	HOG0002779	HOG0002784	HOG0002789	HOG0002814	HOG0002837	HOG0002861	HOG0002864	HOG0002870	HOG0002921	HOG0002947	HOG0002953	HOG0002973	HOG0002992	HOG0003053	HOG0003098	HOG0003144	HOG0003149	HOG0003169	HOG0003170	HOG0003179	HOG0003199	HOG0003273	HOG0003307	HOG0003311	HOG0003319	HOG0003356	HOG0003363	HOG0003364	HOG0003385	HOG0003393	HOG0003415	HOG0003437	HOG0003455	HOG0003471	HOG0003488	HOG0003522	HOG0003564	HOG0003599	HOG0003609	HOG0003647	HOG0003666	HOG0003716	HOG0003749	HOG0003767	HOG0003803	HOG0003820	HOG0003873	HOG0003876	HOG0003905	HOG0003925	HOG0003990	HOG0004006	HOG0004007	HOG0004008	HOG0004031	HOG0004036	HOG0004109	HOG0004143	HOG0004151	HOG0004157	HOG0004181	HOG0004219	HOG0004224	HOG0004264	HOG0004274	HOG0004289	HOG0004360	HOG0004404	HOG0004465	HOG0004468	HOG0004469	HOG0004470	HOG0004539	HOG0004562	HOG0004589	HOG0004748	HOG0004754	HOG0004757	HOG0004792	HOG0004807	HOG0004832	HOG0004851	HOG0004885	HOG0004946	HOG0004971	HOG0005050	HOG0005136	HOG0005189	HOG0005195	HOG0005202	HOG0005282	HOG0005287	HOG0005300	HOG0005435	HOG0005449	HOG0005487	HOG0005498	HOG0005526	HOG0005597	HOG0005657	HOG0005671	HOG0005689	HOG0005706	HOG0005718	HOG0005728	HOG0005734	HOG0005770	HOG0005783	HOG0005853	HOG0005863	HOG0005926	HOG0005938	HOG0005945	HOG0005992	HOG0006057	HOG0006086	HOG0006091	HOG0006114	HOG0006164	HOG0006217	HOG0006257	HOG0006308	HOG0006325	HOG0006391	HOG0006456	HOG0006466	HOG0006482	HOG0006674	HOG0006681	HOG0006682	HOG0006698	HOG0006704	HOG0006726	HOG0006744	HOG0006746	HOG0006753	HOG0006786	HOG0006834	HOG0006835	HOG0006957	HOG0006977	HOG0007045	HOG0007048	HOG0007068	HOG0007074	HOG0007097	HOG0007154	HOG0007299	HOG0007379	HOG0007397	HOG0007483	HOG0007615	HOG0007712	HOG0007735	HOG0007755	HOG0007778	HOG0007848	HOG0007961	HOG0007983	HOG0008036	HOG0008055	HOG0008056	HOG0008126	HOG0008137	HOG0008153	HOG0008203	HOG0008319	HOG0008340	HOG0008437	HOG0008460	HOG0008498	HOG0008510	HOG0008511	HOG0008530	HOG0008592	HOG0008628	HOG0008651	HOG0008652	HOG0008669	HOG0008698	HOG0008725	HOG0008751	HOG0008770	HOG0008781	HOG0008801	HOG0008802	HOG0008821	HOG0008830	HOG0008838	HOG0008850	HOG0008881	HOG0008948	HOG0008988	HOG0009060	HOG0009096	HOG0009108	HOG0009149	HOG0009185	HOG0009203	HOG0009252	HOG0009273	HOG0009419	HOG0009421	HOG0009522	HOG0009549	HOG0009550	HOG0009559	HOG0009561	HOG0009617	HOG0009624	HOG0009625	HOG0009627	HOG0009658	HOG0009713	HOG0009734	HOG0009742	HOG0009756	HOG0009775	HOG0009826	HOG0009859	HOG0009900	HOG0009930	HOG0009932	HOG0009955	HOG0010008	HOG0010038	HOG0010075	HOG0010179	HOG0010213	HOG0010229	HOG0010231	HOG0010241	HOG0010268	HOG0010332	HOG0010447	HOG0010449	HOG0010477	HOG0010500	HOG0010528	HOG0010547	HOG0010572	HOG0010584	HOG0010592	HOG0010596	HOG0010606	HOG0010673	HOG0010724	HOG0010763	HOG0010847	HOG0010853	HOG0010875	HOG0010900	HOG0010919	HOG0010929	HOG0011045	HOG0011046	HOG0011080	HOG0011214	HOG0011224	HOG0011225	HOG0011275	HOG0011292	HOG0011293	HOG0011435	HOG0011478	HOG0011513	HOG0011552	HOG0011555	HOG0011583	HOG0011628	HOG0011643	HOG0011681	HOG0011683	HOG0011703	HOG0011737	HOG0011752	HOG0011776	HOG0011813	HOG0011840	HOG0011889	HOG0011893	HOG0011899	HOG0011911	HOG0011938	HOG0011977	HOG0011999	HOG0012029	HOG0012041	HOG0012195	HOG0012210	HOG0012268	HOG0012283	HOG0012304	HOG0012310	HOG0012365	HOG0012377	HOG0012381	HOG0012432	HOG0012443	HOG0012462	HOG0012482	HOG0012483	HOG0012489	HOG0012552	HOG0012584	HOG0012586	HOG0012602	HOG0012628	HOG0012646	HOG0012678	HOG0012695	HOG0012730	HOG0012735	HOG0012750	HOG0012878	HOG0012899	HOG0012902	HOG0012950	HOG0012955	HOG0013039	HOG0013073	HOG0013256	HOG0013357	HOG0013372	HOG0013393	HOG0013412	HOG0013464	HOG0013481	HOG0013498	HOG0013512	HOG0013643	HOG0013683	HOG0013691	HOG0013703	HOG0013720	HOG0013729	HOG0013734	HOG0013797	HOG0013803	HOG0013811	HOG0014000	HOG0014031	HOG0014037	HOG0014124	HOG0014146	HOG0014148	HOG0014173	HOG0014185	HOG0014200	HOG0014209	HOG0014222	HOG0014261	HOG0014307	HOG0014309	HOG0014419	HOG0014440	HOG0014455	HOG0014461	HOG0014563	HOG0014584	HOG0014614	HOG0014637	HOG0014686	HOG0014693	HOG0014707	HOG0014716	HOG0014742	HOG0014802	HOG0014807	HOG0014847	HOG0014863	HOG0014876	HOG0014878	HOG0015071	HOG0015092	HOG0015097	HOG0015199	HOG0015253	HOG0015504	HOG0015533	HOG0015717	HOG0015731	HOG0015809	HOG0016073	HOG0016091	HOG0016093	HOG0016203	HOG0016210	HOG0016265	HOG0016331	HOG0016344	HOG0016345	HOG0016370	HOG0016437	HOG0016452	HOG0016636	HOG0016671	HOG0016750	HOG0016823	HOG0016899	HOG0017046	HOG0017054	HOG0017057	HOG0017153	HOG0017167	HOG0017201	HOG0017244	HOG0017310	HOG0017447	HOG0017463	HOG0017511	HOG0017603	HOG0017730	HOG0017924	HOG0017998	HOG0018018	HOG0018178	HOG0018326	HOG0019336	HOG0019996	HOG0021120
GO:0001667	ameboidal-type_cell_migration	HOG0000306	HOG0000307	HOG0000308	HOG0000309	HOG0000310	HOG0000350	HOG0000351	HOG0000352	HOG0000366	HOG0000367	HOG0000409	HOG0000410	HOG0000411	HOG0000412	HOG0000430	HOG0000445	HOG0000484	HOG0000617	HOG0000618	HOG0000621	HOG0000630	HOG0000631	HOG0000678	HOG0000679	HOG0000683	HOG0000685	HOG0000686	HOG0000713	HOG0000751	HOG0000754	HOG0000757	HOG0000760	HOG0000761	HOG0000938	HOG0000939	HOG0001005	HOG0001031	HOG0001033	HOG0001036	HOG0001128	HOG0001197	HOG0001206	HOG0001207	HOG0001217	HOG0001218	HOG0001238	HOG0001272	HOG0001292	HOG0001293	HOG0001324	HOG0001388	HOG0001389	HOG0001426	HOG0001427	HOG0001451	HOG0001642	HOG0001643	HOG0001684	HOG0001685	HOG0001721	HOG0001724	HOG0001769	HOG0001781	HOG0001870	HOG0001889	HOG0001891	HOG0001892	HOG0001893	HOG0001934	HOG0001997	HOG0001998	HOG0002007	HOG0002067	HOG0002117	HOG0002142	HOG0002155	HOG0002168	HOG0002193	HOG0002194	HOG0002205	HOG0002208	HOG0002215	HOG0002216	HOG0002261	HOG0002272	HOG0002284	HOG0002311	HOG0002346	HOG0002379	HOG0002393	HOG0002445	HOG0002494	HOG0002501	HOG0002505	HOG0002508	HOG0002538	HOG0002539	HOG0002547	HOG0002568	HOG0002579	HOG0002639	HOG0002640	HOG0002652	HOG0002769	HOG0002772	HOG0002809	HOG0002833	HOG0002834	HOG0002837	HOG0002858	HOG0002869	HOG0002918	HOG0002946	HOG0002947	HOG0002953	HOG0002986	HOG0003052	HOG0003053	HOG0003067	HOG0003073	HOG0003090	HOG0003136	HOG0003199	HOG0003212	HOG0003227	HOG0003247	HOG0003280	HOG0003362	HOG0003364	HOG0003385	HOG0003387	HOG0003404	HOG0003455	HOG0003463	HOG0003480	HOG0003488	HOG0003490	HOG0003527	HOG0003529	HOG0003545	HOG0003547	HOG0003548	HOG0003554	HOG0003559	HOG0003564	HOG0003565	HOG0003591	HOG0003598	HOG0003599	HOG0003605	HOG0003611	HOG0003707	HOG0003711	HOG0003716	HOG0003741	HOG0003767	HOG0003798	HOG0003873	HOG0003877	HOG0003938	HOG0003961	HOG0004006	HOG0004008	HOG0004031	HOG0004035	HOG0004104	HOG0004149	HOG0004181	HOG0004219	HOG0004220	HOG0004234	HOG0004235	HOG0004261	HOG0004262	HOG0004288	HOG0004314	HOG0004469	HOG0004470	HOG0004504	HOG0004539	HOG0004540	HOG0004792	HOG0004807	HOG0005086	HOG0005250	HOG0005282	HOG0005320	HOG0005331	HOG0005342	HOG0005372	HOG0005448	HOG0005498	HOG0005597	HOG0005699	HOG0005732	HOG0005783	HOG0005801	HOG0005912	HOG0005918	HOG0005941	HOG0005942	HOG0005962	HOG0006030	HOG0006053	HOG0006055	HOG0006114	HOG0006118	HOG0006232	HOG0006242	HOG0006275	HOG0006308	HOG0006314	HOG0006337	HOG0006357	HOG0006365	HOG0006369	HOG0006414	HOG0006475	HOG0006628	HOG0006671	HOG0006679	HOG0006722	HOG0006726	HOG0006746	HOG0006753	HOG0006786	HOG0006827	HOG0006868	HOG0006957	HOG0007020	HOG0007046	HOG0007048	HOG0007104	HOG0007143	HOG0007150	HOG0007154	HOG0007170	HOG0007177	HOG0007190	HOG0007329	HOG0007360	HOG0007367	HOG0007397	HOG0007450	HOG0007552	HOG0007615	HOG0007629	HOG0007644	HOG0007666	HOG0007730	HOG0007848	HOG0007908	HOG0008067	HOG0008083	HOG0008126	HOG0008186	HOG0008370	HOG0008458	HOG0008510	HOG0008511	HOG0008515	HOG0008516	HOG0008530	HOG0008561	HOG0008609	HOG0008610	HOG0008652	HOG0008656	HOG0008669	HOG0008717	HOG0008724	HOG0008734	HOG0008838	HOG0009010	HOG0009060	HOG0009096	HOG0009149	HOG0009255	HOG0009378	HOG0009395	HOG0009421	HOG0009515	HOG0009550	HOG0009559	HOG0009617	HOG0009645	HOG0009706	HOG0009718	HOG0009721	HOG0009742	HOG0009756	HOG0009758	HOG0009795	HOG0009893	HOG0009969	HOG0010004	HOG0010089	HOG0010225	HOG0010231	HOG0010240	HOG0010268	HOG0010313	HOG0010322	HOG0010334	HOG0010345	HOG0010401	HOG0010447	HOG0010464	HOG0010486	HOG0010528	HOG0010572	HOG0010613	HOG0010638	HOG0010757	HOG0010823	HOG0010877	HOG0010891	HOG0010939	HOG0011003	HOG0011046	HOG0011047	HOG0011070	HOG0011126	HOG0011227	HOG0011277	HOG0011284	HOG0011285	HOG0011293	HOG0011336	HOG0011463	HOG0011486	HOG0011526	HOG0011588	HOG0011600	HOG0011630	HOG0011681	HOG0011704	HOG0011737	HOG0011747	HOG0011850	HOG0011862	HOG0011877	HOG0011898	HOG0011977	HOG0012016	HOG0012033	HOG0012090	HOG0012116	HOG0012210	HOG0012283	HOG0012301	HOG0012304	HOG0012340	HOG0012381	HOG0012416	HOG0012430	HOG0012451	HOG0012456	HOG0012472	HOG0012584	HOG0012606	HOG0012670	HOG0012717	HOG0012750	HOG0012831	HOG0012982	HOG0013040	HOG0013380	HOG0013429	HOG0013477	HOG0013484	HOG0013635	HOG0013683	HOG0013737	HOG0013738	HOG0013749	HOG0013814	HOG0013902	HOG0013905	HOG0013955	HOG0013995	HOG0014002	HOG0014058	HOG0014088	HOG0014124	HOG0014209	HOG0014309	HOG0014419	HOG0014559	HOG0014584	HOG0014590	HOG0014637	HOG0014839	HOG0014861	HOG0014863	HOG0015132	HOG0015163	HOG0015238	HOG0015253	HOG0015258	HOG0015262	HOG0015285	HOG0015340	HOG0015349	HOG0015439	HOG0015637	HOG0015654	HOG0015717	HOG0015735	HOG0015809	HOG0015827	HOG0016055	HOG0016071	HOG0016072	HOG0016073	HOG0016127	HOG0016139	HOG0016161	HOG0016189	HOG0016203	HOG0016324	HOG0016452	HOG0016636	HOG0016695	HOG0016745	HOG0016889	HOG0017046	HOG0017070	HOG0017202	HOG0017427	HOG0017495	HOG0017679	HOG0018600	HOG0018846	HOG0019333	HOG0019996	HOG0020495	HOG0021132	HOG0022152
GO:0001944	vasculature_development	HOG0000219	HOG0000268	HOG0000298	HOG0000313	HOG0000351	HOG0000409	HOG0000410	HOG0000543	HOG0000551	HOG0000618	HOG0000621	HOG0000623	HOG0000632	HOG0000679	HOG0000688	HOG0000689	HOG0000823	HOG0000824	HOG0000904	HOG0000905	HOG0001037	HOG0001038	HOG0001167	HOG0001168	HOG0001171	HOG0001197	HOG0001222	HOG0001223	HOG0001238	HOG0001256	HOG0001272	HOG0001293	HOG0001325	HOG0001326	HOG0001379	HOG0001380	HOG0001426	HOG0001442	HOG0001506	HOG0001521	HOG0001550	HOG0001642	HOG0001643	HOG0001706	HOG0001718	HOG0001769	HOG0001770	HOG0001855	HOG0001856	HOG0001872	HOG0001892	HOG0001893	HOG0001917	HOG0001918	HOG0001936	HOG0001955	HOG0002066	HOG0002067	HOG0002142	HOG0002155	HOG0002197	HOG0002208	HOG0002235	HOG0002237	HOG0002272	HOG0002281	HOG0002283	HOG0002284	HOG0002311	HOG0002379	HOG0002383	HOG0002389	HOG0002393	HOG0002426	HOG0002457	HOG0002486	HOG0002501	HOG0002523	HOG0002568	HOG0002639	HOG0002640	HOG0002644	HOG0002702	HOG0002733	HOG0002772	HOG0002779	HOG0002789	HOG0002814	HOG0002837	HOG0002861	HOG0002862	HOG0002864	HOG0002870	HOG0002921	HOG0002947	HOG0002953	HOG0002973	HOG0002992	HOG0003039	HOG0003053	HOG0003098	HOG0003144	HOG0003149	HOG0003169	HOG0003170	HOG0003179	HOG0003192	HOG0003199	HOG0003273	HOG0003307	HOG0003311	HOG0003356	HOG0003363	HOG0003364	HOG0003385	HOG0003393	HOG0003410	HOG0003415	HOG0003437	HOG0003448	HOG0003455	HOG0003471	HOG0003488	HOG0003522	HOG0003564	HOG0003599	HOG0003609	HOG0003647	HOG0003666	HOG0003716	HOG0003749	HOG0003767	HOG0003803	HOG0003820	HOG0003873	HOG0003905	HOG0003925	HOG0003990	HOG0004006	HOG0004007	HOG0004008	HOG0004022	HOG0004031	HOG0004036	HOG0004109	HOG0004119	HOG0004143	HOG0004151	HOG0004157	HOG0004181	HOG0004219	HOG0004220	HOG0004224	HOG0004264	HOG0004274	HOG0004289	HOG0004360	HOG0004404	HOG0004465	HOG0004468	HOG0004469	HOG0004470	HOG0004589	HOG0004748	HOG0004754	HOG0004757	HOG0004792	HOG0004807	HOG0004832	HOG0004851	HOG0004885	HOG0004946	HOG0004971	HOG0005050	HOG0005136	HOG0005189	HOG0005195	HOG0005282	HOG0005287	HOG0005300	HOG0005335	HOG0005435	HOG0005449	HOG0005487	HOG0005498	HOG0005526	HOG0005536	HOG0005597	HOG0005657	HOG0005671	HOG0005689	HOG0005706	HOG0005718	HOG0005728	HOG0005734	HOG0005770	HOG0005783	HOG0005833	HOG0005853	HOG0005863	HOG0005905	HOG0005915	HOG0005926	HOG0005938	HOG0005945	HOG0005992	HOG0006029	HOG0006057	HOG0006086	HOG0006091	HOG0006114	HOG0006164	HOG0006217	HOG0006248	HOG0006257	HOG0006308	HOG0006325	HOG0006391	HOG0006456	HOG0006466	HOG0006482	HOG0006597	HOG0006674	HOG0006681	HOG0006682	HOG0006698	HOG0006704	HOG0006726	HOG0006744	HOG0006746	HOG0006753	HOG0006786	HOG0006834	HOG0006835	HOG0006957	HOG0006977	HOG0007045	HOG0007048	HOG0007068	HOG0007074	HOG0007097	HOG0007154	HOG0007188	HOG0007299	HOG0007375	HOG0007379	HOG0007397	HOG0007419	HOG0007483	HOG0007585	HOG0007615	HOG0007712	HOG0007735	HOG0007755	HOG0007778	HOG0007848	HOG0007961	HOG0007983	HOG0008036	HOG0008055	HOG0008056	HOG0008126	HOG0008137	HOG0008153	HOG0008203	HOG0008319	HOG0008340	HOG0008424	HOG0008437	HOG0008460	HOG0008498	HOG0008510	HOG0008511	HOG0008513	HOG0008530	HOG0008592	HOG0008628	HOG0008651	HOG0008652	HOG0008669	HOG0008698	HOG0008725	HOG0008751	HOG0008770	HOG0008781	HOG0008801	HOG0008802	HOG0008821	HOG0008830	HOG0008838	HOG0008850	HOG0008881	HOG0008948	HOG0008988	HOG0008993	HOG0009060	HOG0009096	HOG0009107	HOG0009108	HOG0009149	HOG0009185	HOG0009203	HOG0009252	HOG0009273	HOG0009419	HOG0009421	HOG0009522	HOG0009549	HOG0009550	HOG0009559	HOG0009561	HOG0009617	HOG0009624	HOG0009627	HOG0009658	HOG0009713	HOG0009734	HOG0009742	HOG0009756	HOG0009775	HOG0009826	HOG0009859	HOG0009900	HOG0009932	HOG0009955	HOG0010008	HOG0010038	HOG0010075	HOG0010179	HOG0010213	HOG0010229	HOG0010231	HOG0010241	HOG0010268	HOG0010332	HOG0010437	HOG0010447	HOG0010449	HOG0010477	HOG0010500	HOG0010511	HOG0010528	HOG0010547	HOG0010572	HOG0010584	HOG0010592	HOG0010596	HOG0010606	HOG0010673	HOG0010724	HOG0010763	HOG0010847	HOG0010853	HOG0010875	HOG0010900	HOG0010919	HOG0010929	HOG0011003	HOG0011045	HOG0011046	HOG0011080	HOG0011127	HOG0011214	HOG0011225	HOG0011275	HOG0011292	HOG0011293	HOG0011435	HOG0011478	HOG0011513	HOG0011552	HOG0011555	HOG0011583	HOG0011628	HOG0011643	HOG0011681	HOG0011683	HOG0011703	HOG0011707	HOG0011737	HOG0011752	HOG0011776	HOG0011813	HOG0011840	HOG0011889	HOG0011893	HOG0011899	HOG0011911	HOG0011938	HOG0011977	HOG0011985	HOG0011999	HOG0012029	HOG0012041	HOG0012195	HOG0012210	HOG0012268	HOG0012283	HOG0012304	HOG0012310	HOG0012365	HOG0012377	HOG0012381	HOG0012432	HOG0012443	HOG0012462	HOG0012482	HOG0012483	HOG0012489	HOG0012552	HOG0012554	HOG0012584	HOG0012586	HOG0012602	HOG0012628	HOG0012646	HOG0012678	HOG0012695	HOG0012730	HOG0012735	HOG0012750	HOG0012878	HOG0012899	HOG0012902	HOG0012912	HOG0012950	HOG0012955	HOG0013039	HOG0013073	HOG0013083	HOG0013256	HOG0013357	HOG0013372	HOG0013393	HOG0013412	HOG0013442	HOG0013464	HOG0013481	HOG0013498	HOG0013512	HOG0013643	HOG0013683	HOG0013691	HOG0013703	HOG0013720	HOG0013729	HOG0013734	HOG0013797	HOG0013803	HOG0013811	HOG0013814	HOG0013872	HOG0014000	HOG0014007	HOG0014031	HOG0014037	HOG0014076	HOG0014124	HOG0014146	HOG0014148	HOG0014173	HOG0014185	HOG0014200	HOG0014209	HOG0014222	HOG0014261	HOG0014307	HOG0014309	HOG0014419	HOG0014455	HOG0014461	HOG0014563	HOG0014584	HOG0014614	HOG0014622	HOG0014629	HOG0014637	HOG0014686	HOG0014693	HOG0014707	HOG0014716	HOG0014742	HOG0014802	HOG0014807	HOG0014847	HOG0014861	HOG0014863	HOG0014876	HOG0015071	HOG0015092	HOG0015097	HOG0015199	HOG0015253	HOG0015332	HOG0015337	HOG0015342	HOG0015504	HOG0015533	HOG0015698	HOG0015717	HOG0015731	HOG0015809	HOG0016073	HOG0016091	HOG0016093	HOG0016144	HOG0016203	HOG0016210	HOG0016265	HOG0016331	HOG0016344	HOG0016345	HOG0016370	HOG0016437	HOG0016452	HOG0016636	HOG0016671	HOG0016750	HOG0016823	HOG0016899	HOG0017046	HOG0017054	HOG0017057	HOG0017153	HOG0017167	HOG0017201	HOG0017244	HOG0017310	HOG0017447	HOG0017463	HOG0017493	HOG0017511	HOG0017603	HOG0017730	HOG0017924	HOG0017998	HOG0018018	HOG0018178	HOG0018326	HOG0019336	HOG0019996	HOG0020125	HOG0021120
GO:0002040	sprouting_angiogenesis	HOG0000623	HOG0000921	HOG0001301	HOG0001629	HOG0001642	HOG0001643	HOG0001854	HOG0001855	HOG0001888	HOG0002155	HOG0002311	HOG0002379	HOG0002457	HOG0002598	HOG0002651	HOG0002652	HOG0002772	HOG0002992	HOG0003199	HOG0003356	HOG0003833	HOG0003879	HOG0004031	HOG0004071	HOG0004143	HOG0004219	HOG0004422	HOG0004470	HOG0004807	HOG0004946	HOG0004998	HOG0005335	HOG0005597	HOG0005941	HOG0006029	HOG0006057	HOG0006094	HOG0006114	HOG0006217	HOG0006308	HOG0006544	HOG0006698	HOG0006746	HOG0006753	HOG0007074	HOG0007097	HOG0007154	HOG0007735	HOG0007778	HOG0007955	HOG0007996	HOG0008005	HOG0008126	HOG0008163	HOG0008340	HOG0008460	HOG0008510	HOG0008592	HOG0008770	HOG0009252	HOG0009481	HOG0009559	HOG0009756	HOG0009795	HOG0009859	HOG0010075	HOG0010268	HOG0010477	HOG0010528	HOG0010572	HOG0010592	HOG0010724	HOG0011012	HOG0011045	HOG0011046	HOG0011224	HOG0011293	HOG0011435	HOG0011581	HOG0011643	HOG0011737	HOG0011752	HOG0011893	HOG0011985	HOG0012180	HOG0012381	HOG0012542	HOG0012584	HOG0012633	HOG0012730	HOG0012775	HOG0012912	HOG0013039	HOG0013683	HOG0013703	HOG0013720	HOG0014544	HOG0014584	HOG0014686	HOG0014847	HOG0015441	HOG0015717	HOG0016040	HOG0016203	HOG0016437	HOG0016452	HOG0016704	HOG0018326	HOG0018765	HOG0019996
GO:0002042	cell_migration_involved_in_sprouting_angiogenesis	HOG0001642	HOG0001643	HOG0002311	HOG0002379	HOG0002505	HOG0003716	HOG0004031	HOG0004219	HOG0004422	HOG0004470	HOG0004807	HOG0005597	HOG0006746	HOG0006753	HOG0007154	HOG0008126	HOG0008510	HOG0010229	HOG0010402	HOG0010528	HOG0014584	HOG0016203	HOG0016704
GO:0006928	movement_of_cell_or_subcellular_component	HOG0000216	HOG0000217	HOG0000236	HOG0000238	HOG0000268	HOG0000293	HOG0000298	HOG0000306	HOG0000307	HOG0000308	HOG0000309	HOG0000310	HOG0000331	HOG0000350	HOG0000351	HOG0000352	HOG0000366	HOG0000367	HOG0000368	HOG0000370	HOG0000386	HOG0000388	HOG0000389	HOG0000406	HOG0000409	HOG0000410	HOG0000411	HOG0000412	HOG0000413	HOG0000414	HOG0000415	HOG0000427	HOG0000430	HOG0000433	HOG0000434	HOG0000435	HOG0000444	HOG0000445	HOG0000446	HOG0000449	HOG0000484	HOG0000502	HOG0000520	HOG0000521	HOG0000522	HOG0000572	HOG0000573	HOG0000609	HOG0000617	HOG0000618	HOG0000621	HOG0000623	HOG0000630	HOG0000631	HOG0000637	HOG0000639	HOG0000660	HOG0000663	HOG0000670	HOG0000678	HOG0000679	HOG0000683	HOG0000685	HOG0000686	HOG0000698	HOG0000699	HOG0000701	HOG0000702	HOG0000713	HOG0000733	HOG0000734	HOG0000751	HOG0000754	HOG0000757	HOG0000760	HOG0000761	HOG0000778	HOG0000780	HOG0000788	HOG0000789	HOG0000790	HOG0000791	HOG0000803	HOG0000848	HOG0000856	HOG0000857	HOG0000862	HOG0000863	HOG0000864	HOG0000865	HOG0000871	HOG0000872	HOG0000873	HOG0000904	HOG0000905	HOG0000920	HOG0000921	HOG0000932	HOG0000933	HOG0000934	HOG0000935	HOG0000938	HOG0000939	HOG0000952	HOG0000981	HOG0000988	HOG0000999	HOG0001000	HOG0001002	HOG0001005	HOG0001031	HOG0001032	HOG0001033	HOG0001036	HOG0001063	HOG0001111	HOG0001127	HOG0001128	HOG0001143	HOG0001146	HOG0001147	HOG0001148	HOG0001149	HOG0001168	HOG0001169	HOG0001170	HOG0001183	HOG0001197	HOG0001206	HOG0001207	HOG0001217	HOG0001218	HOG0001222	HOG0001223	HOG0001230	HOG0001231	HOG0001232	HOG0001238	HOG0001243	HOG0001244	HOG0001255	HOG0001266	HOG0001271	HOG0001272	HOG0001291	HOG0001292	HOG0001293	HOG0001302	HOG0001303	HOG0001306	HOG0001307	HOG0001324	HOG0001325	HOG0001326	HOG0001327	HOG0001328	HOG0001330	HOG0001338	HOG0001367	HOG0001374	HOG0001377	HOG0001385	HOG0001387	HOG0001388	HOG0001389	HOG0001410	HOG0001420	HOG0001421	HOG0001426	HOG0001427	HOG0001434	HOG0001442	HOG0001451	HOG0001454	HOG0001461	HOG0001462	HOG0001464	HOG0001494	HOG0001502	HOG0001504	HOG0001506	HOG0001521	HOG0001524	HOG0001527	HOG0001539	HOG0001547	HOG0001548	HOG0001553	HOG0001562	HOG0001565	HOG0001567	HOG0001583	HOG0001584	HOG0001596	HOG0001612	HOG0001613	HOG0001614	HOG0001642	HOG0001643	HOG0001655	HOG0001656	HOG0001659	HOG0001662	HOG0001664	HOG0001668	HOG0001669	HOG0001672	HOG0001681	HOG0001682	HOG0001684	HOG0001685	HOG0001697	HOG0001698	HOG0001699	HOG0001700	HOG0001702	HOG0001705	HOG0001712	HOG0001721	HOG0001724	HOG0001760	HOG0001769	HOG0001770	HOG0001775	HOG0001781	HOG0001782	HOG0001783	HOG0001784	HOG0001835	HOG0001870	HOG0001889	HOG0001891	HOG0001892	HOG0001893	HOG0001894	HOG0001908	HOG0001921	HOG0001922	HOG0001926	HOG0001927	HOG0001934	HOG0001939	HOG0001940	HOG0001955	HOG0001976	HOG0001981	HOG0001982	HOG0001983	HOG0001985	HOG0001986	HOG0001993	HOG0001994	HOG0001997	HOG0001998	HOG0002007	HOG0002011	HOG0002016	HOG0002018	HOG0002026	HOG0002041	HOG0002044	HOG0002060	HOG0002067	HOG0002075	HOG0002117	HOG0002136	HOG0002138	HOG0002139	HOG0002142	HOG0002146	HOG0002147	HOG0002155	HOG0002161	HOG0002162	HOG0002163	HOG0002168	HOG0002182	HOG0002193	HOG0002194	HOG0002204	HOG0002205	HOG0002206	HOG0002208	HOG0002215	HOG0002216	HOG0002235	HOG0002241	HOG0002253	HOG0002261	HOG0002271	HOG0002272	HOG0002279	HOG0002280	HOG0002283	HOG0002284	HOG0002286	HOG0002296	HOG0002306	HOG0002311	HOG0002319	HOG0002321	HOG0002337	HOG0002346	HOG0002349	HOG0002350	HOG0002365	HOG0002366	HOG0002368	HOG0002379	HOG0002391	HOG0002393	HOG0002402	HOG0002403	HOG0002404	HOG0002407	HOG0002426	HOG0002440	HOG0002444	HOG0002445	HOG0002457	HOG0002459	HOG0002460	HOG0002474	HOG0002478	HOG0002480	HOG0002484	HOG0002494	HOG0002501	HOG0002502	HOG0002505	HOG0002506	HOG0002508	HOG0002511	HOG0002519	HOG0002523	HOG0002525	HOG0002526	HOG0002527	HOG0002532	HOG0002535	HOG0002538	HOG0002539	HOG0002544	HOG0002547	HOG0002553	HOG0002566	HOG0002568	HOG0002571	HOG0002577	HOG0002578	HOG0002579	HOG0002584	HOG0002601	HOG0002603	HOG0002624	HOG0002632	HOG0002637	HOG0002639	HOG0002640	HOG0002643	HOG0002645	HOG0002651	HOG0002652	HOG0002673	HOG0002674	HOG0002683	HOG0002689	HOG0002694	HOG0002696	HOG0002724	HOG0002727	HOG0002728	HOG0002731	HOG0002742	HOG0002744	HOG0002745	HOG0002749	HOG0002764	HOG0002768	HOG0002769	HOG0002771	HOG0002772	HOG0002773	HOG0002778	HOG0002780	HOG0002782	HOG0002783	HOG0002786	HOG0002787	HOG0002796	HOG0002799	HOG0002809	HOG0002814	HOG0002831	HOG0002833	HOG0002834	HOG0002837	HOG0002847	HOG0002852	HOG0002853	HOG0002855	HOG0002858	HOG0002861	HOG0002862	HOG0002869	HOG0002870	HOG0002877	HOG0002880	HOG0002890	HOG0002911	HOG0002918	HOG0002921	HOG0002924	HOG0002928	HOG0002946	HOG0002947	HOG0002953	HOG0002963	HOG0002964	HOG0002969	HOG0002971	HOG0002975	HOG0002978	HOG0002986	HOG0002992	HOG0002998	HOG0003001	HOG0003002	HOG0003003	HOG0003009	HOG0003029	HOG0003033	HOG0003047	HOG0003052	HOG0003053	HOG0003064	HOG0003067	HOG0003073	HOG0003081	HOG0003082	HOG0003090	HOG0003098	HOG0003103	HOG0003104	HOG0003106	HOG0003114	HOG0003120	HOG0003136	HOG0003142	HOG0003143	HOG0003144	HOG0003176	HOG0003181	HOG0003183	HOG0003184	HOG0003199	HOG0003203	HOG0003208	HOG0003210	HOG0003212	HOG0003213	HOG0003214	HOG0003215	HOG0003223	HOG0003225	HOG0003227	HOG0003238	HOG0003239	HOG0003247	HOG0003253	HOG0003254	HOG0003259	HOG0003270	HOG0003280	HOG0003282	HOG0003285	HOG0003310	HOG0003318	HOG0003319	HOG0003355	HOG0003356	HOG0003360	HOG0003362	HOG0003363	HOG0003364	HOG0003374	HOG0003385	HOG0003387	HOG0003393	HOG0003396	HOG0003404	HOG0003405	HOG0003406	HOG0003410	HOG0003414	HOG0003421	HOG0003428	HOG0003437	HOG0003443	HOG0003454	HOG0003455	HOG0003463	HOG0003480	HOG0003483	HOG0003484	HOG0003488	HOG0003490	HOG0003494	HOG0003500	HOG0003501	HOG0003516	HOG0003525	HOG0003527	HOG0003529	HOG0003537	HOG0003539	HOG0003543	HOG0003545	HOG0003547	HOG0003548	HOG0003549	HOG0003554	HOG0003556	HOG0003559	HOG0003564	HOG0003565	HOG0003572	HOG0003574	HOG0003582	HOG0003591	HOG0003598	HOG0003599	HOG0003605	HOG0003608	HOG0003611	HOG0003615	HOG0003616	HOG0003622	HOG0003652	HOG0003672	HOG0003684	HOG0003693	HOG0003694	HOG0003695	HOG0003698	HOG0003702	HOG0003707	HOG0003708	HOG0003711	HOG0003712	HOG0003716	HOG0003728	HOG0003733	HOG0003740	HOG0003741	HOG0003742	HOG0003757	HOG0003767	HOG0003768	HOG0003776	HOG0003793	HOG0003798	HOG0003800	HOG0003803	HOG0003815	HOG0003824	HOG0003829	HOG0003836	HOG0003847	HOG0003853	HOG0003854	HOG0003867	HOG0003869	HOG0003870	HOG0003873	HOG0003874	HOG0003877	HOG0003878	HOG0003888	HOG0003902	HOG0003912	HOG0003921	HOG0003927	HOG0003938	HOG0003952	HOG0003961	HOG0003964	HOG0003986	HOG0003990	HOG0004004	HOG0004006	HOG0004008	HOG0004031	HOG0004034	HOG0004035	HOG0004047	HOG0004066	HOG0004067	HOG0004089	HOG0004104	HOG0004109	HOG0004120	HOG0004122	HOG0004133	HOG0004137	HOG0004145	HOG0004149	HOG0004150	HOG0004170	HOG0004175	HOG0004176	HOG0004181	HOG0004217	HOG0004219	HOG0004220	HOG0004224	HOG0004234	HOG0004235	HOG0004259	HOG0004261	HOG0004262	HOG0004268	HOG0004273	HOG0004274	HOG0004288	HOG0004289	HOG0004294	HOG0004306	HOG0004314	HOG0004339	HOG0004346	HOG0004354	HOG0004360	HOG0004364	HOG0004365	HOG0004391	HOG0004409	HOG0004428	HOG0004432	HOG0004438	HOG0004439	HOG0004443	HOG0004449	HOG0004453	HOG0004454	HOG0004465	HOG0004466	HOG0004469	HOG0004470	HOG0004487	HOG0004489	HOG0004494	HOG0004504	HOG0004517	HOG0004531	HOG0004539	HOG0004540	HOG0004559	HOG0004596	HOG0004606	HOG0004611	HOG0004653	HOG0004667	HOG0004671	HOG0004674	HOG0004754	HOG0004757	HOG0004792	HOG0004804	HOG0004807	HOG0004831	HOG0004839	HOG0004852	HOG0004878	HOG0004886	HOG0004950	HOG0004951	HOG0004965	HOG0004969	HOG0004974	HOG0004981	HOG0004988	HOG0005008	HOG0005035	HOG0005039	HOG0005043	HOG0005063	HOG0005065	HOG0005067	HOG0005070	HOG0005086	HOG0005104	HOG0005111	HOG0005122	HOG0005123	HOG0005135	HOG0005179	HOG0005189	HOG0005204	HOG0005224	HOG0005227	HOG0005228	HOG0005229	HOG0005243	HOG0005250	HOG0005252	HOG0005282	HOG0005295	HOG0005320	HOG0005322	HOG0005331	HOG0005342	HOG0005354	HOG0005372	HOG0005399	HOG0005443	HOG0005448	HOG0005449	HOG0005451	HOG0005475	HOG0005476	HOG0005498	HOG0005520	HOG0005532	HOG0005551	HOG0005597	HOG0005604	HOG0005605	HOG0005621	HOG0005623	HOG0005627	HOG0005640	HOG0005652	HOG0005676	HOG0005681	HOG0005689	HOG0005690	HOG0005699	HOG0005717	HOG0005721	HOG0005725	HOG0005730	HOG0005732	HOG0005737	HOG0005776	HOG0005783	HOG0005801	HOG0005838	HOG0005839	HOG0005860	HOG0005864	HOG0005867	HOG0005877	HOG0005887	HOG0005890	HOG0005898	HOG0005909	HOG0005912	HOG0005913	HOG0005918	HOG0005928	HOG0005941	HOG0005942	HOG0005943	HOG0005962	HOG0005965	HOG0005970	HOG0005992	HOG0006030	HOG0006038	HOG0006043	HOG0006044	HOG0006046	HOG0006047	HOG0006053	HOG0006055	HOG0006057	HOG0006063	HOG0006066	HOG0006088	HOG0006097	HOG0006109	HOG0006111	HOG0006112	HOG0006114	HOG0006118	HOG0006129	HOG0006138	HOG0006152	HOG0006153	HOG0006157	HOG0006164	HOG0006178	HOG0006181	HOG0006232	HOG0006242	HOG0006244	HOG0006246	HOG0006249	HOG0006257	HOG0006261	HOG0006264	HOG0006271	HOG0006275	HOG0006291	HOG0006308	HOG0006310	HOG0006314	HOG0006321	HOG0006335	HOG0006336	HOG0006337	HOG0006339	HOG0006352	HOG0006353	HOG0006357	HOG0006360	HOG0006364	HOG0006365	HOG0006369	HOG0006370	HOG0006376	HOG0006379	HOG0006411	HOG0006413	HOG0006414	HOG0006416	HOG0006433	HOG0006450	HOG0006451	HOG0006454	HOG0006455	HOG0006456	HOG0006460	HOG0006465	HOG0006472	HOG0006473	HOG0006475	HOG0006528	HOG0006530	HOG0006577	HOG0006583	HOG0006597	HOG0006608	HOG0006615	HOG0006624	HOG0006628	HOG0006655	HOG0006671	HOG0006679	HOG0006682	HOG0006704	HOG0006709	HOG0006711	HOG0006714	HOG0006722	HOG0006726	HOG0006744	HOG0006746	HOG0006753	HOG0006763	HOG0006767	HOG0006782	HOG0006783	HOG0006786	HOG0006802	HOG0006815	HOG0006819	HOG0006820	HOG0006827	HOG0006833	HOG0006835	HOG0006855	HOG0006860	HOG0006868	HOG0006877	HOG0006897	HOG0006907	HOG0006919	HOG0006927	HOG0006934	HOG0006952	HOG0006953	HOG0006957	HOG0006973	HOG0006977	HOG0007020	HOG0007042	HOG0007044	HOG0007045	HOG0007046	HOG0007048	HOG0007049	HOG0007054	HOG0007058	HOG0007067	HOG0007068	HOG0007079	HOG0007097	HOG0007104	HOG0007106	HOG0007109	HOG0007110	HOG0007113	HOG0007124	HOG0007138	HOG0007143	HOG0007148	HOG0007150	HOG0007154	HOG0007159	HOG0007160	HOG0007163	HOG0007170	HOG0007177	HOG0007178	HOG0007190	HOG0007200	HOG0007202	HOG0007210	HOG0007221	HOG0007231	HOG0007245	HOG0007268	HOG0007299	HOG0007300	HOG0007305	HOG0007323	HOG0007324	HOG0007329	HOG0007332	HOG0007339	HOG0007360	HOG0007361	HOG0007367	HOG0007370	HOG0007375	HOG0007379	HOG0007382	HOG0007397	HOG0007404	HOG0007411	HOG0007414	HOG0007427	HOG0007430	HOG0007438	HOG0007450	HOG0007459	HOG0007460	HOG0007465	HOG0007467	HOG0007474	HOG0007482	HOG0007490	HOG0007498	HOG0007500	HOG0007513	HOG0007532	HOG0007544	HOG0007552	HOG0007568	HOG0007570	HOG0007578	HOG0007585	HOG0007586	HOG0007592	HOG0007596	HOG0007615	HOG0007629	HOG0007644	HOG0007646	HOG0007657	HOG0007661	HOG0007666	HOG0007681	HOG0007696	HOG0007704	HOG0007705	HOG0007730	HOG0007737	HOG0007749	HOG0007771	HOG0007775	HOG0007798	HOG0007813	HOG0007843	HOG0007848	HOG0007853	HOG0007862	HOG0007863	HOG0007864	HOG0007879	HOG0007885	HOG0007895	HOG0007902	HOG0007908	HOG0007912	HOG0007932	HOG0007938	HOG0007949	HOG0007971	HOG0008031	HOG0008055	HOG0008056	HOG0008067	HOG0008074	HOG0008083	HOG0008109	HOG0008126	HOG0008130	HOG0008152	HOG0008158	HOG0008162	HOG0008182	HOG0008186	HOG0008197	HOG0008223	HOG0008231	HOG0008279	HOG0008280	HOG0008312	HOG0008317	HOG0008319	HOG0008321	HOG0008344	HOG0008365	HOG0008370	HOG0008383	HOG0008400	HOG0008401	HOG0008414	HOG0008425	HOG0008436	HOG0008444	HOG0008451	HOG0008458	HOG0008468	HOG0008481	HOG0008487	HOG0008508	HOG0008510	HOG0008511	HOG0008515	HOG0008516	HOG0008527	HOG0008530	HOG0008542	HOG0008555	HOG0008557	HOG0008559	HOG0008561	HOG0008564	HOG0008565	HOG0008585	HOG0008597	HOG0008609	HOG0008610	HOG0008630	HOG0008652	HOG0008656	HOG0008661	HOG0008669	HOG0008675	HOG0008682	HOG0008717	HOG0008724	HOG0008730	HOG0008734	HOG0008739	HOG0008747	HOG0008765	HOG0008772	HOG0008777	HOG0008783	HOG0008795	HOG0008807	HOG0008836	HOG0008838	HOG0008850	HOG0008856	HOG0008891	HOG0008909	HOG0008924	HOG0008937	HOG0008953	HOG0008999	HOG0009005	HOG0009007	HOG0009010	HOG0009017	HOG0009022	HOG0009060	HOG0009070	HOG0009071	HOG0009078	HOG0009083	HOG0009086	HOG0009095	HOG0009096	HOG0009099	HOG0009107	HOG0009108	HOG0009136	HOG0009141	HOG0009149	HOG0009170	HOG0009176	HOG0009203	HOG0009217	HOG0009222	HOG0009236	HOG0009255	HOG0009261	HOG0009263	HOG0009284	HOG0009285	HOG0009320	HOG0009327	HOG0009378	HOG0009394	HOG0009395	HOG0009397	HOG0009414	HOG0009421	HOG0009436	HOG0009453	HOG0009479	HOG0009498	HOG0009513	HOG0009515	HOG0009522	HOG0009530	HOG0009549	HOG0009550	HOG0009552	HOG0009559	HOG0009561	HOG0009575	HOG0009596	HOG0009611	HOG0009617	HOG0009620	HOG0009623	HOG0009639	HOG0009642	HOG0009645	HOG0009658	HOG0009673	HOG0009674	HOG0009706	HOG0009718	HOG0009720	HOG0009721	HOG0009736	HOG0009742	HOG0009756	HOG0009758	HOG0009795	HOG0009802	HOG0009813	HOG0009837	HOG0009848	HOG0009859	HOG0009867	HOG0009879	HOG0009891	HOG0009893	HOG0009908	HOG0009932	HOG0009953	HOG0009955	HOG0009961	HOG0009969	HOG0009974	HOG0009978	HOG0009981	HOG0009987	HOG0010004	HOG0010037	HOG0010038	HOG0010060	HOG0010072	HOG0010079	HOG0010088	HOG0010089	HOG0010151	HOG0010168	HOG0010171	HOG0010180	HOG0010184	HOG0010196	HOG0010202	HOG0010207	HOG0010213	HOG0010223	HOG0010225	HOG0010228	HOG0010231	HOG0010240	HOG0010241	HOG0010257	HOG0010268	HOG0010312	HOG0010313	HOG0010314	HOG0010316	HOG0010322	HOG0010334	HOG0010338	HOG0010345	HOG0010355	HOG0010368	HOG0010398	HOG0010401	HOG0010411	HOG0010447	HOG0010450	HOG0010460	HOG0010464	HOG0010467	HOG0010469	HOG0010471	HOG0010475	HOG0010480	HOG0010486	HOG0010487	HOG0010511	HOG0010528	HOG0010549	HOG0010552	HOG0010557	HOG0010564	HOG0010572	HOG0010592	HOG0010597	HOG0010599	HOG0010609	HOG0010613	HOG0010614	HOG0010616	HOG0010631	HOG0010632	HOG0010638	HOG0010646	HOG0010655	HOG0010673	HOG0010693	HOG0010696	HOG0010712	HOG0010757	HOG0010762	HOG0010763	HOG0010768	HOG0010771	HOG0010777	HOG0010781	HOG0010823	HOG0010824	HOG0010846	HOG0010847	HOG0010858	HOG0010862	HOG0010877	HOG0010891	HOG0010911	HOG0010914	HOG0010929	HOG0010938	HOG0010939	HOG0010947	HOG0010951	HOG0010983	HOG0010987	HOG0011003	HOG0011016	HOG0011025	HOG0011029	HOG0011030	HOG0011031	HOG0011035	HOG0011044	HOG0011046	HOG0011047	HOG0011070	HOG0011071	HOG0011072	HOG0011099	HOG0011102	HOG0011126	HOG0011139	HOG0011145	HOG0011146	HOG0011167	HOG0011187	HOG0011191	HOG0011199	HOG0011214	HOG0011227	HOG0011243	HOG0011245	HOG0011270	HOG0011277	HOG0011284	HOG0011285	HOG0011292	HOG0011293	HOG0011305	HOG0011323	HOG0011336	HOG0011352	HOG0011353	HOG0011359	HOG0011361	HOG0011371	HOG0011375	HOG0011404	HOG0011408	HOG0011435	HOG0011437	HOG0011458	HOG0011463	HOG0011476	HOG0011478	HOG0011480	HOG0011486	HOG0011491	HOG0011492	HOG0011495	HOG0011507	HOG0011514	HOG0011522	HOG0011526	HOG0011531	HOG0011555	HOG0011559	HOG0011560	HOG0011570	HOG0011580	HOG0011581	HOG0011583	HOG0011588	HOG0011600	HOG0011614	HOG0011617	HOG0011618	HOG0011623	HOG0011628	HOG0011630	HOG0011631	HOG0011640	HOG0011654	HOG0011668	HOG0011681	HOG0011703	HOG0011704	HOG0011706	HOG0011707	HOG0011713	HOG0011721	HOG0011722	HOG0011724	HOG0011737	HOG0011739	HOG0011743	HOG0011747	HOG0011749	HOG0011752	HOG0011760	HOG0011765	HOG0011784	HOG0011789	HOG0011791	HOG0011804	HOG0011817	HOG0011828	HOG0011840	HOG0011841	HOG0011846	HOG0011850	HOG0011854	HOG0011857	HOG0011862	HOG0011870	HOG0011877	HOG0011889	HOG0011897	HOG0011898	HOG0011899	HOG0011900	HOG0011918	HOG0011928	HOG0011951	HOG0011976	HOG0011977	HOG0011992	HOG0012004	HOG0012016	HOG0012022	HOG0012029	HOG0012033	HOG0012039	HOG0012068	HOG0012069	HOG0012078	HOG0012079	HOG0012081	HOG0012090	HOG0012095	HOG0012107	HOG0012116	HOG0012132	HOG0012149	HOG0012155	HOG0012170	HOG0012198	HOG0012200	HOG0012201	HOG0012204	HOG0012210	HOG0012216	HOG0012228	HOG0012250	HOG0012253	HOG0012274	HOG0012283	HOG0012301	HOG0012304	HOG0012306	HOG0012314	HOG0012340	HOG0012355	HOG0012368	HOG0012377	HOG0012381	HOG0012390	HOG0012416	HOG0012430	HOG0012451	HOG0012452	HOG0012456	HOG0012458	HOG0012472	HOG0012489	HOG0012498	HOG0012541	HOG0012542	HOG0012552	HOG0012564	HOG0012567	HOG0012584	HOG0012586	HOG0012599	HOG0012606	HOG0012628	HOG0012631	HOG0012642	HOG0012656	HOG0012670	HOG0012672	HOG0012674	HOG0012678	HOG0012688	HOG0012695	HOG0012696	HOG0012717	HOG0012750	HOG0012760	HOG0012761	HOG0012771	HOG0012775	HOG0012787	HOG0012831	HOG0012835	HOG0012878	HOG0012901	HOG0012916	HOG0012947	HOG0012971	HOG0012982	HOG0012997	HOG0012999	HOG0013023	HOG0013035	HOG0013040	HOG0013073	HOG0013074	HOG0013090	HOG0013100	HOG0013104	HOG0013109	HOG0013205	HOG0013235	HOG0013249	HOG0013251	HOG0013257	HOG0013299	HOG0013315	HOG0013319	HOG0013327	HOG0013331	HOG0013345	HOG0013359	HOG0013364	HOG0013380	HOG0013386	HOG0013404	HOG0013425	HOG0013429	HOG0013452	HOG0013464	HOG0013465	HOG0013477	HOG0013484	HOG0013486	HOG0013498	HOG0013516	HOG0013537	HOG0013542	HOG0013545	HOG0013579	HOG0013584	HOG0013593	HOG0013610	HOG0013611	HOG0013614	HOG0013621	HOG0013626	HOG0013635	HOG0013637	HOG0013642	HOG0013655	HOG0013661	HOG0013683	HOG0013691	HOG0013697	HOG0013708	HOG0013720	HOG0013729	HOG0013734	HOG0013737	HOG0013738	HOG0013749	HOG0013753	HOG0013773	HOG0013796	HOG0013797	HOG0013799	HOG0013814	HOG0013828	HOG0013861	HOG0013866	HOG0013875	HOG0013898	HOG0013902	HOG0013905	HOG0013952	HOG0013955	HOG0013973	HOG0013975	HOG0013995	HOG0014002	HOG0014011	HOG0014040	HOG0014051	HOG0014058	HOG0014059	HOG0014067	HOG0014070	HOG0014071	HOG0014072	HOG0014079	HOG0014088	HOG0014090	HOG0014116	HOG0014124	HOG0014146	HOG0014147	HOG0014179	HOG0014181	HOG0014185	HOG0014186	HOG0014209	HOG0014249	HOG0014252	HOG0014275	HOG0014279	HOG0014282	HOG0014284	HOG0014298	HOG0014303	HOG0014309	HOG0014313	HOG0014366	HOG0014392	HOG0014398	HOG0014419	HOG0014423	HOG0014426	HOG0014427	HOG0014434	HOG0014440	HOG0014446	HOG0014455	HOG0014475	HOG0014479	HOG0014480	HOG0014483	HOG0014488	HOG0014516	HOG0014522	HOG0014528	HOG0014542	HOG0014543	HOG0014548	HOG0014552	HOG0014559	HOG0014560	HOG0014581	HOG0014584	HOG0014590	HOG0014592	HOG0014598	HOG0014637	HOG0014665	HOG0014668	HOG0014685	HOG0014686	HOG0014693	HOG0014713	HOG0014717	HOG0014724	HOG0014727	HOG0014729	HOG0014747	HOG0014793	HOG0014834	HOG0014839	HOG0014843	HOG0014847	HOG0014861	HOG0014863	HOG0014866	HOG0014930	HOG0015073	HOG0015079	HOG0015093	HOG0015102	HOG0015110	HOG0015122	HOG0015132	HOG0015163	HOG0015170	HOG0015172	HOG0015200	HOG0015213	HOG0015238	HOG0015243	HOG0015253	HOG0015254	HOG0015258	HOG0015262	HOG0015273	HOG0015276	HOG0015285	HOG0015320	HOG0015326	HOG0015334	HOG0015337	HOG0015339	HOG0015340	HOG0015347	HOG0015349	HOG0015359	HOG0015433	HOG0015439	HOG0015441	HOG0015456	HOG0015481	HOG0015493	HOG0015502	HOG0015504	HOG0015514	HOG0015524	HOG0015570	HOG0015579	HOG0015601	HOG0015604	HOG0015624	HOG0015637	HOG0015645	HOG0015654	HOG0015657	HOG0015688	HOG0015692	HOG0015717	HOG0015735	HOG0015782	HOG0015802	HOG0015805	HOG0015809	HOG0015821	HOG0015827	HOG0015828	HOG0015856	HOG0015982	HOG0016002	HOG0016003	HOG0016020	HOG0016037	HOG0016047	HOG0016055	HOG0016071	HOG0016072	HOG0016073	HOG0016091	HOG0016101	HOG0016109	HOG0016119	HOG0016127	HOG0016128	HOG0016139	HOG0016161	HOG0016188	HOG0016189	HOG0016203	HOG0016204	HOG0016229	HOG0016242	HOG0016265	HOG0016273	HOG0016300	HOG0016302	HOG0016306	HOG0016308	HOG0016323	HOG0016324	HOG0016331	HOG0016344	HOG0016346	HOG0016352	HOG0016360	HOG0016379	HOG0016452	HOG0016460	HOG0016465	HOG0016606	HOG0016636	HOG0016660	HOG0016695	HOG0016702	HOG0016708	HOG0016709	HOG0016728	HOG0016745	HOG0016750	HOG0016771	HOG0016782	HOG0016783	HOG0016843	HOG0016848	HOG0016851	HOG0016889	HOG0016925	HOG0017019	HOG0017046	HOG0017054	HOG0017060	HOG0017066	HOG0017069	HOG0017070	HOG0017105	HOG0017169	HOG0017186	HOG0017197	HOG0017202	HOG0017224	HOG0017230	HOG0017276	HOG0017277	HOG0017279	HOG0017310	HOG0017318	HOG0017335	HOG0017413	HOG0017427	HOG0017433	HOG0017447	HOG0017470	HOG0017495	HOG0017501	HOG0017563	HOG0017601	HOG0017679	HOG0017715	HOG0017718	HOG0017729	HOG0017815	HOG0017820	HOG0017835	HOG0017938	HOG0017952	HOG0017968	HOG0018003	HOG0018027	HOG0018129	HOG0018150	HOG0018195	HOG0018260	HOG0018270	HOG0018401	HOG0018473	HOG0018551	HOG0018600	HOG0018698	HOG0018833	HOG0018846	HOG0018849	HOG0018853	HOG0018860	HOG0018953	HOG0019003	HOG0019161	HOG0019184	HOG0019296	HOG0019299	HOG0019307	HOG0019317	HOG0019333	HOG0019336	HOG0019539	HOG0019734	HOG0019990	HOG0019996	HOG0020030	HOG0020477	HOG0020495	HOG0020526	HOG0021120	HOG0021128	HOG0021132	HOG0021150	HOG0021185	HOG0022028	HOG0022054	HOG0022064	HOG0022077	HOG0022078	HOG0022152	HOG0022157
GO:0007275	multicellular_organism_development	HOG0000066	HOG0000112	HOG0000156	HOG0000164	HOG0000169	HOG0000170	HOG0000208	HOG0000209	HOG0000210	HOG0000216	HOG0000217	HOG0000219	HOG0000235	HOG0000236	HOG0000238	HOG0000252	HOG0000253	HOG0000255	HOG0000265	HOG0000267	HOG0000268	HOG0000271	HOG0000272	HOG0000280	HOG0000293	HOG0000297	HOG0000298	HOG0000299	HOG0000306	HOG0000307	HOG0000308	HOG0000309	HOG0000310	HOG0000312	HOG0000313	HOG0000315	HOG0000317	HOG0000319	HOG0000331	HOG0000334	HOG0000335	HOG0000336	HOG0000350	HOG0000351	HOG0000352	HOG0000357	HOG0000358	HOG0000366	HOG0000367	HOG0000368	HOG0000369	HOG0000370	HOG0000371	HOG0000372	HOG0000374	HOG0000375	HOG0000376	HOG0000378	HOG0000384	HOG0000385	HOG0000388	HOG0000406	HOG0000409	HOG0000410	HOG0000411	HOG0000412	HOG0000413	HOG0000414	HOG0000415	HOG0000416	HOG0000427	HOG0000433	HOG0000434	HOG0000435	HOG0000437	HOG0000438	HOG0000444	HOG0000445	HOG0000446	HOG0000447	HOG0000448	HOG0000449	HOG0000450	HOG0000451	HOG0000452	HOG0000467	HOG0000468	HOG0000471	HOG0000472	HOG0000473	HOG0000474	HOG0000476	HOG0000480	HOG0000481	HOG0000483	HOG0000484	HOG0000486	HOG0000492	HOG0000493	HOG0000494	HOG0000497	HOG0000500	HOG0000502	HOG0000518	HOG0000520	HOG0000521	HOG0000522	HOG0000523	HOG0000524	HOG0000525	HOG0000527	HOG0000532	HOG0000535	HOG0000536	HOG0000537	HOG0000539	HOG0000540	HOG0000542	HOG0000543	HOG0000551	HOG0000554	HOG0000559	HOG0000566	HOG0000569	HOG0000571	HOG0000572	HOG0000573	HOG0000574	HOG0000578	HOG0000579	HOG0000581	HOG0000582	HOG0000585	HOG0000590	HOG0000591	HOG0000592	HOG0000595	HOG0000600	HOG0000605	HOG0000607	HOG0000609	HOG0000610	HOG0000612	HOG0000613	HOG0000615	HOG0000617	HOG0000618	HOG0000619	HOG0000621	HOG0000623	HOG0000624	HOG0000630	HOG0000631	HOG0000632	HOG0000637	HOG0000638	HOG0000639	HOG0000644	HOG0000656	HOG0000660	HOG0000662	HOG0000663	HOG0000665	HOG0000667	HOG0000670	HOG0000671	HOG0000674	HOG0000675	HOG0000676	HOG0000678	HOG0000679	HOG0000683	HOG0000685	HOG0000686	HOG0000688	HOG0000689	HOG0000692	HOG0000693	HOG0000694	HOG0000695	HOG0000698	HOG0000699	HOG0000701	HOG0000702	HOG0000716	HOG0000719	HOG0000720	HOG0000721	HOG0000724	HOG0000725	HOG0000726	HOG0000727	HOG0000728	HOG0000733	HOG0000734	HOG0000741	HOG0000743	HOG0000745	HOG0000748	HOG0000749	HOG0000751	HOG0000754	HOG0000757	HOG0000760	HOG0000761	HOG0000765	HOG0000766	HOG0000768	HOG0000769	HOG0000778	HOG0000780	HOG0000781	HOG0000782	HOG0000789	HOG0000790	HOG0000802	HOG0000803	HOG0000805	HOG0000806	HOG0000807	HOG0000808	HOG0000811	HOG0000812	HOG0000813	HOG0000816	HOG0000818	HOG0000820	HOG0000821	HOG0000823	HOG0000824	HOG0000826	HOG0000827	HOG0000828	HOG0000837	HOG0000848	HOG0000849	HOG0000857	HOG0000860	HOG0000861	HOG0000862	HOG0000863	HOG0000864	HOG0000865	HOG0000866	HOG0000871	HOG0000872	HOG0000873	HOG0000876	HOG0000877	HOG0000878	HOG0000879	HOG0000888	HOG0000889	HOG0000893	HOG0000898	HOG0000904	HOG0000905	HOG0000907	HOG0000908	HOG0000911	HOG0000912	HOG0000914	HOG0000920	HOG0000921	HOG0000926	HOG0000930	HOG0000931	HOG0000932	HOG0000933	HOG0000934	HOG0000935	HOG0000936	HOG0000938	HOG0000939	HOG0000941	HOG0000949	HOG0000950	HOG0000952	HOG0000965	HOG0000970	HOG0000973	HOG0000974	HOG0000975	HOG0000976	HOG0000977	HOG0000981	HOG0000985	HOG0000988	HOG0000992	HOG0000993	HOG0000994	HOG0000995	HOG0000997	HOG0000999	HOG0001000	HOG0001002	HOG0001005	HOG0001009	HOG0001020	HOG0001021	HOG0001022	HOG0001023	HOG0001028	HOG0001030	HOG0001031	HOG0001032	HOG0001033	HOG0001036	HOG0001037	HOG0001038	HOG0001044	HOG0001045	HOG0001048	HOG0001049	HOG0001050	HOG0001051	HOG0001053	HOG0001054	HOG0001057	HOG0001058	HOG0001059	HOG0001060	HOG0001063	HOG0001068	HOG0001071	HOG0001074	HOG0001075	HOG0001077	HOG0001078	HOG0001079	HOG0001081	HOG0001082	HOG0001083	HOG0001084	HOG0001088	HOG0001089	HOG0001095	HOG0001097	HOG0001098	HOG0001099	HOG0001102	HOG0001104	HOG0001105	HOG0001106	HOG0001111	HOG0001116	HOG0001118	HOG0001123	HOG0001127	HOG0001128	HOG0001130	HOG0001132	HOG0001133	HOG0001138	HOG0001139	HOG0001140	HOG0001146	HOG0001147	HOG0001148	HOG0001149	HOG0001150	HOG0001167	HOG0001168	HOG0001169	HOG0001170	HOG0001171	HOG0001174	HOG0001175	HOG0001178	HOG0001179	HOG0001180	HOG0001181	HOG0001182	HOG0001188	HOG0001189	HOG0001192	HOG0001196	HOG0001197	HOG0001198	HOG0001199	HOG0001205	HOG0001206	HOG0001207	HOG0001212	HOG0001213	HOG0001217	HOG0001218	HOG0001222	HOG0001223	HOG0001230	HOG0001231	HOG0001232	HOG0001235	HOG0001236	HOG0001237	HOG0001238	HOG0001243	HOG0001244	HOG0001246	HOG0001253	HOG0001254	HOG0001255	HOG0001256	HOG0001258	HOG0001260	HOG0001262	HOG0001265	HOG0001266	HOG0001268	HOG0001269	HOG0001271	HOG0001272	HOG0001273	HOG0001274	HOG0001278	HOG0001279	HOG0001283	HOG0001284	HOG0001285	HOG0001289	HOG0001290	HOG0001291	HOG0001292	HOG0001293	HOG0001297	HOG0001300	HOG0001302	HOG0001303	HOG0001306	HOG0001307	HOG0001310	HOG0001312	HOG0001314	HOG0001323	HOG0001324	HOG0001325	HOG0001326	HOG0001327	HOG0001328	HOG0001329	HOG0001330	HOG0001337	HOG0001338	HOG0001339	HOG0001340	HOG0001341	HOG0001346	HOG0001347	HOG0001350	HOG0001353	HOG0001354	HOG0001355	HOG0001356	HOG0001367	HOG0001375	HOG0001377	HOG0001378	HOG0001379	HOG0001380	HOG0001381	HOG0001383	HOG0001384	HOG0001385	HOG0001388	HOG0001389	HOG0001391	HOG0001392	HOG0001398	HOG0001399	HOG0001400	HOG0001402	HOG0001403	HOG0001406	HOG0001408	HOG0001410	HOG0001412	HOG0001413	HOG0001420	HOG0001421	HOG0001424	HOG0001425	HOG0001426	HOG0001427	HOG0001431	HOG0001432	HOG0001434	HOG0001435	HOG0001436	HOG0001441	HOG0001442	HOG0001444	HOG0001445	HOG0001451	HOG0001452	HOG0001453	HOG0001454	HOG0001461	HOG0001462	HOG0001463	HOG0001464	HOG0001469	HOG0001481	HOG0001482	HOG0001483	HOG0001486	HOG0001489	HOG0001494	HOG0001495	HOG0001498	HOG0001502	HOG0001504	HOG0001506	HOG0001507	HOG0001511	HOG0001512	HOG0001516	HOG0001517	HOG0001518	HOG0001519	HOG0001520	HOG0001521	HOG0001522	HOG0001523	HOG0001524	HOG0001525	HOG0001526	HOG0001527	HOG0001528	HOG0001534	HOG0001535	HOG0001539	HOG0001540	HOG0001546	HOG0001547	HOG0001548	HOG0001550	HOG0001551	HOG0001552	HOG0001553	HOG0001555	HOG0001556	HOG0001567	HOG0001573	HOG0001578	HOG0001580	HOG0001583	HOG0001584	HOG0001596	HOG0001610	HOG0001611	HOG0001612	HOG0001613	HOG0001614	HOG0001622	HOG0001623	HOG0001626	HOG0001639	HOG0001641	HOG0001642	HOG0001643	HOG0001644	HOG0001645	HOG0001648	HOG0001655	HOG0001656	HOG0001657	HOG0001658	HOG0001665	HOG0001666	HOG0001667	HOG0001668	HOG0001669	HOG0001671	HOG0001672	HOG0001673	HOG0001677	HOG0001678	HOG0001681	HOG0001682	HOG0001684	HOG0001685	HOG0001686	HOG0001695	HOG0001697	HOG0001698	HOG0001702	HOG0001703	HOG0001706	HOG0001712	HOG0001713	HOG0001714	HOG0001715	HOG0001717	HOG0001718	HOG0001719	HOG0001720	HOG0001721	HOG0001724	HOG0001731	HOG0001732	HOG0001736	HOG0001738	HOG0001743	HOG0001744	HOG0001754	HOG0001755	HOG0001758	HOG0001766	HOG0001768	HOG0001769	HOG0001770	HOG0001771	HOG0001773	HOG0001775	HOG0001779	HOG0001781	HOG0001782	HOG0001783	HOG0001784	HOG0001786	HOG0001798	HOG0001808	HOG0001822	HOG0001831	HOG0001835	HOG0001843	HOG0001847	HOG0001851	HOG0001855	HOG0001856	HOG0001858	HOG0001861	HOG0001862	HOG0001863	HOG0001864	HOG0001868	HOG0001870	HOG0001872	HOG0001873	HOG0001875	HOG0001876	HOG0001884	HOG0001889	HOG0001891	HOG0001892	HOG0001893	HOG0001897	HOG0001898	HOG0001899	HOG0001910	HOG0001912	HOG0001916	HOG0001917	HOG0001918	HOG0001919	HOG0001920	HOG0001926	HOG0001927	HOG0001928	HOG0001934	HOG0001937	HOG0001938	HOG0001939	HOG0001940	HOG0001942	HOG0001943	HOG0001944	HOG0001945	HOG0001946	HOG0001948	HOG0001950	HOG0001951	HOG0001953	HOG0001955	HOG0001961	HOG0001968	HOG0001972	HOG0001973	HOG0001975	HOG0001977	HOG0001978	HOG0001979	HOG0001980	HOG0001982	HOG0001983	HOG0001985	HOG0001986	HOG0001987	HOG0001989	HOG0001990	HOG0001991	HOG0001993	HOG0001994	HOG0001997	HOG0001998	HOG0002000	HOG0002001	HOG0002002	HOG0002006	HOG0002009	HOG0002010	HOG0002011	HOG0002012	HOG0002015	HOG0002016	HOG0002018	HOG0002021	HOG0002022	HOG0002026	HOG0002027	HOG0002034	HOG0002036	HOG0002038	HOG0002041	HOG0002044	HOG0002045	HOG0002047	HOG0002048	HOG0002050	HOG0002051	HOG0002052	HOG0002053	HOG0002059	HOG0002060	HOG0002066	HOG0002067	HOG0002069	HOG0002070	HOG0002071	HOG0002074	HOG0002075	HOG0002078	HOG0002087	HOG0002088	HOG0002089	HOG0002090	HOG0002093	HOG0002097	HOG0002098	HOG0002099	HOG0002100	HOG0002101	HOG0002103	HOG0002104	HOG0002107	HOG0002109	HOG0002110	HOG0002112	HOG0002113	HOG0002117	HOG0002120	HOG0002122	HOG0002133	HOG0002134	HOG0002136	HOG0002137	HOG0002138	HOG0002139	HOG0002142	HOG0002143	HOG0002145	HOG0002146	HOG0002153	HOG0002155	HOG0002161	HOG0002163	HOG0002166	HOG0002178	HOG0002180	HOG0002181	HOG0002182	HOG0002183	HOG0002184	HOG0002185	HOG0002186	HOG0002189	HOG0002190	HOG0002191	HOG0002192	HOG0002193	HOG0002194	HOG0002195	HOG0002196	HOG0002197	HOG0002205	HOG0002206	HOG0002208	HOG0002211	HOG0002214	HOG0002215	HOG0002219	HOG0002220	HOG0002221	HOG0002222	HOG0002225	HOG0002226	HOG0002229	HOG0002230	HOG0002233	HOG0002234	HOG0002235	HOG0002237	HOG0002241	HOG0002242	HOG0002243	HOG0002253	HOG0002254	HOG0002261	HOG0002265	HOG0002268	HOG0002269	HOG0002270	HOG0002271	HOG0002272	HOG0002275	HOG0002276	HOG0002278	HOG0002279	HOG0002280	HOG0002281	HOG0002283	HOG0002284	HOG0002287	HOG0002288	HOG0002292	HOG0002293	HOG0002297	HOG0002306	HOG0002309	HOG0002311	HOG0002316	HOG0002317	HOG0002319	HOG0002321	HOG0002325	HOG0002330	HOG0002331	HOG0002337	HOG0002341	HOG0002342	HOG0002343	HOG0002346	HOG0002347	HOG0002348	HOG0002349	HOG0002350	HOG0002352	HOG0002355	HOG0002357	HOG0002358	HOG0002359	HOG0002365	HOG0002366	HOG0002373	HOG0002376	HOG0002377	HOG0002378	HOG0002379	HOG0002383	HOG0002385	HOG0002386	HOG0002389	HOG0002392	HOG0002393	HOG0002395	HOG0002396	HOG0002399	HOG0002403	HOG0002404	HOG0002407	HOG0002408	HOG0002412	HOG0002413	HOG0002414	HOG0002415	HOG0002419	HOG0002424	HOG0002425	HOG0002426	HOG0002427	HOG0002429	HOG0002433	HOG0002436	HOG0002437	HOG0002438	HOG0002439	HOG0002443	HOG0002444	HOG0002445	HOG0002446	HOG0002448	HOG0002457	HOG0002458	HOG0002459	HOG0002460	HOG0002467	HOG0002468	HOG0002469	HOG0002474	HOG0002478	HOG0002480	HOG0002483	HOG0002484	HOG0002486	HOG0002488	HOG0002492	HOG0002494	HOG0002498	HOG0002499	HOG0002500	HOG0002501	HOG0002502	HOG0002503	HOG0002505	HOG0002506	HOG0002511	HOG0002514	HOG0002515	HOG0002517	HOG0002518	HOG0002519	HOG0002521	HOG0002522	HOG0002523	HOG0002524	HOG0002525	HOG0002526	HOG0002527	HOG0002528	HOG0002529	HOG0002531	HOG0002532	HOG0002535	HOG0002537	HOG0002538	HOG0002539	HOG0002540	HOG0002541	HOG0002542	HOG0002544	HOG0002545	HOG0002547	HOG0002548	HOG0002554	HOG0002562	HOG0002563	HOG0002566	HOG0002568	HOG0002570	HOG0002577	HOG0002578	HOG0002579	HOG0002584	HOG0002585	HOG0002589	HOG0002591	HOG0002595	HOG0002596	HOG0002598	HOG0002600	HOG0002601	HOG0002603	HOG0002605	HOG0002607	HOG0002611	HOG0002612	HOG0002616	HOG0002617	HOG0002624	HOG0002629	HOG0002632	HOG0002633	HOG0002634	HOG0002637	HOG0002639	HOG0002640	HOG0002641	HOG0002642	HOG0002644	HOG0002646	HOG0002647	HOG0002648	HOG0002651	HOG0002652	HOG0002657	HOG0002664	HOG0002668	HOG0002669	HOG0002670	HOG0002673	HOG0002674	HOG0002675	HOG0002677	HOG0002678	HOG0002680	HOG0002683	HOG0002685	HOG0002687	HOG0002689	HOG0002692	HOG0002693	HOG0002694	HOG0002695	HOG0002696	HOG0002697	HOG0002699	HOG0002702	HOG0002708	HOG0002709	HOG0002710	HOG0002712	HOG0002716	HOG0002720	HOG0002727	HOG0002728	HOG0002729	HOG0002731	HOG0002732	HOG0002733	HOG0002736	HOG0002737	HOG0002738	HOG0002741	HOG0002742	HOG0002743	HOG0002747	HOG0002748	HOG0002749	HOG0002750	HOG0002755	HOG0002756	HOG0002758	HOG0002761	HOG0002762	HOG0002767	HOG0002768	HOG0002769	HOG0002771	HOG0002772	HOG0002773	HOG0002777	HOG0002778	HOG0002779	HOG0002781	HOG0002782	HOG0002783	HOG0002784	HOG0002788	HOG0002789	HOG0002795	HOG0002796	HOG0002797	HOG0002798	HOG0002799	HOG0002806	HOG0002808	HOG0002809	HOG0002810	HOG0002812	HOG0002814	HOG0002819	HOG0002822	HOG0002823	HOG0002824	HOG0002825	HOG0002827	HOG0002828	HOG0002829	HOG0002833	HOG0002834	HOG0002835	HOG0002836	HOG0002837	HOG0002841	HOG0002843	HOG0002844	HOG0002845	HOG0002847	HOG0002849	HOG0002850	HOG0002851	HOG0002852	HOG0002853	HOG0002854	HOG0002855	HOG0002856	HOG0002857	HOG0002858	HOG0002859	HOG0002861	HOG0002862	HOG0002864	HOG0002867	HOG0002868	HOG0002869	HOG0002870	HOG0002871	HOG0002873	HOG0002877	HOG0002878	HOG0002880	HOG0002881	HOG0002884	HOG0002890	HOG0002893	HOG0002900	HOG0002901	HOG0002902	HOG0002905	HOG0002906	HOG0002907	HOG0002911	HOG0002912	HOG0002914	HOG0002916	HOG0002918	HOG0002921	HOG0002923	HOG0002924	HOG0002939	HOG0002941	HOG0002942	HOG0002943	HOG0002944	HOG0002946	HOG0002947	HOG0002950	HOG0002951	HOG0002952	HOG0002953	HOG0002954	HOG0002955	HOG0002958	HOG0002962	HOG0002963	HOG0002964	HOG0002967	HOG0002970	HOG0002971	HOG0002972	HOG0002973	HOG0002974	HOG0002975	HOG0002977	HOG0002978	HOG0002979	HOG0002982	HOG0002985	HOG0002986	HOG0002987	HOG0002988	HOG0002989	HOG0002992	HOG0002998	HOG0003002	HOG0003003	HOG0003007	HOG0003009	HOG0003014	HOG0003016	HOG0003017	HOG0003020	HOG0003021	HOG0003030	HOG0003031	HOG0003032	HOG0003033	HOG0003035	HOG0003036	HOG0003039	HOG0003040	HOG0003045	HOG0003046	HOG0003047	HOG0003050	HOG0003052	HOG0003053	HOG0003055	HOG0003056	HOG0003057	HOG0003058	HOG0003059	HOG0003063	HOG0003064	HOG0003065	HOG0003067	HOG0003068	HOG0003069	HOG0003070	HOG0003072	HOG0003073	HOG0003074	HOG0003075	HOG0003076	HOG0003078	HOG0003080	HOG0003081	HOG0003086	HOG0003090	HOG0003091	HOG0003092	HOG0003095	HOG0003097	HOG0003098	HOG0003103	HOG0003106	HOG0003111	HOG0003112	HOG0003113	HOG0003114	HOG0003115	HOG0003118	HOG0003119	HOG0003121	HOG0003122	HOG0003123	HOG0003127	HOG0003128	HOG0003130	HOG0003133	HOG0003136	HOG0003140	HOG0003142	HOG0003143	HOG0003144	HOG0003147	HOG0003148	HOG0003149	HOG0003152	HOG0003153	HOG0003157	HOG0003158	HOG0003162	HOG0003163	HOG0003169	HOG0003170	HOG0003171	HOG0003172	HOG0003173	HOG0003176	HOG0003177	HOG0003179	HOG0003181	HOG0003183	HOG0003185	HOG0003188	HOG0003189	HOG0003198	HOG0003199	HOG0003203	HOG0003206	HOG0003208	HOG0003209	HOG0003210	HOG0003211	HOG0003212	HOG0003213	HOG0003214	HOG0003215	HOG0003216	HOG0003221	HOG0003222	HOG0003223	HOG0003224	HOG0003225	HOG0003227	HOG0003228	HOG0003229	HOG0003231	HOG0003232	HOG0003235	HOG0003236	HOG0003238	HOG0003239	HOG0003240	HOG0003242	HOG0003244	HOG0003245	HOG0003246	HOG0003247	HOG0003248	HOG0003253	HOG0003254	HOG0003255	HOG0003256	HOG0003257	HOG0003259	HOG0003260	HOG0003269	HOG0003270	HOG0003273	HOG0003274	HOG0003275	HOG0003277	HOG0003280	HOG0003281	HOG0003282	HOG0003285	HOG0003286	HOG0003287	HOG0003288	HOG0003292	HOG0003295	HOG0003303	HOG0003304	HOG0003305	HOG0003307	HOG0003308	HOG0003311	HOG0003312	HOG0003313	HOG0003318	HOG0003319	HOG0003320	HOG0003325	HOG0003326	HOG0003328	HOG0003329	HOG0003334	HOG0003335	HOG0003340	HOG0003351	HOG0003353	HOG0003354	HOG0003355	HOG0003356	HOG0003357	HOG0003358	HOG0003359	HOG0003360	HOG0003362	HOG0003363	HOG0003364	HOG0003366	HOG0003370	HOG0003371	HOG0003374	HOG0003375	HOG0003377	HOG0003378	HOG0003381	HOG0003382	HOG0003383	HOG0003385	HOG0003386	HOG0003387	HOG0003388	HOG0003389	HOG0003393	HOG0003395	HOG0003396	HOG0003398	HOG0003399	HOG0003403	HOG0003404	HOG0003405	HOG0003406	HOG0003407	HOG0003411	HOG0003414	HOG0003415	HOG0003417	HOG0003418	HOG0003419	HOG0003421	HOG0003425	HOG0003428	HOG0003431	HOG0003433	HOG0003437	HOG0003438	HOG0003442	HOG0003445	HOG0003449	HOG0003453	HOG0003455	HOG0003457	HOG0003458	HOG0003463	HOG0003464	HOG0003467	HOG0003470	HOG0003471	HOG0003472	HOG0003474	HOG0003476	HOG0003479	HOG0003480	HOG0003484	HOG0003487	HOG0003488	HOG0003490	HOG0003492	HOG0003494	HOG0003502	HOG0003503	HOG0003504	HOG0003506	HOG0003508	HOG0003511	HOG0003512	HOG0003514	HOG0003516	HOG0003522	HOG0003523	HOG0003527	HOG0003529	HOG0003534	HOG0003539	HOG0003541	HOG0003543	HOG0003545	HOG0003547	HOG0003548	HOG0003549	HOG0003552	HOG0003554	HOG0003556	HOG0003559	HOG0003561	HOG0003564	HOG0003565	HOG0003571	HOG0003572	HOG0003574	HOG0003576	HOG0003578	HOG0003579	HOG0003580	HOG0003582	HOG0003583	HOG0003586	HOG0003587	HOG0003588	HOG0003589	HOG0003590	HOG0003598	HOG0003599	HOG0003600	HOG0003601	HOG0003605	HOG0003606	HOG0003608	HOG0003609	HOG0003611	HOG0003614	HOG0003615	HOG0003616	HOG0003618	HOG0003619	HOG0003620	HOG0003622	HOG0003629	HOG0003630	HOG0003632	HOG0003643	HOG0003644	HOG0003645	HOG0003647	HOG0003648	HOG0003652	HOG0003659	HOG0003661	HOG0003666	HOG0003667	HOG0003670	HOG0003671	HOG0003672	HOG0003675	HOG0003676	HOG0003679	HOG0003680	HOG0003681	HOG0003682	HOG0003685	HOG0003688	HOG0003693	HOG0003694	HOG0003695	HOG0003696	HOG0003698	HOG0003702	HOG0003703	HOG0003705	HOG0003706	HOG0003707	HOG0003708	HOG0003710	HOG0003711	HOG0003712	HOG0003716	HOG0003719	HOG0003722	HOG0003727	HOG0003728	HOG0003729	HOG0003736	HOG0003738	HOG0003740	HOG0003741	HOG0003742	HOG0003743	HOG0003744	HOG0003749	HOG0003750	HOG0003751	HOG0003755	HOG0003756	HOG0003758	HOG0003759	HOG0003763	HOG0003764	HOG0003767	HOG0003768	HOG0003771	HOG0003772	HOG0003774	HOG0003775	HOG0003776	HOG0003782	HOG0003784	HOG0003785	HOG0003789	HOG0003791	HOG0003793	HOG0003795	HOG0003798	HOG0003800	HOG0003802	HOG0003803	HOG0003804	HOG0003806	HOG0003807	HOG0003815	HOG0003816	HOG0003819	HOG0003820	HOG0003821	HOG0003822	HOG0003824	HOG0003826	HOG0003833	HOG0003836	HOG0003837	HOG0003838	HOG0003839	HOG0003843	HOG0003847	HOG0003851	HOG0003854	HOG0003860	HOG0003861	HOG0003866	HOG0003867	HOG0003868	HOG0003869	HOG0003871	HOG0003873	HOG0003874	HOG0003875	HOG0003877	HOG0003878	HOG0003879	HOG0003882	HOG0003887	HOG0003888	HOG0003889	HOG0003891	HOG0003892	HOG0003893	HOG0003899	HOG0003900	HOG0003903	HOG0003905	HOG0003907	HOG0003908	HOG0003912	HOG0003916	HOG0003921	HOG0003922	HOG0003925	HOG0003927	HOG0003930	HOG0003932	HOG0003933	HOG0003936	HOG0003938	HOG0003951	HOG0003952	HOG0003954	HOG0003955	HOG0003961	HOG0003963	HOG0003964	HOG0003965	HOG0003967	HOG0003969	HOG0003970	HOG0003972	HOG0003977	HOG0003986	HOG0003988	HOG0003989	HOG0003990	HOG0003994	HOG0004004	HOG0004006	HOG0004007	HOG0004008	HOG0004009	HOG0004010	HOG0004011	HOG0004012	HOG0004016	HOG0004018	HOG0004019	HOG0004022	HOG0004026	HOG0004027	HOG0004028	HOG0004029	HOG0004031	HOG0004033	HOG0004034	HOG0004035	HOG0004036	HOG0004049	HOG0004050	HOG0004054	HOG0004055	HOG0004057	HOG0004066	HOG0004067	HOG0004070	HOG0004072	HOG0004073	HOG0004074	HOG0004078	HOG0004079	HOG0004082	HOG0004085	HOG0004104	HOG0004106	HOG0004108	HOG0004109	HOG0004112	HOG0004114	HOG0004115	HOG0004119	HOG0004120	HOG0004121	HOG0004122	HOG0004130	HOG0004131	HOG0004132	HOG0004133	HOG0004137	HOG0004138	HOG0004141	HOG0004143	HOG0004144	HOG0004145	HOG0004147	HOG0004148	HOG0004149	HOG0004150	HOG0004151	HOG0004152	HOG0004153	HOG0004154	HOG0004156	HOG0004157	HOG0004158	HOG0004159	HOG0004161	HOG0004169	HOG0004170	HOG0004171	HOG0004172	HOG0004173	HOG0004174	HOG0004176	HOG0004177	HOG0004180	HOG0004181	HOG0004188	HOG0004197	HOG0004213	HOG0004215	HOG0004218	HOG0004219	HOG0004220	HOG0004222	HOG0004223	HOG0004224	HOG0004226	HOG0004230	HOG0004234	HOG0004235	HOG0004239	HOG0004246	HOG0004255	HOG0004257	HOG0004259	HOG0004261	HOG0004262	HOG0004264	HOG0004268	HOG0004269	HOG0004270	HOG0004273	HOG0004274	HOG0004275	HOG0004276	HOG0004283	HOG0004285	HOG0004286	HOG0004287	HOG0004288	HOG0004289	HOG0004293	HOG0004294	HOG0004298	HOG0004299	HOG0004301	HOG0004302	HOG0004303	HOG0004305	HOG0004306	HOG0004310	HOG0004312	HOG0004314	HOG0004317	HOG0004320	HOG0004321	HOG0004323	HOG0004326	HOG0004327	HOG0004339	HOG0004340	HOG0004348	HOG0004350	HOG0004352	HOG0004353	HOG0004354	HOG0004356	HOG0004359	HOG0004360	HOG0004361	HOG0004362	HOG0004364	HOG0004365	HOG0004369	HOG0004373	HOG0004375	HOG0004381	HOG0004382	HOG0004384	HOG0004385	HOG0004386	HOG0004387	HOG0004391	HOG0004392	HOG0004399	HOG0004400	HOG0004404	HOG0004408	HOG0004409	HOG0004425	HOG0004428	HOG0004432	HOG0004436	HOG0004438	HOG0004439	HOG0004440	HOG0004441	HOG0004442	HOG0004443	HOG0004445	HOG0004446	HOG0004447	HOG0004449	HOG0004453	HOG0004457	HOG0004459	HOG0004460	HOG0004461	HOG0004462	HOG0004463	HOG0004465	HOG0004466	HOG0004468	HOG0004469	HOG0004470	HOG0004472	HOG0004473	HOG0004481	HOG0004482	HOG0004487	HOG0004489	HOG0004490	HOG0004491	HOG0004493	HOG0004496	HOG0004497	HOG0004504	HOG0004505	HOG0004512	HOG0004516	HOG0004517	HOG0004529	HOG0004531	HOG0004532	HOG0004533	HOG0004537	HOG0004539	HOG0004547	HOG0004549	HOG0004552	HOG0004556	HOG0004564	HOG0004566	HOG0004568	HOG0004569	HOG0004589	HOG0004592	HOG0004593	HOG0004594	HOG0004596	HOG0004599	HOG0004604	HOG0004606	HOG0004608	HOG0004610	HOG0004614	HOG0004615	HOG0004617	HOG0004618	HOG0004621	HOG0004622	HOG0004625	HOG0004627	HOG0004632	HOG0004634	HOG0004636	HOG0004641	HOG0004642	HOG0004645	HOG0004653	HOG0004659	HOG0004660	HOG0004667	HOG0004671	HOG0004674	HOG0004680	HOG0004681	HOG0004683	HOG0004688	HOG0004690	HOG0004692	HOG0004696	HOG0004703	HOG0004704	HOG0004707	HOG0004733	HOG0004734	HOG0004736	HOG0004740	HOG0004744	HOG0004745	HOG0004748	HOG0004749	HOG0004752	HOG0004754	HOG0004757	HOG0004760	HOG0004762	HOG0004763	HOG0004767	HOG0004771	HOG0004773	HOG0004792	HOG0004798	HOG0004804	HOG0004807	HOG0004808	HOG0004812	HOG0004815	HOG0004816	HOG0004825	HOG0004831	HOG0004832	HOG0004833	HOG0004837	HOG0004839	HOG0004841	HOG0004848	HOG0004850	HOG0004851	HOG0004852	HOG0004855	HOG0004860	HOG0004862	HOG0004867	HOG0004868	HOG0004876	HOG0004877	HOG0004878	HOG0004882	HOG0004885	HOG0004887	HOG0004893	HOG0004900	HOG0004903	HOG0004905	HOG0004909	HOG0004910	HOG0004912	HOG0004915	HOG0004923	HOG0004924	HOG0004926	HOG0004937	HOG0004940	HOG0004941	HOG0004945	HOG0004946	HOG0004949	HOG0004954	HOG0004956	HOG0004961	HOG0004965	HOG0004967	HOG0004968	HOG0004971	HOG0004972	HOG0004977	HOG0004981	HOG0004984	HOG0004987	HOG0004988	HOG0004989	HOG0004998	HOG0005005	HOG0005008	HOG0005009	HOG0005010	HOG0005012	HOG0005023	HOG0005027	HOG0005029	HOG0005034	HOG0005035	HOG0005039	HOG0005049	HOG0005050	HOG0005051	HOG0005052	HOG0005058	HOG0005059	HOG0005063	HOG0005066	HOG0005067	HOG0005068	HOG0005070	HOG0005074	HOG0005076	HOG0005086	HOG0005089	HOG0005095	HOG0005096	HOG0005097	HOG0005104	HOG0005111	HOG0005116	HOG0005120	HOG0005121	HOG0005128	HOG0005130	HOG0005136	HOG0005146	HOG0005151	HOG0005152	HOG0005164	HOG0005167	HOG0005177	HOG0005179	HOG0005183	HOG0005185	HOG0005187	HOG0005189	HOG0005192	HOG0005195	HOG0005200	HOG0005212	HOG0005213	HOG0005223	HOG0005227	HOG0005228	HOG0005229	HOG0005244	HOG0005250	HOG0005252	HOG0005253	HOG0005254	HOG0005261	HOG0005264	HOG0005265	HOG0005266	HOG0005278	HOG0005280	HOG0005282	HOG0005284	HOG0005287	HOG0005291	HOG0005295	HOG0005300	HOG0005304	HOG0005306	HOG0005307	HOG0005320	HOG0005322	HOG0005328	HOG0005331	HOG0005333	HOG0005340	HOG0005342	HOG0005344	HOG0005348	HOG0005351	HOG0005353	HOG0005364	HOG0005366	HOG0005371	HOG0005372	HOG0005376	HOG0005378	HOG0005386	HOG0005391	HOG0005392	HOG0005393	HOG0005398	HOG0005401	HOG0005411	HOG0005412	HOG0005420	HOG0005421	HOG0005425	HOG0005428	HOG0005430	HOG0005432	HOG0005434	HOG0005435	HOG0005443	HOG0005448	HOG0005449	HOG0005451	HOG0005453	HOG0005457	HOG0005458	HOG0005475	HOG0005476	HOG0005477	HOG0005487	HOG0005496	HOG0005497	HOG0005498	HOG0005501	HOG0005505	HOG0005519	HOG0005526	HOG0005532	HOG0005534	HOG0005536	HOG0005542	HOG0005543	HOG0005547	HOG0005548	HOG0005550	HOG0005551	HOG0005558	HOG0005566	HOG0005573	HOG0005579	HOG0005597	HOG0005598	HOG0005605	HOG0005607	HOG0005608	HOG0005616	HOG0005620	HOG0005623	HOG0005625	HOG0005627	HOG0005630	HOG0005634	HOG0005638	HOG0005642	HOG0005652	HOG0005657	HOG0005659	HOG0005664	HOG0005665	HOG0005668	HOG0005671	HOG0005672	HOG0005675	HOG0005676	HOG0005681	HOG0005682	HOG0005685	HOG0005687	HOG0005689	HOG0005690	HOG0005691	HOG0005698	HOG0005699	HOG0005702	HOG0005703	HOG0005706	HOG0005707	HOG0005713	HOG0005717	HOG0005718	HOG0005719	HOG0005721	HOG0005722	HOG0005723	HOG0005725	HOG0005728	HOG0005729	HOG0005730	HOG0005732	HOG0005734	HOG0005736	HOG0005740	HOG0005744	HOG0005746	HOG0005770	HOG0005774	HOG0005775	HOG0005776	HOG0005779	HOG0005782	HOG0005783	HOG0005795	HOG0005796	HOG0005801	HOG0005815	HOG0005826	HOG0005833	HOG0005834	HOG0005836	HOG0005840	HOG0005843	HOG0005845	HOG0005848	HOG0005849	HOG0005850	HOG0005851	HOG0005853	HOG0005859	HOG0005860	HOG0005863	HOG0005866	HOG0005867	HOG0005868	HOG0005869	HOG0005875	HOG0005876	HOG0005877	HOG0005883	HOG0005884	HOG0005887	HOG0005890	HOG0005891	HOG0005898	HOG0005899	HOG0005900	HOG0005902	HOG0005903	HOG0005904	HOG0005905	HOG0005908	HOG0005909	HOG0005910	HOG0005912	HOG0005913	HOG0005914	HOG0005918	HOG0005921	HOG0005923	HOG0005926	HOG0005928	HOG0005935	HOG0005937	HOG0005938	HOG0005941	HOG0005942	HOG0005944	HOG0005945	HOG0005947	HOG0005957	HOG0005959	HOG0005961	HOG0005962	HOG0005963	HOG0005965	HOG0005968	HOG0005970	HOG0005975	HOG0005976	HOG0005978	HOG0005979	HOG0005982	HOG0005984	HOG0005985	HOG0005991	HOG0005992	HOG0006014	HOG0006020	HOG0006022	HOG0006030	HOG0006033	HOG0006035	HOG0006036	HOG0006037	HOG0006038	HOG0006040	HOG0006042	HOG0006043	HOG0006044	HOG0006046	HOG0006048	HOG0006051	HOG0006053	HOG0006055	HOG0006056	HOG0006057	HOG0006060	HOG0006063	HOG0006066	HOG0006071	HOG0006072	HOG0006073	HOG0006080	HOG0006085	HOG0006086	HOG0006088	HOG0006091	HOG0006092	HOG0006094	HOG0006097	HOG0006099	HOG0006100	HOG0006104	HOG0006109	HOG0006111	HOG0006112	HOG0006114	HOG0006118	HOG0006119	HOG0006121	HOG0006122	HOG0006129	HOG0006138	HOG0006139	HOG0006143	HOG0006147	HOG0006151	HOG0006152	HOG0006153	HOG0006156	HOG0006160	HOG0006163	HOG0006164	HOG0006173	HOG0006175	HOG0006176	HOG0006180	HOG0006181	HOG0006183	HOG0006194	HOG0006197	HOG0006199	HOG0006200	HOG0006205	HOG0006212	HOG0006214	HOG0006217	HOG0006219	HOG0006222	HOG0006227	HOG0006231	HOG0006232	HOG0006233	HOG0006236	HOG0006237	HOG0006238	HOG0006242	HOG0006243	HOG0006244	HOG0006246	HOG0006247	HOG0006248	HOG0006249	HOG0006251	HOG0006253	HOG0006255	HOG0006257	HOG0006261	HOG0006264	HOG0006266	HOG0006267	HOG0006271	HOG0006274	HOG0006275	HOG0006281	HOG0006291	HOG0006296	HOG0006297	HOG0006298	HOG0006308	HOG0006310	HOG0006311	HOG0006314	HOG0006315	HOG0006317	HOG0006319	HOG0006325	HOG0006327	HOG0006328	HOG0006332	HOG0006335	HOG0006336	HOG0006337	HOG0006338	HOG0006339	HOG0006346	HOG0006347	HOG0006348	HOG0006352	HOG0006357	HOG0006360	HOG0006361	HOG0006362	HOG0006363	HOG0006364	HOG0006365	HOG0006369	HOG0006372	HOG0006373	HOG0006374	HOG0006376	HOG0006379	HOG0006381	HOG0006382	HOG0006383	HOG0006385	HOG0006387	HOG0006388	HOG0006389	HOG0006391	HOG0006408	HOG0006409	HOG0006411	HOG0006414	HOG0006415	HOG0006416	HOG0006418	HOG0006419	HOG0006420	HOG0006424	HOG0006433	HOG0006436	HOG0006439	HOG0006446	HOG0006450	HOG0006451	HOG0006454	HOG0006455	HOG0006456	HOG0006460	HOG0006463	HOG0006465	HOG0006466	HOG0006467	HOG0006468	HOG0006473	HOG0006474	HOG0006475	HOG0006476	HOG0006477	HOG0006481	HOG0006482	HOG0006487	HOG0006490	HOG0006495	HOG0006511	HOG0006514	HOG0006515	HOG0006517	HOG0006523	HOG0006528	HOG0006529	HOG0006530	HOG0006534	HOG0006537	HOG0006543	HOG0006545	HOG0006551	HOG0006557	HOG0006560	HOG0006561	HOG0006562	HOG0006566	HOG0006568	HOG0006570	HOG0006572	HOG0006573	HOG0006575	HOG0006576	HOG0006577	HOG0006590	HOG0006594	HOG0006595	HOG0006597	HOG0006608	HOG0006611	HOG0006617	HOG0006622	HOG0006624	HOG0006629	HOG0006630	HOG0006632	HOG0006633	HOG0006636	HOG0006638	HOG0006639	HOG0006641	HOG0006644	HOG0006646	HOG0006650	HOG0006652	HOG0006653	HOG0006654	HOG0006655	HOG0006664	HOG0006670	HOG0006671	HOG0006674	HOG0006679	HOG0006681	HOG0006682	HOG0006683	HOG0006684	HOG0006685	HOG0006686	HOG0006694	HOG0006697	HOG0006698	HOG0006703	HOG0006704	HOG0006709	HOG0006710	HOG0006712	HOG0006714	HOG0006722	HOG0006725	HOG0006726	HOG0006727	HOG0006732	HOG0006737	HOG0006740	HOG0006742	HOG0006743	HOG0006744	HOG0006746	HOG0006750	HOG0006753	HOG0006760	HOG0006767	HOG0006769	HOG0006770	HOG0006772	HOG0006783	HOG0006784	HOG0006786	HOG0006787	HOG0006788	HOG0006794	HOG0006795	HOG0006796	HOG0006797	HOG0006802	HOG0006806	HOG0006811	HOG0006812	HOG0006813	HOG0006815	HOG0006818	HOG0006819	HOG0006824	HOG0006825	HOG0006827	HOG0006832	HOG0006833	HOG0006834	HOG0006835	HOG0006836	HOG0006840	HOG0006848	HOG0006859	HOG0006860	HOG0006868	HOG0006869	HOG0006871	HOG0006877	HOG0006882	HOG0006884	HOG0006890	HOG0006898	HOG0006900	HOG0006903	HOG0006907	HOG0006910	HOG0006912	HOG0006913	HOG0006916	HOG0006919	HOG0006921	HOG0006922	HOG0006924	HOG0006925	HOG0006927	HOG0006930	HOG0006932	HOG0006934	HOG0006935	HOG0006942	HOG0006944	HOG0006945	HOG0006949	HOG0006950	HOG0006953	HOG0006957	HOG0006959	HOG0006968	HOG0006969	HOG0006970	HOG0006973	HOG0006977	HOG0006982	HOG0006989	HOG0006990	HOG0006996	HOG0006997	HOG0006998	HOG0007020	HOG0007023	HOG0007028	HOG0007033	HOG0007035	HOG0007037	HOG0007039	HOG0007043	HOG0007044	HOG0007045	HOG0007046	HOG0007047	HOG0007048	HOG0007049	HOG0007050	HOG0007054	HOG0007056	HOG0007057	HOG0007058	HOG0007060	HOG0007067	HOG0007068	HOG0007071	HOG0007072	HOG0007073	HOG0007074	HOG0007078	HOG0007080	HOG0007083	HOG0007086	HOG0007090	HOG0007093	HOG0007094	HOG0007097	HOG0007100	HOG0007102	HOG0007103	HOG0007104	HOG0007105	HOG0007106	HOG0007108	HOG0007109	HOG0007110	HOG0007111	HOG0007113	HOG0007114	HOG0007124	HOG0007125	HOG0007126	HOG0007127	HOG0007129	HOG0007130	HOG0007132	HOG0007138	HOG0007139	HOG0007143	HOG0007145	HOG0007146	HOG0007148	HOG0007150	HOG0007152	HOG0007153	HOG0007154	HOG0007157	HOG0007159	HOG0007161	HOG0007163	HOG0007164	HOG0007165	HOG0007167	HOG0007170	HOG0007171	HOG0007177	HOG0007178	HOG0007181	HOG0007186	HOG0007187	HOG0007189	HOG0007190	HOG0007196	HOG0007197	HOG0007199	HOG0007200	HOG0007202	HOG0007203	HOG0007204	HOG0007210	HOG0007213	HOG0007214	HOG0007215	HOG0007216	HOG0007217	HOG0007221	HOG0007227	HOG0007231	HOG0007240	HOG0007244	HOG0007245	HOG0007250	HOG0007268	HOG0007269	HOG0007271	HOG0007272	HOG0007276	HOG0007286	HOG0007289	HOG0007297	HOG0007298	HOG0007299	HOG0007300	HOG0007301	HOG0007305	HOG0007311	HOG0007313	HOG0007315	HOG0007321	HOG0007323	HOG0007324	HOG0007325	HOG0007326	HOG0007328	HOG0007332	HOG0007335	HOG0007338	HOG0007339	HOG0007352	HOG0007353	HOG0007359	HOG0007360	HOG0007361	HOG0007364	HOG0007367	HOG0007370	HOG0007375	HOG0007378	HOG0007379	HOG0007382	HOG0007384	HOG0007386	HOG0007388	HOG0007390	HOG0007397	HOG0007399	HOG0007402	HOG0007404	HOG0007405	HOG0007411	HOG0007413	HOG0007414	HOG0007420	HOG0007424	HOG0007427	HOG0007428	HOG0007429	HOG0007430	HOG0007433	HOG0007435	HOG0007438	HOG0007439	HOG0007440	HOG0007442	HOG0007443	HOG0007445	HOG0007449	HOG0007450	HOG0007455	HOG0007456	HOG0007459	HOG0007460	HOG0007464	HOG0007465	HOG0007466	HOG0007467	HOG0007469	HOG0007471	HOG0007472	HOG0007473	HOG0007474	HOG0007475	HOG0007476	HOG0007480	HOG0007482	HOG0007483	HOG0007489	HOG0007491	HOG0007492	HOG0007494	HOG0007495	HOG0007497	HOG0007498	HOG0007499	HOG0007500	HOG0007510	HOG0007513	HOG0007515	HOG0007516	HOG0007517	HOG0007525	HOG0007526	HOG0007529	HOG0007532	HOG0007544	HOG0007546	HOG0007550	HOG0007552	HOG0007554	HOG0007556	HOG0007559	HOG0007568	HOG0007571	HOG0007574	HOG0007580	HOG0007585	HOG0007591	HOG0007592	HOG0007596	HOG0007600	HOG0007602	HOG0007615	HOG0007618	HOG0007621	HOG0007625	HOG0007629	HOG0007633	HOG0007644	HOG0007645	HOG0007646	HOG0007652	HOG0007657	HOG0007660	HOG0007663	HOG0007666	HOG0007679	HOG0007681	HOG0007683	HOG0007686	HOG0007687	HOG0007693	HOG0007694	HOG0007696	HOG0007703	HOG0007704	HOG0007707	HOG0007712	HOG0007715	HOG0007718	HOG0007721	HOG0007724	HOG0007727	HOG0007730	HOG0007735	HOG0007736	HOG0007737	HOG0007743	HOG0007745	HOG0007749	HOG0007753	HOG0007755	HOG0007759	HOG0007761	HOG0007762	HOG0007763	HOG0007768	HOG0007775	HOG0007778	HOG0007780	HOG0007782	HOG0007783	HOG0007786	HOG0007788	HOG0007790	HOG0007792	HOG0007794	HOG0007798	HOG0007800	HOG0007802	HOG0007807	HOG0007808	HOG0007813	HOG0007815	HOG0007816	HOG0007821	HOG0007823	HOG0007825	HOG0007830	HOG0007833	HOG0007840	HOG0007841	HOG0007842	HOG0007843	HOG0007848	HOG0007851	HOG0007852	HOG0007853	HOG0007862	HOG0007863	HOG0007864	HOG0007866	HOG0007867	HOG0007868	HOG0007871	HOG0007876	HOG0007878	HOG0007881	HOG0007885	HOG0007895	HOG0007898	HOG0007899	HOG0007900	HOG0007901	HOG0007902	HOG0007904	HOG0007905	HOG0007910	HOG0007911	HOG0007912	HOG0007914	HOG0007918	HOG0007921	HOG0007925	HOG0007927	HOG0007929	HOG0007932	HOG0007933	HOG0007937	HOG0007938	HOG0007945	HOG0007949	HOG0007954	HOG0007955	HOG0007960	HOG0007961	HOG0007964	HOG0007967	HOG0007971	HOG0007979	HOG0007981	HOG0007982	HOG0007983	HOG0007984	HOG0008019	HOG0008025	HOG0008027	HOG0008029	HOG0008030	HOG0008031	HOG0008032	HOG0008035	HOG0008036	HOG0008037	HOG0008038	HOG0008044	HOG0008049	HOG0008051	HOG0008054	HOG0008055	HOG0008056	HOG0008057	HOG0008059	HOG0008061	HOG0008062	HOG0008065	HOG0008067	HOG0008068	HOG0008074	HOG0008078	HOG0008081	HOG0008082	HOG0008083	HOG0008085	HOG0008086	HOG0008088	HOG0008089	HOG0008090	HOG0008091	HOG0008095	HOG0008096	HOG0008102	HOG0008106	HOG0008107	HOG0008108	HOG0008111	HOG0008116	HOG0008120	HOG0008123	HOG0008124	HOG0008125	HOG0008126	HOG0008128	HOG0008129	HOG0008130	HOG0008133	HOG0008137	HOG0008138	HOG0008145	HOG0008149	HOG0008150	HOG0008152	HOG0008153	HOG0008154	HOG0008158	HOG0008160	HOG0008163	HOG0008167	HOG0008168	HOG0008169	HOG0008173	HOG0008175	HOG0008178	HOG0008181	HOG0008182	HOG0008186	HOG0008188	HOG0008195	HOG0008197	HOG0008203	HOG0008205	HOG0008208	HOG0008211	HOG0008213	HOG0008214	HOG0008216	HOG0008221	HOG0008222	HOG0008223	HOG0008224	HOG0008231	HOG0008233	HOG0008234	HOG0008237	HOG0008242	HOG0008244	HOG0008246	HOG0008247	HOG0008248	HOG0008251	HOG0008256	HOG0008258	HOG0008261	HOG0008263	HOG0008265	HOG0008268	HOG0008274	HOG0008279	HOG0008280	HOG0008283	HOG0008285	HOG0008287	HOG0008288	HOG0008289	HOG0008291	HOG0008293	HOG0008295	HOG0008296	HOG0008297	HOG0008307	HOG0008312	HOG0008317	HOG0008318	HOG0008319	HOG0008320	HOG0008321	HOG0008328	HOG0008330	HOG0008333	HOG0008336	HOG0008339	HOG0008340	HOG0008350	HOG0008354	HOG0008363	HOG0008364	HOG0008365	HOG0008367	HOG0008370	HOG0008379	HOG0008380	HOG0008382	HOG0008384	HOG0008385	HOG0008386	HOG0008388	HOG0008400	HOG0008404	HOG0008407	HOG0008411	HOG0008413	HOG0008417	HOG0008421	HOG0008425	HOG0008429	HOG0008430	HOG0008436	HOG0008437	HOG0008446	HOG0008447	HOG0008451	HOG0008453	HOG0008460	HOG0008465	HOG0008468	HOG0008470	HOG0008471	HOG0008472	HOG0008473	HOG0008474	HOG0008476	HOG0008478	HOG0008480	HOG0008481	HOG0008483	HOG0008486	HOG0008487	HOG0008488	HOG0008491	HOG0008493	HOG0008495	HOG0008497	HOG0008498	HOG0008500	HOG0008504	HOG0008505	HOG0008508	HOG0008510	HOG0008511	HOG0008513	HOG0008515	HOG0008516	HOG0008518	HOG0008519	HOG0008523	HOG0008525	HOG0008527	HOG0008529	HOG0008530	HOG0008533	HOG0008535	HOG0008542	HOG0008555	HOG0008557	HOG0008559	HOG0008561	HOG0008564	HOG0008565	HOG0008567	HOG0008573	HOG0008576	HOG0008581	HOG0008582	HOG0008585	HOG0008588	HOG0008592	HOG0008595	HOG0008596	HOG0008597	HOG0008602	HOG0008605	HOG0008606	HOG0008609	HOG0008610	HOG0008612	HOG0008618	HOG0008625	HOG0008627	HOG0008628	HOG0008630	HOG0008631	HOG0008633	HOG0008636	HOG0008637	HOG0008639	HOG0008640	HOG0008643	HOG0008647	HOG0008651	HOG0008652	HOG0008653	HOG0008656	HOG0008658	HOG0008661	HOG0008666	HOG0008669	HOG0008674	HOG0008675	HOG0008676	HOG0008677	HOG0008678	HOG0008681	HOG0008682	HOG0008683	HOG0008684	HOG0008696	HOG0008697	HOG0008698	HOG0008701	HOG0008706	HOG0008717	HOG0008724	HOG0008725	HOG0008729	HOG0008730	HOG0008732	HOG0008733	HOG0008739	HOG0008743	HOG0008747	HOG0008749	HOG0008750	HOG0008751	HOG0008752	HOG0008753	HOG0008759	HOG0008760	HOG0008763	HOG0008764	HOG0008765	HOG0008770	HOG0008771	HOG0008772	HOG0008779	HOG0008781	HOG0008783	HOG0008788	HOG0008794	HOG0008795	HOG0008801	HOG0008802	HOG0008805	HOG0008807	HOG0008812	HOG0008814	HOG0008821	HOG0008823	HOG0008829	HOG0008830	HOG0008831	HOG0008833	HOG0008835	HOG0008836	HOG0008838	HOG0008843	HOG0008844	HOG0008847	HOG0008850	HOG0008856	HOG0008858	HOG0008859	HOG0008862	HOG0008866	HOG0008869	HOG0008874	HOG0008881	HOG0008882	HOG0008889	HOG0008891	HOG0008893	HOG0008907	HOG0008909	HOG0008914	HOG0008916	HOG0008920	HOG0008924	HOG0008925	HOG0008927	HOG0008930	HOG0008937	HOG0008944	HOG0008945	HOG0008948	HOG0008950	HOG0008952	HOG0008953	HOG0008957	HOG0008968	HOG0008974	HOG0008979	HOG0008980	HOG0008982	HOG0008983	HOG0008984	HOG0008985	HOG0008988	HOG0008992	HOG0008993	HOG0008994	HOG0008998	HOG0008999	HOG0009001	HOG0009005	HOG0009007	HOG0009010	HOG0009016	HOG0009017	HOG0009026	HOG0009028	HOG0009031	HOG0009032	HOG0009050	HOG0009051	HOG0009053	HOG0009057	HOG0009058	HOG0009059	HOG0009060	HOG0009062	HOG0009066	HOG0009067	HOG0009070	HOG0009071	HOG0009073	HOG0009076	HOG0009080	HOG0009081	HOG0009082	HOG0009083	HOG0009084	HOG0009086	HOG0009088	HOG0009089	HOG0009095	HOG0009096	HOG0009097	HOG0009099	HOG0009107	HOG0009108	HOG0009109	HOG0009110	HOG0009115	HOG0009117	HOG0009118	HOG0009123	HOG0009135	HOG0009137	HOG0009139	HOG0009141	HOG0009145	HOG0009146	HOG0009149	HOG0009152	HOG0009155	HOG0009161	HOG0009170	HOG0009171	HOG0009176	HOG0009185	HOG0009191	HOG0009196	HOG0009197	HOG0009198	HOG0009199	HOG0009203	HOG0009204	HOG0009206	HOG0009208	HOG0009212	HOG0009215	HOG0009217	HOG0009222	HOG0009223	HOG0009224	HOG0009226	HOG0009230	HOG0009236	HOG0009247	HOG0009250	HOG0009251	HOG0009252	HOG0009254	HOG0009255	HOG0009261	HOG0009262	HOG0009263	HOG0009267	HOG0009269	HOG0009273	HOG0009277	HOG0009281	HOG0009284	HOG0009287	HOG0009290	HOG0009293	HOG0009295	HOG0009297	HOG0009303	HOG0009305	HOG0009307	HOG0009312	HOG0009320	HOG0009324	HOG0009325	HOG0009328	HOG0009330	HOG0009341	HOG0009344	HOG0009346	HOG0009347	HOG0009348	HOG0009349	HOG0009353	HOG0009359	HOG0009360	HOG0009362	HOG0009364	HOG0009366	HOG0009370	HOG0009373	HOG0009375	HOG0009377	HOG0009378	HOG0009380	HOG0009389	HOG0009393	HOG0009394	HOG0009395	HOG0009397	HOG0009399	HOG0009403	HOG0009408	HOG0009410	HOG0009414	HOG0009419	HOG0009421	HOG0009422	HOG0009423	HOG0009425	HOG0009426	HOG0009428	HOG0009429	HOG0009432	HOG0009433	HOG0009436	HOG0009440	HOG0009441	HOG0009442	HOG0009446	HOG0009447	HOG0009448	HOG0009450	HOG0009451	HOG0009453	HOG0009454	HOG0009458	HOG0009463	HOG0009464	HOG0009465	HOG0009466	HOG0009468	HOG0009470	HOG0009475	HOG0009489	HOG0009496	HOG0009498	HOG0009500	HOG0009501	HOG0009502	HOG0009505	HOG0009506	HOG0009515	HOG0009516	HOG0009518	HOG0009520	HOG0009522	HOG0009526	HOG0009528	HOG0009540	HOG0009544	HOG0009545	HOG0009549	HOG0009550	HOG0009552	HOG0009557	HOG0009559	HOG0009561	HOG0009565	HOG0009572	HOG0009582	HOG0009587	HOG0009594	HOG0009596	HOG0009598	HOG0009602	HOG0009604	HOG0009606	HOG0009611	HOG0009612	HOG0009617	HOG0009619	HOG0009620	HOG0009624	HOG0009625	HOG0009627	HOG0009629	HOG0009630	HOG0009631	HOG0009636	HOG0009640	HOG0009645	HOG0009647	HOG0009649	HOG0009650	HOG0009652	HOG0009658	HOG0009664	HOG0009666	HOG0009667	HOG0009676	HOG0009679	HOG0009681	HOG0009686	HOG0009690	HOG0009692	HOG0009700	HOG0009701	HOG0009706	HOG0009707	HOG0009713	HOG0009716	HOG0009717	HOG0009719	HOG0009720	HOG0009721	HOG0009723	HOG0009725	HOG0009727	HOG0009728	HOG0009734	HOG0009736	HOG0009740	HOG0009741	HOG0009742	HOG0009745	HOG0009750	HOG0009753	HOG0009756	HOG0009758	HOG0009762	HOG0009767	HOG0009770	HOG0009773	HOG0009775	HOG0009778	HOG0009780	HOG0009792	HOG0009795	HOG0009796	HOG0009802	HOG0009811	HOG0009817	HOG0009818	HOG0009823	HOG0009826	HOG0009832	HOG0009833	HOG0009834	HOG0009837	HOG0009839	HOG0009844	HOG0009845	HOG0009846	HOG0009848	HOG0009849	HOG0009859	HOG0009862	HOG0009863	HOG0009864	HOG0009865	HOG0009866	HOG0009867	HOG0009869	HOG0009872	HOG0009874	HOG0009875	HOG0009877	HOG0009879	HOG0009889	HOG0009891	HOG0009892	HOG0009893	HOG0009896	HOG0009900	HOG0009903	HOG0009908	HOG0009909	HOG0009911	HOG0009915	HOG0009921	HOG0009922	HOG0009930	HOG0009932	HOG0009933	HOG0009938	HOG0009941	HOG0009944	HOG0009953	HOG0009955	HOG0009961	HOG0009964	HOG0009965	HOG0009969	HOG0009974	HOG0009975	HOG0009977	HOG0009978	HOG0009980	HOG0009981	HOG0009983	HOG0009986	HOG0009994	HOG0009995	HOG0009996	HOG0009997	HOG0009998	HOG0010002	HOG0010004	HOG0010007	HOG0010008	HOG0010009	HOG0010010	HOG0010011	HOG0010012	HOG0010013	HOG0010014	HOG0010016	HOG0010018	HOG0010019	HOG0010020	HOG0010021	HOG0010022	HOG0010024	HOG0010026	HOG0010033	HOG0010035	HOG0010037	HOG0010038	HOG0010046	HOG0010050	HOG0010051	HOG0010057	HOG0010058	HOG0010059	HOG0010064	HOG0010065	HOG0010070	HOG0010071	HOG0010072	HOG0010074	HOG0010075	HOG0010076	HOG0010079	HOG0010082	HOG0010085	HOG0010088	HOG0010089	HOG0010091	HOG0010148	HOG0010149	HOG0010151	HOG0010152	HOG0010153	HOG0010156	HOG0010160	HOG0010162	HOG0010164	HOG0010165	HOG0010167	HOG0010168	HOG0010171	HOG0010174	HOG0010175	HOG0010177	HOG0010179	HOG0010180	HOG0010183	HOG0010186	HOG0010193	HOG0010196	HOG0010199	HOG0010202	HOG0010203	HOG0010209	HOG0010210	HOG0010213	HOG0010220	HOG0010223	HOG0010225	HOG0010227	HOG0010229	HOG0010231	HOG0010234	HOG0010240	HOG0010241	HOG0010250	HOG0010252	HOG0010253	HOG0010255	HOG0010257	HOG0010258	HOG0010262	HOG0010268	HOG0010269	HOG0010270	HOG0010273	HOG0010279	HOG0010280	HOG0010282	HOG0010283	HOG0010286	HOG0010287	HOG0010289	HOG0010294	HOG0010304	HOG0010313	HOG0010314	HOG0010315	HOG0010317	HOG0010318	HOG0010320	HOG0010322	HOG0010323	HOG0010330	HOG0010332	HOG0010334	HOG0010335	HOG0010336	HOG0010344	HOG0010346	HOG0010347	HOG0010350	HOG0010354	HOG0010358	HOG0010363	HOG0010366	HOG0010367	HOG0010368	HOG0010369	HOG0010370	HOG0010374	HOG0010376	HOG0010378	HOG0010391	HOG0010392	HOG0010398	HOG0010401	HOG0010402	HOG0010404	HOG0010405	HOG0010408	HOG0010411	HOG0010431	HOG0010433	HOG0010435	HOG0010437	HOG0010439	HOG0010447	HOG0010449	HOG0010450	HOG0010453	HOG0010456	HOG0010459	HOG0010463	HOG0010464	HOG0010466	HOG0010467	HOG0010469	HOG0010470	HOG0010471	HOG0010474	HOG0010475	HOG0010477	HOG0010478	HOG0010479	HOG0010480	HOG0010481	HOG0010485	HOG0010486	HOG0010487	HOG0010488	HOG0010490	HOG0010500	HOG0010502	HOG0010504	HOG0010505	HOG0010511	HOG0010515	HOG0010516	HOG0010517	HOG0010519	HOG0010520	HOG0010528	HOG0010529	HOG0010530	HOG0010531	HOG0010532	HOG0010537	HOG0010540	HOG0010542	HOG0010546	HOG0010547	HOG0010549	HOG0010552	HOG0010557	HOG0010558	HOG0010562	HOG0010564	HOG0010566	HOG0010572	HOG0010574	HOG0010576	HOG0010578	HOG0010579	HOG0010582	HOG0010584	HOG0010591	HOG0010592	HOG0010593	HOG0010595	HOG0010601	HOG0010604	HOG0010606	HOG0010607	HOG0010609	HOG0010612	HOG0010613	HOG0010614	HOG0010615	HOG0010616	HOG0010617	HOG0010620	HOG0010621	HOG0010631	HOG0010632	HOG0010635	HOG0010637	HOG0010638	HOG0010642	HOG0010643	HOG0010644	HOG0010646	HOG0010647	HOG0010648	HOG0010649	HOG0010663	HOG0010672	HOG0010673	HOG0010677	HOG0010680	HOG0010685	HOG0010687	HOG0010694	HOG0010695	HOG0010696	HOG0010697	HOG0010702	HOG0010706	HOG0010709	HOG0010711	HOG0010712	HOG0010717	HOG0010718	HOG0010719	HOG0010724	HOG0010727	HOG0010730	HOG0010745	HOG0010750	HOG0010757	HOG0010758	HOG0010762	HOG0010763	HOG0010768	HOG0010770	HOG0010771	HOG0010777	HOG0010779	HOG0010781	HOG0010785	HOG0010794	HOG0010797	HOG0010798	HOG0010808	HOG0010814	HOG0010818	HOG0010820	HOG0010823	HOG0010824	HOG0010826	HOG0010827	HOG0010831	HOG0010835	HOG0010836	HOG0010839	HOG0010842	HOG0010844	HOG0010846	HOG0010847	HOG0010853	HOG0010854	HOG0010856	HOG0010857	HOG0010858	HOG0010862	HOG0010863	HOG0010864	HOG0010869	HOG0010870	HOG0010873	HOG0010875	HOG0010876	HOG0010877	HOG0010880	HOG0010881	HOG0010884	HOG0010890	HOG0010891	HOG0010893	HOG0010899	HOG0010900	HOG0010901	HOG0010905	HOG0010913	HOG0010914	HOG0010917	HOG0010919	HOG0010922	HOG0010927	HOG0010929	HOG0010938	HOG0010939	HOG0010946	HOG0010949	HOG0010958	HOG0010961	HOG0010966	HOG0010967	HOG0010968	HOG0010969	HOG0010971	HOG0010972	HOG0010974	HOG0010975	HOG0010977	HOG0010981	HOG0010982	HOG0010983	HOG0010984	HOG0010986	HOG0010987	HOG0010989	HOG0010990	HOG0010991	HOG0010998	HOG0011001	HOG0011003	HOG0011004	HOG0011005	HOG0011012	HOG0011016	HOG0011017	HOG0011019	HOG0011020	HOG0011024	HOG0011025	HOG0011026	HOG0011029	HOG0011030	HOG0011031	HOG0011034	HOG0011035	HOG0011037	HOG0011039	HOG0011041	HOG0011045	HOG0011046	HOG0011047	HOG0011050	HOG0011058	HOG0011059	HOG0011062	HOG0011064	HOG0011070	HOG0011071	HOG0011072	HOG0011075	HOG0011076	HOG0011078	HOG0011080	HOG0011081	HOG0011083	HOG0011092	HOG0011095	HOG0011099	HOG0011102	HOG0011106	HOG0011113	HOG0011116	HOG0011119	HOG0011122	HOG0011123	HOG0011125	HOG0011126	HOG0011127	HOG0011130	HOG0011131	HOG0011137	HOG0011139	HOG0011140	HOG0011142	HOG0011145	HOG0011146	HOG0011150	HOG0011151	HOG0011157	HOG0011158	HOG0011162	HOG0011167	HOG0011172	HOG0011176	HOG0011180	HOG0011185	HOG0011187	HOG0011191	HOG0011194	HOG0011195	HOG0011199	HOG0011201	HOG0011214	HOG0011218	HOG0011223	HOG0011225	HOG0011227	HOG0011230	HOG0011232	HOG0011234	HOG0011241	HOG0011242	HOG0011243	HOG0011245	HOG0011250	HOG0011251	HOG0011255	HOG0011259	HOG0011260	HOG0011263	HOG0011265	HOG0011272	HOG0011275	HOG0011277	HOG0011280	HOG0011282	HOG0011284	HOG0011285	HOG0011287	HOG0011292	HOG0011293	HOG0011295	HOG0011296	HOG0011297	HOG0011299	HOG0011303	HOG0011305	HOG0011310	HOG0011323	HOG0011326	HOG0011336	HOG0011339	HOG0011353	HOG0011355	HOG0011359	HOG0011360	HOG0011361	HOG0011364	HOG0011365	HOG0011369	HOG0011370	HOG0011371	HOG0011375	HOG0011376	HOG0011378	HOG0011380	HOG0011381	HOG0011386	HOG0011391	HOG0011393	HOG0011394	HOG0011395	HOG0011399	HOG0011401	HOG0011403	HOG0011412	HOG0011414	HOG0011417	HOG0011418	HOG0011428	HOG0011429	HOG0011431	HOG0011435	HOG0011437	HOG0011438	HOG0011444	HOG0011445	HOG0011447	HOG0011451	HOG0011458	HOG0011461	HOG0011463	HOG0011466	HOG0011468	HOG0011475	HOG0011476	HOG0011477	HOG0011478	HOG0011480	HOG0011482	HOG0011486	HOG0011487	HOG0011489	HOG0011491	HOG0011492	HOG0011494	HOG0011498	HOG0011505	HOG0011506	HOG0011507	HOG0011508	HOG0011509	HOG0011513	HOG0011514	HOG0011519	HOG0011520	HOG0011521	HOG0011523	HOG0011529	HOG0011531	HOG0011542	HOG0011553	HOG0011555	HOG0011559	HOG0011560	HOG0011561	HOG0011571	HOG0011575	HOG0011577	HOG0011579	HOG0011580	HOG0011581	HOG0011583	HOG0011585	HOG0011588	HOG0011590	HOG0011591	HOG0011600	HOG0011602	HOG0011608	HOG0011610	HOG0011615	HOG0011616	HOG0011617	HOG0011620	HOG0011623	HOG0011627	HOG0011628	HOG0011629	HOG0011630	HOG0011631	HOG0011632	HOG0011634	HOG0011635	HOG0011638	HOG0011640	HOG0011643	HOG0011645	HOG0011648	HOG0011650	HOG0011660	HOG0011664	HOG0011665	HOG0011666	HOG0011672	HOG0011674	HOG0011680	HOG0011681	HOG0011683	HOG0011687	HOG0011691	HOG0011700	HOG0011702	HOG0011703	HOG0011704	HOG0011705	HOG0011706	HOG0011707	HOG0011708	HOG0011713	HOG0011715	HOG0011716	HOG0011717	HOG0011721	HOG0011722	HOG0011724	HOG0011725	HOG0011728	HOG0011734	HOG0011735	HOG0011737	HOG0011742	HOG0011743	HOG0011744	HOG0011746	HOG0011747	HOG0011749	HOG0011752	HOG0011760	HOG0011761	HOG0011765	HOG0011772	HOG0011776	HOG0011779	HOG0011785	HOG0011786	HOG0011787	HOG0011788	HOG0011789	HOG0011791	HOG0011792	HOG0011794	HOG0011796	HOG0011799	HOG0011804	HOG0011807	HOG0011813	HOG0011815	HOG0011817	HOG0011819	HOG0011820	HOG0011821	HOG0011826	HOG0011829	HOG0011831	HOG0011840	HOG0011841	HOG0011843	HOG0011845	HOG0011846	HOG0011849	HOG0011850	HOG0011852	HOG0011854	HOG0011857	HOG0011862	HOG0011876	HOG0011877	HOG0011880	HOG0011881	HOG0011883	HOG0011889	HOG0011890	HOG0011893	HOG0011898	HOG0011899	HOG0011900	HOG0011908	HOG0011909	HOG0011911	HOG0011918	HOG0011925	HOG0011928	HOG0011932	HOG0011936	HOG0011938	HOG0011940	HOG0011944	HOG0011950	HOG0011951	HOG0011959	HOG0011969	HOG0011971	HOG0011972	HOG0011973	HOG0011977	HOG0011980	HOG0011981	HOG0011985	HOG0011986	HOG0011988	HOG0011990	HOG0011991	HOG0011994	HOG0011995	HOG0011996	HOG0011998	HOG0011999	HOG0012004	HOG0012006	HOG0012008	HOG0012009	HOG0012011	HOG0012016	HOG0012020	HOG0012022	HOG0012023	HOG0012026	HOG0012028	HOG0012029	HOG0012031	HOG0012032	HOG0012033	HOG0012034	HOG0012035	HOG0012039	HOG0012041	HOG0012043	HOG0012045	HOG0012050	HOG0012054	HOG0012056	HOG0012063	HOG0012064	HOG0012066	HOG0012067	HOG0012068	HOG0012070	HOG0012072	HOG0012074	HOG0012076	HOG0012078	HOG0012079	HOG0012081	HOG0012082	HOG0012084	HOG0012089	HOG0012090	HOG0012093	HOG0012097	HOG0012104	HOG0012108	HOG0012112	HOG0012115	HOG0012116	HOG0012118	HOG0012119	HOG0012127	HOG0012130	HOG0012132	HOG0012134	HOG0012135	HOG0012136	HOG0012138	HOG0012143	HOG0012144	HOG0012146	HOG0012147	HOG0012149	HOG0012153	HOG0012154	HOG0012155	HOG0012156	HOG0012163	HOG0012166	HOG0012170	HOG0012181	HOG0012182	HOG0012188	HOG0012190	HOG0012194	HOG0012195	HOG0012198	HOG0012200	HOG0012201	HOG0012202	HOG0012203	HOG0012204	HOG0012206	HOG0012210	HOG0012211	HOG0012215	HOG0012216	HOG0012217	HOG0012222	HOG0012224	HOG0012226	HOG0012228	HOG0012229	HOG0012234	HOG0012237	HOG0012238	HOG0012239	HOG0012240	HOG0012247	HOG0012248	HOG0012250	HOG0012253	HOG0012254	HOG0012255	HOG0012258	HOG0012259	HOG0012268	HOG0012272	HOG0012274	HOG0012282	HOG0012283	HOG0012284	HOG0012287	HOG0012288	HOG0012301	HOG0012302	HOG0012304	HOG0012306	HOG0012310	HOG0012314	HOG0012315	HOG0012316	HOG0012319	HOG0012322	HOG0012325	HOG0012326	HOG0012332	HOG0012340	HOG0012343	HOG0012346	HOG0012348	HOG0012351	HOG0012355	HOG0012357	HOG0012361	HOG0012365	HOG0012368	HOG0012369	HOG0012371	HOG0012372	HOG0012376	HOG0012377	HOG0012381	HOG0012386	HOG0012388	HOG0012389	HOG0012390	HOG0012398	HOG0012403	HOG0012408	HOG0012409	HOG0012416	HOG0012417	HOG0012422	HOG0012426	HOG0012428	HOG0012430	HOG0012431	HOG0012432	HOG0012434	HOG0012436	HOG0012437	HOG0012439	HOG0012440	HOG0012443	HOG0012445	HOG0012446	HOG0012449	HOG0012451	HOG0012452	HOG0012454	HOG0012456	HOG0012462	HOG0012465	HOG0012472	HOG0012474	HOG0012475	HOG0012476	HOG0012482	HOG0012483	HOG0012485	HOG0012486	HOG0012488	HOG0012489	HOG0012493	HOG0012497	HOG0012498	HOG0012501	HOG0012505	HOG0012506	HOG0012508	HOG0012514	HOG0012517	HOG0012518	HOG0012530	HOG0012532	HOG0012538	HOG0012541	HOG0012542	HOG0012544	HOG0012546	HOG0012547	HOG0012552	HOG0012554	HOG0012555	HOG0012559	HOG0012560	HOG0012562	HOG0012563	HOG0012564	HOG0012565	HOG0012567	HOG0012569	HOG0012570	HOG0012573	HOG0012578	HOG0012584	HOG0012585	HOG0012586	HOG0012587	HOG0012597	HOG0012599	HOG0012601	HOG0012602	HOG0012606	HOG0012609	HOG0012610	HOG0012611	HOG0012619	HOG0012620	HOG0012622	HOG0012627	HOG0012628	HOG0012630	HOG0012631	HOG0012633	HOG0012637	HOG0012642	HOG0012644	HOG0012646	HOG0012648	HOG0012649	HOG0012653	HOG0012656	HOG0012657	HOG0012661	HOG0012662	HOG0012664	HOG0012667	HOG0012668	HOG0012670	HOG0012672	HOG0012677	HOG0012678	HOG0012688	HOG0012690	HOG0012695	HOG0012696	HOG0012697	HOG0012702	HOG0012703	HOG0012704	HOG0012705	HOG0012708	HOG0012709	HOG0012714	HOG0012717	HOG0012719	HOG0012720	HOG0012721	HOG0012729	HOG0012730	HOG0012735	HOG0012737	HOG0012738	HOG0012739	HOG0012750	HOG0012753	HOG0012757	HOG0012760	HOG0012761	HOG0012764	HOG0012768	HOG0012769	HOG0012771	HOG0012772	HOG0012774	HOG0012775	HOG0012784	HOG0012787	HOG0012789	HOG0012800	HOG0012806	HOG0012808	HOG0012811	HOG0012819	HOG0012824	HOG0012830	HOG0012831	HOG0012835	HOG0012836	HOG0012839	HOG0012841	HOG0012843	HOG0012844	HOG0012846	HOG0012850	HOG0012851	HOG0012852	HOG0012859	HOG0012865	HOG0012868	HOG0012872	HOG0012874	HOG0012877	HOG0012878	HOG0012886	HOG0012889	HOG0012890	HOG0012891	HOG0012893	HOG0012899	HOG0012901	HOG0012902	HOG0012904	HOG0012907	HOG0012908	HOG0012912	HOG0012913	HOG0012915	HOG0012916	HOG0012919	HOG0012921	HOG0012926	HOG0012927	HOG0012929	HOG0012937	HOG0012938	HOG0012939	HOG0012945	HOG0012950	HOG0012954	HOG0012955	HOG0012958	HOG0012959	HOG0012960	HOG0012961	HOG0012962	HOG0012963	HOG0012971	HOG0012972	HOG0012975	HOG0012976	HOG0012977	HOG0012978	HOG0012982	HOG0012983	HOG0012984	HOG0012985	HOG0012987	HOG0012993	HOG0012999	HOG0013005	HOG0013006	HOG0013012	HOG0013014	HOG0013018	HOG0013019	HOG0013022	HOG0013023	HOG0013025	HOG0013028	HOG0013029	HOG0013030	HOG0013033	HOG0013034	HOG0013035	HOG0013039	HOG0013040	HOG0013043	HOG0013044	HOG0013048	HOG0013057	HOG0013059	HOG0013062	HOG0013066	HOG0013067	HOG0013069	HOG0013070	HOG0013071	HOG0013073	HOG0013074	HOG0013075	HOG0013081	HOG0013083	HOG0013086	HOG0013088	HOG0013089	HOG0013090	HOG0013091	HOG0013094	HOG0013095	HOG0013097	HOG0013098	HOG0013099	HOG0013102	HOG0013104	HOG0013109	HOG0013112	HOG0013205	HOG0013207	HOG0013211	HOG0013216	HOG0013219	HOG0013222	HOG0013229	HOG0013230	HOG0013231	HOG0013232	HOG0013235	HOG0013237	HOG0013239	HOG0013241	HOG0013247	HOG0013249	HOG0013251	HOG0013255	HOG0013256	HOG0013258	HOG0013260	HOG0013263	HOG0013264	HOG0013265	HOG0013267	HOG0013270	HOG0013278	HOG0013283	HOG0013289	HOG0013293	HOG0013297	HOG0013299	HOG0013310	HOG0013313	HOG0013314	HOG0013322	HOG0013323	HOG0013327	HOG0013333	HOG0013336	HOG0013339	HOG0013344	HOG0013345	HOG0013348	HOG0013351	HOG0013357	HOG0013358	HOG0013369	HOG0013372	HOG0013380	HOG0013389	HOG0013393	HOG0013395	HOG0013399	HOG0013400	HOG0013404	HOG0013411	HOG0013412	HOG0013415	HOG0013417	HOG0013419	HOG0013422	HOG0013423	HOG0013425	HOG0013429	HOG0013430	HOG0013432	HOG0013446	HOG0013452	HOG0013460	HOG0013464	HOG0013465	HOG0013471	HOG0013476	HOG0013477	HOG0013478	HOG0013481	HOG0013483	HOG0013484	HOG0013486	HOG0013489	HOG0013498	HOG0013504	HOG0013505	HOG0013506	HOG0013512	HOG0013514	HOG0013516	HOG0013518	HOG0013519	HOG0013520	HOG0013522	HOG0013525	HOG0013526	HOG0013527	HOG0013531	HOG0013535	HOG0013536	HOG0013537	HOG0013539	HOG0013542	HOG0013546	HOG0013547	HOG0013549	HOG0013563	HOG0013569	HOG0013574	HOG0013575	HOG0013576	HOG0013579	HOG0013584	HOG0013592	HOG0013593	HOG0013600	HOG0013604	HOG0013606	HOG0013608	HOG0013609	HOG0013610	HOG0013614	HOG0013626	HOG0013633	HOG0013634	HOG0013635	HOG0013636	HOG0013637	HOG0013638	HOG0013643	HOG0013645	HOG0013651	HOG0013654	HOG0013660	HOG0013661	HOG0013663	HOG0013665	HOG0013666	HOG0013667	HOG0013671	HOG0013676	HOG0013677	HOG0013683	HOG0013688	HOG0013689	HOG0013691	HOG0013695	HOG0013697	HOG0013703	HOG0013710	HOG0013712	HOG0013713	HOG0013719	HOG0013720	HOG0013729	HOG0013730	HOG0013734	HOG0013735	HOG0013736	HOG0013737	HOG0013738	HOG0013744	HOG0013749	HOG0013750	HOG0013753	HOG0013758	HOG0013769	HOG0013772	HOG0013773	HOG0013777	HOG0013778	HOG0013784	HOG0013794	HOG0013796	HOG0013797	HOG0013800	HOG0013803	HOG0013804	HOG0013806	HOG0013807	HOG0013809	HOG0013811	HOG0013814	HOG0013819	HOG0013823	HOG0013826	HOG0013828	HOG0013832	HOG0013833	HOG0013836	HOG0013839	HOG0013841	HOG0013851	HOG0013855	HOG0013857	HOG0013859	HOG0013866	HOG0013867	HOG0013870	HOG0013872	HOG0013878	HOG0013880	HOG0013882	HOG0013886	HOG0013887	HOG0013888	HOG0013889	HOG0013894	HOG0013896	HOG0013898	HOG0013902	HOG0013905	HOG0013906	HOG0013909	HOG0013912	HOG0013916	HOG0013917	HOG0013921	HOG0013924	HOG0013925	HOG0013928	HOG0013931	HOG0013933	HOG0013939	HOG0013940	HOG0013943	HOG0013945	HOG0013952	HOG0013955	HOG0013956	HOG0013957	HOG0013962	HOG0013970	HOG0013973	HOG0013975	HOG0013981	HOG0013982	HOG0013984	HOG0013985	HOG0013988	HOG0013994	HOG0013995	HOG0014000	HOG0014002	HOG0014006	HOG0014007	HOG0014008	HOG0014014	HOG0014015	HOG0014023	HOG0014031	HOG0014037	HOG0014039	HOG0014040	HOG0014047	HOG0014051	HOG0014053	HOG0014058	HOG0014059	HOG0014061	HOG0014067	HOG0014070	HOG0014071	HOG0014072	HOG0014075	HOG0014076	HOG0014078	HOG0014083	HOG0014088	HOG0014090	HOG0014093	HOG0014094	HOG0014095	HOG0014106	HOG0014107	HOG0014113	HOG0014115	HOG0014116	HOG0014120	HOG0014123	HOG0014124	HOG0014128	HOG0014130	HOG0014131	HOG0014132	HOG0014143	HOG0014144	HOG0014146	HOG0014147	HOG0014148	HOG0014172	HOG0014179	HOG0014183	HOG0014185	HOG0014186	HOG0014187	HOG0014192	HOG0014194	HOG0014200	HOG0014202	HOG0014205	HOG0014207	HOG0014209	HOG0014210	HOG0014211	HOG0014213	HOG0014217	HOG0014218	HOG0014222	HOG0014223	HOG0014226	HOG0014232	HOG0014245	HOG0014249	HOG0014252	HOG0014254	HOG0014255	HOG0014256	HOG0014259	HOG0014260	HOG0014261	HOG0014265	HOG0014267	HOG0014271	HOG0014272	HOG0014273	HOG0014274	HOG0014279	HOG0014280	HOG0014282	HOG0014283	HOG0014284	HOG0014291	HOG0014292	HOG0014298	HOG0014301	HOG0014303	HOG0014307	HOG0014308	HOG0014309	HOG0014311	HOG0014313	HOG0014320	HOG0014321	HOG0014324	HOG0014325	HOG0014327	HOG0014331	HOG0014333	HOG0014335	HOG0014336	HOG0014337	HOG0014341	HOG0014346	HOG0014352	HOG0014357	HOG0014362	HOG0014364	HOG0014365	HOG0014366	HOG0014368	HOG0014371	HOG0014372	HOG0014380	HOG0014381	HOG0014386	HOG0014388	HOG0014390	HOG0014392	HOG0014395	HOG0014398	HOG0014399	HOG0014401	HOG0014402	HOG0014412	HOG0014415	HOG0014416	HOG0014419	HOG0014422	HOG0014423	HOG0014426	HOG0014427	HOG0014431	HOG0014435	HOG0014437	HOG0014439	HOG0014440	HOG0014442	HOG0014446	HOG0014453	HOG0014455	HOG0014457	HOG0014461	HOG0014479	HOG0014488	HOG0014493	HOG0014500	HOG0014502	HOG0014510	HOG0014511	HOG0014512	HOG0014514	HOG0014522	HOG0014524	HOG0014525	HOG0014528	HOG0014531	HOG0014533	HOG0014534	HOG0014536	HOG0014537	HOG0014543	HOG0014548	HOG0014551	HOG0014552	HOG0014559	HOG0014560	HOG0014562	HOG0014563	HOG0014566	HOG0014567	HOG0014575	HOG0014576	HOG0014581	HOG0014583	HOG0014584	HOG0014590	HOG0014591	HOG0014598	HOG0014614	HOG0014619	HOG0014620	HOG0014626	HOG0014629	HOG0014634	HOG0014635	HOG0014637	HOG0014639	HOG0014640	HOG0014643	HOG0014644	HOG0014645	HOG0014649	HOG0014653	HOG0014656	HOG0014661	HOG0014662	HOG0014663	HOG0014665	HOG0014667	HOG0014670	HOG0014671	HOG0014677	HOG0014679	HOG0014682	HOG0014685	HOG0014686	HOG0014688	HOG0014691	HOG0014693	HOG0014694	HOG0014707	HOG0014708	HOG0014710	HOG0014713	HOG0014716	HOG0014717	HOG0014725	HOG0014727	HOG0014728	HOG0014730	HOG0014736	HOG0014741	HOG0014742	HOG0014747	HOG0014749	HOG0014751	HOG0014755	HOG0014756	HOG0014758	HOG0014764	HOG0014766	HOG0014767	HOG0014785	HOG0014788	HOG0014792	HOG0014798	HOG0014799	HOG0014802	HOG0014807	HOG0014809	HOG0014810	HOG0014815	HOG0014816	HOG0014829	HOG0014834	HOG0014835	HOG0014839	HOG0014840	HOG0014843	HOG0014847	HOG0014852	HOG0014854	HOG0014857	HOG0014858	HOG0014861	HOG0014863	HOG0014872	HOG0014874	HOG0014876	HOG0014877	HOG0014881	HOG0014883	HOG0014884	HOG0014885	HOG0014887	HOG0014888	HOG0014890	HOG0014900	HOG0014926	HOG0014927	HOG0014930	HOG0015010	HOG0015061	HOG0015064	HOG0015065	HOG0015071	HOG0015072	HOG0015073	HOG0015079	HOG0015080	HOG0015081	HOG0015090	HOG0015091	HOG0015092	HOG0015093	HOG0015094	HOG0015097	HOG0015102	HOG0015108	HOG0015112	HOG0015122	HOG0015130	HOG0015131	HOG0015132	HOG0015138	HOG0015145	HOG0015146	HOG0015147	HOG0015152	HOG0015153	HOG0015155	HOG0015159	HOG0015161	HOG0015163	HOG0015164	HOG0015165	HOG0015167	HOG0015168	HOG0015170	HOG0015172	HOG0015173	HOG0015182	HOG0015183	HOG0015184	HOG0015188	HOG0015198	HOG0015199	HOG0015210	HOG0015212	HOG0015216	HOG0015217	HOG0015219	HOG0015221	HOG0015223	HOG0015226	HOG0015231	HOG0015233	HOG0015238	HOG0015243	HOG0015247	HOG0015253	HOG0015254	HOG0015258	HOG0015262	HOG0015264	HOG0015266	HOG0015268	HOG0015269	HOG0015273	HOG0015278	HOG0015280	HOG0015282	HOG0015285	HOG0015291	HOG0015292	HOG0015295	HOG0015300	HOG0015306	HOG0015319	HOG0015334	HOG0015335	HOG0015337	HOG0015340	HOG0015344	HOG0015345	HOG0015346	HOG0015347	HOG0015349	HOG0015351	HOG0015356	HOG0015359	HOG0015363	HOG0015372	HOG0015374	HOG0015382	HOG0015388	HOG0015395	HOG0015400	HOG0015404	HOG0015405	HOG0015406	HOG0015407	HOG0015414	HOG0015416	HOG0015418	HOG0015420	HOG0015422	HOG0015430	HOG0015432	HOG0015433	HOG0015441	HOG0015446	HOG0015448	HOG0015453	HOG0015455	HOG0015456	HOG0015457	HOG0015469	HOG0015470	HOG0015474	HOG0015477	HOG0015478	HOG0015481	HOG0015482	HOG0015486	HOG0015492	HOG0015493	HOG0015495	HOG0015498	HOG0015499	HOG0015500	HOG0015502	HOG0015504	HOG0015506	HOG0015513	HOG0015522	HOG0015523	HOG0015524	HOG0015526	HOG0015532	HOG0015533	HOG0015541	HOG0015544	HOG0015549	HOG0015552	HOG0015558	HOG0015566	HOG0015568	HOG0015569	HOG0015577	HOG0015579	HOG0015587	HOG0015601	HOG0015603	HOG0015604	HOG0015618	HOG0015624	HOG0015629	HOG0015637	HOG0015645	HOG0015654	HOG0015662	HOG0015663	HOG0015665	HOG0015668	HOG0015680	HOG0015681	HOG0015687	HOG0015688	HOG0015691	HOG0015692	HOG0015698	HOG0015705	HOG0015715	HOG0015717	HOG0015722	HOG0015726	HOG0015731	HOG0015735	HOG0015747	HOG0015753	HOG0015759	HOG0015767	HOG0015770	HOG0015772	HOG0015774	HOG0015781	HOG0015782	HOG0015784	HOG0015787	HOG0015789	HOG0015790	HOG0015799	HOG0015802	HOG0015809	HOG0015812	HOG0015813	HOG0015819	HOG0015824	HOG0015827	HOG0015828	HOG0015829	HOG0015837	HOG0015838	HOG0015853	HOG0015856	HOG0015928	HOG0015981	HOG0015982	HOG0015989	HOG0015993	HOG0016002	HOG0016003	HOG0016008	HOG0016009	HOG0016010	HOG0016021	HOG0016034	HOG0016037	HOG0016040	HOG0016042	HOG0016044	HOG0016047	HOG0016048	HOG0016054	HOG0016055	HOG0016057	HOG0016072	HOG0016073	HOG0016078	HOG0016089	HOG0016091	HOG0016093	HOG0016096	HOG0016101	HOG0016107	HOG0016109	HOG0016119	HOG0016127	HOG0016128	HOG0016131	HOG0016133	HOG0016138	HOG0016139	HOG0016140	HOG0016144	HOG0016161	HOG0016168	HOG0016172	HOG0016179	HOG0016187	HOG0016189	HOG0016191	HOG0016193	HOG0016197	HOG0016199	HOG0016202	HOG0016203	HOG0016210	HOG0016214	HOG0016225	HOG0016226	HOG0016228	HOG0016229	HOG0016231	HOG0016235	HOG0016242	HOG0016254	HOG0016261	HOG0016263	HOG0016265	HOG0016266	HOG0016268	HOG0016269	HOG0016282	HOG0016283	HOG0016288	HOG0016289	HOG0016299	HOG0016300	HOG0016306	HOG0016308	HOG0016311	HOG0016323	HOG0016324	HOG0016325	HOG0016331	HOG0016337	HOG0016338	HOG0016344	HOG0016345	HOG0016349	HOG0016352	HOG0016354	HOG0016355	HOG0016357	HOG0016359	HOG0016360	HOG0016361	HOG0016367	HOG0016370	HOG0016379	HOG0016385	HOG0016393	HOG0016402	HOG0016403	HOG0016406	HOG0016409	HOG0016412	HOG0016413	HOG0016423	HOG0016427	HOG0016431	HOG0016437	HOG0016438	HOG0016447	HOG0016452	HOG0016460	HOG0016465	HOG0016468	HOG0016606	HOG0016619	HOG0016625	HOG0016629	HOG0016630	HOG0016633	HOG0016636	HOG0016639	HOG0016642	HOG0016647	HOG0016649	HOG0016653	HOG0016657	HOG0016664	HOG0016671	HOG0016676	HOG0016688	HOG0016690	HOG0016691	HOG0016692	HOG0016695	HOG0016702	HOG0016706	HOG0016708	HOG0016709	HOG0016728	HOG0016733	HOG0016735	HOG0016744	HOG0016745	HOG0016749	HOG0016750	HOG0016752	HOG0016767	HOG0016771	HOG0016776	HOG0016782	HOG0016783	HOG0016790	HOG0016805	HOG0016806	HOG0016810	HOG0016823	HOG0016826	HOG0016834	HOG0016843	HOG0016844	HOG0016848	HOG0016855	HOG0016862	HOG0016875	HOG0016889	HOG0016892	HOG0016899	HOG0016907	HOG0016913	HOG0016923	HOG0016926	HOG0017017	HOG0017019	HOG0017036	HOG0017046	HOG0017048	HOG0017049	HOG0017051	HOG0017054	HOG0017056	HOG0017057	HOG0017066	HOG0017069	HOG0017070	HOG0017072	HOG0017078	HOG0017081	HOG0017084	HOG0017092	HOG0017103	HOG0017106	HOG0017133	HOG0017138	HOG0017139	HOG0017140	HOG0017141	HOG0017149	HOG0017153	HOG0017154	HOG0017166	HOG0017167	HOG0017168	HOG0017169	HOG0017182	HOG0017183	HOG0017187	HOG0017197	HOG0017200	HOG0017201	HOG0017202	HOG0017205	HOG0017206	HOG0017211	HOG0017214	HOG0017224	HOG0017228	HOG0017230	HOG0017244	HOG0017248	HOG0017269	HOG0017274	HOG0017282	HOG0017286	HOG0017288	HOG0017292	HOG0017295	HOG0017297	HOG0017300	HOG0017309	HOG0017310	HOG0017318	HOG0017325	HOG0017329	HOG0017373	HOG0017410	HOG0017413	HOG0017415	HOG0017424	HOG0017425	HOG0017427	HOG0017433	HOG0017443	HOG0017447	HOG0017462	HOG0017463	HOG0017465	HOG0017470	HOG0017475	HOG0017476	HOG0017487	HOG0017493	HOG0017495	HOG0017497	HOG0017499	HOG0017509	HOG0017511	HOG0017512	HOG0017517	HOG0017518	HOG0017527	HOG0017537	HOG0017545	HOG0017549	HOG0017559	HOG0017564	HOG0017593	HOG0017596	HOG0017603	HOG0017607	HOG0017679	HOG0017681	HOG0017683	HOG0017685	HOG0017689	HOG0017695	HOG0017699	HOG0017702	HOG0017715	HOG0017717	HOG0017718	HOG0017719	HOG0017729	HOG0017730	HOG0017733	HOG0017743	HOG0017756	HOG0017763	HOG0017772	HOG0017773	HOG0017777	HOG0017784	HOG0017787	HOG0017809	HOG0017810	HOG0017815	HOG0017817	HOG0017820	HOG0017822	HOG0017835	HOG0017843	HOG0017902	HOG0017916	HOG0017922	HOG0017924	HOG0017927	HOG0017939	HOG0017948	HOG0017952	HOG0017962	HOG0017963	HOG0017968	HOG0017998	HOG0018003	HOG0018013	HOG0018018	HOG0018024	HOG0018027	HOG0018098	HOG0018100	HOG0018105	HOG0018107	HOG0018115	HOG0018129	HOG0018150	HOG0018156	HOG0018158	HOG0018159	HOG0018164	HOG0018178	HOG0018195	HOG0018257	HOG0018268	HOG0018269	HOG0018277	HOG0018283	HOG0018287	HOG0018289	HOG0018299	HOG0018326	HOG0018396	HOG0018397	HOG0018401	HOG0018402	HOG0018437	HOG0018448	HOG0018462	HOG0018463	HOG0018469	HOG0018473	HOG0018474	HOG0018475	HOG0018479	HOG0018480	HOG0018501	HOG0018584	HOG0018588	HOG0018595	HOG0018600	HOG0018606	HOG0018665	HOG0018698	HOG0018705	HOG0018709	HOG0018714	HOG0018716	HOG0018806	HOG0018808	HOG0018827	HOG0018835	HOG0018846	HOG0018851	HOG0018853	HOG0018861	HOG0018864	HOG0018953	HOG0018967	HOG0018995	HOG0019132	HOG0019154	HOG0019173	HOG0019174	HOG0019184	HOG0019296	HOG0019307	HOG0019317	HOG0019333	HOG0019336	HOG0019340	HOG0019343	HOG0019348	HOG0019532	HOG0019539	HOG0019542	HOG0019715	HOG0019717	HOG0019725	HOG0019737	HOG0019741	HOG0019766	HOG0019981	HOG0019996	HOG0019999	HOG0020014	HOG0020030	HOG0020468	HOG0020473	HOG0020476	HOG0020477	HOG0020486	HOG0020495	HOG0020502	HOG0020509	HOG0020517	HOG0020524	HOG0020526	HOG0020529	HOG0020532	HOG0021120	HOG0021132	HOG0021150	HOG0021151	HOG0021157	HOG0021158	HOG0021160	HOG0021166	HOG0021171	HOG0021181	HOG0021185	HOG0022022	HOG0022023	HOG0022028	HOG0022030	HOG0022045	HOG0022054	HOG0022064	HOG0022068	HOG0022074	HOG0022081	HOG0022096	HOG0022099	HOG0022119	HOG0022121	HOG0022128	HOG0022135	HOG0022143	HOG0022152
GO:0008150	biological_process	HOG0000014	HOG0000018	HOG0000019	HOG0000066	HOG0000075	HOG0000096	HOG0000097	HOG0000110	HOG0000111	HOG0000112	HOG0000113	HOG0000114	HOG0000115	HOG0000116	HOG0000126	HOG0000153	HOG0000155	HOG0000156	HOG0000163	HOG0000164	HOG0000167	HOG0000169	HOG0000170	HOG0000171	HOG0000174	HOG0000175	HOG0000179	HOG0000180	HOG0000188	HOG0000208	HOG0000209	HOG0000210	HOG0000216	HOG0000217	HOG0000219	HOG0000229	HOG0000233	HOG0000234	HOG0000235	HOG0000236	HOG0000237	HOG0000238	HOG0000242	HOG0000243	HOG0000247	HOG0000252	HOG0000253	HOG0000255	HOG0000256	HOG0000259	HOG0000263	HOG0000264	HOG0000265	HOG0000267	HOG0000268	HOG0000270	HOG0000271	HOG0000272	HOG0000273	HOG0000280	HOG0000289	HOG0000290	HOG0000293	HOG0000295	HOG0000297	HOG0000298	HOG0000299	HOG0000306	HOG0000307	HOG0000308	HOG0000309	HOG0000310	HOG0000312	HOG0000313	HOG0000315	HOG0000317	HOG0000319	HOG0000321	HOG0000331	HOG0000334	HOG0000335	HOG0000336	HOG0000342	HOG0000350	HOG0000351	HOG0000352	HOG0000353	HOG0000357	HOG0000358	HOG0000366	HOG0000367	HOG0000368	HOG0000369	HOG0000370	HOG0000371	HOG0000372	HOG0000373	HOG0000374	HOG0000375	HOG0000376	HOG0000378	HOG0000384	HOG0000385	HOG0000386	HOG0000388	HOG0000389	HOG0000403	HOG0000404	HOG0000406	HOG0000407	HOG0000409	HOG0000410	HOG0000411	HOG0000412	HOG0000413	HOG0000414	HOG0000415	HOG0000416	HOG0000417	HOG0000419	HOG0000425	HOG0000427	HOG0000430	HOG0000431	HOG0000433	HOG0000434	HOG0000435	HOG0000437	HOG0000438	HOG0000439	HOG0000444	HOG0000445	HOG0000446	HOG0000447	HOG0000448	HOG0000449	HOG0000450	HOG0000451	HOG0000452	HOG0000467	HOG0000468	HOG0000469	HOG0000470	HOG0000471	HOG0000472	HOG0000473	HOG0000474	HOG0000475	HOG0000476	HOG0000478	HOG0000480	HOG0000481	HOG0000482	HOG0000483	HOG0000484	HOG0000486	HOG0000490	HOG0000491	HOG0000492	HOG0000493	HOG0000494	HOG0000497	HOG0000499	HOG0000500	HOG0000501	HOG0000502	HOG0000518	HOG0000520	HOG0000521	HOG0000522	HOG0000523	HOG0000524	HOG0000525	HOG0000527	HOG0000528	HOG0000529	HOG0000531	HOG0000532	HOG0000533	HOG0000534	HOG0000535	HOG0000536	HOG0000537	HOG0000538	HOG0000539	HOG0000540	HOG0000541	HOG0000542	HOG0000543	HOG0000549	HOG0000550	HOG0000551	HOG0000554	HOG0000555	HOG0000556	HOG0000559	HOG0000561	HOG0000563	HOG0000565	HOG0000566	HOG0000568	HOG0000569	HOG0000571	HOG0000572	HOG0000573	HOG0000574	HOG0000575	HOG0000576	HOG0000578	HOG0000579	HOG0000581	HOG0000582	HOG0000583	HOG0000584	HOG0000585	HOG0000588	HOG0000590	HOG0000591	HOG0000592	HOG0000593	HOG0000595	HOG0000600	HOG0000604	HOG0000605	HOG0000607	HOG0000609	HOG0000610	HOG0000611	HOG0000612	HOG0000613	HOG0000615	HOG0000617	HOG0000618	HOG0000619	HOG0000620	HOG0000621	HOG0000622	HOG0000623	HOG0000624	HOG0000630	HOG0000631	HOG0000632	HOG0000634	HOG0000635	HOG0000636	HOG0000637	HOG0000638	HOG0000639	HOG0000644	HOG0000646	HOG0000655	HOG0000656	HOG0000657	HOG0000660	HOG0000661	HOG0000662	HOG0000663	HOG0000664	HOG0000665	HOG0000666	HOG0000667	HOG0000668	HOG0000670	HOG0000671	HOG0000672	HOG0000673	HOG0000674	HOG0000675	HOG0000676	HOG0000678	HOG0000679	HOG0000680	HOG0000683	HOG0000685	HOG0000686	HOG0000688	HOG0000689	HOG0000690	HOG0000692	HOG0000693	HOG0000694	HOG0000695	HOG0000698	HOG0000699	HOG0000701	HOG0000702	HOG0000703	HOG0000706	HOG0000710	HOG0000712	HOG0000713	HOG0000715	HOG0000716	HOG0000717	HOG0000718	HOG0000719	HOG0000720	HOG0000721	HOG0000724	HOG0000725	HOG0000726	HOG0000727	HOG0000728	HOG0000733	HOG0000734	HOG0000736	HOG0000740	HOG0000741	HOG0000743	HOG0000745	HOG0000748	HOG0000749	HOG0000750	HOG0000751	HOG0000754	HOG0000757	HOG0000759	HOG0000760	HOG0000761	HOG0000765	HOG0000766	HOG0000768	HOG0000769	HOG0000770	HOG0000776	HOG0000777	HOG0000778	HOG0000780	HOG0000781	HOG0000782	HOG0000785	HOG0000786	HOG0000788	HOG0000789	HOG0000790	HOG0000791	HOG0000794	HOG0000795	HOG0000796	HOG0000797	HOG0000798	HOG0000799	HOG0000800	HOG0000802	HOG0000803	HOG0000804	HOG0000805	HOG0000806	HOG0000807	HOG0000808	HOG0000811	HOG0000812	HOG0000813	HOG0000814	HOG0000816	HOG0000818	HOG0000820	HOG0000821	HOG0000823	HOG0000824	HOG0000825	HOG0000826	HOG0000827	HOG0000828	HOG0000829	HOG0000833	HOG0000834	HOG0000835	HOG0000836	HOG0000837	HOG0000848	HOG0000849	HOG0000850	HOG0000852	HOG0000853	HOG0000855	HOG0000856	HOG0000857	HOG0000859	HOG0000860	HOG0000861	HOG0000862	HOG0000863	HOG0000864	HOG0000865	HOG0000866	HOG0000867	HOG0000868	HOG0000869	HOG0000871	HOG0000872	HOG0000873	HOG0000876	HOG0000877	HOG0000878	HOG0000879	HOG0000881	HOG0000882	HOG0000883	HOG0000885	HOG0000886	HOG0000887	HOG0000888	HOG0000889	HOG0000893	HOG0000894	HOG0000898	HOG0000899	HOG0000900	HOG0000904	HOG0000905	HOG0000907	HOG0000908	HOG0000911	HOG0000912	HOG0000913	HOG0000914	HOG0000915	HOG0000918	HOG0000919	HOG0000920	HOG0000921	HOG0000922	HOG0000923	HOG0000925	HOG0000926	HOG0000929	HOG0000930	HOG0000931	HOG0000932	HOG0000933	HOG0000934	HOG0000935	HOG0000936	HOG0000938	HOG0000939	HOG0000941	HOG0000942	HOG0000943	HOG0000945	HOG0000947	HOG0000948	HOG0000949	HOG0000950	HOG0000951	HOG0000952	HOG0000956	HOG0000957	HOG0000958	HOG0000960	HOG0000961	HOG0000963	HOG0000965	HOG0000966	HOG0000967	HOG0000968	HOG0000970	HOG0000973	HOG0000974	HOG0000975	HOG0000976	HOG0000977	HOG0000981	HOG0000985	HOG0000988	HOG0000989	HOG0000990	HOG0000992	HOG0000993	HOG0000994	HOG0000995	HOG0000996	HOG0000997	HOG0000998	HOG0000999	HOG0001000	HOG0001002	HOG0001005	HOG0001007	HOG0001009	HOG0001010	HOG0001013	HOG0001014	HOG0001015	HOG0001016	HOG0001020	HOG0001021	HOG0001022	HOG0001023	HOG0001024	HOG0001025	HOG0001026	HOG0001028	HOG0001029	HOG0001030	HOG0001031	HOG0001032	HOG0001033	HOG0001036	HOG0001037	HOG0001038	HOG0001039	HOG0001042	HOG0001044	HOG0001045	HOG0001046	HOG0001048	HOG0001049	HOG0001050	HOG0001051	HOG0001052	HOG0001053	HOG0001054	HOG0001055	HOG0001056	HOG0001057	HOG0001058	HOG0001059	HOG0001060	HOG0001061	HOG0001062	HOG0001063	HOG0001068	HOG0001069	HOG0001070	HOG0001071	HOG0001072	HOG0001074	HOG0001075	HOG0001077	HOG0001078	HOG0001079	HOG0001080	HOG0001081	HOG0001082	HOG0001083	HOG0001084	HOG0001088	HOG0001089	HOG0001090	HOG0001091	HOG0001094	HOG0001095	HOG0001097	HOG0001098	HOG0001099	HOG0001101	HOG0001102	HOG0001104	HOG0001105	HOG0001106	HOG0001107	HOG0001110	HOG0001111	HOG0001113	HOG0001114	HOG0001115	HOG0001116	HOG0001117	HOG0001118	HOG0001119	HOG0001120	HOG0001123	HOG0001125	HOG0001126	HOG0001127	HOG0001128	HOG0001130	HOG0001132	HOG0001133	HOG0001135	HOG0001136	HOG0001137	HOG0001138	HOG0001139	HOG0001140	HOG0001142	HOG0001143	HOG0001146	HOG0001147	HOG0001148	HOG0001149	HOG0001150	HOG0001151	HOG0001152	HOG0001153	HOG0001158	HOG0001160	HOG0001162	HOG0001163	HOG0001165	HOG0001167	HOG0001168	HOG0001169	HOG0001170	HOG0001171	HOG0001172	HOG0001173	HOG0001174	HOG0001175	HOG0001176	HOG0001178	HOG0001179	HOG0001180	HOG0001181	HOG0001182	HOG0001183	HOG0001186	HOG0001188	HOG0001189	HOG0001190	HOG0001192	HOG0001194	HOG0001195	HOG0001196	HOG0001197	HOG0001198	HOG0001199	HOG0001200	HOG0001203	HOG0001204	HOG0001205	HOG0001206	HOG0001207	HOG0001208	HOG0001210	HOG0001212	HOG0001213	HOG0001214	HOG0001217	HOG0001218	HOG0001219	HOG0001220	HOG0001222	HOG0001223	HOG0001228	HOG0001229	HOG0001230	HOG0001231	HOG0001232	HOG0001233	HOG0001235	HOG0001236	HOG0001237	HOG0001238	HOG0001239	HOG0001241	HOG0001242	HOG0001243	HOG0001244	HOG0001246	HOG0001247	HOG0001248	HOG0001249	HOG0001251	HOG0001252	HOG0001253	HOG0001254	HOG0001255	HOG0001256	HOG0001257	HOG0001258	HOG0001260	HOG0001261	HOG0001262	HOG0001263	HOG0001264	HOG0001265	HOG0001266	HOG0001268	HOG0001269	HOG0001270	HOG0001271	HOG0001272	HOG0001273	HOG0001274	HOG0001275	HOG0001276	HOG0001278	HOG0001279	HOG0001280	HOG0001281	HOG0001283	HOG0001284	HOG0001285	HOG0001286	HOG0001287	HOG0001288	HOG0001289	HOG0001290	HOG0001291	HOG0001292	HOG0001293	HOG0001294	HOG0001295	HOG0001296	HOG0001297	HOG0001300	HOG0001302	HOG0001303	HOG0001305	HOG0001306	HOG0001307	HOG0001308	HOG0001309	HOG0001310	HOG0001312	HOG0001314	HOG0001318	HOG0001319	HOG0001320	HOG0001321	HOG0001322	HOG0001323	HOG0001324	HOG0001325	HOG0001326	HOG0001327	HOG0001328	HOG0001329	HOG0001330	HOG0001332	HOG0001333	HOG0001335	HOG0001336	HOG0001337	HOG0001338	HOG0001339	HOG0001340	HOG0001341	HOG0001346	HOG0001347	HOG0001350	HOG0001351	HOG0001353	HOG0001354	HOG0001355	HOG0001356	HOG0001357	HOG0001359	HOG0001360	HOG0001361	HOG0001362	HOG0001365	HOG0001366	HOG0001367	HOG0001369	HOG0001370	HOG0001371	HOG0001374	HOG0001375	HOG0001376	HOG0001377	HOG0001378	HOG0001379	HOG0001380	HOG0001381	HOG0001382	HOG0001383	HOG0001384	HOG0001385	HOG0001387	HOG0001388	HOG0001389	HOG0001390	HOG0001391	HOG0001392	HOG0001395	HOG0001397	HOG0001398	HOG0001399	HOG0001400	HOG0001402	HOG0001403	HOG0001404	HOG0001406	HOG0001408	HOG0001409	HOG0001410	HOG0001412	HOG0001413	HOG0001414	HOG0001417	HOG0001419	HOG0001420	HOG0001421	HOG0001422	HOG0001424	HOG0001425	HOG0001426	HOG0001427	HOG0001431	HOG0001432	HOG0001434	HOG0001435	HOG0001436	HOG0001441	HOG0001442	HOG0001444	HOG0001445	HOG0001446	HOG0001447	HOG0001448	HOG0001451	HOG0001452	HOG0001453	HOG0001454	HOG0001459	HOG0001460	HOG0001461	HOG0001462	HOG0001463	HOG0001464	HOG0001469	HOG0001470	HOG0001471	HOG0001481	HOG0001482	HOG0001483	HOG0001486	HOG0001487	HOG0001488	HOG0001489	HOG0001490	HOG0001493	HOG0001494	HOG0001495	HOG0001498	HOG0001500	HOG0001501	HOG0001502	HOG0001504	HOG0001506	HOG0001507	HOG0001509	HOG0001510	HOG0001511	HOG0001512	HOG0001514	HOG0001516	HOG0001517	HOG0001518	HOG0001519	HOG0001520	HOG0001521	HOG0001522	HOG0001523	HOG0001524	HOG0001525	HOG0001526	HOG0001527	HOG0001528	HOG0001529	HOG0001530	HOG0001533	HOG0001534	HOG0001535	HOG0001537	HOG0001538	HOG0001539	HOG0001540	HOG0001541	HOG0001546	HOG0001547	HOG0001548	HOG0001550	HOG0001551	HOG0001552	HOG0001553	HOG0001555	HOG0001556	HOG0001557	HOG0001558	HOG0001561	HOG0001562	HOG0001563	HOG0001564	HOG0001565	HOG0001567	HOG0001569	HOG0001570	HOG0001571	HOG0001573	HOG0001578	HOG0001580	HOG0001583	HOG0001584	HOG0001585	HOG0001588	HOG0001590	HOG0001591	HOG0001595	HOG0001596	HOG0001597	HOG0001598	HOG0001609	HOG0001610	HOG0001611	HOG0001612	HOG0001613	HOG0001614	HOG0001615	HOG0001617	HOG0001618	HOG0001619	HOG0001622	HOG0001623	HOG0001626	HOG0001627	HOG0001639	HOG0001640	HOG0001641	HOG0001642	HOG0001643	HOG0001644	HOG0001645	HOG0001646	HOG0001647	HOG0001648	HOG0001652	HOG0001655	HOG0001656	HOG0001657	HOG0001658	HOG0001659	HOG0001661	HOG0001662	HOG0001664	HOG0001665	HOG0001666	HOG0001667	HOG0001668	HOG0001669	HOG0001671	HOG0001672	HOG0001673	HOG0001675	HOG0001676	HOG0001677	HOG0001678	HOG0001679	HOG0001681	HOG0001682	HOG0001683	HOG0001684	HOG0001685	HOG0001686	HOG0001687	HOG0001689	HOG0001690	HOG0001693	HOG0001694	HOG0001695	HOG0001697	HOG0001698	HOG0001699	HOG0001700	HOG0001701	HOG0001702	HOG0001703	HOG0001705	HOG0001706	HOG0001707	HOG0001709	HOG0001712	HOG0001713	HOG0001714	HOG0001715	HOG0001717	HOG0001718	HOG0001719	HOG0001720	HOG0001721	HOG0001724	HOG0001726	HOG0001731	HOG0001732	HOG0001733	HOG0001734	HOG0001736	HOG0001738	HOG0001739	HOG0001743	HOG0001744	HOG0001745	HOG0001748	HOG0001751	HOG0001752	HOG0001753	HOG0001754	HOG0001755	HOG0001757	HOG0001758	HOG0001760	HOG0001761	HOG0001766	HOG0001767	HOG0001768	HOG0001769	HOG0001770	HOG0001771	HOG0001772	HOG0001773	HOG0001775	HOG0001778	HOG0001779	HOG0001780	HOG0001781	HOG0001782	HOG0001783	HOG0001784	HOG0001785	HOG0001786	HOG0001788	HOG0001789	HOG0001795	HOG0001798	HOG0001799	HOG0001800	HOG0001805	HOG0001808	HOG0001815	HOG0001820	HOG0001822	HOG0001823	HOG0001826	HOG0001830	HOG0001831	HOG0001834	HOG0001835	HOG0001836	HOG0001837	HOG0001838	HOG0001840	HOG0001841	HOG0001843	HOG0001844	HOG0001846	HOG0001847	HOG0001849	HOG0001850	HOG0001851	HOG0001852	HOG0001853	HOG0001855	HOG0001856	HOG0001858	HOG0001861	HOG0001862	HOG0001863	HOG0001864	HOG0001868	HOG0001870	HOG0001871	HOG0001872	HOG0001873	HOG0001874	HOG0001875	HOG0001876	HOG0001878	HOG0001879	HOG0001881	HOG0001882	HOG0001884	HOG0001885	HOG0001886	HOG0001889	HOG0001891	HOG0001892	HOG0001893	HOG0001894	HOG0001897	HOG0001898	HOG0001899	HOG0001901	HOG0001902	HOG0001906	HOG0001907	HOG0001908	HOG0001910	HOG0001911	HOG0001912	HOG0001914	HOG0001915	HOG0001916	HOG0001917	HOG0001918	HOG0001919	HOG0001920	HOG0001921	HOG0001922	HOG0001923	HOG0001924	HOG0001925	HOG0001926	HOG0001927	HOG0001928	HOG0001931	HOG0001932	HOG0001934	HOG0001935	HOG0001937	HOG0001938	HOG0001939	HOG0001940	HOG0001941	HOG0001942	HOG0001943	HOG0001944	HOG0001945	HOG0001946	HOG0001947	HOG0001948	HOG0001949	HOG0001950	HOG0001951	HOG0001953	HOG0001954	HOG0001955	HOG0001959	HOG0001960	HOG0001961	HOG0001962	HOG0001963	HOG0001965	HOG0001966	HOG0001968	HOG0001969	HOG0001970	HOG0001971	HOG0001972	HOG0001973	HOG0001975	HOG0001976	HOG0001977	HOG0001978	HOG0001979	HOG0001980	HOG0001981	HOG0001982	HOG0001983	HOG0001984	HOG0001985	HOG0001986	HOG0001987	HOG0001988	HOG0001989	HOG0001990	HOG0001991	HOG0001992	HOG0001993	HOG0001994	HOG0001997	HOG0001998	HOG0002000	HOG0002001	HOG0002002	HOG0002004	HOG0002006	HOG0002007	HOG0002009	HOG0002010	HOG0002011	HOG0002012	HOG0002013	HOG0002014	HOG0002015	HOG0002016	HOG0002018	HOG0002019	HOG0002021	HOG0002022	HOG0002023	HOG0002025	HOG0002026	HOG0002027	HOG0002028	HOG0002029	HOG0002034	HOG0002035	HOG0002036	HOG0002038	HOG0002039	HOG0002040	HOG0002041	HOG0002042	HOG0002044	HOG0002045	HOG0002046	HOG0002047	HOG0002048	HOG0002050	HOG0002051	HOG0002052	HOG0002053	HOG0002054	HOG0002055	HOG0002057	HOG0002058	HOG0002059	HOG0002060	HOG0002061	HOG0002063	HOG0002066	HOG0002067	HOG0002069	HOG0002070	HOG0002071	HOG0002072	HOG0002073	HOG0002074	HOG0002075	HOG0002076	HOG0002077	HOG0002078	HOG0002079	HOG0002084	HOG0002085	HOG0002086	HOG0002087	HOG0002088	HOG0002089	HOG0002090	HOG0002093	HOG0002094	HOG0002097	HOG0002098	HOG0002099	HOG0002100	HOG0002101	HOG0002103	HOG0002104	HOG0002105	HOG0002106	HOG0002107	HOG0002108	HOG0002109	HOG0002110	HOG0002111	HOG0002112	HOG0002113	HOG0002115	HOG0002116	HOG0002117	HOG0002118	HOG0002119	HOG0002120	HOG0002122	HOG0002123	HOG0002124	HOG0002131	HOG0002132	HOG0002133	HOG0002134	HOG0002135	HOG0002136	HOG0002137	HOG0002138	HOG0002139	HOG0002141	HOG0002142	HOG0002143	HOG0002144	HOG0002145	HOG0002146	HOG0002147	HOG0002148	HOG0002153	HOG0002154	HOG0002155	HOG0002156	HOG0002157	HOG0002160	HOG0002161	HOG0002162	HOG0002163	HOG0002164	HOG0002166	HOG0002167	HOG0002168	HOG0002170	HOG0002172	HOG0002173	HOG0002174	HOG0002175	HOG0002176	HOG0002177	HOG0002178	HOG0002179	HOG0002180	HOG0002181	HOG0002182	HOG0002183	HOG0002184	HOG0002185	HOG0002186	HOG0002187	HOG0002189	HOG0002190	HOG0002191	HOG0002192	HOG0002193	HOG0002194	HOG0002195	HOG0002196	HOG0002197	HOG0002198	HOG0002200	HOG0002201	HOG0002203	HOG0002204	HOG0002205	HOG0002206	HOG0002208	HOG0002210	HOG0002211	HOG0002212	HOG0002213	HOG0002214	HOG0002215	HOG0002216	HOG0002217	HOG0002218	HOG0002219	HOG0002220	HOG0002221	HOG0002222	HOG0002223	HOG0002225	HOG0002226	HOG0002229	HOG0002230	HOG0002231	HOG0002232	HOG0002233	HOG0002234	HOG0002235	HOG0002237	HOG0002240	HOG0002241	HOG0002242	HOG0002243	HOG0002244	HOG0002247	HOG0002248	HOG0002249	HOG0002253	HOG0002254	HOG0002258	HOG0002259	HOG0002260	HOG0002261	HOG0002262	HOG0002264	HOG0002265	HOG0002266	HOG0002267	HOG0002268	HOG0002269	HOG0002270	HOG0002271	HOG0002272	HOG0002273	HOG0002274	HOG0002275	HOG0002276	HOG0002277	HOG0002278	HOG0002279	HOG0002280	HOG0002281	HOG0002282	HOG0002283	HOG0002284	HOG0002285	HOG0002286	HOG0002287	HOG0002288	HOG0002289	HOG0002290	HOG0002291	HOG0002292	HOG0002293	HOG0002294	HOG0002295	HOG0002296	HOG0002297	HOG0002298	HOG0002299	HOG0002306	HOG0002309	HOG0002310	HOG0002311	HOG0002312	HOG0002313	HOG0002314	HOG0002316	HOG0002317	HOG0002318	HOG0002319	HOG0002321	HOG0002324	HOG0002325	HOG0002329	HOG0002330	HOG0002331	HOG0002332	HOG0002333	HOG0002334	HOG0002335	HOG0002336	HOG0002337	HOG0002338	HOG0002339	HOG0002341	HOG0002342	HOG0002343	HOG0002346	HOG0002347	HOG0002348	HOG0002349	HOG0002350	HOG0002352	HOG0002355	HOG0002356	HOG0002357	HOG0002358	HOG0002359	HOG0002362	HOG0002365	HOG0002366	HOG0002367	HOG0002368	HOG0002369	HOG0002370	HOG0002371	HOG0002373	HOG0002375	HOG0002376	HOG0002377	HOG0002378	HOG0002379	HOG0002380	HOG0002381	HOG0002383	HOG0002385	HOG0002386	HOG0002387	HOG0002388	HOG0002389	HOG0002390	HOG0002391	HOG0002392	HOG0002393	HOG0002395	HOG0002396	HOG0002399	HOG0002400	HOG0002401	HOG0002402	HOG0002403	HOG0002404	HOG0002406	HOG0002407	HOG0002408	HOG0002410	HOG0002411	HOG0002412	HOG0002413	HOG0002414	HOG0002415	HOG0002416	HOG0002417	HOG0002418	HOG0002419	HOG0002420	HOG0002423	HOG0002424	HOG0002425	HOG0002426	HOG0002427	HOG0002428	HOG0002429	HOG0002430	HOG0002432	HOG0002433	HOG0002434	HOG0002435	HOG0002436	HOG0002437	HOG0002438	HOG0002439	HOG0002440	HOG0002441	HOG0002442	HOG0002443	HOG0002444	HOG0002445	HOG0002446	HOG0002448	HOG0002450	HOG0002451	HOG0002452	HOG0002454	HOG0002455	HOG0002457	HOG0002458	HOG0002459	HOG0002460	HOG0002461	HOG0002463	HOG0002464	HOG0002465	HOG0002466	HOG0002467	HOG0002468	HOG0002469	HOG0002470	HOG0002471	HOG0002472	HOG0002474	HOG0002476	HOG0002477	HOG0002478	HOG0002480	HOG0002481	HOG0002482	HOG0002483	HOG0002484	HOG0002486	HOG0002488	HOG0002489	HOG0002492	HOG0002493	HOG0002494	HOG0002495	HOG0002496	HOG0002497	HOG0002498	HOG0002499	HOG0002500	HOG0002501	HOG0002502	HOG0002503	HOG0002505	HOG0002506	HOG0002508	HOG0002509	HOG0002510	HOG0002511	HOG0002512	HOG0002514	HOG0002515	HOG0002516	HOG0002517	HOG0002518	HOG0002519	HOG0002520	HOG0002521	HOG0002522	HOG0002523	HOG0002524	HOG0002525	HOG0002526	HOG0002527	HOG0002528	HOG0002529	HOG0002530	HOG0002531	HOG0002532	HOG0002535	HOG0002537	HOG0002538	HOG0002539	HOG0002540	HOG0002541	HOG0002542	HOG0002543	HOG0002544	HOG0002545	HOG0002546	HOG0002547	HOG0002548	HOG0002552	HOG0002553	HOG0002554	HOG0002555	HOG0002562	HOG0002563	HOG0002564	HOG0002566	HOG0002567	HOG0002568	HOG0002569	HOG0002570	HOG0002571	HOG0002573	HOG0002574	HOG0002575	HOG0002576	HOG0002577	HOG0002578	HOG0002579	HOG0002581	HOG0002582	HOG0002583	HOG0002584	HOG0002585	HOG0002586	HOG0002587	HOG0002588	HOG0002589	HOG0002590	HOG0002591	HOG0002593	HOG0002594	HOG0002595	HOG0002596	HOG0002597	HOG0002598	HOG0002599	HOG0002600	HOG0002601	HOG0002603	HOG0002605	HOG0002607	HOG0002608	HOG0002609	HOG0002610	HOG0002611	HOG0002612	HOG0002613	HOG0002614	HOG0002616	HOG0002617	HOG0002619	HOG0002620	HOG0002621	HOG0002622	HOG0002623	HOG0002624	HOG0002625	HOG0002626	HOG0002627	HOG0002628	HOG0002629	HOG0002630	HOG0002631	HOG0002632	HOG0002633	HOG0002634	HOG0002635	HOG0002637	HOG0002638	HOG0002639	HOG0002640	HOG0002641	HOG0002642	HOG0002643	HOG0002644	HOG0002645	HOG0002646	HOG0002647	HOG0002648	HOG0002649	HOG0002650	HOG0002651	HOG0002652	HOG0002653	HOG0002655	HOG0002656	HOG0002657	HOG0002661	HOG0002662	HOG0002663	HOG0002664	HOG0002665	HOG0002666	HOG0002667	HOG0002668	HOG0002669	HOG0002670	HOG0002671	HOG0002672	HOG0002673	HOG0002674	HOG0002675	HOG0002676	HOG0002677	HOG0002678	HOG0002679	HOG0002680	HOG0002681	HOG0002682	HOG0002683	HOG0002684	HOG0002685	HOG0002686	HOG0002687	HOG0002688	HOG0002689	HOG0002690	HOG0002691	HOG0002692	HOG0002693	HOG0002694	HOG0002695	HOG0002696	HOG0002697	HOG0002698	HOG0002699	HOG0002700	HOG0002701	HOG0002702	HOG0002703	HOG0002704	HOG0002706	HOG0002707	HOG0002708	HOG0002709	HOG0002710	HOG0002712	HOG0002713	HOG0002714	HOG0002715	HOG0002716	HOG0002720	HOG0002721	HOG0002722	HOG0002724	HOG0002725	HOG0002726	HOG0002727	HOG0002728	HOG0002729	HOG0002730	HOG0002731	HOG0002732	HOG0002733	HOG0002736	HOG0002737	HOG0002738	HOG0002739	HOG0002740	HOG0002741	HOG0002742	HOG0002743	HOG0002744	HOG0002745	HOG0002746	HOG0002747	HOG0002748	HOG0002749	HOG0002750	HOG0002751	HOG0002752	HOG0002754	HOG0002755	HOG0002756	HOG0002757	HOG0002758	HOG0002759	HOG0002760	HOG0002761	HOG0002762	HOG0002763	HOG0002764	HOG0002765	HOG0002767	HOG0002768	HOG0002769	HOG0002770	HOG0002771	HOG0002772	HOG0002773	HOG0002774	HOG0002775	HOG0002776	HOG0002777	HOG0002778	HOG0002779	HOG0002780	HOG0002781	HOG0002782	HOG0002783	HOG0002784	HOG0002785	HOG0002786	HOG0002787	HOG0002788	HOG0002789	HOG0002790	HOG0002792	HOG0002793	HOG0002795	HOG0002796	HOG0002797	HOG0002798	HOG0002799	HOG0002800	HOG0002801	HOG0002802	HOG0002806	HOG0002807	HOG0002808	HOG0002809	HOG0002810	HOG0002812	HOG0002813	HOG0002814	HOG0002819	HOG0002820	HOG0002821	HOG0002822	HOG0002823	HOG0002824	HOG0002825	HOG0002826	HOG0002827	HOG0002828	HOG0002829	HOG0002831	HOG0002832	HOG0002833	HOG0002834	HOG0002835	HOG0002836	HOG0002837	HOG0002838	HOG0002840	HOG0002841	HOG0002842	HOG0002843	HOG0002844	HOG0002845	HOG0002846	HOG0002847	HOG0002849	HOG0002850	HOG0002851	HOG0002852	HOG0002853	HOG0002854	HOG0002855	HOG0002856	HOG0002857	HOG0002858	HOG0002859	HOG0002860	HOG0002861	HOG0002862	HOG0002864	HOG0002865	HOG0002867	HOG0002868	HOG0002869	HOG0002870	HOG0002871	HOG0002872	HOG0002873	HOG0002874	HOG0002875	HOG0002876	HOG0002877	HOG0002878	HOG0002880	HOG0002881	HOG0002882	HOG0002883	HOG0002884	HOG0002885	HOG0002886	HOG0002888	HOG0002889	HOG0002890	HOG0002891	HOG0002893	HOG0002894	HOG0002895	HOG0002896	HOG0002897	HOG0002898	HOG0002899	HOG0002900	HOG0002901	HOG0002902	HOG0002903	HOG0002904	HOG0002905	HOG0002906	HOG0002907	HOG0002910	HOG0002911	HOG0002912	HOG0002914	HOG0002915	HOG0002916	HOG0002917	HOG0002918	HOG0002919	HOG0002920	HOG0002921	HOG0002923	HOG0002924	HOG0002925	HOG0002928	HOG0002938	HOG0002939	HOG0002940	HOG0002941	HOG0002942	HOG0002943	HOG0002944	HOG0002946	HOG0002947	HOG0002950	HOG0002951	HOG0002952	HOG0002953	HOG0002954	HOG0002955	HOG0002956	HOG0002957	HOG0002958	HOG0002959	HOG0002960	HOG0002961	HOG0002962	HOG0002963	HOG0002964	HOG0002965	HOG0002966	HOG0002967	HOG0002968	HOG0002969	HOG0002970	HOG0002971	HOG0002972	HOG0002973	HOG0002974	HOG0002975	HOG0002976	HOG0002977	HOG0002978	HOG0002979	HOG0002980	HOG0002982	HOG0002983	HOG0002984	HOG0002985	HOG0002986	HOG0002987	HOG0002988	HOG0002989	HOG0002991	HOG0002992	HOG0002993	HOG0002994	HOG0002995	HOG0002996	HOG0002997	HOG0002998	HOG0002999	HOG0003000	HOG0003001	HOG0003002	HOG0003003	HOG0003004	HOG0003005	HOG0003007	HOG0003008	HOG0003009	HOG0003010	HOG0003011	HOG0003012	HOG0003013	HOG0003014	HOG0003016	HOG0003017	HOG0003018	HOG0003020	HOG0003021	HOG0003022	HOG0003024	HOG0003026	HOG0003028	HOG0003029	HOG0003030	HOG0003031	HOG0003032	HOG0003033	HOG0003034	HOG0003035	HOG0003036	HOG0003038	HOG0003039	HOG0003040	HOG0003041	HOG0003043	HOG0003044	HOG0003045	HOG0003046	HOG0003047	HOG0003048	HOG0003050	HOG0003051	HOG0003052	HOG0003053	HOG0003055	HOG0003056	HOG0003057	HOG0003058	HOG0003059	HOG0003060	HOG0003062	HOG0003063	HOG0003064	HOG0003065	HOG0003066	HOG0003067	HOG0003068	HOG0003069	HOG0003070	HOG0003071	HOG0003072	HOG0003073	HOG0003074	HOG0003075	HOG0003076	HOG0003077	HOG0003078	HOG0003079	HOG0003080	HOG0003081	HOG0003082	HOG0003083	HOG0003086	HOG0003087	HOG0003089	HOG0003090	HOG0003091	HOG0003092	HOG0003093	HOG0003095	HOG0003096	HOG0003097	HOG0003098	HOG0003099	HOG0003100	HOG0003101	HOG0003102	HOG0003103	HOG0003104	HOG0003105	HOG0003106	HOG0003109	HOG0003111	HOG0003112	HOG0003113	HOG0003114	HOG0003115	HOG0003116	HOG0003118	HOG0003119	HOG0003120	HOG0003121	HOG0003122	HOG0003123	HOG0003125	HOG0003126	HOG0003127	HOG0003128	HOG0003129	HOG0003130	HOG0003131	HOG0003132	HOG0003133	HOG0003134	HOG0003135	HOG0003136	HOG0003137	HOG0003138	HOG0003140	HOG0003141	HOG0003142	HOG0003143	HOG0003144	HOG0003146	HOG0003147	HOG0003148	HOG0003149	HOG0003150	HOG0003151	HOG0003152	HOG0003153	HOG0003154	HOG0003155	HOG0003157	HOG0003158	HOG0003159	HOG0003160	HOG0003161	HOG0003162	HOG0003163	HOG0003164	HOG0003166	HOG0003167	HOG0003168	HOG0003169	HOG0003170	HOG0003171	HOG0003172	HOG0003173	HOG0003175	HOG0003176	HOG0003177	HOG0003179	HOG0003181	HOG0003183	HOG0003184	HOG0003185	HOG0003186	HOG0003188	HOG0003189	HOG0003192	HOG0003193	HOG0003196	HOG0003197	HOG0003198	HOG0003199	HOG0003200	HOG0003201	HOG0003203	HOG0003204	HOG0003205	HOG0003206	HOG0003208	HOG0003209	HOG0003210	HOG0003211	HOG0003212	HOG0003213	HOG0003214	HOG0003215	HOG0003216	HOG0003219	HOG0003220	HOG0003221	HOG0003222	HOG0003223	HOG0003224	HOG0003225	HOG0003226	HOG0003227	HOG0003228	HOG0003229	HOG0003230	HOG0003231	HOG0003232	HOG0003234	HOG0003235	HOG0003236	HOG0003237	HOG0003238	HOG0003239	HOG0003240	HOG0003241	HOG0003242	HOG0003244	HOG0003245	HOG0003246	HOG0003247	HOG0003248	HOG0003249	HOG0003251	HOG0003253	HOG0003254	HOG0003255	HOG0003256	HOG0003257	HOG0003259	HOG0003260	HOG0003262	HOG0003263	HOG0003264	HOG0003265	HOG0003266	HOG0003268	HOG0003269	HOG0003270	HOG0003271	HOG0003272	HOG0003273	HOG0003274	HOG0003275	HOG0003276	HOG0003277	HOG0003278	HOG0003279	HOG0003280	HOG0003281	HOG0003282	HOG0003285	HOG0003286	HOG0003287	HOG0003288	HOG0003289	HOG0003290	HOG0003291	HOG0003292	HOG0003295	HOG0003296	HOG0003297	HOG0003298	HOG0003299	HOG0003300	HOG0003301	HOG0003302	HOG0003303	HOG0003304	HOG0003305	HOG0003306	HOG0003307	HOG0003308	HOG0003310	HOG0003311	HOG0003312	HOG0003313	HOG0003316	HOG0003318	HOG0003319	HOG0003320	HOG0003323	HOG0003325	HOG0003326	HOG0003328	HOG0003329	HOG0003330	HOG0003331	HOG0003332	HOG0003333	HOG0003334	HOG0003335	HOG0003337	HOG0003338	HOG0003340	HOG0003341	HOG0003351	HOG0003352	HOG0003353	HOG0003354	HOG0003355	HOG0003356	HOG0003357	HOG0003358	HOG0003359	HOG0003360	HOG0003361	HOG0003362	HOG0003363	HOG0003364	HOG0003365	HOG0003366	HOG0003367	HOG0003368	HOG0003369	HOG0003370	HOG0003371	HOG0003373	HOG0003374	HOG0003375	HOG0003377	HOG0003378	HOG0003379	HOG0003381	HOG0003382	HOG0003383	HOG0003385	HOG0003386	HOG0003387	HOG0003388	HOG0003389	HOG0003390	HOG0003391	HOG0003392	HOG0003393	HOG0003394	HOG0003395	HOG0003396	HOG0003397	HOG0003398	HOG0003399	HOG0003403	HOG0003404	HOG0003405	HOG0003406	HOG0003407	HOG0003409	HOG0003410	HOG0003411	HOG0003412	HOG0003413	HOG0003414	HOG0003415	HOG0003416	HOG0003417	HOG0003418	HOG0003419	HOG0003420	HOG0003421	HOG0003422	HOG0003423	HOG0003424	HOG0003425	HOG0003426	HOG0003427	HOG0003428	HOG0003430	HOG0003431	HOG0003433	HOG0003434	HOG0003435	HOG0003436	HOG0003437	HOG0003438	HOG0003440	HOG0003442	HOG0003443	HOG0003445	HOG0003446	HOG0003447	HOG0003448	HOG0003449	HOG0003450	HOG0003451	HOG0003453	HOG0003454	HOG0003455	HOG0003456	HOG0003457	HOG0003458	HOG0003459	HOG0003460	HOG0003463	HOG0003464	HOG0003465	HOG0003466	HOG0003467	HOG0003470	HOG0003471	HOG0003472	HOG0003474	HOG0003475	HOG0003476	HOG0003477	HOG0003478	HOG0003479	HOG0003480	HOG0003481	HOG0003483	HOG0003484	HOG0003485	HOG0003487	HOG0003488	HOG0003489	HOG0003490	HOG0003491	HOG0003492	HOG0003493	HOG0003494	HOG0003495	HOG0003496	HOG0003497	HOG0003498	HOG0003500	HOG0003501	HOG0003502	HOG0003503	HOG0003504	HOG0003506	HOG0003507	HOG0003508	HOG0003509	HOG0003510	HOG0003511	HOG0003512	HOG0003513	HOG0003514	HOG0003515	HOG0003516	HOG0003517	HOG0003519	HOG0003522	HOG0003523	HOG0003525	HOG0003526	HOG0003527	HOG0003529	HOG0003532	HOG0003533	HOG0003534	HOG0003535	HOG0003536	HOG0003537	HOG0003539	HOG0003540	HOG0003541	HOG0003542	HOG0003543	HOG0003544	HOG0003545	HOG0003546	HOG0003547	HOG0003548	HOG0003549	HOG0003550	HOG0003551	HOG0003552	HOG0003553	HOG0003554	HOG0003555	HOG0003556	HOG0003557	HOG0003558	HOG0003559	HOG0003560	HOG0003561	HOG0003562	HOG0003563	HOG0003564	HOG0003565	HOG0003566	HOG0003567	HOG0003568	HOG0003569	HOG0003570	HOG0003571	HOG0003572	HOG0003574	HOG0003576	HOG0003577	HOG0003578	HOG0003579	HOG0003580	HOG0003581	HOG0003582	HOG0003583	HOG0003586	HOG0003587	HOG0003588	HOG0003589	HOG0003590	HOG0003591	HOG0003592	HOG0003597	HOG0003598	HOG0003599	HOG0003600	HOG0003601	HOG0003602	HOG0003605	HOG0003606	HOG0003608	HOG0003609	HOG0003611	HOG0003612	HOG0003613	HOG0003614	HOG0003615	HOG0003616	HOG0003617	HOG0003618	HOG0003619	HOG0003620	HOG0003621	HOG0003622	HOG0003623	HOG0003624	HOG0003626	HOG0003627	HOG0003628	HOG0003629	HOG0003630	HOG0003632	HOG0003640	HOG0003643	HOG0003644	HOG0003645	HOG0003647	HOG0003648	HOG0003650	HOG0003652	HOG0003653	HOG0003654	HOG0003656	HOG0003657	HOG0003659	HOG0003660	HOG0003661	HOG0003662	HOG0003663	HOG0003665	HOG0003666	HOG0003667	HOG0003668	HOG0003669	HOG0003670	HOG0003671	HOG0003672	HOG0003673	HOG0003674	HOG0003675	HOG0003676	HOG0003677	HOG0003679	HOG0003680	HOG0003681	HOG0003682	HOG0003684	HOG0003685	HOG0003687	HOG0003688	HOG0003690	HOG0003691	HOG0003693	HOG0003694	HOG0003695	HOG0003696	HOG0003697	HOG0003698	HOG0003700	HOG0003701	HOG0003702	HOG0003703	HOG0003704	HOG0003705	HOG0003706	HOG0003707	HOG0003708	HOG0003709	HOG0003710	HOG0003711	HOG0003712	HOG0003713	HOG0003714	HOG0003715	HOG0003716	HOG0003717	HOG0003718	HOG0003719	HOG0003721	HOG0003722	HOG0003723	HOG0003727	HOG0003728	HOG0003729	HOG0003730	HOG0003731	HOG0003732	HOG0003733	HOG0003735	HOG0003736	HOG0003737	HOG0003738	HOG0003739	HOG0003740	HOG0003741	HOG0003742	HOG0003743	HOG0003744	HOG0003745	HOG0003747	HOG0003749	HOG0003750	HOG0003751	HOG0003752	HOG0003753	HOG0003754	HOG0003755	HOG0003756	HOG0003757	HOG0003758	HOG0003759	HOG0003760	HOG0003762	HOG0003763	HOG0003764	HOG0003765	HOG0003767	HOG0003768	HOG0003770	HOG0003771	HOG0003772	HOG0003773	HOG0003774	HOG0003775	HOG0003776	HOG0003777	HOG0003778	HOG0003779	HOG0003780	HOG0003782	HOG0003783	HOG0003784	HOG0003785	HOG0003786	HOG0003787	HOG0003788	HOG0003789	HOG0003790	HOG0003791	HOG0003793	HOG0003794	HOG0003795	HOG0003796	HOG0003797	HOG0003798	HOG0003800	HOG0003801	HOG0003802	HOG0003803	HOG0003804	HOG0003806	HOG0003807	HOG0003809	HOG0003810	HOG0003811	HOG0003812	HOG0003813	HOG0003814	HOG0003815	HOG0003816	HOG0003819	HOG0003820	HOG0003821	HOG0003822	HOG0003823	HOG0003824	HOG0003825	HOG0003826	HOG0003827	HOG0003829	HOG0003830	HOG0003831	HOG0003832	HOG0003833	HOG0003834	HOG0003835	HOG0003836	HOG0003837	HOG0003838	HOG0003839	HOG0003840	HOG0003841	HOG0003842	HOG0003843	HOG0003845	HOG0003846	HOG0003847	HOG0003848	HOG0003850	HOG0003851	HOG0003852	HOG0003853	HOG0003854	HOG0003858	HOG0003859	HOG0003860	HOG0003861	HOG0003862	HOG0003864	HOG0003866	HOG0003867	HOG0003868	HOG0003869	HOG0003870	HOG0003871	HOG0003872	HOG0003873	HOG0003874	HOG0003875	HOG0003876	HOG0003877	HOG0003878	HOG0003879	HOG0003880	HOG0003881	HOG0003882	HOG0003883	HOG0003884	HOG0003887	HOG0003888	HOG0003889	HOG0003890	HOG0003891	HOG0003892	HOG0003893	HOG0003894	HOG0003896	HOG0003897	HOG0003899	HOG0003900	HOG0003901	HOG0003902	HOG0003903	HOG0003904	HOG0003905	HOG0003906	HOG0003907	HOG0003908	HOG0003909	HOG0003910	HOG0003912	HOG0003913	HOG0003916	HOG0003919	HOG0003921	HOG0003922	HOG0003923	HOG0003925	HOG0003927	HOG0003928	HOG0003929	HOG0003930	HOG0003932	HOG0003933	HOG0003936	HOG0003938	HOG0003939	HOG0003940	HOG0003949	HOG0003950	HOG0003951	HOG0003952	HOG0003953	HOG0003954	HOG0003955	HOG0003956	HOG0003957	HOG0003958	HOG0003959	HOG0003961	HOG0003962	HOG0003963	HOG0003964	HOG0003965	HOG0003967	HOG0003969	HOG0003970	HOG0003971	HOG0003972	HOG0003973	HOG0003977	HOG0003978	HOG0003979	HOG0003984	HOG0003986	HOG0003988	HOG0003989	HOG0003990	HOG0003991	HOG0003992	HOG0003993	HOG0003994	HOG0003995	HOG0003998	HOG0004000	HOG0004001	HOG0004002	HOG0004004	HOG0004006	HOG0004007	HOG0004008	HOG0004009	HOG0004010	HOG0004011	HOG0004012	HOG0004013	HOG0004015	HOG0004016	HOG0004018	HOG0004019	HOG0004020	HOG0004021	HOG0004022	HOG0004023	HOG0004024	HOG0004025	HOG0004026	HOG0004027	HOG0004028	HOG0004029	HOG0004031	HOG0004032	HOG0004033	HOG0004034	HOG0004035	HOG0004036	HOG0004037	HOG0004038	HOG0004039	HOG0004041	HOG0004042	HOG0004043	HOG0004044	HOG0004046	HOG0004047	HOG0004048	HOG0004049	HOG0004050	HOG0004051	HOG0004052	HOG0004054	HOG0004055	HOG0004056	HOG0004057	HOG0004058	HOG0004060	HOG0004061	HOG0004062	HOG0004063	HOG0004064	HOG0004065	HOG0004066	HOG0004067	HOG0004068	HOG0004070	HOG0004071	HOG0004072	HOG0004073	HOG0004074	HOG0004076	HOG0004077	HOG0004078	HOG0004079	HOG0004081	HOG0004082	HOG0004083	HOG0004085	HOG0004087	HOG0004088	HOG0004089	HOG0004094	HOG0004095	HOG0004096	HOG0004097	HOG0004099	HOG0004100	HOG0004102	HOG0004103	HOG0004104	HOG0004105	HOG0004106	HOG0004108	HOG0004109	HOG0004112	HOG0004113	HOG0004114	HOG0004115	HOG0004116	HOG0004119	HOG0004120	HOG0004121	HOG0004122	HOG0004123	HOG0004125	HOG0004126	HOG0004127	HOG0004129	HOG0004130	HOG0004131	HOG0004132	HOG0004133	HOG0004134	HOG0004135	HOG0004136	HOG0004137	HOG0004138	HOG0004140	HOG0004141	HOG0004142	HOG0004143	HOG0004144	HOG0004145	HOG0004146	HOG0004147	HOG0004148	HOG0004149	HOG0004150	HOG0004151	HOG0004152	HOG0004153	HOG0004154	HOG0004156	HOG0004157	HOG0004158	HOG0004159	HOG0004160	HOG0004161	HOG0004167	HOG0004169	HOG0004170	HOG0004171	HOG0004172	HOG0004173	HOG0004174	HOG0004175	HOG0004176	HOG0004177	HOG0004178	HOG0004179	HOG0004180	HOG0004181	HOG0004189	HOG0004197	HOG0004198	HOG0004200	HOG0004201	HOG0004203	HOG0004204	HOG0004205	HOG0004206	HOG0004208	HOG0004209	HOG0004210	HOG0004212	HOG0004213	HOG0004215	HOG0004217	HOG0004218	HOG0004219	HOG0004220	HOG0004222	HOG0004223	HOG0004224	HOG0004226	HOG0004227	HOG0004228	HOG0004230	HOG0004231	HOG0004232	HOG0004234	HOG0004235	HOG0004237	HOG0004238	HOG0004239	HOG0004240	HOG0004243	HOG0004244	HOG0004245	HOG0004246	HOG0004247	HOG0004248	HOG0004251	HOG0004254	HOG0004255	HOG0004256	HOG0004257	HOG0004259	HOG0004260	HOG0004261	HOG0004262	HOG0004264	HOG0004267	HOG0004268	HOG0004269	HOG0004270	HOG0004271	HOG0004273	HOG0004274	HOG0004275	HOG0004276	HOG0004277	HOG0004278	HOG0004279	HOG0004280	HOG0004281	HOG0004282	HOG0004283	HOG0004284	HOG0004285	HOG0004286	HOG0004287	HOG0004288	HOG0004289	HOG0004290	HOG0004293	HOG0004294	HOG0004295	HOG0004296	HOG0004297	HOG0004298	HOG0004299	HOG0004300	HOG0004301	HOG0004302	HOG0004303	HOG0004305	HOG0004306	HOG0004307	HOG0004308	HOG0004309	HOG0004310	HOG0004311	HOG0004312	HOG0004314	HOG0004315	HOG0004317	HOG0004318	HOG0004319	HOG0004320	HOG0004321	HOG0004322	HOG0004323	HOG0004324	HOG0004326	HOG0004327	HOG0004329	HOG0004332	HOG0004334	HOG0004338	HOG0004339	HOG0004340	HOG0004341	HOG0004342	HOG0004343	HOG0004344	HOG0004345	HOG0004346	HOG0004347	HOG0004348	HOG0004349	HOG0004350	HOG0004351	HOG0004352	HOG0004353	HOG0004354	HOG0004355	HOG0004356	HOG0004357	HOG0004359	HOG0004360	HOG0004361	HOG0004362	HOG0004363	HOG0004364	HOG0004365	HOG0004366	HOG0004367	HOG0004369	HOG0004370	HOG0004371	HOG0004373	HOG0004374	HOG0004375	HOG0004376	HOG0004377	HOG0004379	HOG0004381	HOG0004382	HOG0004383	HOG0004384	HOG0004385	HOG0004386	HOG0004387	HOG0004390	HOG0004391	HOG0004392	HOG0004393	HOG0004395	HOG0004399	HOG0004400	HOG0004401	HOG0004402	HOG0004403	HOG0004404	HOG0004405	HOG0004406	HOG0004407	HOG0004408	HOG0004409	HOG0004410	HOG0004411	HOG0004413	HOG0004420	HOG0004425	HOG0004426	HOG0004427	HOG0004428	HOG0004429	HOG0004431	HOG0004432	HOG0004433	HOG0004435	HOG0004436	HOG0004437	HOG0004438	HOG0004439	HOG0004440	HOG0004441	HOG0004442	HOG0004443	HOG0004444	HOG0004445	HOG0004446	HOG0004447	HOG0004448	HOG0004449	HOG0004450	HOG0004452	HOG0004453	HOG0004454	HOG0004457	HOG0004458	HOG0004459	HOG0004460	HOG0004461	HOG0004462	HOG0004463	HOG0004465	HOG0004466	HOG0004468	HOG0004469	HOG0004470	HOG0004472	HOG0004473	HOG0004481	HOG0004482	HOG0004484	HOG0004485	HOG0004486	HOG0004487	HOG0004488	HOG0004489	HOG0004490	HOG0004491	HOG0004492	HOG0004493	HOG0004494	HOG0004495	HOG0004496	HOG0004497	HOG0004499	HOG0004501	HOG0004503	HOG0004504	HOG0004505	HOG0004506	HOG0004507	HOG0004511	HOG0004512	HOG0004513	HOG0004514	HOG0004515	HOG0004516	HOG0004517	HOG0004518	HOG0004519	HOG0004521	HOG0004522	HOG0004523	HOG0004524	HOG0004525	HOG0004526	HOG0004527	HOG0004528	HOG0004529	HOG0004531	HOG0004532	HOG0004533	HOG0004534	HOG0004535	HOG0004536	HOG0004537	HOG0004539	HOG0004540	HOG0004542	HOG0004543	HOG0004544	HOG0004545	HOG0004546	HOG0004547	HOG0004549	HOG0004553	HOG0004555	HOG0004556	HOG0004559	HOG0004563	HOG0004564	HOG0004566	HOG0004567	HOG0004568	HOG0004569	HOG0004589	HOG0004590	HOG0004591	HOG0004592	HOG0004593	HOG0004594	HOG0004595	HOG0004596	HOG0004597	HOG0004598	HOG0004599	HOG0004602	HOG0004604	HOG0004606	HOG0004607	HOG0004608	HOG0004609	HOG0004610	HOG0004611	HOG0004613	HOG0004614	HOG0004615	HOG0004616	HOG0004617	HOG0004618	HOG0004619	HOG0004620	HOG0004621	HOG0004622	HOG0004623	HOG0004624	HOG0004625	HOG0004626	HOG0004627	HOG0004628	HOG0004629	HOG0004630	HOG0004631	HOG0004632	HOG0004633	HOG0004634	HOG0004635	HOG0004636	HOG0004637	HOG0004638	HOG0004641	HOG0004642	HOG0004643	HOG0004645	HOG0004646	HOG0004651	HOG0004652	HOG0004653	HOG0004654	HOG0004655	HOG0004657	HOG0004658	HOG0004659	HOG0004660	HOG0004661	HOG0004662	HOG0004665	HOG0004667	HOG0004668	HOG0004671	HOG0004673	HOG0004674	HOG0004675	HOG0004677	HOG0004680	HOG0004681	HOG0004683	HOG0004684	HOG0004688	HOG0004689	HOG0004690	HOG0004691	HOG0004692	HOG0004694	HOG0004696	HOG0004697	HOG0004698	HOG0004699	HOG0004700	HOG0004702	HOG0004703	HOG0004704	HOG0004705	HOG0004706	HOG0004707	HOG0004711	HOG0004712	HOG0004714	HOG0004733	HOG0004734	HOG0004735	HOG0004736	HOG0004738	HOG0004739	HOG0004740	HOG0004741	HOG0004743	HOG0004744	HOG0004745	HOG0004747	HOG0004748	HOG0004749	HOG0004751	HOG0004752	HOG0004753	HOG0004754	HOG0004755	HOG0004757	HOG0004759	HOG0004760	HOG0004761	HOG0004762	HOG0004763	HOG0004767	HOG0004771	HOG0004773	HOG0004780	HOG0004781	HOG0004783	HOG0004785	HOG0004789	HOG0004790	HOG0004792	HOG0004793	HOG0004794	HOG0004796	HOG0004797	HOG0004798	HOG0004799	HOG0004801	HOG0004803	HOG0004804	HOG0004806	HOG0004807	HOG0004808	HOG0004812	HOG0004815	HOG0004816	HOG0004818	HOG0004819	HOG0004821	HOG0004822	HOG0004823	HOG0004825	HOG0004826	HOG0004827	HOG0004830	HOG0004831	HOG0004832	HOG0004833	HOG0004835	HOG0004836	HOG0004837	HOG0004838	HOG0004839	HOG0004841	HOG0004848	HOG0004850	HOG0004851	HOG0004852	HOG0004853	HOG0004854	HOG0004855	HOG0004857	HOG0004858	HOG0004859	HOG0004860	HOG0004861	HOG0004862	HOG0004864	HOG0004865	HOG0004867	HOG0004868	HOG0004871	HOG0004872	HOG0004875	HOG0004876	HOG0004877	HOG0004878	HOG0004879	HOG0004880	HOG0004881	HOG0004882	HOG0004884	HOG0004885	HOG0004886	HOG0004887	HOG0004892	HOG0004893	HOG0004895	HOG0004900	HOG0004901	HOG0004903	HOG0004904	HOG0004905	HOG0004906	HOG0004907	HOG0004909	HOG0004910	HOG0004912	HOG0004913	HOG0004915	HOG0004916	HOG0004919	HOG0004920	HOG0004922	HOG0004923	HOG0004924	HOG0004925	HOG0004926	HOG0004937	HOG0004939	HOG0004940	HOG0004941	HOG0004942	HOG0004944	HOG0004945	HOG0004946	HOG0004947	HOG0004949	HOG0004950	HOG0004951	HOG0004952	HOG0004953	HOG0004954	HOG0004955	HOG0004956	HOG0004958	HOG0004961	HOG0004963	HOG0004964	HOG0004965	HOG0004966	HOG0004967	HOG0004968	HOG0004969	HOG0004970	HOG0004971	HOG0004972	HOG0004974	HOG0004977	HOG0004978	HOG0004979	HOG0004981	HOG0004982	HOG0004983	HOG0004984	HOG0004987	HOG0004988	HOG0004989	HOG0004990	HOG0004993	HOG0004994	HOG0004995	HOG0004998	HOG0005000	HOG0005003	HOG0005005	HOG0005006	HOG0005007	HOG0005008	HOG0005009	HOG0005010	HOG0005011	HOG0005012	HOG0005013	HOG0005014	HOG0005023	HOG0005024	HOG0005025	HOG0005027	HOG0005028	HOG0005029	HOG0005030	HOG0005031	HOG0005034	HOG0005035	HOG0005036	HOG0005037	HOG0005038	HOG0005039	HOG0005041	HOG0005043	HOG0005044	HOG0005046	HOG0005047	HOG0005048	HOG0005049	HOG0005050	HOG0005051	HOG0005052	HOG0005053	HOG0005054	HOG0005055	HOG0005056	HOG0005058	HOG0005059	HOG0005062	HOG0005063	HOG0005065	HOG0005066	HOG0005067	HOG0005068	HOG0005069	HOG0005070	HOG0005071	HOG0005074	HOG0005076	HOG0005085	HOG0005086	HOG0005087	HOG0005088	HOG0005089	HOG0005094	HOG0005095	HOG0005096	HOG0005097	HOG0005099	HOG0005100	HOG0005102	HOG0005103	HOG0005104	HOG0005105	HOG0005108	HOG0005109	HOG0005110	HOG0005111	HOG0005112	HOG0005114	HOG0005116	HOG0005118	HOG0005120	HOG0005121	HOG0005122	HOG0005123	HOG0005124	HOG0005126	HOG0005128	HOG0005129	HOG0005130	HOG0005131	HOG0005133	HOG0005135	HOG0005136	HOG0005144	HOG0005145	HOG0005146	HOG0005151	HOG0005152	HOG0005163	HOG0005164	HOG0005167	HOG0005169	HOG0005172	HOG0005174	HOG0005176	HOG0005177	HOG0005179	HOG0005183	HOG0005184	HOG0005185	HOG0005187	HOG0005188	HOG0005189	HOG0005190	HOG0005192	HOG0005193	HOG0005195	HOG0005199	HOG0005200	HOG0005201	HOG0005203	HOG0005204	HOG0005212	HOG0005216	HOG0005218	HOG0005220	HOG0005223	HOG0005224	HOG0005227	HOG0005228	HOG0005229	HOG0005230	HOG0005242	HOG0005243	HOG0005244	HOG0005246	HOG0005247	HOG0005250	HOG0005252	HOG0005253	HOG0005254	HOG0005258	HOG0005259	HOG0005260	HOG0005261	HOG0005263	HOG0005264	HOG0005265	HOG0005266	HOG0005267	HOG0005268	HOG0005271	HOG0005273	HOG0005276	HOG0005277	HOG0005278	HOG0005280	HOG0005282	HOG0005284	HOG0005285	HOG0005286	HOG0005287	HOG0005288	HOG0005291	HOG0005295	HOG0005296	HOG0005297	HOG0005298	HOG0005300	HOG0005304	HOG0005306	HOG0005307	HOG0005309	HOG0005320	HOG0005321	HOG0005322	HOG0005323	HOG0005325	HOG0005326	HOG0005328	HOG0005331	HOG0005333	HOG0005334	HOG0005336	HOG0005337	HOG0005338	HOG0005339	HOG0005340	HOG0005341	HOG0005342	HOG0005344	HOG0005346	HOG0005348	HOG0005350	HOG0005351	HOG0005353	HOG0005354	HOG0005355	HOG0005357	HOG0005358	HOG0005359	HOG0005363	HOG0005364	HOG0005365	HOG0005366	HOG0005371	HOG0005372	HOG0005374	HOG0005375	HOG0005376	HOG0005377	HOG0005378	HOG0005379	HOG0005386	HOG0005390	HOG0005391	HOG0005392	HOG0005393	HOG0005394	HOG0005395	HOG0005397	HOG0005398	HOG0005399	HOG0005400	HOG0005401	HOG0005403	HOG0005410	HOG0005411	HOG0005412	HOG0005415	HOG0005417	HOG0005419	HOG0005420	HOG0005421	HOG0005422	HOG0005423	HOG0005424	HOG0005425	HOG0005428	HOG0005430	HOG0005431	HOG0005432	HOG0005434	HOG0005435	HOG0005436	HOG0005437	HOG0005438	HOG0005441	HOG0005442	HOG0005443	HOG0005445	HOG0005446	HOG0005447	HOG0005448	HOG0005449	HOG0005450	HOG0005451	HOG0005453	HOG0005454	HOG0005455	HOG0005456	HOG0005457	HOG0005458	HOG0005460	HOG0005472	HOG0005475	HOG0005476	HOG0005477	HOG0005480	HOG0005487	HOG0005493	HOG0005496	HOG0005498	HOG0005501	HOG0005505	HOG0005510	HOG0005519	HOG0005520	HOG0005522	HOG0005526	HOG0005529	HOG0005531	HOG0005532	HOG0005534	HOG0005536	HOG0005542	HOG0005543	HOG0005545	HOG0005546	HOG0005547	HOG0005548	HOG0005550	HOG0005551	HOG0005554	HOG0005557	HOG0005558	HOG0005559	HOG0005560	HOG0005562	HOG0005563	HOG0005564	HOG0005566	HOG0005569	HOG0005571	HOG0005573	HOG0005578	HOG0005579	HOG0005580	HOG0005582	HOG0005585	HOG0005597	HOG0005598	HOG0005602	HOG0005603	HOG0005604	HOG0005605	HOG0005607	HOG0005608	HOG0005609	HOG0005610	HOG0005611	HOG0005616	HOG0005618	HOG0005619	HOG0005620	HOG0005621	HOG0005622	HOG0005623	HOG0005624	HOG0005625	HOG0005626	HOG0005627	HOG0005628	HOG0005629	HOG0005630	HOG0005631	HOG0005633	HOG0005634	HOG0005635	HOG0005638	HOG0005639	HOG0005640	HOG0005641	HOG0005642	HOG0005643	HOG0005646	HOG0005652	HOG0005655	HOG0005657	HOG0005659	HOG0005661	HOG0005662	HOG0005663	HOG0005664	HOG0005665	HOG0005666	HOG0005667	HOG0005668	HOG0005669	HOG0005671	HOG0005672	HOG0005674	HOG0005675	HOG0005676	HOG0005679	HOG0005680	HOG0005681	HOG0005682	HOG0005685	HOG0005686	HOG0005687	HOG0005688	HOG0005689	HOG0005690	HOG0005691	HOG0005692	HOG0005695	HOG0005698	HOG0005699	HOG0005700	HOG0005701	HOG0005702	HOG0005703	HOG0005706	HOG0005707	HOG0005708	HOG0005711	HOG0005713	HOG0005714	HOG0005716	HOG0005717	HOG0005718	HOG0005719	HOG0005721	HOG0005722	HOG0005723	HOG0005724	HOG0005725	HOG0005726	HOG0005727	HOG0005728	HOG0005729	HOG0005730	HOG0005732	HOG0005733	HOG0005734	HOG0005735	HOG0005736	HOG0005737	HOG0005739	HOG0005740	HOG0005742	HOG0005743	HOG0005744	HOG0005746	HOG0005747	HOG0005770	HOG0005771	HOG0005773	HOG0005774	HOG0005775	HOG0005776	HOG0005778	HOG0005779	HOG0005780	HOG0005781	HOG0005782	HOG0005783	HOG0005788	HOG0005789	HOG0005790	HOG0005792	HOG0005793	HOG0005794	HOG0005795	HOG0005796	HOG0005798	HOG0005799	HOG0005801	HOG0005802	HOG0005803	HOG0005806	HOG0005809	HOG0005813	HOG0005814	HOG0005815	HOG0005824	HOG0005825	HOG0005826	HOG0005828	HOG0005829	HOG0005833	HOG0005834	HOG0005836	HOG0005838	HOG0005839	HOG0005840	HOG0005841	HOG0005842	HOG0005843	HOG0005845	HOG0005847	HOG0005848	HOG0005849	HOG0005850	HOG0005851	HOG0005853	HOG0005857	HOG0005859	HOG0005860	HOG0005863	HOG0005864	HOG0005865	HOG0005866	HOG0005867	HOG0005868	HOG0005869	HOG0005873	HOG0005875	HOG0005876	HOG0005877	HOG0005878	HOG0005879	HOG0005882	HOG0005883	HOG0005884	HOG0005885	HOG0005887	HOG0005888	HOG0005890	HOG0005891	HOG0005893	HOG0005894	HOG0005895	HOG0005896	HOG0005898	HOG0005899	HOG0005900	HOG0005902	HOG0005903	HOG0005904	HOG0005905	HOG0005907	HOG0005908	HOG0005909	HOG0005910	HOG0005911	HOG0005912	HOG0005913	HOG0005914	HOG0005915	HOG0005916	HOG0005917	HOG0005918	HOG0005919	HOG0005921	HOG0005922	HOG0005923	HOG0005924	HOG0005925	HOG0005926	HOG0005928	HOG0005929	HOG0005933	HOG0005934	HOG0005935	HOG0005936	HOG0005937	HOG0005938	HOG0005941	HOG0005942	HOG0005943	HOG0005944	HOG0005945	HOG0005946	HOG0005947	HOG0005950	HOG0005951	HOG0005952	HOG0005953	HOG0005955	HOG0005956	HOG0005957	HOG0005958	HOG0005959	HOG0005960	HOG0005961	HOG0005962	HOG0005963	HOG0005964	HOG0005965	HOG0005966	HOG0005968	HOG0005969	HOG0005970	HOG0005973	HOG0005975	HOG0005976	HOG0005977	HOG0005978	HOG0005979	HOG0005980	HOG0005982	HOG0005984	HOG0005985	HOG0005991	HOG0005992	HOG0005993	HOG0006012	HOG0006014	HOG0006015	HOG0006016	HOG0006017	HOG0006020	HOG0006022	HOG0006023	HOG0006025	HOG0006026	HOG0006028	HOG0006030	HOG0006031	HOG0006032	HOG0006033	HOG0006035	HOG0006036	HOG0006037	HOG0006038	HOG0006040	HOG0006042	HOG0006043	HOG0006044	HOG0006045	HOG0006046	HOG0006047	HOG0006048	HOG0006049	HOG0006050	HOG0006051	HOG0006053	HOG0006055	HOG0006056	HOG0006057	HOG0006059	HOG0006060	HOG0006061	HOG0006062	HOG0006063	HOG0006064	HOG0006066	HOG0006069	HOG0006070	HOG0006071	HOG0006072	HOG0006073	HOG0006077	HOG0006079	HOG0006080	HOG0006082	HOG0006083	HOG0006084	HOG0006085	HOG0006086	HOG0006088	HOG0006091	HOG0006092	HOG0006094	HOG0006095	HOG0006096	HOG0006097	HOG0006099	HOG0006100	HOG0006101	HOG0006102	HOG0006103	HOG0006104	HOG0006106	HOG0006107	HOG0006108	HOG0006109	HOG0006110	HOG0006111	HOG0006112	HOG0006113	HOG0006114	HOG0006116	HOG0006117	HOG0006118	HOG0006119	HOG0006120	HOG0006121	HOG0006122	HOG0006124	HOG0006126	HOG0006127	HOG0006129	HOG0006130	HOG0006131	HOG0006132	HOG0006134	HOG0006135	HOG0006136	HOG0006138	HOG0006139	HOG0006141	HOG0006142	HOG0006143	HOG0006145	HOG0006147	HOG0006151	HOG0006152	HOG0006153	HOG0006155	HOG0006156	HOG0006157	HOG0006159	HOG0006160	HOG0006161	HOG0006162	HOG0006163	HOG0006164	HOG0006167	HOG0006168	HOG0006169	HOG0006170	HOG0006171	HOG0006172	HOG0006173	HOG0006174	HOG0006175	HOG0006176	HOG0006178	HOG0006179	HOG0006180	HOG0006181	HOG0006183	HOG0006187	HOG0006188	HOG0006189	HOG0006190	HOG0006191	HOG0006193	HOG0006194	HOG0006197	HOG0006198	HOG0006199	HOG0006200	HOG0006201	HOG0006202	HOG0006203	HOG0006204	HOG0006205	HOG0006206	HOG0006210	HOG0006212	HOG0006213	HOG0006214	HOG0006215	HOG0006216	HOG0006217	HOG0006218	HOG0006219	HOG0006222	HOG0006223	HOG0006224	HOG0006226	HOG0006227	HOG0006229	HOG0006231	HOG0006232	HOG0006233	HOG0006235	HOG0006236	HOG0006237	HOG0006238	HOG0006239	HOG0006240	HOG0006241	HOG0006242	HOG0006243	HOG0006244	HOG0006245	HOG0006246	HOG0006247	HOG0006248	HOG0006249	HOG0006250	HOG0006251	HOG0006252	HOG0006253	HOG0006254	HOG0006255	HOG0006257	HOG0006258	HOG0006259	HOG0006261	HOG0006262	HOG0006263	HOG0006264	HOG0006266	HOG0006267	HOG0006268	HOG0006270	HOG0006271	HOG0006274	HOG0006275	HOG0006280	HOG0006281	HOG0006282	HOG0006283	HOG0006284	HOG0006285	HOG0006286	HOG0006287	HOG0006288	HOG0006290	HOG0006291	HOG0006295	HOG0006296	HOG0006297	HOG0006298	HOG0006302	HOG0006304	HOG0006305	HOG0006306	HOG0006307	HOG0006308	HOG0006310	HOG0006311	HOG0006314	HOG0006315	HOG0006316	HOG0006317	HOG0006319	HOG0006321	HOG0006322	HOG0006323	HOG0006325	HOG0006326	HOG0006327	HOG0006328	HOG0006330	HOG0006331	HOG0006332	HOG0006335	HOG0006336	HOG0006337	HOG0006338	HOG0006339	HOG0006341	HOG0006345	HOG0006346	HOG0006347	HOG0006348	HOG0006349	HOG0006350	HOG0006351	HOG0006352	HOG0006353	HOG0006354	HOG0006356	HOG0006357	HOG0006360	HOG0006361	HOG0006362	HOG0006363	HOG0006364	HOG0006365	HOG0006366	HOG0006369	HOG0006370	HOG0006372	HOG0006373	HOG0006374	HOG0006376	HOG0006378	HOG0006379	HOG0006380	HOG0006381	HOG0006382	HOG0006383	HOG0006385	HOG0006386	HOG0006387	HOG0006388	HOG0006389	HOG0006390	HOG0006391	HOG0006408	HOG0006409	HOG0006410	HOG0006411	HOG0006412	HOG0006413	HOG0006414	HOG0006415	HOG0006416	HOG0006417	HOG0006418	HOG0006419	HOG0006420	HOG0006421	HOG0006423	HOG0006424	HOG0006425	HOG0006426	HOG0006427	HOG0006428	HOG0006429	HOG0006430	HOG0006431	HOG0006432	HOG0006433	HOG0006434	HOG0006436	HOG0006437	HOG0006438	HOG0006439	HOG0006443	HOG0006444	HOG0006446	HOG0006447	HOG0006449	HOG0006450	HOG0006451	HOG0006452	HOG0006454	HOG0006455	HOG0006456	HOG0006458	HOG0006459	HOG0006460	HOG0006462	HOG0006463	HOG0006464	HOG0006465	HOG0006466	HOG0006467	HOG0006468	HOG0006470	HOG0006472	HOG0006473	HOG0006474	HOG0006475	HOG0006476	HOG0006477	HOG0006480	HOG0006481	HOG0006482	HOG0006483	HOG0006484	HOG0006486	HOG0006487	HOG0006488	HOG0006489	HOG0006490	HOG0006493	HOG0006495	HOG0006496	HOG0006497	HOG0006498	HOG0006499	HOG0006500	HOG0006501	HOG0006502	HOG0006503	HOG0006506	HOG0006508	HOG0006511	HOG0006512	HOG0006513	HOG0006514	HOG0006515	HOG0006516	HOG0006517	HOG0006519	HOG0006521	HOG0006522	HOG0006523	HOG0006524	HOG0006525	HOG0006526	HOG0006528	HOG0006529	HOG0006530	HOG0006532	HOG0006533	HOG0006534	HOG0006537	HOG0006539	HOG0006540	HOG0006542	HOG0006543	HOG0006545	HOG0006550	HOG0006551	HOG0006552	HOG0006555	HOG0006556	HOG0006557	HOG0006560	HOG0006561	HOG0006562	HOG0006565	HOG0006566	HOG0006567	HOG0006568	HOG0006569	HOG0006570	HOG0006571	HOG0006572	HOG0006573	HOG0006574	HOG0006575	HOG0006576	HOG0006577	HOG0006578	HOG0006579	HOG0006580	HOG0006581	HOG0006583	HOG0006584	HOG0006586	HOG0006587	HOG0006588	HOG0006589	HOG0006590	HOG0006594	HOG0006595	HOG0006596	HOG0006597	HOG0006599	HOG0006600	HOG0006603	HOG0006605	HOG0006606	HOG0006608	HOG0006610	HOG0006611	HOG0006612	HOG0006613	HOG0006615	HOG0006616	HOG0006617	HOG0006618	HOG0006619	HOG0006621	HOG0006622	HOG0006624	HOG0006626	HOG0006627	HOG0006628	HOG0006629	HOG0006630	HOG0006631	HOG0006632	HOG0006633	HOG0006635	HOG0006636	HOG0006638	HOG0006639	HOG0006640	HOG0006641	HOG0006643	HOG0006644	HOG0006645	HOG0006646	HOG0006647	HOG0006649	HOG0006650	HOG0006651	HOG0006652	HOG0006653	HOG0006654	HOG0006655	HOG0006657	HOG0006659	HOG0006660	HOG0006661	HOG0006662	HOG0006663	HOG0006664	HOG0006665	HOG0006666	HOG0006667	HOG0006668	HOG0006670	HOG0006671	HOG0006672	HOG0006673	HOG0006674	HOG0006678	HOG0006679	HOG0006680	HOG0006681	HOG0006682	HOG0006683	HOG0006684	HOG0006685	HOG0006686	HOG0006689	HOG0006690	HOG0006691	HOG0006692	HOG0006693	HOG0006694	HOG0006695	HOG0006697	HOG0006698	HOG0006699	HOG0006703	HOG0006704	HOG0006707	HOG0006708	HOG0006709	HOG0006710	HOG0006711	HOG0006712	HOG0006713	HOG0006714	HOG0006715	HOG0006716	HOG0006717	HOG0006718	HOG0006722	HOG0006723	HOG0006724	HOG0006725	HOG0006726	HOG0006727	HOG0006729	HOG0006732	HOG0006733	HOG0006737	HOG0006740	HOG0006741	HOG0006742	HOG0006743	HOG0006744	HOG0006745	HOG0006746	HOG0006747	HOG0006748	HOG0006749	HOG0006750	HOG0006752	HOG0006753	HOG0006755	HOG0006756	HOG0006757	HOG0006758	HOG0006760	HOG0006762	HOG0006763	HOG0006765	HOG0006767	HOG0006768	HOG0006769	HOG0006770	HOG0006771	HOG0006772	HOG0006773	HOG0006774	HOG0006775	HOG0006776	HOG0006777	HOG0006782	HOG0006783	HOG0006784	HOG0006786	HOG0006787	HOG0006788	HOG0006790	HOG0006791	HOG0006792	HOG0006794	HOG0006795	HOG0006796	HOG0006797	HOG0006799	HOG0006801	HOG0006802	HOG0006805	HOG0006806	HOG0006807	HOG0006808	HOG0006809	HOG0006810	HOG0006811	HOG0006812	HOG0006813	HOG0006814	HOG0006815	HOG0006816	HOG0006818	HOG0006819	HOG0006820	HOG0006822	HOG0006823	HOG0006824	HOG0006825	HOG0006826	HOG0006827	HOG0006828	HOG0006829	HOG0006831	HOG0006832	HOG0006833	HOG0006834	HOG0006835	HOG0006836	HOG0006838	HOG0006840	HOG0006841	HOG0006844	HOG0006845	HOG0006846	HOG0006847	HOG0006848	HOG0006852	HOG0006855	HOG0006859	HOG0006860	HOG0006861	HOG0006862	HOG0006865	HOG0006866	HOG0006867	HOG0006868	HOG0006869	HOG0006870	HOG0006871	HOG0006873	HOG0006874	HOG0006876	HOG0006877	HOG0006879	HOG0006880	HOG0006881	HOG0006882	HOG0006883	HOG0006884	HOG0006885	HOG0006887	HOG0006889	HOG0006890	HOG0006891	HOG0006893	HOG0006894	HOG0006895	HOG0006896	HOG0006897	HOG0006898	HOG0006899	HOG0006900	HOG0006901	HOG0006902	HOG0006903	HOG0006905	HOG0006906	HOG0006907	HOG0006908	HOG0006909	HOG0006910	HOG0006912	HOG0006913	HOG0006915	HOG0006916	HOG0006917	HOG0006918	HOG0006919	HOG0006920	HOG0006921	HOG0006922	HOG0006924	HOG0006925	HOG0006927	HOG0006929	HOG0006930	HOG0006931	HOG0006932	HOG0006933	HOG0006934	HOG0006935	HOG0006936	HOG0006939	HOG0006941	HOG0006942	HOG0006943	HOG0006944	HOG0006945	HOG0006948	HOG0006949	HOG0006950	HOG0006951	HOG0006952	HOG0006953	HOG0006954	HOG0006955	HOG0006956	HOG0006957	HOG0006958	HOG0006959	HOG0006961	HOG0006963	HOG0006965	HOG0006967	HOG0006968	HOG0006969	HOG0006970	HOG0006973	HOG0006974	HOG0006975	HOG0006977	HOG0006979	HOG0006980	HOG0006981	HOG0006982	HOG0006985	HOG0006986	HOG0006989	HOG0006990	HOG0006993	HOG0006994	HOG0006996	HOG0006997	HOG0006998	HOG0007001	HOG0007004	HOG0007008	HOG0007020	HOG0007023	HOG0007026	HOG0007027	HOG0007028	HOG0007029	HOG0007030	HOG0007031	HOG0007033	HOG0007035	HOG0007036	HOG0007037	HOG0007039	HOG0007041	HOG0007042	HOG0007043	HOG0007044	HOG0007045	HOG0007046	HOG0007047	HOG0007048	HOG0007049	HOG0007050	HOG0007051	HOG0007052	HOG0007053	HOG0007054	HOG0007055	HOG0007056	HOG0007057	HOG0007058	HOG0007059	HOG0007060	HOG0007061	HOG0007062	HOG0007063	HOG0007066	HOG0007067	HOG0007068	HOG0007069	HOG0007071	HOG0007072	HOG0007073	HOG0007074	HOG0007075	HOG0007077	HOG0007078	HOG0007079	HOG0007080	HOG0007081	HOG0007082	HOG0007083	HOG0007085	HOG0007086	HOG0007087	HOG0007089	HOG0007090	HOG0007091	HOG0007092	HOG0007093	HOG0007094	HOG0007095	HOG0007097	HOG0007098	HOG0007099	HOG0007100	HOG0007101	HOG0007102	HOG0007103	HOG0007104	HOG0007105	HOG0007106	HOG0007108	HOG0007109	HOG0007110	HOG0007111	HOG0007112	HOG0007113	HOG0007114	HOG0007115	HOG0007116	HOG0007117	HOG0007121	HOG0007122	HOG0007123	HOG0007124	HOG0007125	HOG0007126	HOG0007127	HOG0007128	HOG0007129	HOG0007130	HOG0007131	HOG0007132	HOG0007133	HOG0007134	HOG0007135	HOG0007137	HOG0007138	HOG0007139	HOG0007140	HOG0007143	HOG0007144	HOG0007145	HOG0007146	HOG0007147	HOG0007148	HOG0007150	HOG0007151	HOG0007152	HOG0007153	HOG0007154	HOG0007155	HOG0007156	HOG0007157	HOG0007158	HOG0007159	HOG0007160	HOG0007161	HOG0007162	HOG0007163	HOG0007164	HOG0007165	HOG0007166	HOG0007167	HOG0007168	HOG0007169	HOG0007170	HOG0007171	HOG0007172	HOG0007173	HOG0007175	HOG0007177	HOG0007178	HOG0007179	HOG0007180	HOG0007181	HOG0007182	HOG0007183	HOG0007184	HOG0007185	HOG0007186	HOG0007187	HOG0007188	HOG0007189	HOG0007190	HOG0007191	HOG0007192	HOG0007193	HOG0007194	HOG0007195	HOG0007196	HOG0007197	HOG0007198	HOG0007199	HOG0007200	HOG0007201	HOG0007202	HOG0007203	HOG0007204	HOG0007205	HOG0007206	HOG0007209	HOG0007210	HOG0007211	HOG0007212	HOG0007213	HOG0007214	HOG0007215	HOG0007216	HOG0007217	HOG0007218	HOG0007219	HOG0007220	HOG0007221	HOG0007222	HOG0007223	HOG0007224	HOG0007225	HOG0007227	HOG0007231	HOG0007234	HOG0007236	HOG0007237	HOG0007238	HOG0007239	HOG0007240	HOG0007241	HOG0007242	HOG0007243	HOG0007244	HOG0007245	HOG0007247	HOG0007248	HOG0007250	HOG0007251	HOG0007252	HOG0007253	HOG0007255	HOG0007257	HOG0007258	HOG0007259	HOG0007260	HOG0007261	HOG0007262	HOG0007264	HOG0007265	HOG0007266	HOG0007267	HOG0007268	HOG0007269	HOG0007270	HOG0007271	HOG0007272	HOG0007273	HOG0007274	HOG0007275	HOG0007276	HOG0007278	HOG0007280	HOG0007281	HOG0007283	HOG0007285	HOG0007286	HOG0007287	HOG0007289	HOG0007292	HOG0007294	HOG0007296	HOG0007297	HOG0007298	HOG0007299	HOG0007300	HOG0007301	HOG0007302	HOG0007303	HOG0007304	HOG0007305	HOG0007306	HOG0007307	HOG0007311	HOG0007312	HOG0007313	HOG0007314	HOG0007315	HOG0007316	HOG0007318	HOG0007320	HOG0007321	HOG0007322	HOG0007323	HOG0007324	HOG0007325	HOG0007326	HOG0007327	HOG0007328	HOG0007329	HOG0007330	HOG0007331	HOG0007332	HOG0007333	HOG0007335	HOG0007336	HOG0007337	HOG0007338	HOG0007339	HOG0007341	HOG0007342	HOG0007343	HOG0007345	HOG0007346	HOG0007348	HOG0007349	HOG0007352	HOG0007353	HOG0007354	HOG0007355	HOG0007356	HOG0007357	HOG0007359	HOG0007360	HOG0007361	HOG0007362	HOG0007364	HOG0007367	HOG0007368	HOG0007369	HOG0007370	HOG0007371	HOG0007372	HOG0007373	HOG0007375	HOG0007376	HOG0007378	HOG0007379	HOG0007380	HOG0007381	HOG0007382	HOG0007383	HOG0007384	HOG0007386	HOG0007388	HOG0007389	HOG0007390	HOG0007391	HOG0007393	HOG0007394	HOG0007396	HOG0007397	HOG0007398	HOG0007399	HOG0007400	HOG0007401	HOG0007402	HOG0007403	HOG0007404	HOG0007405	HOG0007408	HOG0007409	HOG0007410	HOG0007411	HOG0007412	HOG0007413	HOG0007414	HOG0007415	HOG0007416	HOG0007417	HOG0007420	HOG0007422	HOG0007423	HOG0007424	HOG0007425	HOG0007426	HOG0007427	HOG0007428	HOG0007429	HOG0007430	HOG0007431	HOG0007433	HOG0007434	HOG0007435	HOG0007436	HOG0007437	HOG0007438	HOG0007439	HOG0007440	HOG0007441	HOG0007442	HOG0007443	HOG0007444	HOG0007445	HOG0007449	HOG0007450	HOG0007451	HOG0007453	HOG0007454	HOG0007455	HOG0007456	HOG0007457	HOG0007458	HOG0007459	HOG0007460	HOG0007461	HOG0007464	HOG0007465	HOG0007466	HOG0007467	HOG0007468	HOG0007469	HOG0007471	HOG0007472	HOG0007473	HOG0007474	HOG0007475	HOG0007476	HOG0007480	HOG0007481	HOG0007482	HOG0007483	HOG0007484	HOG0007485	HOG0007489	HOG0007490	HOG0007491	HOG0007492	HOG0007493	HOG0007494	HOG0007495	HOG0007496	HOG0007497	HOG0007498	HOG0007499	HOG0007500	HOG0007501	HOG0007502	HOG0007503	HOG0007504	HOG0007505	HOG0007507	HOG0007508	HOG0007510	HOG0007511	HOG0007512	HOG0007513	HOG0007514	HOG0007515	HOG0007516	HOG0007517	HOG0007518	HOG0007519	HOG0007520	HOG0007522	HOG0007523	HOG0007524	HOG0007525	HOG0007526	HOG0007528	HOG0007529	HOG0007530	HOG0007532	HOG0007533	HOG0007534	HOG0007535	HOG0007536	HOG0007537	HOG0007538	HOG0007539	HOG0007540	HOG0007541	HOG0007542	HOG0007544	HOG0007545	HOG0007546	HOG0007547	HOG0007549	HOG0007550	HOG0007551	HOG0007552	HOG0007553	HOG0007554	HOG0007555	HOG0007556	HOG0007557	HOG0007558	HOG0007559	HOG0007562	HOG0007563	HOG0007565	HOG0007567	HOG0007568	HOG0007569	HOG0007570	HOG0007571	HOG0007572	HOG0007573	HOG0007574	HOG0007575	HOG0007576	HOG0007577	HOG0007578	HOG0007579	HOG0007580	HOG0007581	HOG0007583	HOG0007585	HOG0007586	HOG0007587	HOG0007588	HOG0007589	HOG0007590	HOG0007591	HOG0007592	HOG0007593	HOG0007595	HOG0007596	HOG0007600	HOG0007602	HOG0007603	HOG0007605	HOG0007606	HOG0007607	HOG0007608	HOG0007613	HOG0007614	HOG0007615	HOG0007616	HOG0007617	HOG0007618	HOG0007621	HOG0007622	HOG0007623	HOG0007624	HOG0007625	HOG0007628	HOG0007629	HOG0007631	HOG0007632	HOG0007633	HOG0007634	HOG0007635	HOG0007637	HOG0007638	HOG0007639	HOG0007641	HOG0007643	HOG0007644	HOG0007645	HOG0007646	HOG0007647	HOG0007648	HOG0007649	HOG0007650	HOG0007651	HOG0007652	HOG0007653	HOG0007655	HOG0007657	HOG0007658	HOG0007659	HOG0007660	HOG0007661	HOG0007662	HOG0007663	HOG0007665	HOG0007666	HOG0007667	HOG0007670	HOG0007671	HOG0007672	HOG0007673	HOG0007674	HOG0007676	HOG0007677	HOG0007678	HOG0007679	HOG0007680	HOG0007681	HOG0007682	HOG0007683	HOG0007684	HOG0007685	HOG0007686	HOG0007687	HOG0007689	HOG0007691	HOG0007692	HOG0007693	HOG0007694	HOG0007695	HOG0007696	HOG0007697	HOG0007698	HOG0007701	HOG0007702	HOG0007703	HOG0007704	HOG0007705	HOG0007706	HOG0007707	HOG0007708	HOG0007712	HOG0007713	HOG0007714	HOG0007715	HOG0007716	HOG0007718	HOG0007719	HOG0007720	HOG0007721	HOG0007722	HOG0007723	HOG0007724	HOG0007725	HOG0007726	HOG0007727	HOG0007728	HOG0007729	HOG0007730	HOG0007733	HOG0007735	HOG0007736	HOG0007737	HOG0007738	HOG0007740	HOG0007743	HOG0007744	HOG0007745	HOG0007746	HOG0007747	HOG0007748	HOG0007749	HOG0007750	HOG0007751	HOG0007752	HOG0007753	HOG0007754	HOG0007755	HOG0007756	HOG0007759	HOG0007760	HOG0007761	HOG0007762	HOG0007763	HOG0007766	HOG0007767	HOG0007768	HOG0007769	HOG0007771	HOG0007774	HOG0007775	HOG0007776	HOG0007777	HOG0007778	HOG0007779	HOG0007780	HOG0007781	HOG0007782	HOG0007783	HOG0007784	HOG0007786	HOG0007787	HOG0007788	HOG0007789	HOG0007790	HOG0007792	HOG0007793	HOG0007794	HOG0007795	HOG0007796	HOG0007797	HOG0007798	HOG0007799	HOG0007800	HOG0007801	HOG0007802	HOG0007803	HOG0007804	HOG0007805	HOG0007806	HOG0007807	HOG0007808	HOG0007809	HOG0007810	HOG0007811	HOG0007812	HOG0007813	HOG0007814	HOG0007815	HOG0007816	HOG0007818	HOG0007820	HOG0007821	HOG0007822	HOG0007823	HOG0007824	HOG0007825	HOG0007826	HOG0007829	HOG0007830	HOG0007831	HOG0007832	HOG0007833	HOG0007834	HOG0007836	HOG0007837	HOG0007838	HOG0007840	HOG0007841	HOG0007842	HOG0007843	HOG0007844	HOG0007845	HOG0007847	HOG0007848	HOG0007849	HOG0007850	HOG0007851	HOG0007852	HOG0007853	HOG0007854	HOG0007855	HOG0007856	HOG0007857	HOG0007858	HOG0007859	HOG0007861	HOG0007862	HOG0007863	HOG0007864	HOG0007865	HOG0007866	HOG0007867	HOG0007868	HOG0007870	HOG0007871	HOG0007872	HOG0007873	HOG0007874	HOG0007875	HOG0007876	HOG0007877	HOG0007878	HOG0007879	HOG0007881	HOG0007884	HOG0007885	HOG0007886	HOG0007887	HOG0007888	HOG0007890	HOG0007892	HOG0007894	HOG0007895	HOG0007897	HOG0007898	HOG0007899	HOG0007900	HOG0007901	HOG0007902	HOG0007903	HOG0007904	HOG0007905	HOG0007906	HOG0007907	HOG0007908	HOG0007910	HOG0007911	HOG0007912	HOG0007913	HOG0007914	HOG0007915	HOG0007918	HOG0007919	HOG0007920	HOG0007921	HOG0007922	HOG0007923	HOG0007925	HOG0007927	HOG0007929	HOG0007932	HOG0007933	HOG0007934	HOG0007935	HOG0007937	HOG0007938	HOG0007939	HOG0007940	HOG0007941	HOG0007942	HOG0007943	HOG0007944	HOG0007945	HOG0007947	HOG0007948	HOG0007949	HOG0007950	HOG0007951	HOG0007953	HOG0007954	HOG0007955	HOG0007956	HOG0007957	HOG0007958	HOG0007960	HOG0007961	HOG0007962	HOG0007963	HOG0007964	HOG0007965	HOG0007966	HOG0007967	HOG0007969	HOG0007970	HOG0007971	HOG0007972	HOG0007973	HOG0007974	HOG0007975	HOG0007976	HOG0007977	HOG0007978	HOG0007979	HOG0007981	HOG0007982	HOG0007983	HOG0007984	HOG0008017	HOG0008019	HOG0008020	HOG0008021	HOG0008022	HOG0008023	HOG0008024	HOG0008025	HOG0008026	HOG0008027	HOG0008028	HOG0008029	HOG0008030	HOG0008031	HOG0008032	HOG0008033	HOG0008034	HOG0008035	HOG0008036	HOG0008037	HOG0008038	HOG0008039	HOG0008040	HOG0008042	HOG0008043	HOG0008044	HOG0008045	HOG0008046	HOG0008047	HOG0008048	HOG0008049	HOG0008051	HOG0008052	HOG0008053	HOG0008054	HOG0008055	HOG0008056	HOG0008057	HOG0008058	HOG0008059	HOG0008061	HOG0008062	HOG0008063	HOG0008064	HOG0008065	HOG0008066	HOG0008067	HOG0008068	HOG0008069	HOG0008070	HOG0008071	HOG0008072	HOG0008074	HOG0008078	HOG0008081	HOG0008082	HOG0008083	HOG0008084	HOG0008085	HOG0008086	HOG0008088	HOG0008089	HOG0008090	HOG0008091	HOG0008092	HOG0008093	HOG0008094	HOG0008095	HOG0008096	HOG0008099	HOG0008100	HOG0008101	HOG0008102	HOG0008103	HOG0008106	HOG0008107	HOG0008108	HOG0008109	HOG0008110	HOG0008111	HOG0008112	HOG0008113	HOG0008115	HOG0008116	HOG0008117	HOG0008118	HOG0008119	HOG0008120	HOG0008121	HOG0008122	HOG0008123	HOG0008124	HOG0008125	HOG0008126	HOG0008127	HOG0008128	HOG0008129	HOG0008130	HOG0008133	HOG0008134	HOG0008136	HOG0008137	HOG0008138	HOG0008139	HOG0008140	HOG0008142	HOG0008143	HOG0008145	HOG0008147	HOG0008148	HOG0008149	HOG0008150	HOG0008151	HOG0008152	HOG0008153	HOG0008154	HOG0008157	HOG0008158	HOG0008159	HOG0008160	HOG0008161	HOG0008162	HOG0008163	HOG0008164	HOG0008165	HOG0008167	HOG0008168	HOG0008169	HOG0008170	HOG0008172	HOG0008173	HOG0008174	HOG0008175	HOG0008176	HOG0008177	HOG0008178	HOG0008179	HOG0008181	HOG0008182	HOG0008183	HOG0008184	HOG0008185	HOG0008186	HOG0008187	HOG0008188	HOG0008189	HOG0008190	HOG0008191	HOG0008193	HOG0008195	HOG0008196	HOG0008197	HOG0008198	HOG0008199	HOG0008200	HOG0008201	HOG0008202	HOG0008203	HOG0008204	HOG0008205	HOG0008206	HOG0008208	HOG0008209	HOG0008210	HOG0008211	HOG0008213	HOG0008214	HOG0008215	HOG0008216	HOG0008217	HOG0008218	HOG0008219	HOG0008220	HOG0008221	HOG0008222	HOG0008223	HOG0008224	HOG0008228	HOG0008230	HOG0008231	HOG0008232	HOG0008233	HOG0008234	HOG0008235	HOG0008236	HOG0008237	HOG0008239	HOG0008241	HOG0008242	HOG0008244	HOG0008245	HOG0008246	HOG0008247	HOG0008248	HOG0008249	HOG0008250	HOG0008251	HOG0008252	HOG0008253	HOG0008254	HOG0008255	HOG0008256	HOG0008257	HOG0008258	HOG0008259	HOG0008260	HOG0008261	HOG0008262	HOG0008263	HOG0008264	HOG0008265	HOG0008267	HOG0008268	HOG0008269	HOG0008271	HOG0008272	HOG0008274	HOG0008278	HOG0008279	HOG0008280	HOG0008281	HOG0008282	HOG0008283	HOG0008284	HOG0008285	HOG0008286	HOG0008287	HOG0008288	HOG0008289	HOG0008291	HOG0008292	HOG0008293	HOG0008295	HOG0008296	HOG0008297	HOG0008299	HOG0008300	HOG0008301	HOG0008302	HOG0008303	HOG0008304	HOG0008305	HOG0008306	HOG0008307	HOG0008310	HOG0008311	HOG0008312	HOG0008313	HOG0008314	HOG0008315	HOG0008317	HOG0008318	HOG0008319	HOG0008320	HOG0008321	HOG0008322	HOG0008323	HOG0008324	HOG0008325	HOG0008326	HOG0008327	HOG0008328	HOG0008329	HOG0008330	HOG0008331	HOG0008332	HOG0008333	HOG0008334	HOG0008336	HOG0008338	HOG0008339	HOG0008340	HOG0008342	HOG0008343	HOG0008344	HOG0008345	HOG0008348	HOG0008349	HOG0008350	HOG0008352	HOG0008354	HOG0008356	HOG0008357	HOG0008358	HOG0008359	HOG0008360	HOG0008362	HOG0008363	HOG0008364	HOG0008365	HOG0008366	HOG0008367	HOG0008368	HOG0008369	HOG0008370	HOG0008371	HOG0008372	HOG0008375	HOG0008378	HOG0008379	HOG0008380	HOG0008381	HOG0008382	HOG0008383	HOG0008384	HOG0008385	HOG0008386	HOG0008387	HOG0008388	HOG0008389	HOG0008390	HOG0008392	HOG0008394	HOG0008395	HOG0008396	HOG0008397	HOG0008399	HOG0008400	HOG0008401	HOG0008402	HOG0008403	HOG0008404	HOG0008405	HOG0008406	HOG0008407	HOG0008408	HOG0008409	HOG0008410	HOG0008411	HOG0008412	HOG0008413	HOG0008414	HOG0008415	HOG0008416	HOG0008417	HOG0008419	HOG0008420	HOG0008421	HOG0008422	HOG0008425	HOG0008426	HOG0008427	HOG0008429	HOG0008430	HOG0008431	HOG0008432	HOG0008433	HOG0008434	HOG0008435	HOG0008436	HOG0008437	HOG0008438	HOG0008439	HOG0008440	HOG0008441	HOG0008442	HOG0008444	HOG0008445	HOG0008446	HOG0008447	HOG0008448	HOG0008449	HOG0008450	HOG0008451	HOG0008452	HOG0008453	HOG0008454	HOG0008455	HOG0008457	HOG0008458	HOG0008459	HOG0008460	HOG0008461	HOG0008462	HOG0008464	HOG0008465	HOG0008466	HOG0008467	HOG0008468	HOG0008469	HOG0008470	HOG0008471	HOG0008472	HOG0008473	HOG0008474	HOG0008475	HOG0008476	HOG0008477	HOG0008478	HOG0008479	HOG0008480	HOG0008481	HOG0008482	HOG0008483	HOG0008484	HOG0008485	HOG0008486	HOG0008487	HOG0008488	HOG0008489	HOG0008490	HOG0008491	HOG0008492	HOG0008493	HOG0008495	HOG0008496	HOG0008497	HOG0008498	HOG0008499	HOG0008500	HOG0008502	HOG0008503	HOG0008504	HOG0008505	HOG0008506	HOG0008508	HOG0008509	HOG0008510	HOG0008511	HOG0008512	HOG0008513	HOG0008514	HOG0008515	HOG0008516	HOG0008517	HOG0008518	HOG0008519	HOG0008520	HOG0008521	HOG0008522	HOG0008523	HOG0008524	HOG0008525	HOG0008527	HOG0008529	HOG0008530	HOG0008531	HOG0008532	HOG0008533	HOG0008534	HOG0008535	HOG0008536	HOG0008540	HOG0008542	HOG0008543	HOG0008545	HOG0008547	HOG0008548	HOG0008549	HOG0008550	HOG0008551	HOG0008552	HOG0008553	HOG0008554	HOG0008555	HOG0008556	HOG0008557	HOG0008559	HOG0008560	HOG0008561	HOG0008562	HOG0008564	HOG0008565	HOG0008566	HOG0008567	HOG0008568	HOG0008569	HOG0008570	HOG0008571	HOG0008572	HOG0008573	HOG0008574	HOG0008576	HOG0008579	HOG0008581	HOG0008582	HOG0008583	HOG0008585	HOG0008586	HOG0008587	HOG0008588	HOG0008591	HOG0008592	HOG0008593	HOG0008594	HOG0008595	HOG0008596	HOG0008597	HOG0008599	HOG0008600	HOG0008602	HOG0008603	HOG0008605	HOG0008606	HOG0008607	HOG0008608	HOG0008609	HOG0008610	HOG0008611	HOG0008612	HOG0008616	HOG0008617	HOG0008618	HOG0008620	HOG0008621	HOG0008622	HOG0008623	HOG0008624	HOG0008625	HOG0008627	HOG0008628	HOG0008630	HOG0008631	HOG0008632	HOG0008633	HOG0008636	HOG0008637	HOG0008639	HOG0008640	HOG0008642	HOG0008643	HOG0008644	HOG0008645	HOG0008646	HOG0008647	HOG0008648	HOG0008649	HOG0008651	HOG0008652	HOG0008653	HOG0008654	HOG0008655	HOG0008656	HOG0008658	HOG0008659	HOG0008660	HOG0008661	HOG0008663	HOG0008664	HOG0008666	HOG0008667	HOG0008668	HOG0008669	HOG0008670	HOG0008671	HOG0008672	HOG0008673	HOG0008674	HOG0008675	HOG0008676	HOG0008677	HOG0008678	HOG0008679	HOG0008680	HOG0008681	HOG0008682	HOG0008683	HOG0008684	HOG0008685	HOG0008686	HOG0008687	HOG0008688	HOG0008689	HOG0008690	HOG0008691	HOG0008692	HOG0008693	HOG0008694	HOG0008695	HOG0008696	HOG0008697	HOG0008698	HOG0008699	HOG0008701	HOG0008703	HOG0008705	HOG0008706	HOG0008707	HOG0008708	HOG0008709	HOG0008710	HOG0008711	HOG0008712	HOG0008713	HOG0008714	HOG0008715	HOG0008717	HOG0008718	HOG0008719	HOG0008721	HOG0008722	HOG0008723	HOG0008724	HOG0008725	HOG0008726	HOG0008728	HOG0008729	HOG0008730	HOG0008731	HOG0008732	HOG0008733	HOG0008734	HOG0008735	HOG0008736	HOG0008737	HOG0008739	HOG0008740	HOG0008741	HOG0008742	HOG0008743	HOG0008744	HOG0008746	HOG0008747	HOG0008748	HOG0008749	HOG0008750	HOG0008751	HOG0008752	HOG0008753	HOG0008754	HOG0008756	HOG0008759	HOG0008760	HOG0008761	HOG0008762	HOG0008763	HOG0008764	HOG0008765	HOG0008766	HOG0008767	HOG0008770	HOG0008771	HOG0008772	HOG0008773	HOG0008775	HOG0008776	HOG0008777	HOG0008779	HOG0008780	HOG0008781	HOG0008782	HOG0008783	HOG0008785	HOG0008786	HOG0008788	HOG0008789	HOG0008792	HOG0008793	HOG0008794	HOG0008795	HOG0008796	HOG0008797	HOG0008798	HOG0008801	HOG0008802	HOG0008803	HOG0008804	HOG0008805	HOG0008806	HOG0008807	HOG0008808	HOG0008811	HOG0008812	HOG0008813	HOG0008814	HOG0008816	HOG0008818	HOG0008819	HOG0008820	HOG0008821	HOG0008822	HOG0008823	HOG0008824	HOG0008825	HOG0008826	HOG0008827	HOG0008828	HOG0008829	HOG0008830	HOG0008831	HOG0008833	HOG0008835	HOG0008836	HOG0008837	HOG0008838	HOG0008839	HOG0008842	HOG0008843	HOG0008844	HOG0008846	HOG0008847	HOG0008848	HOG0008850	HOG0008851	HOG0008852	HOG0008853	HOG0008854	HOG0008855	HOG0008856	HOG0008857	HOG0008858	HOG0008859	HOG0008861	HOG0008862	HOG0008863	HOG0008864	HOG0008866	HOG0008867	HOG0008868	HOG0008869	HOG0008870	HOG0008871	HOG0008872	HOG0008874	HOG0008875	HOG0008876	HOG0008877	HOG0008878	HOG0008879	HOG0008880	HOG0008881	HOG0008882	HOG0008883	HOG0008884	HOG0008885	HOG0008886	HOG0008888	HOG0008889	HOG0008890	HOG0008891	HOG0008893	HOG0008894	HOG0008895	HOG0008896	HOG0008897	HOG0008899	HOG0008900	HOG0008901	HOG0008903	HOG0008904	HOG0008906	HOG0008907	HOG0008908	HOG0008909	HOG0008911	HOG0008912	HOG0008913	HOG0008914	HOG0008915	HOG0008916	HOG0008917	HOG0008918	HOG0008919	HOG0008920	HOG0008921	HOG0008922	HOG0008923	HOG0008924	HOG0008925	HOG0008926	HOG0008927	HOG0008929	HOG0008930	HOG0008931	HOG0008932	HOG0008934	HOG0008935	HOG0008936	HOG0008937	HOG0008938	HOG0008939	HOG0008940	HOG0008943	HOG0008944	HOG0008945	HOG0008946	HOG0008947	HOG0008948	HOG0008949	HOG0008950	HOG0008951	HOG0008952	HOG0008953	HOG0008955	HOG0008956	HOG0008957	HOG0008958	HOG0008959	HOG0008960	HOG0008962	HOG0008963	HOG0008965	HOG0008967	HOG0008968	HOG0008970	HOG0008971	HOG0008972	HOG0008973	HOG0008974	HOG0008975	HOG0008976	HOG0008978	HOG0008979	HOG0008980	HOG0008981	HOG0008982	HOG0008983	HOG0008984	HOG0008985	HOG0008986	HOG0008987	HOG0008988	HOG0008989	HOG0008990	HOG0008991	HOG0008992	HOG0008993	HOG0008994	HOG0008995	HOG0008996	HOG0008997	HOG0008998	HOG0008999	HOG0009000	HOG0009001	HOG0009003	HOG0009004	HOG0009005	HOG0009006	HOG0009007	HOG0009008	HOG0009009	HOG0009010	HOG0009011	HOG0009013	HOG0009015	HOG0009016	HOG0009017	HOG0009019	HOG0009021	HOG0009022	HOG0009026	HOG0009027	HOG0009028	HOG0009029	HOG0009030	HOG0009031	HOG0009032	HOG0009033	HOG0009035	HOG0009036	HOG0009037	HOG0009038	HOG0009039	HOG0009040	HOG0009041	HOG0009043	HOG0009044	HOG0009045	HOG0009046	HOG0009047	HOG0009048	HOG0009049	HOG0009050	HOG0009051	HOG0009052	HOG0009053	HOG0009054	HOG0009055	HOG0009056	HOG0009057	HOG0009058	HOG0009059	HOG0009060	HOG0009062	HOG0009063	HOG0009065	HOG0009066	HOG0009067	HOG0009068	HOG0009069	HOG0009070	HOG0009071	HOG0009072	HOG0009073	HOG0009074	HOG0009075	HOG0009076	HOG0009077	HOG0009078	HOG0009079	HOG0009080	HOG0009081	HOG0009082	HOG0009083	HOG0009084	HOG0009085	HOG0009086	HOG0009087	HOG0009088	HOG0009089	HOG0009092	HOG0009093	HOG0009094	HOG0009095	HOG0009096	HOG0009097	HOG0009098	HOG0009099	HOG0009100	HOG0009104	HOG0009106	HOG0009107	HOG0009108	HOG0009109	HOG0009110	HOG0009111	HOG0009112	HOG0009113	HOG0009115	HOG0009116	HOG0009117	HOG0009118	HOG0009119	HOG0009121	HOG0009123	HOG0009126	HOG0009128	HOG0009129	HOG0009131	HOG0009132	HOG0009133	HOG0009134	HOG0009135	HOG0009136	HOG0009137	HOG0009139	HOG0009140	HOG0009141	HOG0009142	HOG0009144	HOG0009145	HOG0009146	HOG0009147	HOG0009148	HOG0009149	HOG0009152	HOG0009153	HOG0009154	HOG0009155	HOG0009156	HOG0009157	HOG0009158	HOG0009159	HOG0009160	HOG0009161	HOG0009165	HOG0009166	HOG0009167	HOG0009168	HOG0009169	HOG0009170	HOG0009171	HOG0009172	HOG0009173	HOG0009174	HOG0009175	HOG0009176	HOG0009178	HOG0009182	HOG0009183	HOG0009184	HOG0009185	HOG0009186	HOG0009187	HOG0009188	HOG0009190	HOG0009191	HOG0009193	HOG0009194	HOG0009196	HOG0009197	HOG0009198	HOG0009199	HOG0009200	HOG0009201	HOG0009202	HOG0009203	HOG0009204	HOG0009206	HOG0009208	HOG0009210	HOG0009211	HOG0009212	HOG0009213	HOG0009214	HOG0009215	HOG0009216	HOG0009217	HOG0009219	HOG0009220	HOG0009221	HOG0009222	HOG0009223	HOG0009224	HOG0009225	HOG0009226	HOG0009227	HOG0009228	HOG0009229	HOG0009230	HOG0009231	HOG0009232	HOG0009233	HOG0009234	HOG0009235	HOG0009236	HOG0009237	HOG0009238	HOG0009242	HOG0009243	HOG0009244	HOG0009245	HOG0009246	HOG0009247	HOG0009249	HOG0009250	HOG0009251	HOG0009252	HOG0009254	HOG0009255	HOG0009256	HOG0009257	HOG0009258	HOG0009259	HOG0009261	HOG0009262	HOG0009263	HOG0009265	HOG0009266	HOG0009267	HOG0009268	HOG0009269	HOG0009270	HOG0009272	HOG0009273	HOG0009274	HOG0009275	HOG0009276	HOG0009277	HOG0009278	HOG0009279	HOG0009281	HOG0009282	HOG0009283	HOG0009284	HOG0009285	HOG0009286	HOG0009287	HOG0009288	HOG0009289	HOG0009290	HOG0009292	HOG0009293	HOG0009294	HOG0009295	HOG0009296	HOG0009297	HOG0009298	HOG0009299	HOG0009301	HOG0009302	HOG0009303	HOG0009305	HOG0009306	HOG0009307	HOG0009308	HOG0009309	HOG0009310	HOG0009312	HOG0009313	HOG0009314	HOG0009315	HOG0009316	HOG0009319	HOG0009320	HOG0009321	HOG0009322	HOG0009323	HOG0009324	HOG0009325	HOG0009326	HOG0009327	HOG0009328	HOG0009329	HOG0009330	HOG0009331	HOG0009332	HOG0009333	HOG0009335	HOG0009340	HOG0009341	HOG0009342	HOG0009343	HOG0009344	HOG0009345	HOG0009346	HOG0009347	HOG0009348	HOG0009349	HOG0009350	HOG0009351	HOG0009353	HOG0009354	HOG0009355	HOG0009357	HOG0009358	HOG0009359	HOG0009360	HOG0009361	HOG0009362	HOG0009363	HOG0009364	HOG0009365	HOG0009366	HOG0009367	HOG0009368	HOG0009369	HOG0009370	HOG0009371	HOG0009372	HOG0009373	HOG0009374	HOG0009375	HOG0009376	HOG0009377	HOG0009378	HOG0009379	HOG0009380	HOG0009381	HOG0009382	HOG0009383	HOG0009385	HOG0009386	HOG0009387	HOG0009388	HOG0009389	HOG0009390	HOG0009391	HOG0009392	HOG0009393	HOG0009394	HOG0009395	HOG0009396	HOG0009397	HOG0009398	HOG0009399	HOG0009400	HOG0009401	HOG0009402	HOG0009403	HOG0009404	HOG0009406	HOG0009407	HOG0009408	HOG0009409	HOG0009410	HOG0009411	HOG0009412	HOG0009414	HOG0009416	HOG0009418	HOG0009419	HOG0009420	HOG0009421	HOG0009422	HOG0009423	HOG0009425	HOG0009426	HOG0009427	HOG0009428	HOG0009429	HOG0009431	HOG0009432	HOG0009433	HOG0009434	HOG0009435	HOG0009436	HOG0009437	HOG0009438	HOG0009439	HOG0009440	HOG0009441	HOG0009442	HOG0009445	HOG0009446	HOG0009447	HOG0009448	HOG0009449	HOG0009450	HOG0009451	HOG0009453	HOG0009454	HOG0009455	HOG0009458	HOG0009459	HOG0009460	HOG0009461	HOG0009462	HOG0009463	HOG0009464	HOG0009465	HOG0009466	HOG0009467	HOG0009468	HOG0009470	HOG0009473	HOG0009474	HOG0009475	HOG0009476	HOG0009477	HOG0009478	HOG0009479	HOG0009481	HOG0009482	HOG0009483	HOG0009484	HOG0009485	HOG0009486	HOG0009488	HOG0009489	HOG0009490	HOG0009491	HOG0009492	HOG0009493	HOG0009494	HOG0009496	HOG0009497	HOG0009498	HOG0009499	HOG0009500	HOG0009501	HOG0009502	HOG0009503	HOG0009504	HOG0009505	HOG0009506	HOG0009507	HOG0009508	HOG0009510	HOG0009511	HOG0009512	HOG0009513	HOG0009514	HOG0009515	HOG0009516	HOG0009517	HOG0009518	HOG0009520	HOG0009522	HOG0009523	HOG0009524	HOG0009525	HOG0009526	HOG0009527	HOG0009528	HOG0009529	HOG0009530	HOG0009532	HOG0009533	HOG0009534	HOG0009535	HOG0009537	HOG0009538	HOG0009539	HOG0009540	HOG0009541	HOG0009542	HOG0009543	HOG0009544	HOG0009545	HOG0009546	HOG0009547	HOG0009549	HOG0009550	HOG0009551	HOG0009552	HOG0009553	HOG0009554	HOG0009555	HOG0009557	HOG0009558	HOG0009559	HOG0009560	HOG0009561	HOG0009562	HOG0009563	HOG0009564	HOG0009565	HOG0009566	HOG0009569	HOG0009570	HOG0009572	HOG0009573	HOG0009574	HOG0009575	HOG0009576	HOG0009577	HOG0009578	HOG0009582	HOG0009583	HOG0009585	HOG0009586	HOG0009587	HOG0009588	HOG0009589	HOG0009590	HOG0009591	HOG0009594	HOG0009595	HOG0009596	HOG0009597	HOG0009598	HOG0009599	HOG0009600	HOG0009602	HOG0009603	HOG0009604	HOG0009605	HOG0009606	HOG0009607	HOG0009608	HOG0009609	HOG0009611	HOG0009612	HOG0009613	HOG0009614	HOG0009615	HOG0009616	HOG0009617	HOG0009618	HOG0009619	HOG0009620	HOG0009623	HOG0009624	HOG0009625	HOG0009627	HOG0009628	HOG0009629	HOG0009630	HOG0009631	HOG0009632	HOG0009634	HOG0009635	HOG0009636	HOG0009637	HOG0009638	HOG0009639	HOG0009640	HOG0009642	HOG0009643	HOG0009644	HOG0009645	HOG0009646	HOG0009647	HOG0009648	HOG0009649	HOG0009650	HOG0009651	HOG0009652	HOG0009654	HOG0009655	HOG0009656	HOG0009657	HOG0009658	HOG0009659	HOG0009660	HOG0009661	HOG0009662	HOG0009663	HOG0009664	HOG0009666	HOG0009667	HOG0009668	HOG0009669	HOG0009670	HOG0009671	HOG0009672	HOG0009673	HOG0009674	HOG0009675	HOG0009676	HOG0009677	HOG0009678	HOG0009679	HOG0009680	HOG0009681	HOG0009682	HOG0009683	HOG0009684	HOG0009686	HOG0009690	HOG0009691	HOG0009692	HOG0009693	HOG0009694	HOG0009695	HOG0009696	HOG0009697	HOG0009698	HOG0009700	HOG0009701	HOG0009702	HOG0009703	HOG0009704	HOG0009705	HOG0009706	HOG0009707	HOG0009709	HOG0009711	HOG0009712	HOG0009713	HOG0009714	HOG0009715	HOG0009716	HOG0009717	HOG0009718	HOG0009719	HOG0009720	HOG0009721	HOG0009723	HOG0009724	HOG0009725	HOG0009726	HOG0009727	HOG0009728	HOG0009729	HOG0009730	HOG0009731	HOG0009732	HOG0009733	HOG0009734	HOG0009735	HOG0009736	HOG0009737	HOG0009738	HOG0009740	HOG0009741	HOG0009742	HOG0009743	HOG0009745	HOG0009746	HOG0009747	HOG0009748	HOG0009749	HOG0009750	HOG0009751	HOG0009752	HOG0009753	HOG0009754	HOG0009755	HOG0009756	HOG0009757	HOG0009758	HOG0009759	HOG0009760	HOG0009761	HOG0009762	HOG0009763	HOG0009764	HOG0009765	HOG0009767	HOG0009768	HOG0009770	HOG0009771	HOG0009772	HOG0009773	HOG0009774	HOG0009775	HOG0009776	HOG0009777	HOG0009778	HOG0009779	HOG0009780	HOG0009781	HOG0009782	HOG0009783	HOG0009785	HOG0009786	HOG0009787	HOG0009788	HOG0009792	HOG0009795	HOG0009796	HOG0009798	HOG0009799	HOG0009801	HOG0009802	HOG0009804	HOG0009805	HOG0009806	HOG0009808	HOG0009811	HOG0009812	HOG0009813	HOG0009814	HOG0009817	HOG0009822	HOG0009823	HOG0009826	HOG0009827	HOG0009828	HOG0009829	HOG0009830	HOG0009831	HOG0009832	HOG0009833	HOG0009834	HOG0009835	HOG0009836	HOG0009837	HOG0009839	HOG0009840	HOG0009841	HOG0009842	HOG0009843	HOG0009844	HOG0009845	HOG0009846	HOG0009847	HOG0009848	HOG0009849	HOG0009852	HOG0009853	HOG0009855	HOG0009857	HOG0009858	HOG0009859	HOG0009860	HOG0009862	HOG0009863	HOG0009864	HOG0009865	HOG0009866	HOG0009867	HOG0009868	HOG0009869	HOG0009870	HOG0009871	HOG0009872	HOG0009873	HOG0009874	HOG0009875	HOG0009876	HOG0009877	HOG0009878	HOG0009879	HOG0009880	HOG0009883	HOG0009886	HOG0009887	HOG0009888	HOG0009889	HOG0009890	HOG0009891	HOG0009892	HOG0009893	HOG0009896	HOG0009897	HOG0009898	HOG0009899	HOG0009900	HOG0009903	HOG0009904	HOG0009905	HOG0009906	HOG0009907	HOG0009908	HOG0009909	HOG0009910	HOG0009911	HOG0009912	HOG0009913	HOG0009914	HOG0009915	HOG0009917	HOG0009918	HOG0009920	HOG0009921	HOG0009922	HOG0009923	HOG0009924	HOG0009925	HOG0009927	HOG0009928	HOG0009929	HOG0009930	HOG0009932	HOG0009933	HOG0009934	HOG0009935	HOG0009936	HOG0009938	HOG0009939	HOG0009940	HOG0009941	HOG0009942	HOG0009943	HOG0009944	HOG0009945	HOG0009946	HOG0009947	HOG0009948	HOG0009949	HOG0009951	HOG0009952	HOG0009953	HOG0009954	HOG0009955	HOG0009957	HOG0009958	HOG0009959	HOG0009960	HOG0009961	HOG0009962	HOG0009963	HOG0009964	HOG0009965	HOG0009966	HOG0009967	HOG0009968	HOG0009969	HOG0009970	HOG0009971	HOG0009972	HOG0009974	HOG0009975	HOG0009976	HOG0009977	HOG0009978	HOG0009980	HOG0009981	HOG0009982	HOG0009983	HOG0009984	HOG0009985	HOG0009986	HOG0009987	HOG0009988	HOG0009989	HOG0009990	HOG0009991	HOG0009992	HOG0009994	HOG0009995	HOG0009996	HOG0009997	HOG0009998	HOG0010000	HOG0010001	HOG0010002	HOG0010004	HOG0010005	HOG0010007	HOG0010008	HOG0010009	HOG0010010	HOG0010011	HOG0010012	HOG0010013	HOG0010014	HOG0010015	HOG0010016	HOG0010017	HOG0010018	HOG0010019	HOG0010020	HOG0010021	HOG0010022	HOG0010023	HOG0010024	HOG0010025	HOG0010026	HOG0010027	HOG0010028	HOG0010029	HOG0010030	HOG0010031	HOG0010032	HOG0010033	HOG0010034	HOG0010035	HOG0010036	HOG0010037	HOG0010038	HOG0010039	HOG0010040	HOG0010041	HOG0010042	HOG0010044	HOG0010046	HOG0010049	HOG0010050	HOG0010051	HOG0010052	HOG0010054	HOG0010056	HOG0010057	HOG0010058	HOG0010059	HOG0010060	HOG0010062	HOG0010063	HOG0010064	HOG0010065	HOG0010066	HOG0010067	HOG0010068	HOG0010069	HOG0010070	HOG0010071	HOG0010072	HOG0010073	HOG0010074	HOG0010075	HOG0010076	HOG0010078	HOG0010079	HOG0010080	HOG0010081	HOG0010082	HOG0010083	HOG0010084	HOG0010085	HOG0010086	HOG0010087	HOG0010088	HOG0010089	HOG0010090	HOG0010091	HOG0010095	HOG0010101	HOG0010142	HOG0010143	HOG0010145	HOG0010146	HOG0010147	HOG0010148	HOG0010149	HOG0010150	HOG0010151	HOG0010152	HOG0010153	HOG0010155	HOG0010156	HOG0010158	HOG0010159	HOG0010160	HOG0010161	HOG0010162	HOG0010164	HOG0010165	HOG0010166	HOG0010167	HOG0010168	HOG0010169	HOG0010171	HOG0010173	HOG0010174	HOG0010175	HOG0010176	HOG0010177	HOG0010178	HOG0010179	HOG0010180	HOG0010183	HOG0010184	HOG0010186	HOG0010187	HOG0010188	HOG0010189	HOG0010190	HOG0010191	HOG0010192	HOG0010193	HOG0010194	HOG0010196	HOG0010197	HOG0010198	HOG0010199	HOG0010200	HOG0010201	HOG0010202	HOG0010203	HOG0010204	HOG0010206	HOG0010207	HOG0010208	HOG0010209	HOG0010210	HOG0010211	HOG0010212	HOG0010213	HOG0010214	HOG0010216	HOG0010217	HOG0010218	HOG0010219	HOG0010220	HOG0010223	HOG0010224	HOG0010225	HOG0010226	HOG0010227	HOG0010228	HOG0010229	HOG0010230	HOG0010231	HOG0010233	HOG0010234	HOG0010235	HOG0010240	HOG0010241	HOG0010242	HOG0010243	HOG0010244	HOG0010246	HOG0010248	HOG0010249	HOG0010250	HOG0010251	HOG0010252	HOG0010253	HOG0010254	HOG0010255	HOG0010256	HOG0010257	HOG0010258	HOG0010259	HOG0010260	HOG0010262	HOG0010263	HOG0010264	HOG0010265	HOG0010266	HOG0010267	HOG0010268	HOG0010269	HOG0010270	HOG0010272	HOG0010273	HOG0010275	HOG0010276	HOG0010277	HOG0010279	HOG0010280	HOG0010281	HOG0010282	HOG0010283	HOG0010284	HOG0010285	HOG0010286	HOG0010287	HOG0010288	HOG0010289	HOG0010291	HOG0010292	HOG0010294	HOG0010295	HOG0010296	HOG0010297	HOG0010298	HOG0010301	HOG0010302	HOG0010304	HOG0010305	HOG0010306	HOG0010307	HOG0010311	HOG0010312	HOG0010313	HOG0010314	HOG0010315	HOG0010316	HOG0010317	HOG0010318	HOG0010319	HOG0010320	HOG0010321	HOG0010322	HOG0010323	HOG0010324	HOG0010325	HOG0010326	HOG0010328	HOG0010329	HOG0010330	HOG0010331	HOG0010332	HOG0010333	HOG0010334	HOG0010335	HOG0010336	HOG0010337	HOG0010338	HOG0010339	HOG0010342	HOG0010343	HOG0010344	HOG0010345	HOG0010346	HOG0010347	HOG0010348	HOG0010349	HOG0010350	HOG0010351	HOG0010352	HOG0010353	HOG0010354	HOG0010355	HOG0010357	HOG0010358	HOG0010359	HOG0010363	HOG0010364	HOG0010365	HOG0010366	HOG0010367	HOG0010368	HOG0010369	HOG0010370	HOG0010372	HOG0010374	HOG0010375	HOG0010376	HOG0010377	HOG0010378	HOG0010379	HOG0010380	HOG0010381	HOG0010383	HOG0010384	HOG0010386	HOG0010387	HOG0010388	HOG0010390	HOG0010391	HOG0010392	HOG0010393	HOG0010394	HOG0010395	HOG0010396	HOG0010397	HOG0010398	HOG0010400	HOG0010401	HOG0010402	HOG0010403	HOG0010404	HOG0010405	HOG0010406	HOG0010408	HOG0010409	HOG0010410	HOG0010411	HOG0010412	HOG0010414	HOG0010415	HOG0010416	HOG0010418	HOG0010419	HOG0010420	HOG0010421	HOG0010422	HOG0010423	HOG0010424	HOG0010425	HOG0010426	HOG0010427	HOG0010428	HOG0010429	HOG0010430	HOG0010431	HOG0010432	HOG0010433	HOG0010434	HOG0010435	HOG0010436	HOG0010437	HOG0010438	HOG0010439	HOG0010441	HOG0010442	HOG0010444	HOG0010445	HOG0010446	HOG0010447	HOG0010449	HOG0010450	HOG0010451	HOG0010453	HOG0010454	HOG0010455	HOG0010456	HOG0010457	HOG0010458	HOG0010459	HOG0010460	HOG0010462	HOG0010463	HOG0010464	HOG0010465	HOG0010466	HOG0010467	HOG0010468	HOG0010469	HOG0010470	HOG0010471	HOG0010472	HOG0010473	HOG0010474	HOG0010475	HOG0010476	HOG0010477	HOG0010478	HOG0010479	HOG0010480	HOG0010481	HOG0010483	HOG0010484	HOG0010485	HOG0010486	HOG0010487	HOG0010488	HOG0010489	HOG0010490	HOG0010491	HOG0010492	HOG0010493	HOG0010494	HOG0010495	HOG0010500	HOG0010501	HOG0010502	HOG0010504	HOG0010505	HOG0010506	HOG0010507	HOG0010510	HOG0010511	HOG0010512	HOG0010513	HOG0010514	HOG0010515	HOG0010516	HOG0010517	HOG0010518	HOG0010519	HOG0010520	HOG0010521	HOG0010522	HOG0010523	HOG0010524	HOG0010525	HOG0010526	HOG0010527	HOG0010528	HOG0010529	HOG0010530	HOG0010531	HOG0010532	HOG0010534	HOG0010535	HOG0010536	HOG0010537	HOG0010538	HOG0010539	HOG0010540	HOG0010541	HOG0010542	HOG0010543	HOG0010544	HOG0010545	HOG0010546	HOG0010547	HOG0010548	HOG0010549	HOG0010550	HOG0010551	HOG0010552	HOG0010557	HOG0010558	HOG0010559	HOG0010560	HOG0010561	HOG0010562	HOG0010563	HOG0010564	HOG0010565	HOG0010566	HOG0010567	HOG0010568	HOG0010569	HOG0010571	HOG0010572	HOG0010573	HOG0010574	HOG0010575	HOG0010576	HOG0010577	HOG0010578	HOG0010579	HOG0010580	HOG0010581	HOG0010582	HOG0010583	HOG0010584	HOG0010585	HOG0010586	HOG0010588	HOG0010589	HOG0010591	HOG0010592	HOG0010593	HOG0010594	HOG0010595	HOG0010597	HOG0010599	HOG0010600	HOG0010601	HOG0010603	HOG0010604	HOG0010605	HOG0010606	HOG0010607	HOG0010608	HOG0010609	HOG0010610	HOG0010612	HOG0010613	HOG0010614	HOG0010615	HOG0010616	HOG0010617	HOG0010618	HOG0010620	HOG0010621	HOG0010625	HOG0010626	HOG0010627	HOG0010628	HOG0010631	HOG0010632	HOG0010633	HOG0010634	HOG0010635	HOG0010637	HOG0010638	HOG0010639	HOG0010642	HOG0010643	HOG0010644	HOG0010646	HOG0010647	HOG0010648	HOG0010649	HOG0010651	HOG0010652	HOG0010653	HOG0010654	HOG0010655	HOG0010656	HOG0010657	HOG0010658	HOG0010659	HOG0010660	HOG0010661	HOG0010662	HOG0010663	HOG0010664	HOG0010665	HOG0010666	HOG0010667	HOG0010668	HOG0010670	HOG0010672	HOG0010673	HOG0010675	HOG0010676	HOG0010677	HOG0010678	HOG0010679	HOG0010680	HOG0010683	HOG0010684	HOG0010685	HOG0010687	HOG0010688	HOG0010690	HOG0010691	HOG0010693	HOG0010694	HOG0010695	HOG0010696	HOG0010697	HOG0010700	HOG0010701	HOG0010702	HOG0010703	HOG0010704	HOG0010705	HOG0010706	HOG0010707	HOG0010709	HOG0010710	HOG0010711	HOG0010712	HOG0010713	HOG0010715	HOG0010717	HOG0010718	HOG0010719	HOG0010720	HOG0010721	HOG0010722	HOG0010723	HOG0010724	HOG0010725	HOG0010726	HOG0010727	HOG0010728	HOG0010730	HOG0010733	HOG0010734	HOG0010735	HOG0010736	HOG0010737	HOG0010738	HOG0010740	HOG0010743	HOG0010744	HOG0010745	HOG0010746	HOG0010748	HOG0010749	HOG0010750	HOG0010751	HOG0010754	HOG0010755	HOG0010756	HOG0010757	HOG0010758	HOG0010759	HOG0010761	HOG0010762	HOG0010763	HOG0010764	HOG0010765	HOG0010766	HOG0010768	HOG0010769	HOG0010770	HOG0010771	HOG0010772	HOG0010775	HOG0010776	HOG0010777	HOG0010779	HOG0010781	HOG0010782	HOG0010783	HOG0010784	HOG0010785	HOG0010786	HOG0010787	HOG0010788	HOG0010789	HOG0010791	HOG0010792	HOG0010793	HOG0010794	HOG0010796	HOG0010797	HOG0010798	HOG0010800	HOG0010801	HOG0010804	HOG0010805	HOG0010806	HOG0010808	HOG0010811	HOG0010812	HOG0010813	HOG0010814	HOG0010817	HOG0010818	HOG0010819	HOG0010820	HOG0010821	HOG0010822	HOG0010823	HOG0010824	HOG0010825	HOG0010826	HOG0010827	HOG0010828	HOG0010829	HOG0010830	HOG0010831	HOG0010832	HOG0010834	HOG0010835	HOG0010836	HOG0010837	HOG0010838	HOG0010839	HOG0010841	HOG0010842	HOG0010843	HOG0010844	HOG0010845	HOG0010846	HOG0010847	HOG0010848	HOG0010849	HOG0010850	HOG0010851	HOG0010852	HOG0010853	HOG0010854	HOG0010855	HOG0010856	HOG0010857	HOG0010858	HOG0010859	HOG0010860	HOG0010861	HOG0010862	HOG0010863	HOG0010864	HOG0010865	HOG0010866	HOG0010868	HOG0010869	HOG0010870	HOG0010871	HOG0010873	HOG0010875	HOG0010876	HOG0010877	HOG0010880	HOG0010881	HOG0010882	HOG0010884	HOG0010885	HOG0010886	HOG0010887	HOG0010889	HOG0010890	HOG0010891	HOG0010892	HOG0010893	HOG0010894	HOG0010896	HOG0010897	HOG0010898	HOG0010899	HOG0010900	HOG0010901	HOG0010902	HOG0010903	HOG0010904	HOG0010905	HOG0010906	HOG0010907	HOG0010908	HOG0010909	HOG0010911	HOG0010912	HOG0010913	HOG0010914	HOG0010915	HOG0010916	HOG0010917	HOG0010918	HOG0010919	HOG0010920	HOG0010921	HOG0010922	HOG0010924	HOG0010925	HOG0010926	HOG0010927	HOG0010929	HOG0010930	HOG0010931	HOG0010932	HOG0010934	HOG0010935	HOG0010936	HOG0010937	HOG0010938	HOG0010939	HOG0010941	HOG0010944	HOG0010945	HOG0010946	HOG0010947	HOG0010948	HOG0010949	HOG0010950	HOG0010951	HOG0010952	HOG0010953	HOG0010954	HOG0010957	HOG0010958	HOG0010959	HOG0010960	HOG0010961	HOG0010962	HOG0010964	HOG0010966	HOG0010967	HOG0010968	HOG0010969	HOG0010970	HOG0010971	HOG0010972	HOG0010973	HOG0010974	HOG0010975	HOG0010976	HOG0010977	HOG0010978	HOG0010979	HOG0010980	HOG0010981	HOG0010982	HOG0010983	HOG0010984	HOG0010986	HOG0010987	HOG0010988	HOG0010989	HOG0010990	HOG0010991	HOG0010992	HOG0010993	HOG0010995	HOG0010997	HOG0010998	HOG0010999	HOG0011000	HOG0011001	HOG0011002	HOG0011003	HOG0011004	HOG0011005	HOG0011006	HOG0011007	HOG0011008	HOG0011009	HOG0011010	HOG0011012	HOG0011013	HOG0011015	HOG0011016	HOG0011017	HOG0011018	HOG0011019	HOG0011020	HOG0011021	HOG0011023	HOG0011024	HOG0011025	HOG0011026	HOG0011027	HOG0011029	HOG0011030	HOG0011031	HOG0011032	HOG0011033	HOG0011034	HOG0011035	HOG0011036	HOG0011037	HOG0011038	HOG0011039	HOG0011040	HOG0011041	HOG0011042	HOG0011043	HOG0011044	HOG0011045	HOG0011046	HOG0011047	HOG0011048	HOG0011049	HOG0011050	HOG0011051	HOG0011052	HOG0011053	HOG0011054	HOG0011055	HOG0011056	HOG0011057	HOG0011058	HOG0011059	HOG0011060	HOG0011061	HOG0011062	HOG0011064	HOG0011066	HOG0011069	HOG0011070	HOG0011071	HOG0011072	HOG0011073	HOG0011074	HOG0011075	HOG0011076	HOG0011077	HOG0011078	HOG0011080	HOG0011081	HOG0011082	HOG0011083	HOG0011085	HOG0011089	HOG0011091	HOG0011092	HOG0011093	HOG0011094	HOG0011095	HOG0011096	HOG0011099	HOG0011100	HOG0011101	HOG0011102	HOG0011103	HOG0011104	HOG0011105	HOG0011106	HOG0011107	HOG0011111	HOG0011112	HOG0011113	HOG0011114	HOG0011115	HOG0011116	HOG0011117	HOG0011118	HOG0011119	HOG0011120	HOG0011121	HOG0011122	HOG0011123	HOG0011124	HOG0011125	HOG0011126	HOG0011127	HOG0011129	HOG0011130	HOG0011131	HOG0011132	HOG0011133	HOG0011134	HOG0011137	HOG0011138	HOG0011139	HOG0011140	HOG0011142	HOG0011145	HOG0011146	HOG0011148	HOG0011149	HOG0011150	HOG0011151	HOG0011153	HOG0011154	HOG0011155	HOG0011156	HOG0011157	HOG0011158	HOG0011160	HOG0011161	HOG0011162	HOG0011163	HOG0011164	HOG0011165	HOG0011166	HOG0011167	HOG0011169	HOG0011171	HOG0011172	HOG0011174	HOG0011175	HOG0011176	HOG0011177	HOG0011178	HOG0011179	HOG0011180	HOG0011181	HOG0011184	HOG0011185	HOG0011187	HOG0011191	HOG0011192	HOG0011193	HOG0011194	HOG0011195	HOG0011196	HOG0011197	HOG0011198	HOG0011199	HOG0011200	HOG0011201	HOG0011202	HOG0011203	HOG0011204	HOG0011205	HOG0011206	HOG0011207	HOG0011208	HOG0011210	HOG0011211	HOG0011212	HOG0011214	HOG0011215	HOG0011216	HOG0011218	HOG0011219	HOG0011220	HOG0011221	HOG0011222	HOG0011223	HOG0011224	HOG0011225	HOG0011226	HOG0011227	HOG0011229	HOG0011230	HOG0011232	HOG0011233	HOG0011234	HOG0011235	HOG0011236	HOG0011237	HOG0011239	HOG0011240	HOG0011241	HOG0011242	HOG0011243	HOG0011245	HOG0011246	HOG0011247	HOG0011249	HOG0011250	HOG0011251	HOG0011252	HOG0011254	HOG0011255	HOG0011257	HOG0011259	HOG0011260	HOG0011261	HOG0011262	HOG0011263	HOG0011264	HOG0011265	HOG0011266	HOG0011267	HOG0011268	HOG0011269	HOG0011270	HOG0011271	HOG0011272	HOG0011273	HOG0011274	HOG0011275	HOG0011276	HOG0011277	HOG0011278	HOG0011279	HOG0011280	HOG0011282	HOG0011283	HOG0011284	HOG0011285	HOG0011287	HOG0011288	HOG0011290	HOG0011291	HOG0011292	HOG0011293	HOG0011294	HOG0011295	HOG0011296	HOG0011297	HOG0011298	HOG0011299	HOG0011300	HOG0011301	HOG0011302	HOG0011303	HOG0011305	HOG0011306	HOG0011308	HOG0011310	HOG0011312	HOG0011314	HOG0011315	HOG0011320	HOG0011322	HOG0011323	HOG0011324	HOG0011325	HOG0011326	HOG0011327	HOG0011328	HOG0011329	HOG0011331	HOG0011332	HOG0011335	HOG0011336	HOG0011337	HOG0011339	HOG0011340	HOG0011341	HOG0011343	HOG0011344	HOG0011345	HOG0011346	HOG0011347	HOG0011348	HOG0011349	HOG0011350	HOG0011351	HOG0011352	HOG0011353	HOG0011354	HOG0011355	HOG0011356	HOG0011357	HOG0011358	HOG0011359	HOG0011360	HOG0011361	HOG0011362	HOG0011363	HOG0011364	HOG0011365	HOG0011366	HOG0011367	HOG0011369	HOG0011370	HOG0011371	HOG0011372	HOG0011373	HOG0011374	HOG0011375	HOG0011376	HOG0011377	HOG0011378	HOG0011379	HOG0011380	HOG0011381	HOG0011382	HOG0011384	HOG0011385	HOG0011386	HOG0011387	HOG0011388	HOG0011389	HOG0011390	HOG0011391	HOG0011392	HOG0011393	HOG0011394	HOG0011395	HOG0011396	HOG0011397	HOG0011399	HOG0011401	HOG0011402	HOG0011403	HOG0011404	HOG0011405	HOG0011406	HOG0011407	HOG0011408	HOG0011409	HOG0011410	HOG0011411	HOG0011412	HOG0011413	HOG0011414	HOG0011415	HOG0011416	HOG0011417	HOG0011418	HOG0011419	HOG0011420	HOG0011422	HOG0011424	HOG0011425	HOG0011427	HOG0011428	HOG0011429	HOG0011430	HOG0011431	HOG0011432	HOG0011433	HOG0011434	HOG0011435	HOG0011437	HOG0011438	HOG0011440	HOG0011441	HOG0011444	HOG0011445	HOG0011447	HOG0011448	HOG0011449	HOG0011451	HOG0011452	HOG0011454	HOG0011455	HOG0011456	HOG0011457	HOG0011458	HOG0011459	HOG0011460	HOG0011461	HOG0011462	HOG0011463	HOG0011465	HOG0011466	HOG0011467	HOG0011468	HOG0011469	HOG0011471	HOG0011472	HOG0011474	HOG0011475	HOG0011476	HOG0011477	HOG0011478	HOG0011479	HOG0011480	HOG0011481	HOG0011482	HOG0011483	HOG0011484	HOG0011485	HOG0011486	HOG0011487	HOG0011489	HOG0011490	HOG0011491	HOG0011492	HOG0011493	HOG0011494	HOG0011495	HOG0011496	HOG0011497	HOG0011498	HOG0011501	HOG0011502	HOG0011503	HOG0011505	HOG0011506	HOG0011507	HOG0011508	HOG0011509	HOG0011510	HOG0011511	HOG0011512	HOG0011513	HOG0011514	HOG0011515	HOG0011517	HOG0011518	HOG0011519	HOG0011520	HOG0011521	HOG0011522	HOG0011523	HOG0011524	HOG0011525	HOG0011526	HOG0011527	HOG0011528	HOG0011529	HOG0011530	HOG0011531	HOG0011532	HOG0011533	HOG0011534	HOG0011535	HOG0011536	HOG0011540	HOG0011541	HOG0011542	HOG0011543	HOG0011544	HOG0011546	HOG0011548	HOG0011549	HOG0011550	HOG0011553	HOG0011554	HOG0011555	HOG0011557	HOG0011558	HOG0011559	HOG0011560	HOG0011561	HOG0011563	HOG0011564	HOG0011565	HOG0011566	HOG0011567	HOG0011568	HOG0011570	HOG0011571	HOG0011573	HOG0011574	HOG0011575	HOG0011576	HOG0011577	HOG0011579	HOG0011580	HOG0011581	HOG0011583	HOG0011584	HOG0011585	HOG0011586	HOG0011587	HOG0011588	HOG0011589	HOG0011590	HOG0011591	HOG0011592	HOG0011593	HOG0011594	HOG0011595	HOG0011597	HOG0011599	HOG0011600	HOG0011601	HOG0011602	HOG0011604	HOG0011605	HOG0011606	HOG0011607	HOG0011608	HOG0011609	HOG0011610	HOG0011611	HOG0011612	HOG0011613	HOG0011614	HOG0011615	HOG0011616	HOG0011617	HOG0011618	HOG0011619	HOG0011620	HOG0011621	HOG0011622	HOG0011623	HOG0011624	HOG0011626	HOG0011627	HOG0011628	HOG0011629	HOG0011630	HOG0011631	HOG0011632	HOG0011634	HOG0011635	HOG0011636	HOG0011637	HOG0011638	HOG0011640	HOG0011641	HOG0011642	HOG0011643	HOG0011645	HOG0011647	HOG0011648	HOG0011649	HOG0011650	HOG0011651	HOG0011654	HOG0011656	HOG0011657	HOG0011658	HOG0011659	HOG0011660	HOG0011661	HOG0011662	HOG0011663	HOG0011664	HOG0011665	HOG0011666	HOG0011667	HOG0011668	HOG0011669	HOG0011670	HOG0011672	HOG0011673	HOG0011674	HOG0011676	HOG0011677	HOG0011679	HOG0011680	HOG0011681	HOG0011682	HOG0011683	HOG0011684	HOG0011685	HOG0011686	HOG0011687	HOG0011689	HOG0011690	HOG0011691	HOG0011692	HOG0011693	HOG0011694	HOG0011697	HOG0011698	HOG0011700	HOG0011702	HOG0011703	HOG0011704	HOG0011705	HOG0011706	HOG0011707	HOG0011708	HOG0011709	HOG0011710	HOG0011713	HOG0011714	HOG0011715	HOG0011716	HOG0011717	HOG0011718	HOG0011719	HOG0011720	HOG0011721	HOG0011722	HOG0011723	HOG0011724	HOG0011725	HOG0011727	HOG0011728	HOG0011729	HOG0011730	HOG0011731	HOG0011732	HOG0011733	HOG0011734	HOG0011735	HOG0011736	HOG0011737	HOG0011739	HOG0011740	HOG0011741	HOG0011742	HOG0011743	HOG0011744	HOG0011745	HOG0011746	HOG0011747	HOG0011749	HOG0011750	HOG0011751	HOG0011752	HOG0011753	HOG0011754	HOG0011756	HOG0011757	HOG0011758	HOG0011759	HOG0011760	HOG0011761	HOG0011762	HOG0011763	HOG0011764	HOG0011765	HOG0011767	HOG0011768	HOG0011769	HOG0011770	HOG0011771	HOG0011772	HOG0011773	HOG0011774	HOG0011775	HOG0011776	HOG0011778	HOG0011779	HOG0011780	HOG0011781	HOG0011783	HOG0011784	HOG0011785	HOG0011786	HOG0011787	HOG0011788	HOG0011789	HOG0011790	HOG0011791	HOG0011792	HOG0011793	HOG0011794	HOG0011795	HOG0011796	HOG0011797	HOG0011798	HOG0011799	HOG0011800	HOG0011801	HOG0011802	HOG0011804	HOG0011805	HOG0011806	HOG0011807	HOG0011808	HOG0011809	HOG0011811	HOG0011813	HOG0011814	HOG0011815	HOG0011816	HOG0011817	HOG0011818	HOG0011819	HOG0011820	HOG0011821	HOG0011822	HOG0011823	HOG0011825	HOG0011826	HOG0011828	HOG0011829	HOG0011830	HOG0011831	HOG0011833	HOG0011836	HOG0011837	HOG0011838	HOG0011839	HOG0011840	HOG0011841	HOG0011843	HOG0011845	HOG0011846	HOG0011849	HOG0011850	HOG0011851	HOG0011852	HOG0011853	HOG0011854	HOG0011855	HOG0011856	HOG0011857	HOG0011858	HOG0011859	HOG0011860	HOG0011861	HOG0011862	HOG0011863	HOG0011864	HOG0011866	HOG0011867	HOG0011869	HOG0011870	HOG0011871	HOG0011872	HOG0011873	HOG0011874	HOG0011876	HOG0011877	HOG0011878	HOG0011879	HOG0011880	HOG0011881	HOG0011882	HOG0011883	HOG0011884	HOG0011885	HOG0011886	HOG0011887	HOG0011888	HOG0011889	HOG0011890	HOG0011891	HOG0011892	HOG0011893	HOG0011894	HOG0011896	HOG0011897	HOG0011898	HOG0011899	HOG0011900	HOG0011901	HOG0011902	HOG0011903	HOG0011905	HOG0011907	HOG0011908	HOG0011909	HOG0011910	HOG0011911	HOG0011913	HOG0011914	HOG0011915	HOG0011916	HOG0011918	HOG0011919	HOG0011920	HOG0011921	HOG0011922	HOG0011923	HOG0011924	HOG0011925	HOG0011926	HOG0011927	HOG0011928	HOG0011929	HOG0011930	HOG0011932	HOG0011934	HOG0011936	HOG0011937	HOG0011938	HOG0011939	HOG0011940	HOG0011941	HOG0011942	HOG0011943	HOG0011944	HOG0011945	HOG0011948	HOG0011949	HOG0011950	HOG0011951	HOG0011952	HOG0011953	HOG0011954	HOG0011955	HOG0011957	HOG0011958	HOG0011959	HOG0011960	HOG0011961	HOG0011963	HOG0011964	HOG0011965	HOG0011966	HOG0011967	HOG0011969	HOG0011970	HOG0011971	HOG0011972	HOG0011973	HOG0011974	HOG0011975	HOG0011976	HOG0011977	HOG0011979	HOG0011980	HOG0011981	HOG0011982	HOG0011983	HOG0011984	HOG0011985	HOG0011986	HOG0011987	HOG0011988	HOG0011990	HOG0011991	HOG0011992	HOG0011993	HOG0011994	HOG0011995	HOG0011996	HOG0011997	HOG0011998	HOG0011999	HOG0012000	HOG0012001	HOG0012002	HOG0012003	HOG0012004	HOG0012005	HOG0012006	HOG0012007	HOG0012008	HOG0012009	HOG0012011	HOG0012012	HOG0012013	HOG0012014	HOG0012015	HOG0012016	HOG0012017	HOG0012019	HOG0012020	HOG0012021	HOG0012022	HOG0012023	HOG0012025	HOG0012026	HOG0012027	HOG0012028	HOG0012029	HOG0012030	HOG0012031	HOG0012032	HOG0012033	HOG0012034	HOG0012035	HOG0012036	HOG0012037	HOG0012038	HOG0012039	HOG0012041	HOG0012042	HOG0012043	HOG0012044	HOG0012045	HOG0012046	HOG0012047	HOG0012050	HOG0012051	HOG0012052	HOG0012054	HOG0012056	HOG0012057	HOG0012058	HOG0012059	HOG0012060	HOG0012061	HOG0012062	HOG0012063	HOG0012064	HOG0012065	HOG0012066	HOG0012067	HOG0012068	HOG0012069	HOG0012070	HOG0012071	HOG0012072	HOG0012073	HOG0012074	HOG0012076	HOG0012077	HOG0012078	HOG0012079	HOG0012080	HOG0012081	HOG0012082	HOG0012083	HOG0012084	HOG0012085	HOG0012086	HOG0012087	HOG0012088	HOG0012089	HOG0012090	HOG0012091	HOG0012092	HOG0012093	HOG0012094	HOG0012095	HOG0012096	HOG0012097	HOG0012098	HOG0012099	HOG0012100	HOG0012102	HOG0012103	HOG0012104	HOG0012105	HOG0012106	HOG0012107	HOG0012108	HOG0012109	HOG0012110	HOG0012111	HOG0012112	HOG0012113	HOG0012114	HOG0012115	HOG0012116	HOG0012117	HOG0012118	HOG0012119	HOG0012120	HOG0012121	HOG0012122	HOG0012123	HOG0012124	HOG0012125	HOG0012126	HOG0012127	HOG0012128	HOG0012129	HOG0012130	HOG0012131	HOG0012132	HOG0012133	HOG0012134	HOG0012135	HOG0012136	HOG0012138	HOG0012139	HOG0012140	HOG0012141	HOG0012142	HOG0012143	HOG0012144	HOG0012146	HOG0012147	HOG0012149	HOG0012151	HOG0012152	HOG0012153	HOG0012154	HOG0012155	HOG0012156	HOG0012158	HOG0012159	HOG0012160	HOG0012161	HOG0012162	HOG0012163	HOG0012164	HOG0012165	HOG0012166	HOG0012167	HOG0012168	HOG0012169	HOG0012170	HOG0012171	HOG0012172	HOG0012173	HOG0012174	HOG0012175	HOG0012176	HOG0012178	HOG0012179	HOG0012180	HOG0012181	HOG0012182	HOG0012183	HOG0012184	HOG0012185	HOG0012187	HOG0012188	HOG0012189	HOG0012190	HOG0012192	HOG0012194	HOG0012195	HOG0012198	HOG0012199	HOG0012200	HOG0012201	HOG0012202	HOG0012203	HOG0012204	HOG0012205	HOG0012206	HOG0012207	HOG0012208	HOG0012210	HOG0012211	HOG0012214	HOG0012215	HOG0012216	HOG0012217	HOG0012218	HOG0012219	HOG0012220	HOG0012221	HOG0012222	HOG0012224	HOG0012225	HOG0012226	HOG0012227	HOG0012228	HOG0012229	HOG0012230	HOG0012232	HOG0012233	HOG0012234	HOG0012235	HOG0012237	HOG0012238	HOG0012239	HOG0012240	HOG0012241	HOG0012243	HOG0012244	HOG0012245	HOG0012247	HOG0012248	HOG0012250	HOG0012252	HOG0012253	HOG0012254	HOG0012255	HOG0012257	HOG0012258	HOG0012259	HOG0012261	HOG0012262	HOG0012267	HOG0012268	HOG0012269	HOG0012270	HOG0012271	HOG0012272	HOG0012273	HOG0012274	HOG0012275	HOG0012276	HOG0012279	HOG0012280	HOG0012281	HOG0012282	HOG0012283	HOG0012284	HOG0012285	HOG0012286	HOG0012287	HOG0012288	HOG0012289	HOG0012290	HOG0012291	HOG0012294	HOG0012296	HOG0012297	HOG0012298	HOG0012299	HOG0012300	HOG0012301	HOG0012302	HOG0012303	HOG0012304	HOG0012306	HOG0012309	HOG0012310	HOG0012311	HOG0012312	HOG0012313	HOG0012314	HOG0012315	HOG0012316	HOG0012318	HOG0012319	HOG0012320	HOG0012321	HOG0012322	HOG0012323	HOG0012324	HOG0012325	HOG0012326	HOG0012327	HOG0012328	HOG0012330	HOG0012331	HOG0012332	HOG0012333	HOG0012334	HOG0012335	HOG0012336	HOG0012337	HOG0012339	HOG0012340	HOG0012341	HOG0012342	HOG0012343	HOG0012344	HOG0012345	HOG0012346	HOG0012347	HOG0012348	HOG0012349	HOG0012350	HOG0012351	HOG0012352	HOG0012353	HOG0012354	HOG0012355	HOG0012356	HOG0012357	HOG0012358	HOG0012360	HOG0012361	HOG0012362	HOG0012363	HOG0012364	HOG0012365	HOG0012367	HOG0012368	HOG0012369	HOG0012370	HOG0012371	HOG0012372	HOG0012373	HOG0012374	HOG0012376	HOG0012377	HOG0012378	HOG0012379	HOG0012381	HOG0012382	HOG0012383	HOG0012386	HOG0012388	HOG0012389	HOG0012390	HOG0012392	HOG0012393	HOG0012394	HOG0012397	HOG0012398	HOG0012400	HOG0012401	HOG0012402	HOG0012403	HOG0012405	HOG0012406	HOG0012408	HOG0012409	HOG0012412	HOG0012413	HOG0012414	HOG0012415	HOG0012416	HOG0012417	HOG0012419	HOG0012420	HOG0012421	HOG0012422	HOG0012423	HOG0012424	HOG0012425	HOG0012426	HOG0012427	HOG0012428	HOG0012430	HOG0012431	HOG0012432	HOG0012433	HOG0012434	HOG0012436	HOG0012437	HOG0012438	HOG0012439	HOG0012440	HOG0012442	HOG0012443	HOG0012444	HOG0012445	HOG0012446	HOG0012449	HOG0012451	HOG0012452	HOG0012453	HOG0012454	HOG0012456	HOG0012457	HOG0012458	HOG0012460	HOG0012461	HOG0012462	HOG0012463	HOG0012464	HOG0012465	HOG0012466	HOG0012467	HOG0012468	HOG0012469	HOG0012470	HOG0012472	HOG0012473	HOG0012474	HOG0012475	HOG0012476	HOG0012480	HOG0012481	HOG0012482	HOG0012483	HOG0012484	HOG0012485	HOG0012486	HOG0012487	HOG0012488	HOG0012489	HOG0012491	HOG0012492	HOG0012493	HOG0012494	HOG0012495	HOG0012496	HOG0012497	HOG0012498	HOG0012500	HOG0012501	HOG0012505	HOG0012506	HOG0012507	HOG0012508	HOG0012509	HOG0012510	HOG0012512	HOG0012513	HOG0012514	HOG0012516	HOG0012517	HOG0012518	HOG0012519	HOG0012520	HOG0012522	HOG0012524	HOG0012526	HOG0012528	HOG0012529	HOG0012530	HOG0012531	HOG0012532	HOG0012533	HOG0012534	HOG0012535	HOG0012536	HOG0012538	HOG0012539	HOG0012540	HOG0012541	HOG0012542	HOG0012543	HOG0012544	HOG0012545	HOG0012546	HOG0012547	HOG0012548	HOG0012549	HOG0012550	HOG0012551	HOG0012552	HOG0012553	HOG0012554	HOG0012555	HOG0012556	HOG0012557	HOG0012558	HOG0012559	HOG0012560	HOG0012562	HOG0012563	HOG0012564	HOG0012565	HOG0012566	HOG0012567	HOG0012568	HOG0012569	HOG0012570	HOG0012571	HOG0012573	HOG0012574	HOG0012576	HOG0012577	HOG0012578	HOG0012579	HOG0012580	HOG0012582	HOG0012583	HOG0012584	HOG0012585	HOG0012586	HOG0012587	HOG0012588	HOG0012590	HOG0012591	HOG0012593	HOG0012594	HOG0012597	HOG0012598	HOG0012599	HOG0012600	HOG0012601	HOG0012602	HOG0012603	HOG0012604	HOG0012605	HOG0012606	HOG0012607	HOG0012608	HOG0012609	HOG0012610	HOG0012611	HOG0012612	HOG0012613	HOG0012614	HOG0012616	HOG0012619	HOG0012620	HOG0012621	HOG0012622	HOG0012623	HOG0012625	HOG0012626	HOG0012627	HOG0012628	HOG0012629	HOG0012630	HOG0012631	HOG0012632	HOG0012633	HOG0012634	HOG0012635	HOG0012636	HOG0012637	HOG0012638	HOG0012640	HOG0012641	HOG0012642	HOG0012644	HOG0012645	HOG0012646	HOG0012648	HOG0012649	HOG0012651	HOG0012652	HOG0012653	HOG0012654	HOG0012656	HOG0012657	HOG0012659	HOG0012660	HOG0012661	HOG0012662	HOG0012664	HOG0012665	HOG0012666	HOG0012667	HOG0012668	HOG0012669	HOG0012670	HOG0012672	HOG0012673	HOG0012674	HOG0012675	HOG0012676	HOG0012677	HOG0012678	HOG0012680	HOG0012681	HOG0012682	HOG0012684	HOG0012687	HOG0012688	HOG0012689	HOG0012690	HOG0012691	HOG0012692	HOG0012693	HOG0012694	HOG0012695	HOG0012696	HOG0012697	HOG0012699	HOG0012701	HOG0012702	HOG0012703	HOG0012704	HOG0012705	HOG0012706	HOG0012708	HOG0012709	HOG0012710	HOG0012711	HOG0012713	HOG0012714	HOG0012715	HOG0012717	HOG0012718	HOG0012719	HOG0012720	HOG0012721	HOG0012723	HOG0012724	HOG0012725	HOG0012726	HOG0012727	HOG0012729	HOG0012730	HOG0012731	HOG0012732	HOG0012734	HOG0012735	HOG0012736	HOG0012737	HOG0012738	HOG0012739	HOG0012740	HOG0012741	HOG0012742	HOG0012743	HOG0012745	HOG0012747	HOG0012749	HOG0012750	HOG0012752	HOG0012753	HOG0012755	HOG0012756	HOG0012757	HOG0012758	HOG0012760	HOG0012761	HOG0012763	HOG0012764	HOG0012765	HOG0012766	HOG0012767	HOG0012768	HOG0012769	HOG0012770	HOG0012771	HOG0012772	HOG0012774	HOG0012775	HOG0012776	HOG0012777	HOG0012778	HOG0012782	HOG0012783	HOG0012784	HOG0012785	HOG0012787	HOG0012789	HOG0012790	HOG0012792	HOG0012794	HOG0012795	HOG0012796	HOG0012797	HOG0012798	HOG0012799	HOG0012800	HOG0012801	HOG0012802	HOG0012803	HOG0012804	HOG0012805	HOG0012806	HOG0012807	HOG0012808	HOG0012809	HOG0012811	HOG0012812	HOG0012813	HOG0012815	HOG0012817	HOG0012818	HOG0012819	HOG0012820	HOG0012821	HOG0012822	HOG0012823	HOG0012824	HOG0012825	HOG0012827	HOG0012828	HOG0012829	HOG0012830	HOG0012831	HOG0012834	HOG0012835	HOG0012836	HOG0012837	HOG0012838	HOG0012839	HOG0012840	HOG0012841	HOG0012843	HOG0012844	HOG0012845	HOG0012846	HOG0012847	HOG0012848	HOG0012850	HOG0012851	HOG0012852	HOG0012854	HOG0012855	HOG0012856	HOG0012857	HOG0012858	HOG0012859	HOG0012860	HOG0012861	HOG0012864	HOG0012865	HOG0012866	HOG0012868	HOG0012869	HOG0012870	HOG0012872	HOG0012874	HOG0012875	HOG0012876	HOG0012877	HOG0012878	HOG0012879	HOG0012882	HOG0012883	HOG0012884	HOG0012885	HOG0012886	HOG0012889	HOG0012890	HOG0012891	HOG0012893	HOG0012894	HOG0012895	HOG0012897	HOG0012898	HOG0012899	HOG0012900	HOG0012901	HOG0012902	HOG0012904	HOG0012905	HOG0012906	HOG0012907	HOG0012908	HOG0012910	HOG0012911	HOG0012912	HOG0012913	HOG0012915	HOG0012916	HOG0012917	HOG0012918	HOG0012919	HOG0012920	HOG0012921	HOG0012923	HOG0012926	HOG0012927	HOG0012929	HOG0012930	HOG0012931	HOG0012935	HOG0012937	HOG0012938	HOG0012939	HOG0012940	HOG0012941	HOG0012942	HOG0012944	HOG0012945	HOG0012946	HOG0012947	HOG0012948	HOG0012949	HOG0012950	HOG0012951	HOG0012952	HOG0012954	HOG0012955	HOG0012957	HOG0012958	HOG0012959	HOG0012960	HOG0012961	HOG0012962	HOG0012963	HOG0012966	HOG0012967	HOG0012968	HOG0012969	HOG0012970	HOG0012971	HOG0012972	HOG0012973	HOG0012974	HOG0012975	HOG0012976	HOG0012977	HOG0012978	HOG0012979	HOG0012980	HOG0012981	HOG0012982	HOG0012983	HOG0012984	HOG0012985	HOG0012986	HOG0012987	HOG0012988	HOG0012989	HOG0012990	HOG0012991	HOG0012992	HOG0012993	HOG0012994	HOG0012995	HOG0012996	HOG0012997	HOG0012999	HOG0013001	HOG0013003	HOG0013004	HOG0013005	HOG0013006	HOG0013007	HOG0013008	HOG0013009	HOG0013012	HOG0013013	HOG0013014	HOG0013015	HOG0013017	HOG0013018	HOG0013019	HOG0013020	HOG0013022	HOG0013023	HOG0013024	HOG0013025	HOG0013026	HOG0013027	HOG0013028	HOG0013029	HOG0013030	HOG0013032	HOG0013033	HOG0013034	HOG0013035	HOG0013036	HOG0013038	HOG0013039	HOG0013040	HOG0013041	HOG0013042	HOG0013043	HOG0013044	HOG0013045	HOG0013048	HOG0013049	HOG0013050	HOG0013051	HOG0013053	HOG0013054	HOG0013055	HOG0013056	HOG0013057	HOG0013058	HOG0013059	HOG0013060	HOG0013062	HOG0013063	HOG0013064	HOG0013065	HOG0013066	HOG0013067	HOG0013068	HOG0013069	HOG0013070	HOG0013071	HOG0013072	HOG0013073	HOG0013074	HOG0013075	HOG0013076	HOG0013077	HOG0013078	HOG0013079	HOG0013080	HOG0013081	HOG0013082	HOG0013083	HOG0013084	HOG0013085	HOG0013086	HOG0013088	HOG0013089	HOG0013090	HOG0013091	HOG0013092	HOG0013093	HOG0013094	HOG0013095	HOG0013096	HOG0013097	HOG0013098	HOG0013099	HOG0013100	HOG0013101	HOG0013102	HOG0013104	HOG0013105	HOG0013107	HOG0013108	HOG0013109	HOG0013110	HOG0013111	HOG0013112	HOG0013113	HOG0013145	HOG0013173	HOG0013193	HOG0013205	HOG0013206	HOG0013207	HOG0013208	HOG0013211	HOG0013212	HOG0013213	HOG0013214	HOG0013215	HOG0013216	HOG0013217	HOG0013219	HOG0013220	HOG0013222	HOG0013223	HOG0013226	HOG0013228	HOG0013229	HOG0013230	HOG0013231	HOG0013232	HOG0013233	HOG0013234	HOG0013235	HOG0013236	HOG0013237	HOG0013238	HOG0013239	HOG0013240	HOG0013241	HOG0013243	HOG0013244	HOG0013247	HOG0013249	HOG0013251	HOG0013252	HOG0013254	HOG0013255	HOG0013256	HOG0013257	HOG0013258	HOG0013259	HOG0013260	HOG0013261	HOG0013262	HOG0013263	HOG0013264	HOG0013265	HOG0013267	HOG0013269	HOG0013270	HOG0013272	HOG0013273	HOG0013274	HOG0013277	HOG0013278	HOG0013279	HOG0013280	HOG0013281	HOG0013283	HOG0013287	HOG0013289	HOG0013290	HOG0013291	HOG0013292	HOG0013293	HOG0013294	HOG0013295	HOG0013296	HOG0013297	HOG0013298	HOG0013299	HOG0013300	HOG0013301	HOG0013302	HOG0013303	HOG0013304	HOG0013305	HOG0013306	HOG0013307	HOG0013310	HOG0013312	HOG0013313	HOG0013314	HOG0013315	HOG0013316	HOG0013319	HOG0013322	HOG0013323	HOG0013324	HOG0013325	HOG0013326	HOG0013327	HOG0013328	HOG0013329	HOG0013331	HOG0013332	HOG0013333	HOG0013334	HOG0013336	HOG0013338	HOG0013339	HOG0013340	HOG0013341	HOG0013343	HOG0013344	HOG0013345	HOG0013346	HOG0013347	HOG0013348	HOG0013351	HOG0013352	HOG0013355	HOG0013356	HOG0013357	HOG0013358	HOG0013359	HOG0013361	HOG0013364	HOG0013365	HOG0013368	HOG0013369	HOG0013370	HOG0013371	HOG0013372	HOG0013376	HOG0013377	HOG0013379	HOG0013380	HOG0013382	HOG0013386	HOG0013388	HOG0013389	HOG0013391	HOG0013392	HOG0013393	HOG0013395	HOG0013397	HOG0013399	HOG0013400	HOG0013401	HOG0013402	HOG0013404	HOG0013405	HOG0013407	HOG0013408	HOG0013410	HOG0013411	HOG0013412	HOG0013415	HOG0013417	HOG0013418	HOG0013419	HOG0013420	HOG0013421	HOG0013422	HOG0013423	HOG0013425	HOG0013426	HOG0013428	HOG0013429	HOG0013430	HOG0013431	HOG0013432	HOG0013433	HOG0013436	HOG0013438	HOG0013439	HOG0013443	HOG0013444	HOG0013446	HOG0013447	HOG0013449	HOG0013452	HOG0013453	HOG0013454	HOG0013457	HOG0013460	HOG0013463	HOG0013464	HOG0013465	HOG0013466	HOG0013467	HOG0013468	HOG0013471	HOG0013472	HOG0013475	HOG0013476	HOG0013477	HOG0013478	HOG0013479	HOG0013480	HOG0013481	HOG0013483	HOG0013484	HOG0013485	HOG0013486	HOG0013488	HOG0013489	HOG0013491	HOG0013492	HOG0013494	HOG0013495	HOG0013496	HOG0013498	HOG0013499	HOG0013501	HOG0013502	HOG0013503	HOG0013504	HOG0013505	HOG0013506	HOG0013508	HOG0013509	HOG0013511	HOG0013512	HOG0013513	HOG0013514	HOG0013515	HOG0013516	HOG0013518	HOG0013519	HOG0013520	HOG0013522	HOG0013523	HOG0013524	HOG0013525	HOG0013526	HOG0013527	HOG0013528	HOG0013529	HOG0013530	HOG0013531	HOG0013532	HOG0013533	HOG0013535	HOG0013536	HOG0013537	HOG0013538	HOG0013539	HOG0013540	HOG0013542	HOG0013543	HOG0013545	HOG0013546	HOG0013547	HOG0013548	HOG0013549	HOG0013550	HOG0013551	HOG0013556	HOG0013557	HOG0013559	HOG0013560	HOG0013561	HOG0013563	HOG0013566	HOG0013567	HOG0013568	HOG0013569	HOG0013571	HOG0013572	HOG0013574	HOG0013575	HOG0013576	HOG0013577	HOG0013578	HOG0013579	HOG0013580	HOG0013582	HOG0013583	HOG0013584	HOG0013585	HOG0013586	HOG0013588	HOG0013592	HOG0013593	HOG0013594	HOG0013595	HOG0013596	HOG0013597	HOG0013598	HOG0013599	HOG0013600	HOG0013601	HOG0013602	HOG0013604	HOG0013605	HOG0013606	HOG0013608	HOG0013609	HOG0013610	HOG0013611	HOG0013614	HOG0013615	HOG0013617	HOG0013618	HOG0013619	HOG0013620	HOG0013621	HOG0013622	HOG0013623	HOG0013624	HOG0013625	HOG0013626	HOG0013630	HOG0013632	HOG0013633	HOG0013634	HOG0013635	HOG0013636	HOG0013637	HOG0013638	HOG0013639	HOG0013642	HOG0013643	HOG0013645	HOG0013646	HOG0013650	HOG0013651	HOG0013652	HOG0013653	HOG0013654	HOG0013655	HOG0013656	HOG0013658	HOG0013660	HOG0013661	HOG0013662	HOG0013663	HOG0013665	HOG0013666	HOG0013667	HOG0013671	HOG0013672	HOG0013673	HOG0013674	HOG0013676	HOG0013677	HOG0013678	HOG0013680	HOG0013682	HOG0013683	HOG0013684	HOG0013685	HOG0013687	HOG0013688	HOG0013689	HOG0013691	HOG0013695	HOG0013696	HOG0013697	HOG0013699	HOG0013701	HOG0013702	HOG0013703	HOG0013706	HOG0013707	HOG0013708	HOG0013709	HOG0013710	HOG0013712	HOG0013713	HOG0013716	HOG0013719	HOG0013720	HOG0013723	HOG0013724	HOG0013725	HOG0013727	HOG0013728	HOG0013729	HOG0013730	HOG0013731	HOG0013732	HOG0013733	HOG0013734	HOG0013735	HOG0013736	HOG0013737	HOG0013738	HOG0013740	HOG0013741	HOG0013742	HOG0013744	HOG0013745	HOG0013746	HOG0013747	HOG0013748	HOG0013749	HOG0013750	HOG0013753	HOG0013754	HOG0013755	HOG0013758	HOG0013760	HOG0013761	HOG0013762	HOG0013763	HOG0013765	HOG0013766	HOG0013767	HOG0013768	HOG0013769	HOG0013770	HOG0013772	HOG0013773	HOG0013774	HOG0013775	HOG0013776	HOG0013777	HOG0013778	HOG0013779	HOG0013780	HOG0013781	HOG0013783	HOG0013784	HOG0013785	HOG0013786	HOG0013787	HOG0013789	HOG0013790	HOG0013792	HOG0013793	HOG0013794	HOG0013795	HOG0013796	HOG0013797	HOG0013798	HOG0013799	HOG0013800	HOG0013803	HOG0013804	HOG0013806	HOG0013807	HOG0013808	HOG0013809	HOG0013810	HOG0013811	HOG0013812	HOG0013813	HOG0013814	HOG0013815	HOG0013816	HOG0013817	HOG0013818	HOG0013819	HOG0013821	HOG0013822	HOG0013823	HOG0013824	HOG0013825	HOG0013826	HOG0013827	HOG0013828	HOG0013829	HOG0013830	HOG0013831	HOG0013832	HOG0013833	HOG0013834	HOG0013836	HOG0013837	HOG0013839	HOG0013840	HOG0013841	HOG0013845	HOG0013846	HOG0013847	HOG0013849	HOG0013851	HOG0013852	HOG0013854	HOG0013855	HOG0013856	HOG0013857	HOG0013858	HOG0013859	HOG0013860	HOG0013861	HOG0013862	HOG0013864	HOG0013865	HOG0013866	HOG0013867	HOG0013868	HOG0013870	HOG0013871	HOG0013872	HOG0013873	HOG0013875	HOG0013878	HOG0013880	HOG0013882	HOG0013884	HOG0013885	HOG0013886	HOG0013887	HOG0013888	HOG0013889	HOG0013891	HOG0013892	HOG0013893	HOG0013894	HOG0013896	HOG0013897	HOG0013898	HOG0013900	HOG0013901	HOG0013902	HOG0013904	HOG0013905	HOG0013906	HOG0013907	HOG0013909	HOG0013910	HOG0013911	HOG0013912	HOG0013914	HOG0013916	HOG0013917	HOG0013918	HOG0013920	HOG0013921	HOG0013924	HOG0013925	HOG0013926	HOG0013927	HOG0013928	HOG0013930	HOG0013931	HOG0013932	HOG0013933	HOG0013936	HOG0013937	HOG0013939	HOG0013940	HOG0013943	HOG0013944	HOG0013945	HOG0013946	HOG0013948	HOG0013949	HOG0013952	HOG0013954	HOG0013955	HOG0013956	HOG0013957	HOG0013959	HOG0013960	HOG0013961	HOG0013962	HOG0013963	HOG0013968	HOG0013969	HOG0013970	HOG0013971	HOG0013972	HOG0013973	HOG0013974	HOG0013975	HOG0013978	HOG0013981	HOG0013982	HOG0013984	HOG0013985	HOG0013986	HOG0013987	HOG0013988	HOG0013990	HOG0013991	HOG0013992	HOG0013993	HOG0013994	HOG0013995	HOG0013996	HOG0014000	HOG0014001	HOG0014002	HOG0014004	HOG0014005	HOG0014006	HOG0014007	HOG0014008	HOG0014010	HOG0014011	HOG0014012	HOG0014014	HOG0014015	HOG0014016	HOG0014017	HOG0014018	HOG0014019	HOG0014020	HOG0014022	HOG0014023	HOG0014025	HOG0014026	HOG0014028	HOG0014029	HOG0014031	HOG0014032	HOG0014034	HOG0014035	HOG0014036	HOG0014037	HOG0014038	HOG0014039	HOG0014040	HOG0014043	HOG0014044	HOG0014045	HOG0014046	HOG0014047	HOG0014048	HOG0014051	HOG0014052	HOG0014053	HOG0014054	HOG0014055	HOG0014057	HOG0014058	HOG0014059	HOG0014060	HOG0014061	HOG0014062	HOG0014066	HOG0014067	HOG0014068	HOG0014070	HOG0014071	HOG0014072	HOG0014073	HOG0014074	HOG0014075	HOG0014076	HOG0014077	HOG0014078	HOG0014079	HOG0014080	HOG0014081	HOG0014082	HOG0014083	HOG0014084	HOG0014085	HOG0014087	HOG0014088	HOG0014089	HOG0014090	HOG0014091	HOG0014093	HOG0014094	HOG0014095	HOG0014097	HOG0014098	HOG0014099	HOG0014101	HOG0014102	HOG0014103	HOG0014104	HOG0014105	HOG0014106	HOG0014107	HOG0014108	HOG0014111	HOG0014113	HOG0014114	HOG0014115	HOG0014116	HOG0014117	HOG0014118	HOG0014120	HOG0014122	HOG0014123	HOG0014124	HOG0014126	HOG0014128	HOG0014129	HOG0014130	HOG0014131	HOG0014132	HOG0014134	HOG0014136	HOG0014137	HOG0014138	HOG0014140	HOG0014141	HOG0014142	HOG0014143	HOG0014144	HOG0014145	HOG0014146	HOG0014147	HOG0014148	HOG0014149	HOG0014152	HOG0014153	HOG0014155	HOG0014157	HOG0014159	HOG0014160	HOG0014161	HOG0014162	HOG0014163	HOG0014164	HOG0014166	HOG0014167	HOG0014169	HOG0014170	HOG0014172	HOG0014174	HOG0014175	HOG0014177	HOG0014178	HOG0014179	HOG0014180	HOG0014181	HOG0014183	HOG0014184	HOG0014185	HOG0014186	HOG0014187	HOG0014188	HOG0014189	HOG0014190	HOG0014192	HOG0014194	HOG0014196	HOG0014198	HOG0014199	HOG0014200	HOG0014202	HOG0014204	HOG0014205	HOG0014207	HOG0014208	HOG0014209	HOG0014210	HOG0014211	HOG0014213	HOG0014214	HOG0014215	HOG0014217	HOG0014218	HOG0014219	HOG0014220	HOG0014221	HOG0014222	HOG0014223	HOG0014226	HOG0014227	HOG0014228	HOG0014230	HOG0014231	HOG0014232	HOG0014233	HOG0014234	HOG0014236	HOG0014238	HOG0014239	HOG0014240	HOG0014241	HOG0014242	HOG0014244	HOG0014245	HOG0014246	HOG0014247	HOG0014248	HOG0014249	HOG0014252	HOG0014253	HOG0014254	HOG0014255	HOG0014256	HOG0014257	HOG0014259	HOG0014260	HOG0014261	HOG0014262	HOG0014263	HOG0014264	HOG0014265	HOG0014267	HOG0014268	HOG0014269	HOG0014270	HOG0014271	HOG0014272	HOG0014273	HOG0014274	HOG0014275	HOG0014278	HOG0014279	HOG0014280	HOG0014281	HOG0014282	HOG0014283	HOG0014284	HOG0014285	HOG0014288	HOG0014290	HOG0014291	HOG0014292	HOG0014293	HOG0014294	HOG0014295	HOG0014296	HOG0014297	HOG0014298	HOG0014300	HOG0014301	HOG0014303	HOG0014305	HOG0014306	HOG0014307	HOG0014308	HOG0014309	HOG0014310	HOG0014311	HOG0014313	HOG0014314	HOG0014317	HOG0014319	HOG0014320	HOG0014321	HOG0014322	HOG0014323	HOG0014324	HOG0014325	HOG0014326	HOG0014327	HOG0014328	HOG0014329	HOG0014331	HOG0014332	HOG0014333	HOG0014334	HOG0014335	HOG0014336	HOG0014337	HOG0014338	HOG0014340	HOG0014341	HOG0014344	HOG0014346	HOG0014348	HOG0014349	HOG0014350	HOG0014351	HOG0014352	HOG0014353	HOG0014354	HOG0014355	HOG0014357	HOG0014358	HOG0014359	HOG0014360	HOG0014361	HOG0014362	HOG0014363	HOG0014364	HOG0014365	HOG0014366	HOG0014367	HOG0014368	HOG0014369	HOG0014370	HOG0014371	HOG0014372	HOG0014374	HOG0014375	HOG0014376	HOG0014380	HOG0014381	HOG0014382	HOG0014383	HOG0014384	HOG0014385	HOG0014386	HOG0014387	HOG0014388	HOG0014390	HOG0014391	HOG0014392	HOG0014394	HOG0014395	HOG0014396	HOG0014397	HOG0014398	HOG0014399	HOG0014400	HOG0014401	HOG0014402	HOG0014405	HOG0014406	HOG0014407	HOG0014412	HOG0014414	HOG0014415	HOG0014416	HOG0014418	HOG0014419	HOG0014421	HOG0014422	HOG0014423	HOG0014424	HOG0014425	HOG0014426	HOG0014427	HOG0014430	HOG0014431	HOG0014432	HOG0014433	HOG0014434	HOG0014435	HOG0014437	HOG0014438	HOG0014439	HOG0014440	HOG0014441	HOG0014442	HOG0014443	HOG0014445	HOG0014446	HOG0014447	HOG0014448	HOG0014450	HOG0014451	HOG0014453	HOG0014454	HOG0014455	HOG0014456	HOG0014457	HOG0014458	HOG0014459	HOG0014460	HOG0014461	HOG0014462	HOG0014463	HOG0014464	HOG0014467	HOG0014469	HOG0014470	HOG0014471	HOG0014472	HOG0014474	HOG0014475	HOG0014478	HOG0014479	HOG0014480	HOG0014481	HOG0014482	HOG0014483	HOG0014484	HOG0014485	HOG0014487	HOG0014488	HOG0014489	HOG0014490	HOG0014491	HOG0014492	HOG0014493	HOG0014496	HOG0014500	HOG0014502	HOG0014503	HOG0014504	HOG0014506	HOG0014507	HOG0014508	HOG0014509	HOG0014510	HOG0014511	HOG0014512	HOG0014513	HOG0014514	HOG0014515	HOG0014516	HOG0014518	HOG0014519	HOG0014520	HOG0014521	HOG0014522	HOG0014524	HOG0014525	HOG0014526	HOG0014527	HOG0014528	HOG0014529	HOG0014530	HOG0014531	HOG0014533	HOG0014534	HOG0014535	HOG0014536	HOG0014537	HOG0014538	HOG0014541	HOG0014542	HOG0014543	HOG0014544	HOG0014546	HOG0014547	HOG0014548	HOG0014549	HOG0014550	HOG0014551	HOG0014552	HOG0014554	HOG0014555	HOG0014556	HOG0014557	HOG0014559	HOG0014560	HOG0014561	HOG0014562	HOG0014563	HOG0014564	HOG0014566	HOG0014567	HOG0014569	HOG0014571	HOG0014573	HOG0014575	HOG0014576	HOG0014577	HOG0014578	HOG0014579	HOG0014581	HOG0014582	HOG0014583	HOG0014584	HOG0014585	HOG0014586	HOG0014588	HOG0014590	HOG0014591	HOG0014592	HOG0014593	HOG0014595	HOG0014596	HOG0014597	HOG0014598	HOG0014599	HOG0014600	HOG0014604	HOG0014605	HOG0014607	HOG0014608	HOG0014613	HOG0014614	HOG0014618	HOG0014619	HOG0014620	HOG0014622	HOG0014625	HOG0014626	HOG0014627	HOG0014628	HOG0014629	HOG0014631	HOG0014632	HOG0014634	HOG0014635	HOG0014636	HOG0014637	HOG0014638	HOG0014639	HOG0014640	HOG0014641	HOG0014642	HOG0014643	HOG0014644	HOG0014645	HOG0014646	HOG0014648	HOG0014649	HOG0014650	HOG0014653	HOG0014655	HOG0014656	HOG0014657	HOG0014660	HOG0014661	HOG0014662	HOG0014663	HOG0014664	HOG0014665	HOG0014666	HOG0014667	HOG0014668	HOG0014670	HOG0014671	HOG0014674	HOG0014675	HOG0014676	HOG0014677	HOG0014678	HOG0014679	HOG0014680	HOG0014681	HOG0014682	HOG0014683	HOG0014684	HOG0014685	HOG0014686	HOG0014687	HOG0014688	HOG0014689	HOG0014690	HOG0014691	HOG0014692	HOG0014693	HOG0014694	HOG0014698	HOG0014701	HOG0014703	HOG0014707	HOG0014708	HOG0014710	HOG0014711	HOG0014712	HOG0014713	HOG0014715	HOG0014716	HOG0014717	HOG0014718	HOG0014719	HOG0014724	HOG0014725	HOG0014726	HOG0014727	HOG0014728	HOG0014729	HOG0014730	HOG0014735	HOG0014736	HOG0014737	HOG0014739	HOG0014741	HOG0014742	HOG0014744	HOG0014746	HOG0014747	HOG0014748	HOG0014749	HOG0014750	HOG0014751	HOG0014752	HOG0014754	HOG0014755	HOG0014756	HOG0014757	HOG0014758	HOG0014759	HOG0014760	HOG0014761	HOG0014762	HOG0014763	HOG0014764	HOG0014765	HOG0014766	HOG0014767	HOG0014768	HOG0014769	HOG0014771	HOG0014772	HOG0014774	HOG0014775	HOG0014776	HOG0014777	HOG0014778	HOG0014779	HOG0014780	HOG0014783	HOG0014784	HOG0014785	HOG0014786	HOG0014787	HOG0014788	HOG0014790	HOG0014792	HOG0014793	HOG0014794	HOG0014796	HOG0014797	HOG0014798	HOG0014799	HOG0014800	HOG0014801	HOG0014802	HOG0014803	HOG0014805	HOG0014806	HOG0014807	HOG0014808	HOG0014809	HOG0014810	HOG0014812	HOG0014813	HOG0014814	HOG0014815	HOG0014816	HOG0014817	HOG0014819	HOG0014820	HOG0014821	HOG0014823	HOG0014824	HOG0014826	HOG0014827	HOG0014829	HOG0014830	HOG0014831	HOG0014832	HOG0014833	HOG0014834	HOG0014835	HOG0014836	HOG0014839	HOG0014840	HOG0014841	HOG0014842	HOG0014843	HOG0014844	HOG0014845	HOG0014846	HOG0014847	HOG0014848	HOG0014849	HOG0014850	HOG0014851	HOG0014852	HOG0014853	HOG0014854	HOG0014855	HOG0014856	HOG0014857	HOG0014858	HOG0014859	HOG0014860	HOG0014861	HOG0014863	HOG0014864	HOG0014865	HOG0014866	HOG0014867	HOG0014868	HOG0014869	HOG0014872	HOG0014873	HOG0014874	HOG0014875	HOG0014876	HOG0014877	HOG0014879	HOG0014880	HOG0014881	HOG0014883	HOG0014884	HOG0014885	HOG0014886	HOG0014887	HOG0014888	HOG0014890	HOG0014891	HOG0014892	HOG0014893	HOG0014894	HOG0014895	HOG0014898	HOG0014900	HOG0014901	HOG0014902	HOG0014903	HOG0014904	HOG0014905	HOG0014906	HOG0014907	HOG0014908	HOG0014909	HOG0014910	HOG0014911	HOG0014913	HOG0014914	HOG0014915	HOG0014917	HOG0014918	HOG0014919	HOG0014920	HOG0014921	HOG0014922	HOG0014924	HOG0014926	HOG0014927	HOG0014928	HOG0014930	HOG0014931	HOG0014934	HOG0014935	HOG0014936	HOG0015000	HOG0015019	HOG0015043	HOG0015055	HOG0015060	HOG0015061	HOG0015062	HOG0015063	HOG0015064	HOG0015065	HOG0015066	HOG0015068	HOG0015071	HOG0015072	HOG0015073	HOG0015074	HOG0015075	HOG0015076	HOG0015077	HOG0015078	HOG0015079	HOG0015080	HOG0015081	HOG0015082	HOG0015087	HOG0015088	HOG0015090	HOG0015091	HOG0015092	HOG0015093	HOG0015094	HOG0015096	HOG0015097	HOG0015102	HOG0015105	HOG0015106	HOG0015107	HOG0015108	HOG0015110	HOG0015111	HOG0015112	HOG0015113	HOG0015115	HOG0015117	HOG0015119	HOG0015121	HOG0015122	HOG0015126	HOG0015127	HOG0015128	HOG0015130	HOG0015131	HOG0015132	HOG0015138	HOG0015140	HOG0015141	HOG0015142	HOG0015144	HOG0015145	HOG0015146	HOG0015147	HOG0015148	HOG0015149	HOG0015151	HOG0015152	HOG0015153	HOG0015155	HOG0015156	HOG0015157	HOG0015159	HOG0015160	HOG0015161	HOG0015162	HOG0015163	HOG0015164	HOG0015165	HOG0015166	HOG0015167	HOG0015168	HOG0015170	HOG0015171	HOG0015172	HOG0015173	HOG0015174	HOG0015175	HOG0015176	HOG0015178	HOG0015179	HOG0015182	HOG0015184	HOG0015185	HOG0015186	HOG0015187	HOG0015188	HOG0015191	HOG0015193	HOG0015195	HOG0015198	HOG0015199	HOG0015200	HOG0015201	HOG0015202	HOG0015203	HOG0015204	HOG0015210	HOG0015211	HOG0015212	HOG0015213	HOG0015214	HOG0015215	HOG0015216	HOG0015217	HOG0015219	HOG0015220	HOG0015221	HOG0015222	HOG0015223	HOG0015224	HOG0015225	HOG0015226	HOG0015228	HOG0015229	HOG0015230	HOG0015231	HOG0015233	HOG0015238	HOG0015239	HOG0015242	HOG0015243	HOG0015247	HOG0015248	HOG0015250	HOG0015251	HOG0015252	HOG0015253	HOG0015254	HOG0015255	HOG0015256	HOG0015257	HOG0015258	HOG0015259	HOG0015260	HOG0015261	HOG0015262	HOG0015263	HOG0015264	HOG0015266	HOG0015267	HOG0015268	HOG0015269	HOG0015270	HOG0015271	HOG0015273	HOG0015276	HOG0015277	HOG0015278	HOG0015280	HOG0015281	HOG0015282	HOG0015285	HOG0015286	HOG0015289	HOG0015291	HOG0015292	HOG0015293	HOG0015294	HOG0015295	HOG0015297	HOG0015300	HOG0015302	HOG0015303	HOG0015304	HOG0015306	HOG0015308	HOG0015309	HOG0015310	HOG0015311	HOG0015313	HOG0015314	HOG0015316	HOG0015317	HOG0015318	HOG0015319	HOG0015320	HOG0015324	HOG0015325	HOG0015326	HOG0015327	HOG0015328	HOG0015329	HOG0015330	HOG0015331	HOG0015332	HOG0015334	HOG0015335	HOG0015336	HOG0015337	HOG0015338	HOG0015339	HOG0015340	HOG0015344	HOG0015345	HOG0015346	HOG0015347	HOG0015349	HOG0015351	HOG0015353	HOG0015354	HOG0015355	HOG0015356	HOG0015358	HOG0015359	HOG0015360	HOG0015361	HOG0015362	HOG0015363	HOG0015366	HOG0015367	HOG0015368	HOG0015370	HOG0015371	HOG0015372	HOG0015374	HOG0015377	HOG0015378	HOG0015382	HOG0015383	HOG0015385	HOG0015386	HOG0015388	HOG0015390	HOG0015391	HOG0015394	HOG0015395	HOG0015397	HOG0015398	HOG0015399	HOG0015400	HOG0015401	HOG0015402	HOG0015404	HOG0015405	HOG0015406	HOG0015407	HOG0015410	HOG0015412	HOG0015414	HOG0015415	HOG0015416	HOG0015417	HOG0015418	HOG0015420	HOG0015422	HOG0015424	HOG0015425	HOG0015427	HOG0015428	HOG0015429	HOG0015430	HOG0015432	HOG0015433	HOG0015435	HOG0015436	HOG0015437	HOG0015439	HOG0015441	HOG0015444	HOG0015445	HOG0015446	HOG0015448	HOG0015449	HOG0015450	HOG0015452	HOG0015453	HOG0015454	HOG0015455	HOG0015456	HOG0015457	HOG0015459	HOG0015460	HOG0015461	HOG0015466	HOG0015469	HOG0015470	HOG0015471	HOG0015475	HOG0015477	HOG0015478	HOG0015479	HOG0015480	HOG0015481	HOG0015482	HOG0015483	HOG0015484	HOG0015486	HOG0015490	HOG0015491	HOG0015492	HOG0015493	HOG0015495	HOG0015496	HOG0015497	HOG0015498	HOG0015499	HOG0015500	HOG0015501	HOG0015502	HOG0015504	HOG0015505	HOG0015506	HOG0015507	HOG0015510	HOG0015511	HOG0015512	HOG0015513	HOG0015514	HOG0015515	HOG0015516	HOG0015517	HOG0015520	HOG0015521	HOG0015522	HOG0015523	HOG0015524	HOG0015525	HOG0015526	HOG0015531	HOG0015532	HOG0015533	HOG0015535	HOG0015537	HOG0015541	HOG0015543	HOG0015544	HOG0015545	HOG0015548	HOG0015549	HOG0015550	HOG0015551	HOG0015552	HOG0015553	HOG0015556	HOG0015558	HOG0015561	HOG0015564	HOG0015565	HOG0015566	HOG0015568	HOG0015569	HOG0015570	HOG0015572	HOG0015573	HOG0015576	HOG0015577	HOG0015578	HOG0015579	HOG0015580	HOG0015583	HOG0015585	HOG0015586	HOG0015587	HOG0015588	HOG0015590	HOG0015592	HOG0015601	HOG0015602	HOG0015603	HOG0015604	HOG0015605	HOG0015608	HOG0015609	HOG0015611	HOG0015614	HOG0015615	HOG0015617	HOG0015618	HOG0015621	HOG0015622	HOG0015624	HOG0015627	HOG0015629	HOG0015630	HOG0015632	HOG0015635	HOG0015636	HOG0015637	HOG0015639	HOG0015644	HOG0015645	HOG0015647	HOG0015648	HOG0015649	HOG0015650	HOG0015653	HOG0015654	HOG0015656	HOG0015657	HOG0015658	HOG0015660	HOG0015661	HOG0015662	HOG0015663	HOG0015664	HOG0015665	HOG0015666	HOG0015667	HOG0015668	HOG0015674	HOG0015675	HOG0015678	HOG0015679	HOG0015680	HOG0015681	HOG0015682	HOG0015683	HOG0015684	HOG0015686	HOG0015687	HOG0015688	HOG0015690	HOG0015691	HOG0015692	HOG0015693	HOG0015695	HOG0015696	HOG0015698	HOG0015701	HOG0015702	HOG0015704	HOG0015705	HOG0015706	HOG0015707	HOG0015709	HOG0015711	HOG0015715	HOG0015717	HOG0015718	HOG0015721	HOG0015722	HOG0015723	HOG0015725	HOG0015726	HOG0015727	HOG0015728	HOG0015730	HOG0015731	HOG0015732	HOG0015733	HOG0015734	HOG0015735	HOG0015737	HOG0015739	HOG0015741	HOG0015742	HOG0015744	HOG0015747	HOG0015748	HOG0015749	HOG0015751	HOG0015752	HOG0015753	HOG0015754	HOG0015755	HOG0015757	HOG0015758	HOG0015759	HOG0015760	HOG0015761	HOG0015764	HOG0015765	HOG0015767	HOG0015768	HOG0015770	HOG0015771	HOG0015772	HOG0015773	HOG0015774	HOG0015775	HOG0015776	HOG0015777	HOG0015779	HOG0015780	HOG0015781	HOG0015782	HOG0015784	HOG0015786	HOG0015787	HOG0015788	HOG0015789	HOG0015790	HOG0015791	HOG0015793	HOG0015795	HOG0015796	HOG0015797	HOG0015798	HOG0015799	HOG0015800	HOG0015801	HOG0015802	HOG0015804	HOG0015805	HOG0015806	HOG0015808	HOG0015809	HOG0015812	HOG0015813	HOG0015814	HOG0015817	HOG0015818	HOG0015819	HOG0015821	HOG0015822	HOG0015823	HOG0015824	HOG0015825	HOG0015827	HOG0015828	HOG0015829	HOG0015831	HOG0015833	HOG0015836	HOG0015837	HOG0015838	HOG0015839	HOG0015840	HOG0015841	HOG0015843	HOG0015845	HOG0015846	HOG0015849	HOG0015850	HOG0015851	HOG0015852	HOG0015853	HOG0015855	HOG0015856	HOG0015857	HOG0015858	HOG0015866	HOG0015934	HOG0015979	HOG0015980	HOG0015981	HOG0015982	HOG0015986	HOG0015988	HOG0015989	HOG0015990	HOG0015993	HOG0015996	HOG0015997	HOG0015999	HOG0016001	HOG0016002	HOG0016003	HOG0016007	HOG0016008	HOG0016009	HOG0016010	HOG0016011	HOG0016013	HOG0016016	HOG0016017	HOG0016020	HOG0016021	HOG0016023	HOG0016026	HOG0016029	HOG0016030	HOG0016031	HOG0016033	HOG0016034	HOG0016036	HOG0016037	HOG0016038	HOG0016040	HOG0016041	HOG0016042	HOG0016044	HOG0016047	HOG0016048	HOG0016051	HOG0016054	HOG0016055	HOG0016057	HOG0016059	HOG0016063	HOG0016071	HOG0016072	HOG0016073	HOG0016076	HOG0016077	HOG0016078	HOG0016080	HOG0016086	HOG0016087	HOG0016088	HOG0016089	HOG0016091	HOG0016093	HOG0016095	HOG0016096	HOG0016097	HOG0016099	HOG0016101	HOG0016107	HOG0016109	HOG0016110	HOG0016111	HOG0016112	HOG0016113	HOG0016115	HOG0016116	HOG0016118	HOG0016119	HOG0016120	HOG0016125	HOG0016126	HOG0016127	HOG0016128	HOG0016129	HOG0016130	HOG0016131	HOG0016132	HOG0016133	HOG0016136	HOG0016137	HOG0016138	HOG0016139	HOG0016140	HOG0016142	HOG0016143	HOG0016144	HOG0016146	HOG0016147	HOG0016150	HOG0016154	HOG0016155	HOG0016157	HOG0016158	HOG0016159	HOG0016160	HOG0016161	HOG0016163	HOG0016164	HOG0016165	HOG0016166	HOG0016168	HOG0016170	HOG0016172	HOG0016173	HOG0016178	HOG0016179	HOG0016180	HOG0016182	HOG0016183	HOG0016185	HOG0016187	HOG0016188	HOG0016189	HOG0016191	HOG0016192	HOG0016193	HOG0016195	HOG0016197	HOG0016198	HOG0016199	HOG0016200	HOG0016201	HOG0016202	HOG0016203	HOG0016204	HOG0016205	HOG0016206	HOG0016207	HOG0016208	HOG0016210	HOG0016211	HOG0016212	HOG0016213	HOG0016214	HOG0016215	HOG0016219	HOG0016221	HOG0016224	HOG0016225	HOG0016226	HOG0016227	HOG0016228	HOG0016229	HOG0016230	HOG0016231	HOG0016232	HOG0016235	HOG0016238	HOG0016239	HOG0016242	HOG0016252	HOG0016254	HOG0016259	HOG0016260	HOG0016261	HOG0016262	HOG0016263	HOG0016264	HOG0016265	HOG0016266	HOG0016268	HOG0016269	HOG0016272	HOG0016273	HOG0016278	HOG0016280	HOG0016281	HOG0016282	HOG0016283	HOG0016285	HOG0016286	HOG0016288	HOG0016289	HOG0016290	HOG0016292	HOG0016293	HOG0016295	HOG0016296	HOG0016299	HOG0016300	HOG0016302	HOG0016304	HOG0016306	HOG0016308	HOG0016309	HOG0016310	HOG0016311	HOG0016312	HOG0016314	HOG0016319	HOG0016323	HOG0016324	HOG0016325	HOG0016326	HOG0016327	HOG0016330	HOG0016331	HOG0016334	HOG0016336	HOG0016337	HOG0016338	HOG0016339	HOG0016340	HOG0016343	HOG0016344	HOG0016345	HOG0016346	HOG0016348	HOG0016349	HOG0016350	HOG0016352	HOG0016353	HOG0016354	HOG0016355	HOG0016356	HOG0016357	HOG0016359	HOG0016360	HOG0016361	HOG0016362	HOG0016365	HOG0016367	HOG0016369	HOG0016370	HOG0016373	HOG0016375	HOG0016379	HOG0016382	HOG0016383	HOG0016385	HOG0016387	HOG0016391	HOG0016392	HOG0016393	HOG0016394	HOG0016396	HOG0016398	HOG0016399	HOG0016401	HOG0016402	HOG0016403	HOG0016405	HOG0016406	HOG0016409	HOG0016411	HOG0016412	HOG0016413	HOG0016419	HOG0016422	HOG0016423	HOG0016425	HOG0016426	HOG0016427	HOG0016430	HOG0016431	HOG0016432	HOG0016437	HOG0016438	HOG0016439	HOG0016442	HOG0016443	HOG0016444	HOG0016447	HOG0016449	HOG0016451	HOG0016452	HOG0016453	HOG0016454	HOG0016458	HOG0016459	HOG0016460	HOG0016462	HOG0016464	HOG0016465	HOG0016466	HOG0016468	HOG0016472	HOG0016492	HOG0016545	HOG0016579	HOG0016580	HOG0016581	HOG0016582	HOG0016585	HOG0016589	HOG0016591	HOG0016598	HOG0016599	HOG0016600	HOG0016606	HOG0016607	HOG0016614	HOG0016616	HOG0016618	HOG0016619	HOG0016620	HOG0016623	HOG0016624	HOG0016625	HOG0016629	HOG0016630	HOG0016632	HOG0016633	HOG0016635	HOG0016636	HOG0016638	HOG0016639	HOG0016640	HOG0016642	HOG0016644	HOG0016646	HOG0016647	HOG0016649	HOG0016651	HOG0016652	HOG0016653	HOG0016657	HOG0016658	HOG0016659	HOG0016660	HOG0016664	HOG0016671	HOG0016676	HOG0016677	HOG0016684	HOG0016687	HOG0016688	HOG0016689	HOG0016690	HOG0016691	HOG0016692	HOG0016695	HOG0016697	HOG0016699	HOG0016700	HOG0016702	HOG0016706	HOG0016708	HOG0016709	HOG0016710	HOG0016711	HOG0016713	HOG0016717	HOG0016720	HOG0016723	HOG0016724	HOG0016728	HOG0016730	HOG0016731	HOG0016733	HOG0016735	HOG0016737	HOG0016741	HOG0016744	HOG0016745	HOG0016747	HOG0016748	HOG0016749	HOG0016750	HOG0016751	HOG0016752	HOG0016753	HOG0016754	HOG0016756	HOG0016757	HOG0016758	HOG0016761	HOG0016762	HOG0016764	HOG0016766	HOG0016767	HOG0016770	HOG0016771	HOG0016772	HOG0016775	HOG0016776	HOG0016778	HOG0016780	HOG0016782	HOG0016783	HOG0016785	HOG0016790	HOG0016797	HOG0016799	HOG0016801	HOG0016804	HOG0016805	HOG0016806	HOG0016810	HOG0016815	HOG0016823	HOG0016825	HOG0016826	HOG0016833	HOG0016834	HOG0016836	HOG0016839	HOG0016840	HOG0016842	HOG0016843	HOG0016844	HOG0016845	HOG0016848	HOG0016849	HOG0016851	HOG0016853	HOG0016855	HOG0016856	HOG0016858	HOG0016862	HOG0016863	HOG0016864	HOG0016865	HOG0016867	HOG0016868	HOG0016871	HOG0016873	HOG0016874	HOG0016875	HOG0016884	HOG0016885	HOG0016886	HOG0016889	HOG0016891	HOG0016892	HOG0016893	HOG0016897	HOG0016899	HOG0016902	HOG0016906	HOG0016907	HOG0016913	HOG0016914	HOG0016918	HOG0016919	HOG0016921	HOG0016922	HOG0016923	HOG0016924	HOG0016925	HOG0017019	HOG0017021	HOG0017025	HOG0017026	HOG0017029	HOG0017036	HOG0017040	HOG0017041	HOG0017046	HOG0017048	HOG0017049	HOG0017051	HOG0017054	HOG0017056	HOG0017057	HOG0017058	HOG0017060	HOG0017066	HOG0017069	HOG0017070	HOG0017071	HOG0017072	HOG0017074	HOG0017076	HOG0017078	HOG0017080	HOG0017081	HOG0017084	HOG0017085	HOG0017086	HOG0017087	HOG0017090	HOG0017092	HOG0017097	HOG0017098	HOG0017103	HOG0017105	HOG0017106	HOG0017107	HOG0017113	HOG0017115	HOG0017117	HOG0017124	HOG0017125	HOG0017128	HOG0017129	HOG0017130	HOG0017131	HOG0017133	HOG0017135	HOG0017137	HOG0017138	HOG0017139	HOG0017140	HOG0017141	HOG0017143	HOG0017149	HOG0017151	HOG0017153	HOG0017154	HOG0017156	HOG0017160	HOG0017161	HOG0017163	HOG0017166	HOG0017167	HOG0017168	HOG0017169	HOG0017173	HOG0017177	HOG0017182	HOG0017183	HOG0017184	HOG0017185	HOG0017186	HOG0017187	HOG0017188	HOG0017192	HOG0017197	HOG0017200	HOG0017201	HOG0017202	HOG0017204	HOG0017205	HOG0017206	HOG0017209	HOG0017211	HOG0017214	HOG0017222	HOG0017224	HOG0017228	HOG0017229	HOG0017230	HOG0017233	HOG0017235	HOG0017244	HOG0017246	HOG0017248	HOG0017251	HOG0017254	HOG0017257	HOG0017259	HOG0017263	HOG0017269	HOG0017271	HOG0017273	HOG0017274	HOG0017276	HOG0017277	HOG0017279	HOG0017282	HOG0017283	HOG0017286	HOG0017288	HOG0017292	HOG0017293	HOG0017294	HOG0017295	HOG0017297	HOG0017298	HOG0017299	HOG0017300	HOG0017305	HOG0017309	HOG0017310	HOG0017318	HOG0017320	HOG0017325	HOG0017326	HOG0017329	HOG0017334	HOG0017335	HOG0017337	HOG0017343	HOG0017382	HOG0017395	HOG0017409	HOG0017410	HOG0017411	HOG0017412	HOG0017413	HOG0017415	HOG0017417	HOG0017419	HOG0017423	HOG0017424	HOG0017425	HOG0017427	HOG0017428	HOG0017430	HOG0017431	HOG0017433	HOG0017438	HOG0017442	HOG0017443	HOG0017447	HOG0017451	HOG0017461	HOG0017462	HOG0017463	HOG0017465	HOG0017470	HOG0017473	HOG0017475	HOG0017479	HOG0017487	HOG0017490	HOG0017493	HOG0017494	HOG0017495	HOG0017497	HOG0017499	HOG0017501	HOG0017502	HOG0017504	HOG0017507	HOG0017509	HOG0017510	HOG0017511	HOG0017512	HOG0017517	HOG0017518	HOG0017521	HOG0017522	HOG0017524	HOG0017526	HOG0017527	HOG0017528	HOG0017530	HOG0017531	HOG0017533	HOG0017536	HOG0017537	HOG0017538	HOG0017540	HOG0017542	HOG0017543	HOG0017545	HOG0017546	HOG0017549	HOG0017552	HOG0017553	HOG0017558	HOG0017559	HOG0017562	HOG0017563	HOG0017564	HOG0017573	HOG0017574	HOG0017577	HOG0017578	HOG0017581	HOG0017586	HOG0017587	HOG0017591	HOG0017592	HOG0017593	HOG0017595	HOG0017596	HOG0017598	HOG0017599	HOG0017601	HOG0017603	HOG0017605	HOG0017606	HOG0017607	HOG0017608	HOG0017633	HOG0017652	HOG0017679	HOG0017681	HOG0017683	HOG0017685	HOG0017688	HOG0017689	HOG0017695	HOG0017696	HOG0017699	HOG0017702	HOG0017704	HOG0017711	HOG0017715	HOG0017716	HOG0017717	HOG0017718	HOG0017719	HOG0017722	HOG0017723	HOG0017728	HOG0017729	HOG0017730	HOG0017733	HOG0017738	HOG0017743	HOG0017745	HOG0017746	HOG0017749	HOG0017751	HOG0017754	HOG0017756	HOG0017757	HOG0017763	HOG0017767	HOG0017772	HOG0017773	HOG0017774	HOG0017777	HOG0017778	HOG0017784	HOG0017787	HOG0017789	HOG0017796	HOG0017805	HOG0017806	HOG0017808	HOG0017809	HOG0017810	HOG0017813	HOG0017815	HOG0017816	HOG0017817	HOG0017820	HOG0017822	HOG0017830	HOG0017831	HOG0017832	HOG0017835	HOG0017836	HOG0017842	HOG0017843	HOG0017854	HOG0017910	HOG0017911	HOG0017916	HOG0017918	HOG0017922	HOG0017924	HOG0017927	HOG0017928	HOG0017929	HOG0017930	HOG0017933	HOG0017938	HOG0017939	HOG0017944	HOG0017948	HOG0017951	HOG0017952	HOG0017956	HOG0017961	HOG0017962	HOG0017963	HOG0017966	HOG0017968	HOG0017978	HOG0017983	HOG0017993	HOG0017998	HOG0017999	HOG0018001	HOG0018003	HOG0018004	HOG0018007	HOG0018013	HOG0018014	HOG0018018	HOG0018023	HOG0018024	HOG0018027	HOG0018032	HOG0018039	HOG0018041	HOG0018098	HOG0018100	HOG0018102	HOG0018105	HOG0018107	HOG0018111	HOG0018115	HOG0018129	HOG0018132	HOG0018136	HOG0018142	HOG0018144	HOG0018147	HOG0018149	HOG0018150	HOG0018155	HOG0018156	HOG0018158	HOG0018159	HOG0018164	HOG0018165	HOG0018166	HOG0018169	HOG0018170	HOG0018171	HOG0018173	HOG0018174	HOG0018178	HOG0018181	HOG0018183	HOG0018184	HOG0018195	HOG0018196	HOG0018242	HOG0018253	HOG0018257	HOG0018258	HOG0018260	HOG0018268	HOG0018269	HOG0018270	HOG0018271	HOG0018273	HOG0018275	HOG0018277	HOG0018280	HOG0018283	HOG0018286	HOG0018287	HOG0018289	HOG0018297	HOG0018299	HOG0018301	HOG0018303	HOG0018310	HOG0018311	HOG0018324	HOG0018326	HOG0018328	HOG0018363	HOG0018396	HOG0018397	HOG0018399	HOG0018401	HOG0018402	HOG0018408	HOG0018412	HOG0018415	HOG0018417	HOG0018420	HOG0018424	HOG0018425	HOG0018431	HOG0018435	HOG0018437	HOG0018441	HOG0018448	HOG0018462	HOG0018463	HOG0018466	HOG0018469	HOG0018470	HOG0018472	HOG0018473	HOG0018474	HOG0018475	HOG0018479	HOG0018480	HOG0018492	HOG0018511	HOG0018535	HOG0018536	HOG0018542	HOG0018543	HOG0018551	HOG0018552	HOG0018560	HOG0018561	HOG0018563	HOG0018571	HOG0018581	HOG0018582	HOG0018584	HOG0018588	HOG0018595	HOG0018596	HOG0018600	HOG0018606	HOG0018607	HOG0018609	HOG0018611	HOG0018622	HOG0018630	HOG0018639	HOG0018663	HOG0018665	HOG0018673	HOG0018676	HOG0018677	HOG0018678	HOG0018698	HOG0018701	HOG0018705	HOG0018709	HOG0018712	HOG0018714	HOG0018716	HOG0018723	HOG0018733	HOG0018760	HOG0018766	HOG0018806	HOG0018808	HOG0018810	HOG0018819	HOG0018827	HOG0018833	HOG0018835	HOG0018846	HOG0018849	HOG0018851	HOG0018853	HOG0018859	HOG0018860	HOG0018861	HOG0018864	HOG0018953	HOG0018958	HOG0018959	HOG0018960	HOG0018967	HOG0018970	HOG0018995	HOG0019003	HOG0019010	HOG0019019	HOG0019020	HOG0019029	HOG0019039	HOG0019121	HOG0019122	HOG0019123	HOG0019126	HOG0019130	HOG0019132	HOG0019136	HOG0019146	HOG0019150	HOG0019153	HOG0019154	HOG0019156	HOG0019161	HOG0019167	HOG0019168	HOG0019169	HOG0019173	HOG0019174	HOG0019176	HOG0019179	HOG0019181	HOG0019184	HOG0019259	HOG0019269	HOG0019296	HOG0019299	HOG0019301	HOG0019307	HOG0019315	HOG0019317	HOG0019319	HOG0019333	HOG0019336	HOG0019340	HOG0019343	HOG0019348	HOG0019428	HOG0019432	HOG0019433	HOG0019500	HOG0019510	HOG0019522	HOG0019523	HOG0019530	HOG0019532	HOG0019539	HOG0019542	HOG0019548	HOG0019554	HOG0019578	HOG0019715	HOG0019717	HOG0019722	HOG0019724	HOG0019725	HOG0019734	HOG0019737	HOG0019740	HOG0019741	HOG0019744	HOG0019766	HOG0019981	HOG0019990	HOG0019996	HOG0019999	HOG0020013	HOG0020014	HOG0020023	HOG0020030	HOG0020038	HOG0020097	HOG0020167	HOG0020170	HOG0020187	HOG0020211	HOG0020310	HOG0020311	HOG0020320	HOG0020321	HOG0020464	HOG0020468	HOG0020473	HOG0020476	HOG0020477	HOG0020486	HOG0020494	HOG0020495	HOG0020496	HOG0020501	HOG0020502	HOG0020506	HOG0020507	HOG0020508	HOG0020509	HOG0020512	HOG0020517	HOG0020524	HOG0020525	HOG0020526	HOG0020528	HOG0020529	HOG0020531	HOG0020532	HOG0020564	HOG0020611	HOG0020618	HOG0020659	HOG0020702	HOG0020740	HOG0020741	HOG0020861	HOG0020865	HOG0020869	HOG0020872	HOG0021110	HOG0021113	HOG0021120	HOG0021125	HOG0021128	HOG0021132	HOG0021136	HOG0021137	HOG0021139	HOG0021150	HOG0021151	HOG0021156	HOG0021157	HOG0021158	HOG0021160	HOG0021166	HOG0021170	HOG0021171	HOG0021177	HOG0021181	HOG0021185	HOG0021252	HOG0021271	HOG0021546	HOG0021566	HOG0021594	HOG0021631	HOG0022018	HOG0022020	HOG0022022	HOG0022023	HOG0022026	HOG0022028	HOG0022030	HOG0022043	HOG0022045	HOG0022051	HOG0022054	HOG0022057	HOG0022059	HOG0022064	HOG0022068	HOG0022074	HOG0022077	HOG0022078	HOG0022081	HOG0022096	HOG0022099	HOG0022110	HOG0022118	HOG0022119	HOG0022121	HOG0022124	HOG0022125	HOG0022128	HOG0022135	HOG0022137	HOG0022142	HOG0022143	HOG0022144	HOG0022152	HOG0022156	HOG0022157	HOG0022281	HOG0022864	HOG0022869	HOG0022892	HOG0022930
GO:0009653	anatomical_structure_morphogenesis	HOG0000156	HOG0000167	HOG0000209	HOG0000210	HOG0000216	HOG0000217	HOG0000219	HOG0000236	HOG0000255	HOG0000265	HOG0000267	HOG0000268	HOG0000280	HOG0000297	HOG0000298	HOG0000299	HOG0000306	HOG0000307	HOG0000308	HOG0000309	HOG0000310	HOG0000313	HOG0000315	HOG0000317	HOG0000334	HOG0000335	HOG0000350	HOG0000351	HOG0000352	HOG0000366	HOG0000367	HOG0000368	HOG0000369	HOG0000370	HOG0000388	HOG0000406	HOG0000409	HOG0000410	HOG0000411	HOG0000412	HOG0000413	HOG0000414	HOG0000415	HOG0000416	HOG0000427	HOG0000433	HOG0000434	HOG0000435	HOG0000444	HOG0000445	HOG0000446	HOG0000447	HOG0000468	HOG0000469	HOG0000471	HOG0000472	HOG0000473	HOG0000474	HOG0000483	HOG0000484	HOG0000486	HOG0000492	HOG0000493	HOG0000500	HOG0000502	HOG0000520	HOG0000521	HOG0000522	HOG0000523	HOG0000524	HOG0000535	HOG0000536	HOG0000537	HOG0000539	HOG0000540	HOG0000542	HOG0000543	HOG0000572	HOG0000578	HOG0000579	HOG0000581	HOG0000582	HOG0000591	HOG0000592	HOG0000600	HOG0000605	HOG0000617	HOG0000618	HOG0000619	HOG0000621	HOG0000623	HOG0000630	HOG0000631	HOG0000632	HOG0000637	HOG0000638	HOG0000644	HOG0000656	HOG0000660	HOG0000662	HOG0000663	HOG0000671	HOG0000674	HOG0000678	HOG0000679	HOG0000683	HOG0000685	HOG0000686	HOG0000688	HOG0000689	HOG0000692	HOG0000693	HOG0000694	HOG0000695	HOG0000698	HOG0000699	HOG0000701	HOG0000702	HOG0000719	HOG0000725	HOG0000726	HOG0000727	HOG0000728	HOG0000733	HOG0000734	HOG0000748	HOG0000749	HOG0000751	HOG0000754	HOG0000757	HOG0000760	HOG0000761	HOG0000766	HOG0000768	HOG0000802	HOG0000803	HOG0000805	HOG0000806	HOG0000820	HOG0000821	HOG0000823	HOG0000824	HOG0000826	HOG0000837	HOG0000857	HOG0000860	HOG0000861	HOG0000862	HOG0000863	HOG0000864	HOG0000865	HOG0000872	HOG0000873	HOG0000876	HOG0000877	HOG0000887	HOG0000888	HOG0000889	HOG0000893	HOG0000898	HOG0000904	HOG0000905	HOG0000911	HOG0000912	HOG0000920	HOG0000921	HOG0000930	HOG0000931	HOG0000932	HOG0000933	HOG0000934	HOG0000935	HOG0000938	HOG0000939	HOG0000949	HOG0000952	HOG0000970	HOG0000973	HOG0000974	HOG0000975	HOG0000976	HOG0000981	HOG0000992	HOG0000993	HOG0000994	HOG0000995	HOG0000997	HOG0000999	HOG0001000	HOG0001002	HOG0001005	HOG0001020	HOG0001021	HOG0001022	HOG0001023	HOG0001031	HOG0001033	HOG0001036	HOG0001037	HOG0001038	HOG0001053	HOG0001054	HOG0001057	HOG0001058	HOG0001059	HOG0001060	HOG0001063	HOG0001068	HOG0001074	HOG0001075	HOG0001088	HOG0001089	HOG0001097	HOG0001102	HOG0001105	HOG0001132	HOG0001133	HOG0001138	HOG0001139	HOG0001140	HOG0001146	HOG0001147	HOG0001148	HOG0001149	HOG0001167	HOG0001168	HOG0001169	HOG0001170	HOG0001171	HOG0001188	HOG0001192	HOG0001196	HOG0001197	HOG0001198	HOG0001206	HOG0001207	HOG0001217	HOG0001218	HOG0001222	HOG0001223	HOG0001230	HOG0001231	HOG0001232	HOG0001235	HOG0001237	HOG0001238	HOG0001243	HOG0001244	HOG0001246	HOG0001255	HOG0001256	HOG0001257	HOG0001258	HOG0001268	HOG0001269	HOG0001272	HOG0001278	HOG0001285	HOG0001289	HOG0001290	HOG0001291	HOG0001292	HOG0001293	HOG0001300	HOG0001302	HOG0001303	HOG0001306	HOG0001307	HOG0001312	HOG0001324	HOG0001325	HOG0001326	HOG0001327	HOG0001328	HOG0001329	HOG0001330	HOG0001341	HOG0001346	HOG0001347	HOG0001350	HOG0001353	HOG0001354	HOG0001355	HOG0001356	HOG0001377	HOG0001378	HOG0001379	HOG0001380	HOG0001383	HOG0001384	HOG0001385	HOG0001388	HOG0001389	HOG0001403	HOG0001412	HOG0001413	HOG0001420	HOG0001421	HOG0001424	HOG0001425	HOG0001426	HOG0001427	HOG0001431	HOG0001432	HOG0001434	HOG0001442	HOG0001445	HOG0001451	HOG0001452	HOG0001453	HOG0001461	HOG0001462	HOG0001481	HOG0001482	HOG0001483	HOG0001493	HOG0001494	HOG0001495	HOG0001498	HOG0001502	HOG0001504	HOG0001506	HOG0001511	HOG0001512	HOG0001516	HOG0001517	HOG0001518	HOG0001519	HOG0001521	HOG0001522	HOG0001523	HOG0001524	HOG0001525	HOG0001526	HOG0001528	HOG0001534	HOG0001535	HOG0001539	HOG0001546	HOG0001547	HOG0001548	HOG0001550	HOG0001551	HOG0001555	HOG0001556	HOG0001578	HOG0001580	HOG0001583	HOG0001584	HOG0001596	HOG0001610	HOG0001611	HOG0001612	HOG0001613	HOG0001614	HOG0001623	HOG0001642	HOG0001643	HOG0001644	HOG0001648	HOG0001655	HOG0001657	HOG0001658	HOG0001665	HOG0001667	HOG0001668	HOG0001669	HOG0001671	HOG0001672	HOG0001673	HOG0001681	HOG0001682	HOG0001684	HOG0001685	HOG0001695	HOG0001697	HOG0001698	HOG0001702	HOG0001706	HOG0001714	HOG0001715	HOG0001717	HOG0001718	HOG0001719	HOG0001720	HOG0001721	HOG0001731	HOG0001732	HOG0001743	HOG0001744	HOG0001754	HOG0001755	HOG0001766	HOG0001768	HOG0001769	HOG0001770	HOG0001775	HOG0001781	HOG0001783	HOG0001784	HOG0001786	HOG0001789	HOG0001795	HOG0001855	HOG0001856	HOG0001857	HOG0001863	HOG0001864	HOG0001868	HOG0001870	HOG0001872	HOG0001873	HOG0001889	HOG0001891	HOG0001892	HOG0001893	HOG0001910	HOG0001917	HOG0001918	HOG0001928	HOG0001934	HOG0001938	HOG0001939	HOG0001940	HOG0001944	HOG0001945	HOG0001946	HOG0001951	HOG0001953	HOG0001955	HOG0001968	HOG0001972	HOG0001977	HOG0001978	HOG0001980	HOG0001982	HOG0001983	HOG0001985	HOG0001986	HOG0001987	HOG0001990	HOG0001991	HOG0001993	HOG0001994	HOG0001997	HOG0001998	HOG0002015	HOG0002016	HOG0002018	HOG0002019	HOG0002021	HOG0002022	HOG0002026	HOG0002027	HOG0002034	HOG0002041	HOG0002044	HOG0002050	HOG0002051	HOG0002052	HOG0002053	HOG0002060	HOG0002066	HOG0002067	HOG0002068	HOG0002070	HOG0002071	HOG0002074	HOG0002075	HOG0002078	HOG0002089	HOG0002090	HOG0002099	HOG0002101	HOG0002103	HOG0002104	HOG0002107	HOG0002112	HOG0002113	HOG0002117	HOG0002131	HOG0002136	HOG0002137	HOG0002142	HOG0002143	HOG0002146	HOG0002153	HOG0002155	HOG0002161	HOG0002163	HOG0002174	HOG0002182	HOG0002190	HOG0002191	HOG0002192	HOG0002193	HOG0002194	HOG0002205	HOG0002206	HOG0002208	HOG0002211	HOG0002221	HOG0002230	HOG0002233	HOG0002234	HOG0002235	HOG0002237	HOG0002241	HOG0002243	HOG0002253	HOG0002254	HOG0002265	HOG0002269	HOG0002270	HOG0002271	HOG0002272	HOG0002279	HOG0002280	HOG0002283	HOG0002284	HOG0002287	HOG0002293	HOG0002306	HOG0002311	HOG0002319	HOG0002321	HOG0002325	HOG0002330	HOG0002331	HOG0002336	HOG0002337	HOG0002343	HOG0002346	HOG0002349	HOG0002350	HOG0002357	HOG0002358	HOG0002359	HOG0002362	HOG0002365	HOG0002366	HOG0002373	HOG0002377	HOG0002378	HOG0002379	HOG0002383	HOG0002388	HOG0002389	HOG0002393	HOG0002396	HOG0002403	HOG0002407	HOG0002408	HOG0002414	HOG0002419	HOG0002424	HOG0002426	HOG0002427	HOG0002429	HOG0002430	HOG0002433	HOG0002436	HOG0002437	HOG0002438	HOG0002439	HOG0002444	HOG0002445	HOG0002446	HOG0002448	HOG0002457	HOG0002458	HOG0002459	HOG0002460	HOG0002469	HOG0002474	HOG0002478	HOG0002480	HOG0002484	HOG0002486	HOG0002488	HOG0002498	HOG0002500	HOG0002501	HOG0002502	HOG0002503	HOG0002505	HOG0002508	HOG0002511	HOG0002512	HOG0002514	HOG0002519	HOG0002523	HOG0002525	HOG0002526	HOG0002527	HOG0002529	HOG0002532	HOG0002535	HOG0002538	HOG0002539	HOG0002540	HOG0002542	HOG0002544	HOG0002547	HOG0002548	HOG0002553	HOG0002554	HOG0002555	HOG0002562	HOG0002563	HOG0002566	HOG0002567	HOG0002568	HOG0002577	HOG0002578	HOG0002584	HOG0002585	HOG0002589	HOG0002600	HOG0002601	HOG0002603	HOG0002605	HOG0002607	HOG0002611	HOG0002616	HOG0002617	HOG0002619	HOG0002624	HOG0002632	HOG0002637	HOG0002639	HOG0002640	HOG0002641	HOG0002642	HOG0002644	HOG0002646	HOG0002648	HOG0002651	HOG0002652	HOG0002662	HOG0002665	HOG0002669	HOG0002673	HOG0002674	HOG0002680	HOG0002687	HOG0002689	HOG0002692	HOG0002694	HOG0002695	HOG0002696	HOG0002699	HOG0002702	HOG0002709	HOG0002710	HOG0002727	HOG0002728	HOG0002729	HOG0002731	HOG0002732	HOG0002733	HOG0002736	HOG0002737	HOG0002741	HOG0002742	HOG0002743	HOG0002747	HOG0002749	HOG0002750	HOG0002758	HOG0002761	HOG0002769	HOG0002771	HOG0002772	HOG0002773	HOG0002778	HOG0002782	HOG0002783	HOG0002784	HOG0002789	HOG0002793	HOG0002795	HOG0002796	HOG0002799	HOG0002809	HOG0002810	HOG0002814	HOG0002823	HOG0002828	HOG0002829	HOG0002833	HOG0002834	HOG0002837	HOG0002847	HOG0002850	HOG0002852	HOG0002853	HOG0002855	HOG0002856	HOG0002857	HOG0002858	HOG0002861	HOG0002864	HOG0002867	HOG0002868	HOG0002869	HOG0002870	HOG0002871	HOG0002873	HOG0002877	HOG0002878	HOG0002880	HOG0002890	HOG0002893	HOG0002900	HOG0002902	HOG0002905	HOG0002907	HOG0002916	HOG0002918	HOG0002921	HOG0002941	HOG0002942	HOG0002944	HOG0002946	HOG0002947	HOG0002951	HOG0002952	HOG0002953	HOG0002962	HOG0002963	HOG0002964	HOG0002967	HOG0002971	HOG0002972	HOG0002973	HOG0002974	HOG0002975	HOG0002978	HOG0002982	HOG0002986	HOG0002988	HOG0002989	HOG0002992	HOG0002998	HOG0003002	HOG0003003	HOG0003007	HOG0003009	HOG0003032	HOG0003033	HOG0003045	HOG0003046	HOG0003047	HOG0003050	HOG0003052	HOG0003053	HOG0003056	HOG0003058	HOG0003064	HOG0003067	HOG0003069	HOG0003070	HOG0003072	HOG0003073	HOG0003074	HOG0003075	HOG0003081	HOG0003090	HOG0003091	HOG0003092	HOG0003098	HOG0003104	HOG0003106	HOG0003112	HOG0003114	HOG0003115	HOG0003121	HOG0003127	HOG0003133	HOG0003136	HOG0003140	HOG0003143	HOG0003144	HOG0003147	HOG0003148	HOG0003149	HOG0003152	HOG0003169	HOG0003170	HOG0003173	HOG0003179	HOG0003181	HOG0003183	HOG0003188	HOG0003189	HOG0003198	HOG0003199	HOG0003203	HOG0003208	HOG0003212	HOG0003213	HOG0003214	HOG0003215	HOG0003216	HOG0003221	HOG0003222	HOG0003223	HOG0003225	HOG0003232	HOG0003235	HOG0003236	HOG0003238	HOG0003239	HOG0003240	HOG0003245	HOG0003246	HOG0003253	HOG0003254	HOG0003256	HOG0003259	HOG0003260	HOG0003269	HOG0003270	HOG0003273	HOG0003277	HOG0003282	HOG0003285	HOG0003286	HOG0003295	HOG0003300	HOG0003307	HOG0003311	HOG0003312	HOG0003313	HOG0003318	HOG0003319	HOG0003328	HOG0003334	HOG0003340	HOG0003353	HOG0003355	HOG0003356	HOG0003359	HOG0003360	HOG0003362	HOG0003363	HOG0003364	HOG0003366	HOG0003370	HOG0003374	HOG0003378	HOG0003381	HOG0003385	HOG0003386	HOG0003387	HOG0003393	HOG0003396	HOG0003398	HOG0003399	HOG0003404	HOG0003407	HOG0003411	HOG0003414	HOG0003415	HOG0003417	HOG0003418	HOG0003421	HOG0003428	HOG0003437	HOG0003438	HOG0003455	HOG0003457	HOG0003458	HOG0003463	HOG0003467	HOG0003471	HOG0003472	HOG0003473	HOG0003480	HOG0003484	HOG0003488	HOG0003490	HOG0003492	HOG0003494	HOG0003502	HOG0003506	HOG0003508	HOG0003516	HOG0003522	HOG0003527	HOG0003539	HOG0003543	HOG0003545	HOG0003547	HOG0003548	HOG0003549	HOG0003554	HOG0003559	HOG0003560	HOG0003561	HOG0003564	HOG0003565	HOG0003571	HOG0003572	HOG0003574	HOG0003576	HOG0003577	HOG0003579	HOG0003582	HOG0003587	HOG0003589	HOG0003598	HOG0003599	HOG0003605	HOG0003608	HOG0003609	HOG0003611	HOG0003615	HOG0003616	HOG0003622	HOG0003629	HOG0003643	HOG0003644	HOG0003645	HOG0003647	HOG0003652	HOG0003659	HOG0003666	HOG0003667	HOG0003670	HOG0003671	HOG0003672	HOG0003679	HOG0003684	HOG0003685	HOG0003688	HOG0003693	HOG0003694	HOG0003695	HOG0003698	HOG0003701	HOG0003702	HOG0003705	HOG0003706	HOG0003707	HOG0003708	HOG0003710	HOG0003711	HOG0003712	HOG0003716	HOG0003722	HOG0003727	HOG0003728	HOG0003733	HOG0003740	HOG0003741	HOG0003742	HOG0003749	HOG0003750	HOG0003751	HOG0003756	HOG0003758	HOG0003759	HOG0003767	HOG0003768	HOG0003774	HOG0003775	HOG0003776	HOG0003793	HOG0003795	HOG0003798	HOG0003800	HOG0003803	HOG0003804	HOG0003806	HOG0003810	HOG0003815	HOG0003819	HOG0003820	HOG0003821	HOG0003824	HOG0003833	HOG0003836	HOG0003847	HOG0003851	HOG0003854	HOG0003860	HOG0003866	HOG0003867	HOG0003869	HOG0003873	HOG0003874	HOG0003877	HOG0003887	HOG0003888	HOG0003891	HOG0003892	HOG0003900	HOG0003905	HOG0003908	HOG0003912	HOG0003921	HOG0003925	HOG0003927	HOG0003930	HOG0003933	HOG0003936	HOG0003938	HOG0003952	HOG0003954	HOG0003955	HOG0003961	HOG0003963	HOG0003964	HOG0003970	HOG0003977	HOG0003984	HOG0003986	HOG0003989	HOG0003990	HOG0003991	HOG0004004	HOG0004006	HOG0004007	HOG0004008	HOG0004012	HOG0004016	HOG0004018	HOG0004019	HOG0004022	HOG0004029	HOG0004031	HOG0004034	HOG0004035	HOG0004036	HOG0004050	HOG0004066	HOG0004067	HOG0004072	HOG0004073	HOG0004078	HOG0004106	HOG0004108	HOG0004109	HOG0004119	HOG0004120	HOG0004121	HOG0004122	HOG0004130	HOG0004133	HOG0004137	HOG0004138	HOG0004143	HOG0004144	HOG0004145	HOG0004148	HOG0004149	HOG0004150	HOG0004151	HOG0004152	HOG0004153	HOG0004157	HOG0004168	HOG0004170	HOG0004174	HOG0004175	HOG0004179	HOG0004180	HOG0004181	HOG0004213	HOG0004215	HOG0004218	HOG0004219	HOG0004220	HOG0004224	HOG0004234	HOG0004235	HOG0004257	HOG0004259	HOG0004261	HOG0004262	HOG0004264	HOG0004268	HOG0004270	HOG0004273	HOG0004274	HOG0004275	HOG0004285	HOG0004287	HOG0004288	HOG0004289	HOG0004293	HOG0004294	HOG0004301	HOG0004303	HOG0004312	HOG0004314	HOG0004326	HOG0004327	HOG0004339	HOG0004348	HOG0004350	HOG0004352	HOG0004354	HOG0004356	HOG0004360	HOG0004365	HOG0004375	HOG0004384	HOG0004385	HOG0004386	HOG0004387	HOG0004391	HOG0004392	HOG0004404	HOG0004428	HOG0004432	HOG0004439	HOG0004440	HOG0004443	HOG0004446	HOG0004447	HOG0004449	HOG0004453	HOG0004459	HOG0004461	HOG0004462	HOG0004463	HOG0004465	HOG0004466	HOG0004468	HOG0004469	HOG0004470	HOG0004486	HOG0004487	HOG0004489	HOG0004493	HOG0004504	HOG0004505	HOG0004517	HOG0004521	HOG0004532	HOG0004539	HOG0004549	HOG0004564	HOG0004568	HOG0004569	HOG0004589	HOG0004593	HOG0004604	HOG0004606	HOG0004610	HOG0004614	HOG0004615	HOG0004625	HOG0004653	HOG0004660	HOG0004667	HOG0004671	HOG0004674	HOG0004681	HOG0004683	HOG0004703	HOG0004740	HOG0004744	HOG0004745	HOG0004748	HOG0004754	HOG0004757	HOG0004770	HOG0004771	HOG0004772	HOG0004773	HOG0004792	HOG0004804	HOG0004807	HOG0004816	HOG0004831	HOG0004832	HOG0004839	HOG0004841	HOG0004850	HOG0004851	HOG0004852	HOG0004854	HOG0004855	HOG0004860	HOG0004867	HOG0004868	HOG0004876	HOG0004877	HOG0004878	HOG0004885	HOG0004887	HOG0004904	HOG0004909	HOG0004912	HOG0004915	HOG0004924	HOG0004941	HOG0004946	HOG0004956	HOG0004961	HOG0004965	HOG0004967	HOG0004968	HOG0004971	HOG0004977	HOG0004981	HOG0004989	HOG0005008	HOG0005027	HOG0005029	HOG0005035	HOG0005050	HOG0005051	HOG0005052	HOG0005059	HOG0005063	HOG0005076	HOG0005086	HOG0005094	HOG0005097	HOG0005100	HOG0005111	HOG0005116	HOG0005130	HOG0005136	HOG0005146	HOG0005164	HOG0005167	HOG0005175	HOG0005179	HOG0005183	HOG0005187	HOG0005189	HOG0005195	HOG0005212	HOG0005227	HOG0005228	HOG0005229	HOG0005244	HOG0005250	HOG0005252	HOG0005253	HOG0005254	HOG0005265	HOG0005282	HOG0005287	HOG0005291	HOG0005300	HOG0005320	HOG0005333	HOG0005342	HOG0005344	HOG0005348	HOG0005361	HOG0005371	HOG0005372	HOG0005378	HOG0005386	HOG0005391	HOG0005393	HOG0005421	HOG0005430	HOG0005435	HOG0005443	HOG0005448	HOG0005449	HOG0005451	HOG0005475	HOG0005476	HOG0005480	HOG0005487	HOG0005496	HOG0005498	HOG0005501	HOG0005526	HOG0005529	HOG0005536	HOG0005542	HOG0005547	HOG0005548	HOG0005573	HOG0005579	HOG0005597	HOG0005605	HOG0005620	HOG0005621	HOG0005623	HOG0005627	HOG0005631	HOG0005635	HOG0005638	HOG0005657	HOG0005659	HOG0005665	HOG0005668	HOG0005671	HOG0005672	HOG0005676	HOG0005689	HOG0005698	HOG0005699	HOG0005702	HOG0005706	HOG0005707	HOG0005717	HOG0005718	HOG0005721	HOG0005722	HOG0005725	HOG0005728	HOG0005730	HOG0005732	HOG0005734	HOG0005736	HOG0005741	HOG0005770	HOG0005774	HOG0005775	HOG0005776	HOG0005782	HOG0005783	HOG0005801	HOG0005834	HOG0005843	HOG0005848	HOG0005849	HOG0005859	HOG0005860	HOG0005863	HOG0005866	HOG0005868	HOG0005869	HOG0005876	HOG0005877	HOG0005883	HOG0005884	HOG0005887	HOG0005890	HOG0005898	HOG0005899	HOG0005900	HOG0005909	HOG0005910	HOG0005911	HOG0005912	HOG0005913	HOG0005914	HOG0005918	HOG0005935	HOG0005938	HOG0005941	HOG0005942	HOG0005944	HOG0005945	HOG0005947	HOG0005957	HOG0005961	HOG0005962	HOG0005965	HOG0005969	HOG0005970	HOG0005975	HOG0005976	HOG0005979	HOG0005984	HOG0005985	HOG0005992	HOG0006020	HOG0006030	HOG0006038	HOG0006040	HOG0006046	HOG0006048	HOG0006053	HOG0006056	HOG0006057	HOG0006063	HOG0006066	HOG0006071	HOG0006072	HOG0006080	HOG0006085	HOG0006086	HOG0006088	HOG0006091	HOG0006097	HOG0006100	HOG0006101	HOG0006102	HOG0006104	HOG0006109	HOG0006112	HOG0006114	HOG0006118	HOG0006121	HOG0006122	HOG0006129	HOG0006139	HOG0006143	HOG0006147	HOG0006152	HOG0006153	HOG0006160	HOG0006175	HOG0006181	HOG0006197	HOG0006200	HOG0006205	HOG0006217	HOG0006222	HOG0006232	HOG0006236	HOG0006242	HOG0006244	HOG0006247	HOG0006248	HOG0006249	HOG0006253	HOG0006257	HOG0006261	HOG0006264	HOG0006266	HOG0006267	HOG0006271	HOG0006274	HOG0006275	HOG0006287	HOG0006291	HOG0006308	HOG0006314	HOG0006319	HOG0006325	HOG0006328	HOG0006332	HOG0006335	HOG0006336	HOG0006337	HOG0006346	HOG0006352	HOG0006357	HOG0006360	HOG0006362	HOG0006363	HOG0006364	HOG0006365	HOG0006369	HOG0006372	HOG0006381	HOG0006382	HOG0006387	HOG0006391	HOG0006396	HOG0006409	HOG0006410	HOG0006411	HOG0006414	HOG0006419	HOG0006423	HOG0006433	HOG0006436	HOG0006438	HOG0006443	HOG0006450	HOG0006451	HOG0006454	HOG0006455	HOG0006456	HOG0006463	HOG0006466	HOG0006473	HOG0006474	HOG0006475	HOG0006482	HOG0006490	HOG0006495	HOG0006511	HOG0006517	HOG0006528	HOG0006530	HOG0006534	HOG0006555	HOG0006561	HOG0006572	HOG0006594	HOG0006597	HOG0006608	HOG0006611	HOG0006624	HOG0006629	HOG0006632	HOG0006636	HOG0006638	HOG0006639	HOG0006652	HOG0006655	HOG0006659	HOG0006664	HOG0006670	HOG0006671	HOG0006674	HOG0006679	HOG0006681	HOG0006682	HOG0006684	HOG0006685	HOG0006697	HOG0006698	HOG0006714	HOG0006722	HOG0006726	HOG0006737	HOG0006740	HOG0006744	HOG0006746	HOG0006750	HOG0006753	HOG0006767	HOG0006769	HOG0006770	HOG0006772	HOG0006776	HOG0006786	HOG0006790	HOG0006794	HOG0006795	HOG0006797	HOG0006811	HOG0006812	HOG0006813	HOG0006815	HOG0006819	HOG0006822	HOG0006827	HOG0006833	HOG0006834	HOG0006835	HOG0006836	HOG0006852	HOG0006859	HOG0006860	HOG0006868	HOG0006871	HOG0006889	HOG0006890	HOG0006903	HOG0006907	HOG0006910	HOG0006912	HOG0006913	HOG0006921	HOG0006922	HOG0006924	HOG0006927	HOG0006930	HOG0006932	HOG0006934	HOG0006950	HOG0006957	HOG0006973	HOG0006977	HOG0006990	HOG0006996	HOG0007020	HOG0007033	HOG0007035	HOG0007045	HOG0007046	HOG0007048	HOG0007049	HOG0007050	HOG0007054	HOG0007058	HOG0007067	HOG0007068	HOG0007073	HOG0007074	HOG0007080	HOG0007083	HOG0007086	HOG0007093	HOG0007097	HOG0007104	HOG0007106	HOG0007113	HOG0007114	HOG0007124	HOG0007138	HOG0007143	HOG0007150	HOG0007152	HOG0007154	HOG0007157	HOG0007159	HOG0007161	HOG0007163	HOG0007170	HOG0007177	HOG0007178	HOG0007190	HOG0007196	HOG0007197	HOG0007199	HOG0007200	HOG0007202	HOG0007204	HOG0007213	HOG0007221	HOG0007227	HOG0007244	HOG0007250	HOG0007268	HOG0007286	HOG0007297	HOG0007298	HOG0007299	HOG0007300	HOG0007301	HOG0007305	HOG0007326	HOG0007328	HOG0007332	HOG0007335	HOG0007338	HOG0007353	HOG0007360	HOG0007361	HOG0007367	HOG0007370	HOG0007379	HOG0007382	HOG0007384	HOG0007394	HOG0007397	HOG0007399	HOG0007405	HOG0007411	HOG0007413	HOG0007414	HOG0007427	HOG0007430	HOG0007433	HOG0007434	HOG0007435	HOG0007438	HOG0007443	HOG0007445	HOG0007455	HOG0007456	HOG0007459	HOG0007464	HOG0007465	HOG0007467	HOG0007474	HOG0007475	HOG0007480	HOG0007483	HOG0007492	HOG0007495	HOG0007498	HOG0007499	HOG0007500	HOG0007507	HOG0007510	HOG0007513	HOG0007532	HOG0007544	HOG0007546	HOG0007552	HOG0007554	HOG0007556	HOG0007557	HOG0007559	HOG0007570	HOG0007571	HOG0007585	HOG0007586	HOG0007589	HOG0007591	HOG0007592	HOG0007615	HOG0007625	HOG0007629	HOG0007644	HOG0007645	HOG0007657	HOG0007660	HOG0007666	HOG0007681	HOG0007683	HOG0007693	HOG0007694	HOG0007696	HOG0007704	HOG0007707	HOG0007712	HOG0007718	HOG0007727	HOG0007730	HOG0007735	HOG0007749	HOG0007753	HOG0007755	HOG0007761	HOG0007768	HOG0007775	HOG0007778	HOG0007780	HOG0007782	HOG0007783	HOG0007786	HOG0007792	HOG0007798	HOG0007800	HOG0007802	HOG0007807	HOG0007815	HOG0007825	HOG0007833	HOG0007841	HOG0007842	HOG0007843	HOG0007847	HOG0007848	HOG0007851	HOG0007862	HOG0007863	HOG0007864	HOG0007867	HOG0007871	HOG0007878	HOG0007885	HOG0007898	HOG0007901	HOG0007916	HOG0007937	HOG0007945	HOG0007955	HOG0007960	HOG0007961	HOG0007967	HOG0007971	HOG0007979	HOG0007982	HOG0007983	HOG0008019	HOG0008030	HOG0008031	HOG0008032	HOG0008035	HOG0008036	HOG0008037	HOG0008038	HOG0008055	HOG0008056	HOG0008059	HOG0008061	HOG0008067	HOG0008074	HOG0008081	HOG0008083	HOG0008085	HOG0008090	HOG0008096	HOG0008102	HOG0008106	HOG0008107	HOG0008108	HOG0008111	HOG0008112	HOG0008116	HOG0008124	HOG0008125	HOG0008126	HOG0008130	HOG0008133	HOG0008137	HOG0008145	HOG0008149	HOG0008153	HOG0008154	HOG0008159	HOG0008168	HOG0008173	HOG0008178	HOG0008182	HOG0008188	HOG0008195	HOG0008203	HOG0008214	HOG0008221	HOG0008237	HOG0008242	HOG0008256	HOG0008257	HOG0008258	HOG0008265	HOG0008268	HOG0008279	HOG0008280	HOG0008283	HOG0008293	HOG0008297	HOG0008312	HOG0008318	HOG0008319	HOG0008320	HOG0008321	HOG0008328	HOG0008330	HOG0008340	HOG0008350	HOG0008363	HOG0008364	HOG0008365	HOG0008367	HOG0008370	HOG0008380	HOG0008384	HOG0008386	HOG0008388	HOG0008400	HOG0008404	HOG0008407	HOG0008413	HOG0008417	HOG0008421	HOG0008426	HOG0008429	HOG0008436	HOG0008437	HOG0008451	HOG0008460	HOG0008468	HOG0008474	HOG0008483	HOG0008486	HOG0008487	HOG0008497	HOG0008498	HOG0008500	HOG0008505	HOG0008510	HOG0008511	HOG0008515	HOG0008518	HOG0008525	HOG0008527	HOG0008529	HOG0008530	HOG0008533	HOG0008542	HOG0008555	HOG0008557	HOG0008559	HOG0008561	HOG0008564	HOG0008585	HOG0008588	HOG0008592	HOG0008595	HOG0008597	HOG0008602	HOG0008605	HOG0008610	HOG0008612	HOG0008625	HOG0008630	HOG0008631	HOG0008633	HOG0008636	HOG0008637	HOG0008647	HOG0008651	HOG0008652	HOG0008653	HOG0008655	HOG0008658	HOG0008661	HOG0008669	HOG0008675	HOG0008676	HOG0008677	HOG0008681	HOG0008682	HOG0008696	HOG0008698	HOG0008701	HOG0008703	HOG0008706	HOG0008724	HOG0008725	HOG0008730	HOG0008733	HOG0008739	HOG0008740	HOG0008743	HOG0008751	HOG0008752	HOG0008760	HOG0008763	HOG0008764	HOG0008765	HOG0008770	HOG0008771	HOG0008772	HOG0008781	HOG0008795	HOG0008801	HOG0008802	HOG0008807	HOG0008821	HOG0008823	HOG0008835	HOG0008838	HOG0008843	HOG0008850	HOG0008858	HOG0008862	HOG0008866	HOG0008867	HOG0008882	HOG0008891	HOG0008909	HOG0008914	HOG0008916	HOG0008920	HOG0008924	HOG0008925	HOG0008930	HOG0008937	HOG0008944	HOG0008945	HOG0008946	HOG0008948	HOG0008950	HOG0008968	HOG0008974	HOG0008980	HOG0008984	HOG0008985	HOG0008988	HOG0008992	HOG0008993	HOG0008995	HOG0008999	HOG0009001	HOG0009010	HOG0009017	HOG0009031	HOG0009050	HOG0009051	HOG0009057	HOG0009058	HOG0009060	HOG0009062	HOG0009066	HOG0009070	HOG0009071	HOG0009080	HOG0009083	HOG0009086	HOG0009088	HOG0009095	HOG0009096	HOG0009107	HOG0009108	HOG0009117	HOG0009123	HOG0009136	HOG0009139	HOG0009141	HOG0009149	HOG0009152	HOG0009155	HOG0009170	HOG0009176	HOG0009182	HOG0009191	HOG0009194	HOG0009196	HOG0009203	HOG0009206	HOG0009215	HOG0009222	HOG0009224	HOG0009226	HOG0009236	HOG0009247	HOG0009251	HOG0009252	HOG0009254	HOG0009255	HOG0009261	HOG0009263	HOG0009273	HOG0009281	HOG0009284	HOG0009287	HOG0009290	HOG0009293	HOG0009295	HOG0009297	HOG0009302	HOG0009307	HOG0009309	HOG0009320	HOG0009340	HOG0009341	HOG0009346	HOG0009347	HOG0009353	HOG0009354	HOG0009365	HOG0009366	HOG0009370	HOG0009375	HOG0009377	HOG0009378	HOG0009388	HOG0009393	HOG0009394	HOG0009395	HOG0009397	HOG0009408	HOG0009414	HOG0009418	HOG0009419	HOG0009421	HOG0009422	HOG0009423	HOG0009426	HOG0009429	HOG0009433	HOG0009441	HOG0009450	HOG0009451	HOG0009464	HOG0009468	HOG0009470	HOG0009475	HOG0009489	HOG0009498	HOG0009500	HOG0009501	HOG0009502	HOG0009505	HOG0009515	HOG0009516	HOG0009522	HOG0009524	HOG0009526	HOG0009527	HOG0009528	HOG0009544	HOG0009549	HOG0009550	HOG0009557	HOG0009559	HOG0009561	HOG0009587	HOG0009596	HOG0009598	HOG0009604	HOG0009611	HOG0009617	HOG0009619	HOG0009620	HOG0009624	HOG0009625	HOG0009636	HOG0009640	HOG0009645	HOG0009652	HOG0009658	HOG0009666	HOG0009676	HOG0009679	HOG0009681	HOG0009688	HOG0009690	HOG0009700	HOG0009701	HOG0009713	HOG0009716	HOG0009720	HOG0009721	HOG0009723	HOG0009725	HOG0009734	HOG0009736	HOG0009740	HOG0009741	HOG0009742	HOG0009756	HOG0009770	HOG0009773	HOG0009778	HOG0009792	HOG0009795	HOG0009796	HOG0009811	HOG0009826	HOG0009837	HOG0009848	HOG0009849	HOG0009859	HOG0009863	HOG0009865	HOG0009866	HOG0009869	HOG0009874	HOG0009875	HOG0009879	HOG0009891	HOG0009893	HOG0009900	HOG0009909	HOG0009915	HOG0009929	HOG0009930	HOG0009932	HOG0009933	HOG0009938	HOG0009953	HOG0009955	HOG0009964	HOG0009969	HOG0009974	HOG0009981	HOG0009983	HOG0009987	HOG0009994	HOG0009996	HOG0009998	HOG0010004	HOG0010008	HOG0010011	HOG0010022	HOG0010033	HOG0010037	HOG0010038	HOG0010051	HOG0010059	HOG0010064	HOG0010065	HOG0010068	HOG0010071	HOG0010072	HOG0010075	HOG0010079	HOG0010085	HOG0010088	HOG0010089	HOG0010115	HOG0010153	HOG0010160	HOG0010168	HOG0010171	HOG0010174	HOG0010179	HOG0010180	HOG0010186	HOG0010196	HOG0010199	HOG0010202	HOG0010203	HOG0010210	HOG0010213	HOG0010223	HOG0010225	HOG0010226	HOG0010229	HOG0010231	HOG0010240	HOG0010241	HOG0010244	HOG0010255	HOG0010257	HOG0010258	HOG0010268	HOG0010269	HOG0010270	HOG0010280	HOG0010286	HOG0010313	HOG0010317	HOG0010322	HOG0010323	HOG0010332	HOG0010334	HOG0010335	HOG0010336	HOG0010346	HOG0010358	HOG0010363	HOG0010366	HOG0010369	HOG0010370	HOG0010378	HOG0010391	HOG0010392	HOG0010398	HOG0010401	HOG0010408	HOG0010411	HOG0010437	HOG0010447	HOG0010449	HOG0010450	HOG0010453	HOG0010459	HOG0010462	HOG0010464	HOG0010466	HOG0010467	HOG0010469	HOG0010470	HOG0010471	HOG0010474	HOG0010475	HOG0010477	HOG0010478	HOG0010479	HOG0010481	HOG0010485	HOG0010486	HOG0010487	HOG0010490	HOG0010500	HOG0010501	HOG0010502	HOG0010511	HOG0010515	HOG0010517	HOG0010528	HOG0010529	HOG0010530	HOG0010531	HOG0010542	HOG0010549	HOG0010552	HOG0010557	HOG0010558	HOG0010562	HOG0010566	HOG0010572	HOG0010574	HOG0010576	HOG0010591	HOG0010592	HOG0010595	HOG0010601	HOG0010604	HOG0010606	HOG0010609	HOG0010612	HOG0010614	HOG0010615	HOG0010617	HOG0010631	HOG0010632	HOG0010643	HOG0010646	HOG0010648	HOG0010672	HOG0010673	HOG0010687	HOG0010694	HOG0010696	HOG0010697	HOG0010709	HOG0010711	HOG0010717	HOG0010719	HOG0010724	HOG0010730	HOG0010750	HOG0010758	HOG0010762	HOG0010763	HOG0010770	HOG0010771	HOG0010777	HOG0010779	HOG0010794	HOG0010813	HOG0010814	HOG0010823	HOG0010824	HOG0010835	HOG0010841	HOG0010846	HOG0010847	HOG0010853	HOG0010854	HOG0010856	HOG0010858	HOG0010862	HOG0010864	HOG0010873	HOG0010875	HOG0010877	HOG0010881	HOG0010884	HOG0010890	HOG0010891	HOG0010893	HOG0010899	HOG0010900	HOG0010901	HOG0010913	HOG0010914	HOG0010919	HOG0010922	HOG0010929	HOG0010938	HOG0010949	HOG0010961	HOG0010966	HOG0010977	HOG0010981	HOG0010983	HOG0010984	HOG0010987	HOG0010989	HOG0010998	HOG0011003	HOG0011005	HOG0011012	HOG0011025	HOG0011026	HOG0011029	HOG0011031	HOG0011034	HOG0011035	HOG0011039	HOG0011041	HOG0011044	HOG0011045	HOG0011046	HOG0011047	HOG0011055	HOG0011070	HOG0011072	HOG0011076	HOG0011080	HOG0011081	HOG0011099	HOG0011106	HOG0011113	HOG0011119	HOG0011123	HOG0011125	HOG0011131	HOG0011139	HOG0011142	HOG0011145	HOG0011146	HOG0011157	HOG0011162	HOG0011167	HOG0011172	HOG0011176	HOG0011187	HOG0011191	HOG0011195	HOG0011199	HOG0011201	HOG0011214	HOG0011223	HOG0011225	HOG0011227	HOG0011234	HOG0011235	HOG0011241	HOG0011242	HOG0011243	HOG0011259	HOG0011260	HOG0011270	HOG0011275	HOG0011277	HOG0011282	HOG0011292	HOG0011293	HOG0011294	HOG0011295	HOG0011297	HOG0011315	HOG0011336	HOG0011353	HOG0011361	HOG0011364	HOG0011370	HOG0011375	HOG0011376	HOG0011378	HOG0011391	HOG0011403	HOG0011412	HOG0011435	HOG0011437	HOG0011438	HOG0011445	HOG0011461	HOG0011463	HOG0011466	HOG0011468	HOG0011476	HOG0011477	HOG0011478	HOG0011480	HOG0011486	HOG0011487	HOG0011489	HOG0011491	HOG0011494	HOG0011507	HOG0011508	HOG0011513	HOG0011514	HOG0011519	HOG0011520	HOG0011523	HOG0011529	HOG0011531	HOG0011542	HOG0011555	HOG0011559	HOG0011560	HOG0011571	HOG0011579	HOG0011580	HOG0011581	HOG0011583	HOG0011585	HOG0011588	HOG0011600	HOG0011602	HOG0011608	HOG0011617	HOG0011623	HOG0011628	HOG0011631	HOG0011632	HOG0011634	HOG0011635	HOG0011637	HOG0011638	HOG0011643	HOG0011664	HOG0011665	HOG0011669	HOG0011672	HOG0011680	HOG0011681	HOG0011683	HOG0011687	HOG0011691	HOG0011703	HOG0011706	HOG0011707	HOG0011713	HOG0011716	HOG0011717	HOG0011721	HOG0011722	HOG0011724	HOG0011725	HOG0011728	HOG0011734	HOG0011737	HOG0011741	HOG0011743	HOG0011746	HOG0011747	HOG0011749	HOG0011752	HOG0011761	HOG0011765	HOG0011776	HOG0011779	HOG0011787	HOG0011788	HOG0011789	HOG0011791	HOG0011804	HOG0011807	HOG0011811	HOG0011813	HOG0011817	HOG0011821	HOG0011840	HOG0011846	HOG0011849	HOG0011852	HOG0011854	HOG0011857	HOG0011862	HOG0011876	HOG0011877	HOG0011878	HOG0011887	HOG0011889	HOG0011893	HOG0011898	HOG0011899	HOG0011908	HOG0011909	HOG0011911	HOG0011921	HOG0011938	HOG0011940	HOG0011950	HOG0011951	HOG0011969	HOG0011972	HOG0011977	HOG0011980	HOG0011985	HOG0011986	HOG0011990	HOG0011991	HOG0011994	HOG0011995	HOG0011996	HOG0011998	HOG0011999	HOG0012004	HOG0012011	HOG0012016	HOG0012023	HOG0012028	HOG0012029	HOG0012032	HOG0012033	HOG0012034	HOG0012035	HOG0012041	HOG0012045	HOG0012050	HOG0012054	HOG0012064	HOG0012066	HOG0012068	HOG0012069	HOG0012072	HOG0012074	HOG0012076	HOG0012078	HOG0012084	HOG0012090	HOG0012091	HOG0012093	HOG0012097	HOG0012115	HOG0012116	HOG0012118	HOG0012127	HOG0012132	HOG0012134	HOG0012149	HOG0012154	HOG0012155	HOG0012156	HOG0012170	HOG0012181	HOG0012190	HOG0012194	HOG0012195	HOG0012200	HOG0012201	HOG0012202	HOG0012203	HOG0012206	HOG0012210	HOG0012215	HOG0012217	HOG0012224	HOG0012228	HOG0012237	HOG0012238	HOG0012240	HOG0012247	HOG0012250	HOG0012253	HOG0012259	HOG0012268	HOG0012272	HOG0012282	HOG0012283	HOG0012284	HOG0012287	HOG0012288	HOG0012301	HOG0012304	HOG0012306	HOG0012310	HOG0012314	HOG0012316	HOG0012322	HOG0012325	HOG0012332	HOG0012343	HOG0012348	HOG0012351	HOG0012365	HOG0012368	HOG0012369	HOG0012377	HOG0012381	HOG0012388	HOG0012390	HOG0012398	HOG0012416	HOG0012426	HOG0012430	HOG0012432	HOG0012434	HOG0012436	HOG0012445	HOG0012446	HOG0012451	HOG0012452	HOG0012454	HOG0012456	HOG0012462	HOG0012467	HOG0012472	HOG0012476	HOG0012482	HOG0012485	HOG0012488	HOG0012489	HOG0012498	HOG0012505	HOG0012506	HOG0012507	HOG0012508	HOG0012518	HOG0012530	HOG0012532	HOG0012538	HOG0012546	HOG0012552	HOG0012554	HOG0012555	HOG0012563	HOG0012564	HOG0012565	HOG0012567	HOG0012576	HOG0012578	HOG0012584	HOG0012586	HOG0012587	HOG0012599	HOG0012601	HOG0012602	HOG0012606	HOG0012622	HOG0012630	HOG0012631	HOG0012644	HOG0012646	HOG0012653	HOG0012656	HOG0012657	HOG0012664	HOG0012667	HOG0012670	HOG0012672	HOG0012677	HOG0012678	HOG0012695	HOG0012696	HOG0012703	HOG0012717	HOG0012719	HOG0012729	HOG0012730	HOG0012734	HOG0012750	HOG0012756	HOG0012761	HOG0012771	HOG0012787	HOG0012789	HOG0012808	HOG0012811	HOG0012828	HOG0012830	HOG0012831	HOG0012835	HOG0012843	HOG0012844	HOG0012850	HOG0012852	HOG0012872	HOG0012874	HOG0012878	HOG0012883	HOG0012899	HOG0012901	HOG0012902	HOG0012904	HOG0012907	HOG0012912	HOG0012916	HOG0012919	HOG0012921	HOG0012929	HOG0012930	HOG0012938	HOG0012945	HOG0012950	HOG0012954	HOG0012955	HOG0012957	HOG0012959	HOG0012962	HOG0012963	HOG0012971	HOG0012975	HOG0012982	HOG0012985	HOG0012987	HOG0012999	HOG0013006	HOG0013022	HOG0013025	HOG0013029	HOG0013030	HOG0013033	HOG0013035	HOG0013039	HOG0013040	HOG0013043	HOG0013044	HOG0013048	HOG0013057	HOG0013074	HOG0013075	HOG0013086	HOG0013088	HOG0013089	HOG0013090	HOG0013094	HOG0013097	HOG0013098	HOG0013103	HOG0013109	HOG0013205	HOG0013206	HOG0013230	HOG0013231	HOG0013235	HOG0013237	HOG0013249	HOG0013263	HOG0013264	HOG0013265	HOG0013289	HOG0013293	HOG0013306	HOG0013310	HOG0013314	HOG0013324	HOG0013327	HOG0013333	HOG0013345	HOG0013357	HOG0013358	HOG0013369	HOG0013372	HOG0013392	HOG0013393	HOG0013395	HOG0013400	HOG0013404	HOG0013411	HOG0013412	HOG0013423	HOG0013425	HOG0013429	HOG0013430	HOG0013452	HOG0013463	HOG0013464	HOG0013465	HOG0013484	HOG0013489	HOG0013498	HOG0013504	HOG0013514	HOG0013516	HOG0013527	HOG0013536	HOG0013537	HOG0013539	HOG0013542	HOG0013546	HOG0013556	HOG0013574	HOG0013575	HOG0013584	HOG0013592	HOG0013600	HOG0013608	HOG0013610	HOG0013621	HOG0013634	HOG0013635	HOG0013643	HOG0013652	HOG0013661	HOG0013665	HOG0013667	HOG0013671	HOG0013676	HOG0013683	HOG0013688	HOG0013689	HOG0013691	HOG0013695	HOG0013697	HOG0013703	HOG0013713	HOG0013719	HOG0013720	HOG0013729	HOG0013730	HOG0013734	HOG0013735	HOG0013736	HOG0013737	HOG0013738	HOG0013749	HOG0013753	HOG0013769	HOG0013777	HOG0013781	HOG0013784	HOG0013797	HOG0013803	HOG0013806	HOG0013811	HOG0013814	HOG0013828	HOG0013833	HOG0013836	HOG0013839	HOG0013841	HOG0013846	HOG0013851	HOG0013859	HOG0013865	HOG0013866	HOG0013872	HOG0013882	HOG0013886	HOG0013887	HOG0013889	HOG0013894	HOG0013896	HOG0013902	HOG0013905	HOG0013909	HOG0013916	HOG0013917	HOG0013920	HOG0013924	HOG0013928	HOG0013932	HOG0013933	HOG0013939	HOG0013940	HOG0013945	HOG0013955	HOG0013961	HOG0013970	HOG0013973	HOG0013984	HOG0013988	HOG0013994	HOG0013995	HOG0014000	HOG0014002	HOG0014007	HOG0014014	HOG0014015	HOG0014023	HOG0014031	HOG0014037	HOG0014039	HOG0014040	HOG0014044	HOG0014051	HOG0014053	HOG0014058	HOG0014059	HOG0014061	HOG0014067	HOG0014071	HOG0014072	HOG0014074	HOG0014075	HOG0014076	HOG0014079	HOG0014083	HOG0014088	HOG0014090	HOG0014095	HOG0014106	HOG0014115	HOG0014116	HOG0014120	HOG0014123	HOG0014124	HOG0014128	HOG0014130	HOG0014131	HOG0014138	HOG0014144	HOG0014146	HOG0014148	HOG0014172	HOG0014185	HOG0014186	HOG0014187	HOG0014192	HOG0014194	HOG0014200	HOG0014202	HOG0014205	HOG0014209	HOG0014213	HOG0014217	HOG0014222	HOG0014226	HOG0014232	HOG0014233	HOG0014245	HOG0014246	HOG0014252	HOG0014255	HOG0014259	HOG0014260	HOG0014261	HOG0014265	HOG0014271	HOG0014272	HOG0014274	HOG0014279	HOG0014282	HOG0014283	HOG0014284	HOG0014292	HOG0014298	HOG0014309	HOG0014313	HOG0014314	HOG0014324	HOG0014327	HOG0014333	HOG0014337	HOG0014346	HOG0014366	HOG0014369	HOG0014371	HOG0014380	HOG0014386	HOG0014388	HOG0014390	HOG0014392	HOG0014395	HOG0014402	HOG0014412	HOG0014416	HOG0014419	HOG0014422	HOG0014424	HOG0014437	HOG0014439	HOG0014440	HOG0014446	HOG0014453	HOG0014455	HOG0014457	HOG0014461	HOG0014479	HOG0014488	HOG0014510	HOG0014514	HOG0014522	HOG0014525	HOG0014528	HOG0014548	HOG0014552	HOG0014559	HOG0014560	HOG0014562	HOG0014563	HOG0014566	HOG0014581	HOG0014584	HOG0014590	HOG0014598	HOG0014613	HOG0014614	HOG0014619	HOG0014626	HOG0014637	HOG0014641	HOG0014645	HOG0014649	HOG0014653	HOG0014656	HOG0014662	HOG0014663	HOG0014665	HOG0014667	HOG0014670	HOG0014671	HOG0014677	HOG0014679	HOG0014685	HOG0014686	HOG0014688	HOG0014691	HOG0014693	HOG0014707	HOG0014708	HOG0014716	HOG0014727	HOG0014731	HOG0014747	HOG0014751	HOG0014756	HOG0014764	HOG0014785	HOG0014788	HOG0014798	HOG0014802	HOG0014807	HOG0014809	HOG0014815	HOG0014816	HOG0014834	HOG0014839	HOG0014843	HOG0014847	HOG0014858	HOG0014861	HOG0014863	HOG0014872	HOG0014876	HOG0014877	HOG0014883	HOG0014884	HOG0014885	HOG0014887	HOG0014924	HOG0015065	HOG0015071	HOG0015079	HOG0015092	HOG0015093	HOG0015094	HOG0015097	HOG0015102	HOG0015108	HOG0015122	HOG0015130	HOG0015132	HOG0015153	HOG0015155	HOG0015157	HOG0015161	HOG0015163	HOG0015165	HOG0015170	HOG0015172	HOG0015173	HOG0015182	HOG0015184	HOG0015213	HOG0015216	HOG0015221	HOG0015238	HOG0015243	HOG0015251	HOG0015253	HOG0015254	HOG0015262	HOG0015266	HOG0015268	HOG0015269	HOG0015278	HOG0015285	HOG0015292	HOG0015300	HOG0015334	HOG0015335	HOG0015337	HOG0015340	HOG0015344	HOG0015346	HOG0015347	HOG0015349	HOG0015359	HOG0015374	HOG0015382	HOG0015414	HOG0015420	HOG0015430	HOG0015432	HOG0015433	HOG0015450	HOG0015455	HOG0015456	HOG0015477	HOG0015481	HOG0015482	HOG0015493	HOG0015500	HOG0015502	HOG0015504	HOG0015513	HOG0015522	HOG0015523	HOG0015524	HOG0015532	HOG0015533	HOG0015541	HOG0015552	HOG0015579	HOG0015587	HOG0015602	HOG0015604	HOG0015637	HOG0015645	HOG0015654	HOG0015661	HOG0015662	HOG0015665	HOG0015687	HOG0015688	HOG0015698	HOG0015705	HOG0015717	HOG0015726	HOG0015731	HOG0015735	HOG0015752	HOG0015767	HOG0015772	HOG0015781	HOG0015787	HOG0015790	HOG0015799	HOG0015802	HOG0015804	HOG0015809	HOG0015824	HOG0015827	HOG0015828	HOG0015829	HOG0015831	HOG0015837	HOG0015853	HOG0015856	HOG0015902	HOG0015955	HOG0015982	HOG0015993	HOG0016002	HOG0016009	HOG0016042	HOG0016047	HOG0016054	HOG0016055	HOG0016057	HOG0016072	HOG0016073	HOG0016089	HOG0016091	HOG0016093	HOG0016116	HOG0016119	HOG0016127	HOG0016131	HOG0016138	HOG0016139	HOG0016140	HOG0016145	HOG0016161	HOG0016172	HOG0016187	HOG0016189	HOG0016191	HOG0016199	HOG0016202	HOG0016203	HOG0016210	HOG0016214	HOG0016228	HOG0016231	HOG0016235	HOG0016242	HOG0016254	HOG0016261	HOG0016263	HOG0016265	HOG0016268	HOG0016283	HOG0016289	HOG0016299	HOG0016300	HOG0016323	HOG0016324	HOG0016331	HOG0016338	HOG0016344	HOG0016345	HOG0016349	HOG0016352	HOG0016357	HOG0016361	HOG0016370	HOG0016379	HOG0016385	HOG0016393	HOG0016402	HOG0016409	HOG0016412	HOG0016413	HOG0016423	HOG0016426	HOG0016437	HOG0016447	HOG0016452	HOG0016460	HOG0016465	HOG0016521	HOG0016539	HOG0016542	HOG0016629	HOG0016636	HOG0016639	HOG0016647	HOG0016657	HOG0016664	HOG0016671	HOG0016688	HOG0016690	HOG0016691	HOG0016695	HOG0016702	HOG0016708	HOG0016709	HOG0016711	HOG0016728	HOG0016733	HOG0016745	HOG0016750	HOG0016752	HOG0016757	HOG0016771	HOG0016776	HOG0016783	HOG0016790	HOG0016805	HOG0016823	HOG0016834	HOG0016843	HOG0016848	HOG0016892	HOG0016894	HOG0016899	HOG0016907	HOG0016970	HOG0017005	HOG0017008	HOG0017019	HOG0017036	HOG0017046	HOG0017049	HOG0017054	HOG0017057	HOG0017060	HOG0017066	HOG0017070	HOG0017071	HOG0017084	HOG0017103	HOG0017106	HOG0017133	HOG0017141	HOG0017149	HOG0017153	HOG0017168	HOG0017169	HOG0017183	HOG0017185	HOG0017197	HOG0017201	HOG0017202	HOG0017206	HOG0017211	HOG0017224	HOG0017228	HOG0017230	HOG0017244	HOG0017269	HOG0017274	HOG0017282	HOG0017288	HOG0017295	HOG0017297	HOG0017300	HOG0017309	HOG0017310	HOG0017318	HOG0017329	HOG0017410	HOG0017413	HOG0017425	HOG0017427	HOG0017433	HOG0017447	HOG0017463	HOG0017470	HOG0017493	HOG0017495	HOG0017497	HOG0017499	HOG0017511	HOG0017512	HOG0017549	HOG0017564	HOG0017593	HOG0017603	HOG0017607	HOG0017679	HOG0017689	HOG0017699	HOG0017715	HOG0017718	HOG0017730	HOG0017733	HOG0017756	HOG0017763	HOG0017773	HOG0017810	HOG0017815	HOG0017820	HOG0017822	HOG0017832	HOG0017916	HOG0017918	HOG0017924	HOG0017939	HOG0017962	HOG0017968	HOG0017998	HOG0018003	HOG0018018	HOG0018024	HOG0018027	HOG0018107	HOG0018150	HOG0018156	HOG0018195	HOG0018277	HOG0018287	HOG0018326	HOG0018401	HOG0018402	HOG0018462	HOG0018473	HOG0018474	HOG0018479	HOG0018584	HOG0018588	HOG0018600	HOG0018606	HOG0018714	HOG0018733	HOG0018819	HOG0018835	HOG0018846	HOG0018853	HOG0018864	HOG0018953	HOG0019132	HOG0019184	HOG0019296	HOG0019301	HOG0019333	HOG0019336	HOG0019340	HOG0019348	HOG0019539	HOG0019715	HOG0019737	HOG0019766	HOG0019800	HOG0019889	HOG0019996	HOG0020106	HOG0020477	HOG0020495	HOG0020509	HOG0020524	HOG0020526	HOG0020529	HOG0020613	HOG0020683	HOG0020748	HOG0021120	HOG0021132	HOG0021150	HOG0021157	HOG0021171	HOG0022030	HOG0022054	HOG0022064	HOG0022081	HOG0022121	HOG0022128	HOG0022152	HOG0022884
GO:0009966	regulation_of_signal_transduction	HOG0000018	HOG0000019	HOG0000066	HOG0000097	HOG0000112	HOG0000163	HOG0000175	HOG0000219	HOG0000265	HOG0000267	HOG0000271	HOG0000280	HOG0000293	HOG0000295	HOG0000306	HOG0000307	HOG0000308	HOG0000309	HOG0000310	HOG0000331	HOG0000335	HOG0000357	HOG0000358	HOG0000366	HOG0000367	HOG0000368	HOG0000370	HOG0000371	HOG0000372	HOG0000374	HOG0000375	HOG0000376	HOG0000403	HOG0000409	HOG0000410	HOG0000411	HOG0000412	HOG0000413	HOG0000414	HOG0000427	HOG0000433	HOG0000434	HOG0000449	HOG0000452	HOG0000475	HOG0000493	HOG0000518	HOG0000520	HOG0000521	HOG0000522	HOG0000527	HOG0000528	HOG0000529	HOG0000531	HOG0000532	HOG0000533	HOG0000535	HOG0000536	HOG0000537	HOG0000538	HOG0000549	HOG0000550	HOG0000566	HOG0000571	HOG0000572	HOG0000573	HOG0000575	HOG0000585	HOG0000605	HOG0000623	HOG0000630	HOG0000632	HOG0000656	HOG0000663	HOG0000673	HOG0000674	HOG0000675	HOG0000676	HOG0000692	HOG0000693	HOG0000694	HOG0000695	HOG0000698	HOG0000699	HOG0000701	HOG0000702	HOG0000703	HOG0000706	HOG0000713	HOG0000725	HOG0000726	HOG0000727	HOG0000728	HOG0000748	HOG0000749	HOG0000782	HOG0000800	HOG0000803	HOG0000804	HOG0000805	HOG0000806	HOG0000807	HOG0000814	HOG0000816	HOG0000818	HOG0000820	HOG0000821	HOG0000823	HOG0000827	HOG0000828	HOG0000848	HOG0000849	HOG0000862	HOG0000863	HOG0000879	HOG0000904	HOG0000905	HOG0000911	HOG0000930	HOG0000931	HOG0000932	HOG0000933	HOG0000935	HOG0000936	HOG0000938	HOG0000939	HOG0000952	HOG0000963	HOG0000966	HOG0000981	HOG0000988	HOG0000992	HOG0000993	HOG0000994	HOG0000995	HOG0000996	HOG0000997	HOG0000999	HOG0001000	HOG0001009	HOG0001010	HOG0001021	HOG0001022	HOG0001023	HOG0001031	HOG0001032	HOG0001033	HOG0001036	HOG0001037	HOG0001038	HOG0001046	HOG0001048	HOG0001053	HOG0001057	HOG0001058	HOG0001071	HOG0001077	HOG0001078	HOG0001079	HOG0001083	HOG0001084	HOG0001097	HOG0001114	HOG0001116	HOG0001132	HOG0001133	HOG0001136	HOG0001137	HOG0001138	HOG0001146	HOG0001149	HOG0001150	HOG0001151	HOG0001168	HOG0001169	HOG0001170	HOG0001174	HOG0001175	HOG0001197	HOG0001206	HOG0001207	HOG0001212	HOG0001213	HOG0001214	HOG0001217	HOG0001218	HOG0001222	HOG0001223	HOG0001230	HOG0001233	HOG0001238	HOG0001258	HOG0001265	HOG0001266	HOG0001268	HOG0001269	HOG0001272	HOG0001278	HOG0001285	HOG0001289	HOG0001290	HOG0001302	HOG0001303	HOG0001306	HOG0001307	HOG0001308	HOG0001309	HOG0001322	HOG0001324	HOG0001339	HOG0001340	HOG0001341	HOG0001353	HOG0001354	HOG0001355	HOG0001356	HOG0001367	HOG0001377	HOG0001379	HOG0001380	HOG0001383	HOG0001384	HOG0001388	HOG0001389	HOG0001399	HOG0001400	HOG0001403	HOG0001406	HOG0001412	HOG0001413	HOG0001424	HOG0001425	HOG0001426	HOG0001427	HOG0001435	HOG0001436	HOG0001447	HOG0001448	HOG0001452	HOG0001453	HOG0001459	HOG0001461	HOG0001462	HOG0001482	HOG0001483	HOG0001495	HOG0001498	HOG0001501	HOG0001504	HOG0001506	HOG0001507	HOG0001516	HOG0001517	HOG0001524	HOG0001539	HOG0001547	HOG0001548	HOG0001552	HOG0001553	HOG0001562	HOG0001580	HOG0001596	HOG0001611	HOG0001642	HOG0001643	HOG0001646	HOG0001647	HOG0001648	HOG0001655	HOG0001659	HOG0001667	HOG0001668	HOG0001669	HOG0001681	HOG0001682	HOG0001683	HOG0001684	HOG0001685	HOG0001689	HOG0001690	HOG0001697	HOG0001698	HOG0001699	HOG0001700	HOG0001702	HOG0001703	HOG0001706	HOG0001712	HOG0001713	HOG0001717	HOG0001719	HOG0001720	HOG0001721	HOG0001738	HOG0001745	HOG0001761	HOG0001770	HOG0001771	HOG0001781	HOG0001785	HOG0001786	HOG0001795	HOG0001822	HOG0001836	HOG0001841	HOG0001847	HOG0001852	HOG0001853	HOG0001855	HOG0001863	HOG0001870	HOG0001873	HOG0001875	HOG0001876	HOG0001878	HOG0001879	HOG0001910	HOG0001912	HOG0001922	HOG0001928	HOG0001931	HOG0001939	HOG0001940	HOG0001955	HOG0001968	HOG0001973	HOG0001982	HOG0001983	HOG0001988	HOG0001989	HOG0001993	HOG0001994	HOG0002000	HOG0002011	HOG0002015	HOG0002016	HOG0002018	HOG0002026	HOG0002034	HOG0002039	HOG0002044	HOG0002050	HOG0002051	HOG0002052	HOG0002053	HOG0002055	HOG0002057	HOG0002061	HOG0002099	HOG0002100	HOG0002101	HOG0002103	HOG0002104	HOG0002120	HOG0002122	HOG0002123	HOG0002132	HOG0002136	HOG0002145	HOG0002146	HOG0002153	HOG0002155	HOG0002156	HOG0002162	HOG0002163	HOG0002178	HOG0002179	HOG0002180	HOG0002181	HOG0002185	HOG0002190	HOG0002191	HOG0002192	HOG0002193	HOG0002194	HOG0002200	HOG0002204	HOG0002205	HOG0002208	HOG0002212	HOG0002213	HOG0002229	HOG0002230	HOG0002234	HOG0002235	HOG0002253	HOG0002254	HOG0002261	HOG0002262	HOG0002271	HOG0002274	HOG0002279	HOG0002280	HOG0002284	HOG0002293	HOG0002312	HOG0002331	HOG0002334	HOG0002337	HOG0002338	HOG0002339	HOG0002341	HOG0002342	HOG0002346	HOG0002349	HOG0002350	HOG0002355	HOG0002358	HOG0002359	HOG0002362	HOG0002365	HOG0002366	HOG0002370	HOG0002371	HOG0002373	HOG0002377	HOG0002378	HOG0002383	HOG0002385	HOG0002390	HOG0002399	HOG0002402	HOG0002403	HOG0002413	HOG0002414	HOG0002415	HOG0002417	HOG0002418	HOG0002419	HOG0002426	HOG0002433	HOG0002440	HOG0002444	HOG0002445	HOG0002454	HOG0002455	HOG0002457	HOG0002458	HOG0002461	HOG0002467	HOG0002468	HOG0002469	HOG0002472	HOG0002486	HOG0002488	HOG0002494	HOG0002501	HOG0002503	HOG0002505	HOG0002511	HOG0002512	HOG0002519	HOG0002524	HOG0002525	HOG0002529	HOG0002530	HOG0002535	HOG0002538	HOG0002539	HOG0002540	HOG0002541	HOG0002544	HOG0002547	HOG0002553	HOG0002554	HOG0002555	HOG0002563	HOG0002566	HOG0002568	HOG0002571	HOG0002576	HOG0002577	HOG0002582	HOG0002583	HOG0002585	HOG0002591	HOG0002603	HOG0002607	HOG0002613	HOG0002622	HOG0002623	HOG0002632	HOG0002637	HOG0002639	HOG0002640	HOG0002645	HOG0002646	HOG0002647	HOG0002648	HOG0002652	HOG0002655	HOG0002667	HOG0002668	HOG0002674	HOG0002680	HOG0002685	HOG0002694	HOG0002702	HOG0002715	HOG0002716	HOG0002720	HOG0002725	HOG0002727	HOG0002728	HOG0002729	HOG0002730	HOG0002731	HOG0002732	HOG0002733	HOG0002737	HOG0002742	HOG0002743	HOG0002754	HOG0002755	HOG0002756	HOG0002760	HOG0002762	HOG0002767	HOG0002769	HOG0002771	HOG0002772	HOG0002774	HOG0002778	HOG0002779	HOG0002781	HOG0002782	HOG0002783	HOG0002798	HOG0002799	HOG0002809	HOG0002813	HOG0002822	HOG0002824	HOG0002825	HOG0002827	HOG0002832	HOG0002833	HOG0002834	HOG0002837	HOG0002838	HOG0002855	HOG0002856	HOG0002858	HOG0002861	HOG0002864	HOG0002867	HOG0002868	HOG0002871	HOG0002875	HOG0002876	HOG0002877	HOG0002886	HOG0002888	HOG0002889	HOG0002894	HOG0002900	HOG0002904	HOG0002906	HOG0002907	HOG0002912	HOG0002916	HOG0002918	HOG0002939	HOG0002943	HOG0002947	HOG0002953	HOG0002959	HOG0002963	HOG0002964	HOG0002967	HOG0002969	HOG0002970	HOG0002971	HOG0002972	HOG0002973	HOG0002978	HOG0002979	HOG0002980	HOG0002987	HOG0002988	HOG0002989	HOG0002992	HOG0002995	HOG0002998	HOG0002999	HOG0003005	HOG0003008	HOG0003012	HOG0003014	HOG0003020	HOG0003022	HOG0003026	HOG0003028	HOG0003029	HOG0003033	HOG0003035	HOG0003038	HOG0003039	HOG0003045	HOG0003046	HOG0003047	HOG0003051	HOG0003052	HOG0003053	HOG0003056	HOG0003058	HOG0003063	HOG0003067	HOG0003069	HOG0003073	HOG0003076	HOG0003081	HOG0003090	HOG0003091	HOG0003095	HOG0003098	HOG0003103	HOG0003106	HOG0003112	HOG0003114	HOG0003121	HOG0003127	HOG0003128	HOG0003132	HOG0003133	HOG0003143	HOG0003144	HOG0003147	HOG0003149	HOG0003159	HOG0003160	HOG0003161	HOG0003162	HOG0003176	HOG0003177	HOG0003179	HOG0003197	HOG0003203	HOG0003206	HOG0003214	HOG0003215	HOG0003223	HOG0003226	HOG0003227	HOG0003232	HOG0003236	HOG0003242	HOG0003247	HOG0003249	HOG0003254	HOG0003256	HOG0003270	HOG0003271	HOG0003286	HOG0003291	HOG0003292	HOG0003301	HOG0003307	HOG0003311	HOG0003319	HOG0003320	HOG0003328	HOG0003329	HOG0003334	HOG0003338	HOG0003340	HOG0003354	HOG0003356	HOG0003362	HOG0003363	HOG0003364	HOG0003374	HOG0003375	HOG0003381	HOG0003385	HOG0003386	HOG0003393	HOG0003405	HOG0003407	HOG0003408	HOG0003409	HOG0003414	HOG0003421	HOG0003422	HOG0003431	HOG0003437	HOG0003440	HOG0003449	HOG0003459	HOG0003464	HOG0003466	HOG0003467	HOG0003476	HOG0003478	HOG0003479	HOG0003484	HOG0003488	HOG0003492	HOG0003494	HOG0003497	HOG0003498	HOG0003500	HOG0003501	HOG0003506	HOG0003511	HOG0003512	HOG0003514	HOG0003517	HOG0003522	HOG0003523	HOG0003534	HOG0003535	HOG0003536	HOG0003545	HOG0003547	HOG0003549	HOG0003554	HOG0003556	HOG0003559	HOG0003563	HOG0003565	HOG0003566	HOG0003570	HOG0003571	HOG0003572	HOG0003574	HOG0003582	HOG0003588	HOG0003589	HOG0003590	HOG0003597	HOG0003598	HOG0003599	HOG0003605	HOG0003606	HOG0003609	HOG0003611	HOG0003612	HOG0003613	HOG0003616	HOG0003618	HOG0003621	HOG0003647	HOG0003656	HOG0003657	HOG0003661	HOG0003672	HOG0003673	HOG0003675	HOG0003685	HOG0003690	HOG0003695	HOG0003698	HOG0003702	HOG0003705	HOG0003711	HOG0003716	HOG0003723	HOG0003727	HOG0003728	HOG0003730	HOG0003736	HOG0003737	HOG0003739	HOG0003745	HOG0003747	HOG0003749	HOG0003750	HOG0003757	HOG0003759	HOG0003765	HOG0003767	HOG0003768	HOG0003772	HOG0003783	HOG0003791	HOG0003798	HOG0003801	HOG0003803	HOG0003820	HOG0003826	HOG0003836	HOG0003838	HOG0003839	HOG0003854	HOG0003866	HOG0003873	HOG0003874	HOG0003875	HOG0003878	HOG0003882	HOG0003887	HOG0003893	HOG0003897	HOG0003902	HOG0003903	HOG0003905	HOG0003921	HOG0003923	HOG0003925	HOG0003930	HOG0003933	HOG0003939	HOG0003949	HOG0003950	HOG0003952	HOG0003954	HOG0003955	HOG0003961	HOG0003963	HOG0003964	HOG0003969	HOG0003970	HOG0003972	HOG0003977	HOG0003978	HOG0003984	HOG0003986	HOG0003989	HOG0003991	HOG0003994	HOG0003995	HOG0003998	HOG0004004	HOG0004006	HOG0004008	HOG0004016	HOG0004018	HOG0004019	HOG0004021	HOG0004024	HOG0004031	HOG0004032	HOG0004033	HOG0004034	HOG0004035	HOG0004042	HOG0004044	HOG0004047	HOG0004050	HOG0004057	HOG0004064	HOG0004066	HOG0004067	HOG0004071	HOG0004073	HOG0004077	HOG0004078	HOG0004079	HOG0004099	HOG0004100	HOG0004109	HOG0004119	HOG0004122	HOG0004125	HOG0004133	HOG0004136	HOG0004143	HOG0004145	HOG0004154	HOG0004156	HOG0004157	HOG0004167	HOG0004169	HOG0004170	HOG0004176	HOG0004200	HOG0004206	HOG0004213	HOG0004218	HOG0004219	HOG0004223	HOG0004224	HOG0004226	HOG0004232	HOG0004234	HOG0004239	HOG0004248	HOG0004261	HOG0004262	HOG0004264	HOG0004268	HOG0004273	HOG0004274	HOG0004283	HOG0004285	HOG0004287	HOG0004293	HOG0004294	HOG0004300	HOG0004303	HOG0004306	HOG0004315	HOG0004327	HOG0004332	HOG0004348	HOG0004349	HOG0004350	HOG0004352	HOG0004354	HOG0004356	HOG0004360	HOG0004361	HOG0004363	HOG0004366	HOG0004367	HOG0004383	HOG0004386	HOG0004387	HOG0004399	HOG0004402	HOG0004406	HOG0004407	HOG0004409	HOG0004442	HOG0004444	HOG0004449	HOG0004454	HOG0004460	HOG0004462	HOG0004465	HOG0004469	HOG0004497	HOG0004525	HOG0004526	HOG0004531	HOG0004537	HOG0004539	HOG0004545	HOG0004549	HOG0004555	HOG0004556	HOG0004566	HOG0004568	HOG0004578	HOG0004607	HOG0004608	HOG0004610	HOG0004617	HOG0004618	HOG0004619	HOG0004620	HOG0004622	HOG0004625	HOG0004629	HOG0004633	HOG0004634	HOG0004636	HOG0004652	HOG0004665	HOG0004671	HOG0004674	HOG0004683	HOG0004696	HOG0004707	HOG0004733	HOG0004734	HOG0004744	HOG0004745	HOG0004748	HOG0004754	HOG0004757	HOG0004760	HOG0004781	HOG0004798	HOG0004807	HOG0004816	HOG0004826	HOG0004832	HOG0004841	HOG0004851	HOG0004867	HOG0004868	HOG0004875	HOG0004877	HOG0004885	HOG0004886	HOG0004923	HOG0004926	HOG0004941	HOG0004942	HOG0004944	HOG0004946	HOG0004955	HOG0004958	HOG0004968	HOG0004969	HOG0004974	HOG0004982	HOG0004983	HOG0004984	HOG0004998	HOG0005005	HOG0005013	HOG0005027	HOG0005049	HOG0005050	HOG0005070	HOG0005074	HOG0005076	HOG0005086	HOG0005095	HOG0005097	HOG0005100	HOG0005104	HOG0005116	HOG0005128	HOG0005140	HOG0005163	HOG0005183	HOG0005185	HOG0005189	HOG0005193	HOG0005201	HOG0005204	HOG0005227	HOG0005242	HOG0005250	HOG0005261	HOG0005273	HOG0005278	HOG0005280	HOG0005282	HOG0005288	HOG0005295	HOG0005306	HOG0005321	HOG0005322	HOG0005325	HOG0005326	HOG0005331	HOG0005333	HOG0005340	HOG0005344	HOG0005348	HOG0005353	HOG0005355	HOG0005358	HOG0005371	HOG0005393	HOG0005398	HOG0005403	HOG0005420	HOG0005435	HOG0005443	HOG0005448	HOG0005449	HOG0005453	HOG0005455	HOG0005458	HOG0005476	HOG0005477	HOG0005480	HOG0005498	HOG0005532	HOG0005534	HOG0005536	HOG0005542	HOG0005545	HOG0005547	HOG0005573	HOG0005579	HOG0005597	HOG0005608	HOG0005618	HOG0005623	HOG0005625	HOG0005630	HOG0005631	HOG0005638	HOG0005665	HOG0005667	HOG0005671	HOG0005674	HOG0005676	HOG0005685	HOG0005692	HOG0005699	HOG0005700	HOG0005702	HOG0005707	HOG0005708	HOG0005716	HOG0005717	HOG0005718	HOG0005732	HOG0005736	HOG0005747	HOG0005770	HOG0005773	HOG0005778	HOG0005783	HOG0005796	HOG0005801	HOG0005824	HOG0005836	HOG0005843	HOG0005847	HOG0005850	HOG0005859	HOG0005860	HOG0005863	HOG0005867	HOG0005868	HOG0005883	HOG0005884	HOG0005895	HOG0005898	HOG0005905	HOG0005909	HOG0005910	HOG0005914	HOG0005915	HOG0005918	HOG0005919	HOG0005923	HOG0005924	HOG0005926	HOG0005928	HOG0005937	HOG0005938	HOG0005941	HOG0005942	HOG0005944	HOG0005946	HOG0005961	HOG0005962	HOG0005966	HOG0005969	HOG0005970	HOG0005982	HOG0005992	HOG0006014	HOG0006022	HOG0006033	HOG0006047	HOG0006053	HOG0006055	HOG0006056	HOG0006059	HOG0006063	HOG0006064	HOG0006066	HOG0006069	HOG0006084	HOG0006091	HOG0006097	HOG0006099	HOG0006100	HOG0006102	HOG0006103	HOG0006106	HOG0006112	HOG0006114	HOG0006129	HOG0006136	HOG0006138	HOG0006153	HOG0006160	HOG0006174	HOG0006175	HOG0006176	HOG0006181	HOG0006197	HOG0006199	HOG0006205	HOG0006214	HOG0006217	HOG0006219	HOG0006229	HOG0006240	HOG0006248	HOG0006249	HOG0006255	HOG0006257	HOG0006259	HOG0006261	HOG0006264	HOG0006266	HOG0006267	HOG0006283	HOG0006286	HOG0006291	HOG0006297	HOG0006305	HOG0006308	HOG0006314	HOG0006321	HOG0006323	HOG0006325	HOG0006328	HOG0006330	HOG0006336	HOG0006341	HOG0006347	HOG0006348	HOG0006353	HOG0006357	HOG0006363	HOG0006364	HOG0006372	HOG0006374	HOG0006380	HOG0006386	HOG0006387	HOG0006412	HOG0006415	HOG0006417	HOG0006418	HOG0006433	HOG0006439	HOG0006443	HOG0006447	HOG0006450	HOG0006451	HOG0006454	HOG0006467	HOG0006472	HOG0006474	HOG0006482	HOG0006488	HOG0006490	HOG0006495	HOG0006499	HOG0006508	HOG0006517	HOG0006525	HOG0006528	HOG0006530	HOG0006537	HOG0006539	HOG0006551	HOG0006556	HOG0006557	HOG0006561	HOG0006569	HOG0006573	HOG0006576	HOG0006584	HOG0006594	HOG0006597	HOG0006600	HOG0006603	HOG0006624	HOG0006636	HOG0006644	HOG0006652	HOG0006653	HOG0006655	HOG0006671	HOG0006679	HOG0006681	HOG0006682	HOG0006684	HOG0006698	HOG0006704	HOG0006710	HOG0006714	HOG0006722	HOG0006725	HOG0006726	HOG0006727	HOG0006733	HOG0006740	HOG0006753	HOG0006757	HOG0006769	HOG0006770	HOG0006772	HOG0006786	HOG0006788	HOG0006790	HOG0006795	HOG0006802	HOG0006806	HOG0006811	HOG0006813	HOG0006819	HOG0006822	HOG0006827	HOG0006828	HOG0006832	HOG0006834	HOG0006835	HOG0006836	HOG0006848	HOG0006870	HOG0006877	HOG0006889	HOG0006890	HOG0006893	HOG0006902	HOG0006903	HOG0006904	HOG0006907	HOG0006912	HOG0006915	HOG0006917	HOG0006929	HOG0006930	HOG0006951	HOG0006970	HOG0006980	HOG0006982	HOG0006990	HOG0006997	HOG0007028	HOG0007037	HOG0007045	HOG0007047	HOG0007054	HOG0007058	HOG0007067	HOG0007068	HOG0007072	HOG0007074	HOG0007078	HOG0007091	HOG0007092	HOG0007097	HOG0007104	HOG0007113	HOG0007124	HOG0007129	HOG0007132	HOG0007138	HOG0007143	HOG0007148	HOG0007150	HOG0007152	HOG0007154	HOG0007157	HOG0007158	HOG0007163	HOG0007175	HOG0007183	HOG0007184	HOG0007185	HOG0007187	HOG0007188	HOG0007189	HOG0007196	HOG0007197	HOG0007200	HOG0007202	HOG0007204	HOG0007210	HOG0007221	HOG0007222	HOG0007225	HOG0007250	HOG0007253	HOG0007266	HOG0007268	HOG0007287	HOG0007296	HOG0007297	HOG0007299	HOG0007302	HOG0007321	HOG0007322	HOG0007323	HOG0007332	HOG0007338	HOG0007341	HOG0007353	HOG0007367	HOG0007370	HOG0007371	HOG0007375	HOG0007378	HOG0007379	HOG0007394	HOG0007400	HOG0007405	HOG0007412	HOG0007422	HOG0007428	HOG0007430	HOG0007435	HOG0007440	HOG0007443	HOG0007445	HOG0007456	HOG0007459	HOG0007460	HOG0007464	HOG0007465	HOG0007471	HOG0007474	HOG0007489	HOG0007494	HOG0007497	HOG0007500	HOG0007510	HOG0007516	HOG0007526	HOG0007534	HOG0007541	HOG0007544	HOG0007550	HOG0007551	HOG0007552	HOG0007557	HOG0007568	HOG0007580	HOG0007585	HOG0007596	HOG0007600	HOG0007614	HOG0007615	HOG0007623	HOG0007628	HOG0007643	HOG0007657	HOG0007663	HOG0007667	HOG0007674	HOG0007676	HOG0007681	HOG0007683	HOG0007686	HOG0007691	HOG0007693	HOG0007698	HOG0007705	HOG0007707	HOG0007712	HOG0007716	HOG0007718	HOG0007727	HOG0007743	HOG0007749	HOG0007753	HOG0007762	HOG0007763	HOG0007768	HOG0007771	HOG0007775	HOG0007787	HOG0007790	HOG0007792	HOG0007794	HOG0007798	HOG0007802	HOG0007813	HOG0007814	HOG0007816	HOG0007841	HOG0007861	HOG0007863	HOG0007864	HOG0007870	HOG0007877	HOG0007885	HOG0007897	HOG0007898	HOG0007899	HOG0007914	HOG0007921	HOG0007932	HOG0007937	HOG0007954	HOG0007956	HOG0007960	HOG0007967	HOG0007971	HOG0007976	HOG0007983	HOG0007984	HOG0008023	HOG0008032	HOG0008034	HOG0008036	HOG0008037	HOG0008038	HOG0008039	HOG0008047	HOG0008055	HOG0008058	HOG0008059	HOG0008062	HOG0008065	HOG0008067	HOG0008082	HOG0008083	HOG0008089	HOG0008094	HOG0008108	HOG0008109	HOG0008116	HOG0008121	HOG0008124	HOG0008125	HOG0008133	HOG0008137	HOG0008138	HOG0008145	HOG0008152	HOG0008153	HOG0008154	HOG0008162	HOG0008169	HOG0008175	HOG0008178	HOG0008181	HOG0008196	HOG0008199	HOG0008214	HOG0008215	HOG0008223	HOG0008239	HOG0008242	HOG0008247	HOG0008248	HOG0008250	HOG0008255	HOG0008259	HOG0008261	HOG0008264	HOG0008265	HOG0008268	HOG0008271	HOG0008274	HOG0008278	HOG0008279	HOG0008288	HOG0008289	HOG0008297	HOG0008301	HOG0008304	HOG0008306	HOG0008312	HOG0008314	HOG0008319	HOG0008321	HOG0008330	HOG0008336	HOG0008339	HOG0008342	HOG0008344	HOG0008362	HOG0008363	HOG0008370	HOG0008378	HOG0008386	HOG0008388	HOG0008400	HOG0008403	HOG0008407	HOG0008417	HOG0008422	HOG0008434	HOG0008440	HOG0008452	HOG0008453	HOG0008454	HOG0008458	HOG0008460	HOG0008477	HOG0008491	HOG0008495	HOG0008497	HOG0008498	HOG0008500	HOG0008502	HOG0008510	HOG0008511	HOG0008515	HOG0008529	HOG0008530	HOG0008531	HOG0008535	HOG0008536	HOG0008540	HOG0008542	HOG0008551	HOG0008555	HOG0008561	HOG0008564	HOG0008565	HOG0008579	HOG0008595	HOG0008597	HOG0008609	HOG0008627	HOG0008628	HOG0008633	HOG0008642	HOG0008646	HOG0008647	HOG0008651	HOG0008652	HOG0008656	HOG0008663	HOG0008664	HOG0008669	HOG0008676	HOG0008678	HOG0008681	HOG0008682	HOG0008687	HOG0008698	HOG0008701	HOG0008706	HOG0008711	HOG0008715	HOG0008725	HOG0008737	HOG0008750	HOG0008756	HOG0008761	HOG0008772	HOG0008775	HOG0008779	HOG0008780	HOG0008781	HOG0008783	HOG0008788	HOG0008795	HOG0008797	HOG0008805	HOG0008807	HOG0008813	HOG0008814	HOG0008820	HOG0008821	HOG0008823	HOG0008828	HOG0008829	HOG0008833	HOG0008836	HOG0008844	HOG0008847	HOG0008850	HOG0008852	HOG0008853	HOG0008854	HOG0008857	HOG0008863	HOG0008868	HOG0008882	HOG0008891	HOG0008897	HOG0008901	HOG0008907	HOG0008909	HOG0008911	HOG0008916	HOG0008929	HOG0008930	HOG0008937	HOG0008944	HOG0008948	HOG0008963	HOG0008976	HOG0008978	HOG0008983	HOG0008984	HOG0008987	HOG0008992	HOG0008996	HOG0008999	HOG0009005	HOG0009009	HOG0009022	HOG0009027	HOG0009045	HOG0009058	HOG0009070	HOG0009081	HOG0009082	HOG0009083	HOG0009086	HOG0009088	HOG0009096	HOG0009099	HOG0009107	HOG0009108	HOG0009115	HOG0009117	HOG0009126	HOG0009131	HOG0009132	HOG0009144	HOG0009149	HOG0009155	HOG0009172	HOG0009176	HOG0009186	HOG0009187	HOG0009191	HOG0009196	HOG0009200	HOG0009206	HOG0009210	HOG0009217	HOG0009222	HOG0009224	HOG0009230	HOG0009231	HOG0009234	HOG0009236	HOG0009247	HOG0009255	HOG0009261	HOG0009267	HOG0009276	HOG0009281	HOG0009284	HOG0009285	HOG0009293	HOG0009301	HOG0009307	HOG0009320	HOG0009322	HOG0009330	HOG0009331	HOG0009340	HOG0009342	HOG0009345	HOG0009349	HOG0009351	HOG0009364	HOG0009372	HOG0009377	HOG0009378	HOG0009381	HOG0009385	HOG0009394	HOG0009397	HOG0009399	HOG0009408	HOG0009412	HOG0009414	HOG0009419	HOG0009420	HOG0009421	HOG0009423	HOG0009432	HOG0009433	HOG0009436	HOG0009440	HOG0009445	HOG0009450	HOG0009461	HOG0009464	HOG0009481	HOG0009488	HOG0009489	HOG0009508	HOG0009522	HOG0009528	HOG0009535	HOG0009543	HOG0009546	HOG0009549	HOG0009550	HOG0009552	HOG0009554	HOG0009557	HOG0009559	HOG0009561	HOG0009572	HOG0009587	HOG0009597	HOG0009600	HOG0009603	HOG0009611	HOG0009616	HOG0009617	HOG0009620	HOG0009625	HOG0009632	HOG0009636	HOG0009643	HOG0009649	HOG0009658	HOG0009659	HOG0009660	HOG0009663	HOG0009669	HOG0009670	HOG0009673	HOG0009676	HOG0009693	HOG0009694	HOG0009701	HOG0009705	HOG0009706	HOG0009707	HOG0009712	HOG0009716	HOG0009721	HOG0009727	HOG0009728	HOG0009729	HOG0009730	HOG0009734	HOG0009740	HOG0009743	HOG0009752	HOG0009756	HOG0009758	HOG0009759	HOG0009763	HOG0009770	HOG0009771	HOG0009778	HOG0009782	HOG0009787	HOG0009788	HOG0009796	HOG0009802	HOG0009808	HOG0009811	HOG0009814	HOG0009823	HOG0009834	HOG0009837	HOG0009846	HOG0009848	HOG0009862	HOG0009863	HOG0009864	HOG0009865	HOG0009874	HOG0009875	HOG0009876	HOG0009879	HOG0009880	HOG0009915	HOG0009930	HOG0009932	HOG0009933	HOG0009934	HOG0009941	HOG0009960	HOG0009970	HOG0009974	HOG0009976	HOG0009977	HOG0009978	HOG0009980	HOG0009982	HOG0009983	HOG0009989	HOG0009994	HOG0009996	HOG0010001	HOG0010004	HOG0010005	HOG0010007	HOG0010008	HOG0010011	HOG0010014	HOG0010016	HOG0010022	HOG0010023	HOG0010026	HOG0010031	HOG0010038	HOG0010039	HOG0010042	HOG0010046	HOG0010059	HOG0010084	HOG0010089	HOG0010148	HOG0010153	HOG0010156	HOG0010168	HOG0010171	HOG0010174	HOG0010179	HOG0010186	HOG0010187	HOG0010188	HOG0010189	HOG0010197	HOG0010202	HOG0010208	HOG0010210	HOG0010211	HOG0010213	HOG0010219	HOG0010220	HOG0010225	HOG0010227	HOG0010229	HOG0010231	HOG0010234	HOG0010240	HOG0010244	HOG0010250	HOG0010252	HOG0010263	HOG0010267	HOG0010268	HOG0010270	HOG0010286	HOG0010298	HOG0010304	HOG0010313	HOG0010314	HOG0010315	HOG0010322	HOG0010323	HOG0010334	HOG0010335	HOG0010344	HOG0010358	HOG0010366	HOG0010368	HOG0010396	HOG0010402	HOG0010405	HOG0010428	HOG0010437	HOG0010438	HOG0010447	HOG0010449	HOG0010450	HOG0010453	HOG0010456	HOG0010464	HOG0010466	HOG0010469	HOG0010470	HOG0010471	HOG0010475	HOG0010477	HOG0010479	HOG0010485	HOG0010486	HOG0010487	HOG0010489	HOG0010490	HOG0010491	HOG0010494	HOG0010500	HOG0010511	HOG0010512	HOG0010513	HOG0010517	HOG0010518	HOG0010519	HOG0010521	HOG0010522	HOG0010528	HOG0010530	HOG0010531	HOG0010535	HOG0010537	HOG0010538	HOG0010546	HOG0010552	HOG0010557	HOG0010559	HOG0010563	HOG0010564	HOG0010565	HOG0010573	HOG0010576	HOG0010586	HOG0010594	HOG0010595	HOG0010597	HOG0010606	HOG0010610	HOG0010614	HOG0010627	HOG0010634	HOG0010642	HOG0010646	HOG0010647	HOG0010648	HOG0010657	HOG0010661	HOG0010663	HOG0010673	HOG0010679	HOG0010695	HOG0010696	HOG0010697	HOG0010719	HOG0010734	HOG0010738	HOG0010740	HOG0010750	HOG0010757	HOG0010758	HOG0010770	HOG0010771	HOG0010772	HOG0010775	HOG0010777	HOG0010783	HOG0010784	HOG0010791	HOG0010794	HOG0010796	HOG0010798	HOG0010808	HOG0010811	HOG0010812	HOG0010819	HOG0010820	HOG0010823	HOG0010824	HOG0010826	HOG0010827	HOG0010832	HOG0010835	HOG0010839	HOG0010844	HOG0010845	HOG0010846	HOG0010847	HOG0010849	HOG0010854	HOG0010861	HOG0010875	HOG0010877	HOG0010886	HOG0010890	HOG0010900	HOG0010904	HOG0010914	HOG0010918	HOG0010919	HOG0010922	HOG0010929	HOG0010938	HOG0010939	HOG0010944	HOG0010949	HOG0010951	HOG0010952	HOG0010961	HOG0010975	HOG0010977	HOG0010984	HOG0010987	HOG0010989	HOG0011003	HOG0011012	HOG0011013	HOG0011017	HOG0011023	HOG0011026	HOG0011029	HOG0011030	HOG0011034	HOG0011039	HOG0011043	HOG0011044	HOG0011045	HOG0011046	HOG0011050	HOG0011058	HOG0011070	HOG0011075	HOG0011083	HOG0011099	HOG0011100	HOG0011104	HOG0011112	HOG0011114	HOG0011118	HOG0011122	HOG0011123	HOG0011131	HOG0011138	HOG0011139	HOG0011146	HOG0011148	HOG0011157	HOG0011162	HOG0011163	HOG0011185	HOG0011187	HOG0011194	HOG0011197	HOG0011198	HOG0011199	HOG0011200	HOG0011201	HOG0011214	HOG0011218	HOG0011219	HOG0011220	HOG0011223	HOG0011225	HOG0011230	HOG0011234	HOG0011242	HOG0011251	HOG0011267	HOG0011270	HOG0011275	HOG0011293	HOG0011295	HOG0011296	HOG0011331	HOG0011335	HOG0011340	HOG0011349	HOG0011352	HOG0011355	HOG0011357	HOG0011361	HOG0011370	HOG0011375	HOG0011376	HOG0011385	HOG0011386	HOG0011391	HOG0011395	HOG0011403	HOG0011408	HOG0011417	HOG0011418	HOG0011430	HOG0011435	HOG0011437	HOG0011444	HOG0011458	HOG0011459	HOG0011460	HOG0011461	HOG0011468	HOG0011486	HOG0011491	HOG0011492	HOG0011494	HOG0011496	HOG0011502	HOG0011505	HOG0011507	HOG0011511	HOG0011514	HOG0011525	HOG0011532	HOG0011535	HOG0011555	HOG0011559	HOG0011566	HOG0011571	HOG0011576	HOG0011581	HOG0011583	HOG0011585	HOG0011588	HOG0011597	HOG0011600	HOG0011602	HOG0011619	HOG0011621	HOG0011623	HOG0011628	HOG0011629	HOG0011632	HOG0011645	HOG0011651	HOG0011654	HOG0011660	HOG0011672	HOG0011673	HOG0011680	HOG0011681	HOG0011682	HOG0011685	HOG0011687	HOG0011690	HOG0011700	HOG0011703	HOG0011706	HOG0011708	HOG0011716	HOG0011722	HOG0011724	HOG0011731	HOG0011734	HOG0011735	HOG0011737	HOG0011742	HOG0011743	HOG0011744	HOG0011746	HOG0011747	HOG0011750	HOG0011752	HOG0011764	HOG0011770	HOG0011772	HOG0011776	HOG0011778	HOG0011788	HOG0011791	HOG0011792	HOG0011799	HOG0011802	HOG0011805	HOG0011807	HOG0011813	HOG0011819	HOG0011825	HOG0011831	HOG0011840	HOG0011841	HOG0011854	HOG0011859	HOG0011860	HOG0011862	HOG0011869	HOG0011879	HOG0011882	HOG0011889	HOG0011893	HOG0011897	HOG0011898	HOG0011899	HOG0011907	HOG0011908	HOG0011910	HOG0011926	HOG0011932	HOG0011944	HOG0011951	HOG0011957	HOG0011969	HOG0011972	HOG0011977	HOG0011979	HOG0011990	HOG0011991	HOG0011992	HOG0011994	HOG0011996	HOG0012001	HOG0012007	HOG0012014	HOG0012015	HOG0012016	HOG0012022	HOG0012023	HOG0012032	HOG0012047	HOG0012064	HOG0012068	HOG0012072	HOG0012076	HOG0012077	HOG0012086	HOG0012097	HOG0012115	HOG0012116	HOG0012118	HOG0012119	HOG0012132	HOG0012133	HOG0012142	HOG0012146	HOG0012156	HOG0012168	HOG0012170	HOG0012184	HOG0012188	HOG0012195	HOG0012199	HOG0012201	HOG0012206	HOG0012210	HOG0012216	HOG0012218	HOG0012222	HOG0012224	HOG0012228	HOG0012237	HOG0012247	HOG0012254	HOG0012258	HOG0012268	HOG0012269	HOG0012270	HOG0012271	HOG0012272	HOG0012273	HOG0012279	HOG0012283	HOG0012288	HOG0012296	HOG0012306	HOG0012309	HOG0012315	HOG0012316	HOG0012322	HOG0012340	HOG0012348	HOG0012355	HOG0012357	HOG0012358	HOG0012371	HOG0012377	HOG0012381	HOG0012390	HOG0012393	HOG0012397	HOG0012403	HOG0012405	HOG0012408	HOG0012416	HOG0012423	HOG0012428	HOG0012430	HOG0012435	HOG0012436	HOG0012445	HOG0012446	HOG0012449	HOG0012457	HOG0012462	HOG0012465	HOG0012475	HOG0012482	HOG0012485	HOG0012500	HOG0012509	HOG0012512	HOG0012513	HOG0012517	HOG0012518	HOG0012530	HOG0012535	HOG0012538	HOG0012542	HOG0012552	HOG0012554	HOG0012563	HOG0012568	HOG0012582	HOG0012584	HOG0012586	HOG0012587	HOG0012601	HOG0012602	HOG0012604	HOG0012609	HOG0012616	HOG0012620	HOG0012622	HOG0012631	HOG0012633	HOG0012637	HOG0012642	HOG0012646	HOG0012652	HOG0012657	HOG0012659	HOG0012661	HOG0012664	HOG0012670	HOG0012672	HOG0012678	HOG0012680	HOG0012690	HOG0012695	HOG0012696	HOG0012725	HOG0012729	HOG0012730	HOG0012740	HOG0012742	HOG0012743	HOG0012750	HOG0012757	HOG0012764	HOG0012766	HOG0012769	HOG0012784	HOG0012790	HOG0012797	HOG0012806	HOG0012819	HOG0012821	HOG0012825	HOG0012827	HOG0012829	HOG0012830	HOG0012831	HOG0012837	HOG0012838	HOG0012839	HOG0012843	HOG0012847	HOG0012852	HOG0012855	HOG0012860	HOG0012869	HOG0012872	HOG0012874	HOG0012878	HOG0012884	HOG0012886	HOG0012891	HOG0012899	HOG0012902	HOG0012904	HOG0012907	HOG0012926	HOG0012937	HOG0012945	HOG0012947	HOG0012950	HOG0012954	HOG0012955	HOG0012959	HOG0012971	HOG0012982	HOG0012987	HOG0012999	HOG0013015	HOG0013022	HOG0013028	HOG0013029	HOG0013030	HOG0013033	HOG0013044	HOG0013050	HOG0013057	HOG0013066	HOG0013073	HOG0013074	HOG0013076	HOG0013081	HOG0013085	HOG0013088	HOG0013091	HOG0013092	HOG0013095	HOG0013098	HOG0013101	HOG0013108	HOG0013110	HOG0013214	HOG0013230	HOG0013240	HOG0013256	HOG0013265	HOG0013269	HOG0013279	HOG0013280	HOG0013293	HOG0013294	HOG0013313	HOG0013336	HOG0013357	HOG0013359	HOG0013361	HOG0013372	HOG0013380	HOG0013404	HOG0013412	HOG0013415	HOG0013417	HOG0013422	HOG0013425	HOG0013432	HOG0013452	HOG0013463	HOG0013464	HOG0013465	HOG0013471	HOG0013477	HOG0013484	HOG0013498	HOG0013504	HOG0013506	HOG0013509	HOG0013514	HOG0013516	HOG0013518	HOG0013527	HOG0013529	HOG0013530	HOG0013539	HOG0013546	HOG0013550	HOG0013563	HOG0013572	HOG0013575	HOG0013584	HOG0013592	HOG0013593	HOG0013597	HOG0013598	HOG0013604	HOG0013605	HOG0013609	HOG0013618	HOG0013619	HOG0013621	HOG0013626	HOG0013637	HOG0013642	HOG0013665	HOG0013666	HOG0013683	HOG0013689	HOG0013691	HOG0013699	HOG0013707	HOG0013720	HOG0013723	HOG0013724	HOG0013729	HOG0013730	HOG0013732	HOG0013735	HOG0013737	HOG0013741	HOG0013746	HOG0013767	HOG0013769	HOG0013771	HOG0013772	HOG0013776	HOG0013777	HOG0013778	HOG0013783	HOG0013784	HOG0013785	HOG0013787	HOG0013793	HOG0013797	HOG0013798	HOG0013800	HOG0013808	HOG0013809	HOG0013811	HOG0013814	HOG0013825	HOG0013828	HOG0013831	HOG0013832	HOG0013855	HOG0013867	HOG0013872	HOG0013878	HOG0013896	HOG0013898	HOG0013901	HOG0013902	HOG0013905	HOG0013906	HOG0013909	HOG0013924	HOG0013928	HOG0013931	HOG0013939	HOG0013940	HOG0013952	HOG0013957	HOG0013963	HOG0013970	HOG0013972	HOG0013974	HOG0013975	HOG0013984	HOG0013988	HOG0013995	HOG0014002	HOG0014007	HOG0014014	HOG0014023	HOG0014029	HOG0014031	HOG0014034	HOG0014037	HOG0014039	HOG0014040	HOG0014051	HOG0014059	HOG0014067	HOG0014071	HOG0014072	HOG0014073	HOG0014076	HOG0014083	HOG0014084	HOG0014085	HOG0014087	HOG0014088	HOG0014089	HOG0014113	HOG0014120	HOG0014123	HOG0014124	HOG0014128	HOG0014130	HOG0014131	HOG0014134	HOG0014138	HOG0014140	HOG0014145	HOG0014146	HOG0014148	HOG0014149	HOG0014157	HOG0014169	HOG0014170	HOG0014174	HOG0014179	HOG0014183	HOG0014185	HOG0014188	HOG0014189	HOG0014192	HOG0014198	HOG0014199	HOG0014202	HOG0014204	HOG0014209	HOG0014210	HOG0014211	HOG0014226	HOG0014228	HOG0014233	HOG0014254	HOG0014255	HOG0014265	HOG0014278	HOG0014279	HOG0014283	HOG0014290	HOG0014298	HOG0014301	HOG0014307	HOG0014314	HOG0014325	HOG0014327	HOG0014329	HOG0014331	HOG0014333	HOG0014335	HOG0014336	HOG0014337	HOG0014344	HOG0014349	HOG0014351	HOG0014354	HOG0014365	HOG0014366	HOG0014368	HOG0014370	HOG0014386	HOG0014390	HOG0014396	HOG0014398	HOG0014400	HOG0014402	HOG0014418	HOG0014419	HOG0014422	HOG0014424	HOG0014425	HOG0014435	HOG0014440	HOG0014441	HOG0014442	HOG0014455	HOG0014457	HOG0014458	HOG0014472	HOG0014479	HOG0014480	HOG0014487	HOG0014506	HOG0014514	HOG0014521	HOG0014531	HOG0014533	HOG0014536	HOG0014537	HOG0014543	HOG0014548	HOG0014552	HOG0014560	HOG0014564	HOG0014575	HOG0014576	HOG0014583	HOG0014584	HOG0014592	HOG0014593	HOG0014598	HOG0014613	HOG0014614	HOG0014622	HOG0014625	HOG0014629	HOG0014635	HOG0014637	HOG0014644	HOG0014645	HOG0014646	HOG0014657	HOG0014668	HOG0014670	HOG0014678	HOG0014685	HOG0014686	HOG0014687	HOG0014693	HOG0014694	HOG0014716	HOG0014717	HOG0014729	HOG0014736	HOG0014747	HOG0014749	HOG0014761	HOG0014764	HOG0014765	HOG0014766	HOG0014769	HOG0014772	HOG0014776	HOG0014784	HOG0014788	HOG0014790	HOG0014792	HOG0014798	HOG0014802	HOG0014807	HOG0014809	HOG0014810	HOG0014823	HOG0014826	HOG0014829	HOG0014834	HOG0014842	HOG0014843	HOG0014845	HOG0014853	HOG0014860	HOG0014861	HOG0014863	HOG0014864	HOG0014881	HOG0014884	HOG0014900	HOG0014909	HOG0014913	HOG0014918	HOG0014919	HOG0014963	HOG0015064	HOG0015068	HOG0015073	HOG0015088	HOG0015092	HOG0015102	HOG0015108	HOG0015119	HOG0015122	HOG0015127	HOG0015132	HOG0015140	HOG0015144	HOG0015145	HOG0015146	HOG0015163	HOG0015170	HOG0015172	HOG0015199	HOG0015202	HOG0015204	HOG0015210	HOG0015212	HOG0015213	HOG0015223	HOG0015226	HOG0015238	HOG0015243	HOG0015253	HOG0015258	HOG0015259	HOG0015262	HOG0015266	HOG0015269	HOG0015273	HOG0015293	HOG0015294	HOG0015308	HOG0015317	HOG0015320	HOG0015334	HOG0015335	HOG0015338	HOG0015340	HOG0015345	HOG0015347	HOG0015349	HOG0015358	HOG0015359	HOG0015382	HOG0015390	HOG0015407	HOG0015420	HOG0015433	HOG0015436	HOG0015439	HOG0015452	HOG0015453	HOG0015457	HOG0015466	HOG0015478	HOG0015481	HOG0015500	HOG0015502	HOG0015504	HOG0015517	HOG0015522	HOG0015533	HOG0015541	HOG0015550	HOG0015558	HOG0015572	HOG0015577	HOG0015580	HOG0015583	HOG0015608	HOG0015632	HOG0015637	HOG0015645	HOG0015654	HOG0015656	HOG0015662	HOG0015674	HOG0015678	HOG0015688	HOG0015692	HOG0015705	HOG0015706	HOG0015709	HOG0015721	HOG0015723	HOG0015725	HOG0015731	HOG0015739	HOG0015741	HOG0015747	HOG0015748	HOG0015754	HOG0015780	HOG0015790	HOG0015800	HOG0015802	HOG0015804	HOG0015812	HOG0015828	HOG0015837	HOG0015838	HOG0015850	HOG0015851	HOG0015853	HOG0015855	HOG0015856	HOG0015982	HOG0015997	HOG0015999	HOG0016007	HOG0016020	HOG0016023	HOG0016033	HOG0016037	HOG0016041	HOG0016044	HOG0016047	HOG0016057	HOG0016072	HOG0016073	HOG0016076	HOG0016088	HOG0016093	HOG0016097	HOG0016101	HOG0016109	HOG0016126	HOG0016127	HOG0016128	HOG0016139	HOG0016144	HOG0016147	HOG0016154	HOG0016158	HOG0016161	HOG0016172	HOG0016183	HOG0016187	HOG0016188	HOG0016195	HOG0016202	HOG0016203	HOG0016210	HOG0016214	HOG0016219	HOG0016229	HOG0016230	HOG0016265	HOG0016268	HOG0016273	HOG0016278	HOG0016282	HOG0016286	HOG0016288	HOG0016299	HOG0016312	HOG0016323	HOG0016324	HOG0016340	HOG0016345	HOG0016360	HOG0016361	HOG0016370	HOG0016383	HOG0016399	HOG0016403	HOG0016406	HOG0016423	HOG0016426	HOG0016427	HOG0016437	HOG0016447	HOG0016452	HOG0016453	HOG0016465	HOG0016466	HOG0016472	HOG0016581	HOG0016614	HOG0016636	HOG0016639	HOG0016653	HOG0016658	HOG0016677	HOG0016688	HOG0016690	HOG0016710	HOG0016711	HOG0016713	HOG0016728	HOG0016735	HOG0016745	HOG0016750	HOG0016751	HOG0016757	HOG0016758	HOG0016771	HOG0016775	HOG0016782	HOG0016783	HOG0016804	HOG0016805	HOG0016810	HOG0016823	HOG0016833	HOG0016871	HOG0016892	HOG0016902	HOG0016907	HOG0016925	HOG0017017	HOG0017021	HOG0017046	HOG0017049	HOG0017054	HOG0017060	HOG0017066	HOG0017072	HOG0017076	HOG0017086	HOG0017087	HOG0017106	HOG0017125	HOG0017128	HOG0017133	HOG0017139	HOG0017143	HOG0017153	HOG0017161	HOG0017163	HOG0017177	HOG0017185	HOG0017186	HOG0017197	HOG0017201	HOG0017214	HOG0017222	HOG0017224	HOG0017230	HOG0017233	HOG0017269	HOG0017274	HOG0017282	HOG0017286	HOG0017297	HOG0017300	HOG0017310	HOG0017335	HOG0017373	HOG0017413	HOG0017427	HOG0017433	HOG0017447	HOG0017473	HOG0017487	HOG0017493	HOG0017495	HOG0017497	HOG0017499	HOG0017504	HOG0017509	HOG0017511	HOG0017518	HOG0017521	HOG0017522	HOG0017530	HOG0017540	HOG0017552	HOG0017563	HOG0017573	HOG0017601	HOG0017689	HOG0017718	HOG0017728	HOG0017729	HOG0017745	HOG0017749	HOG0017756	HOG0017763	HOG0017772	HOG0017773	HOG0017777	HOG0017787	HOG0017806	HOG0017809	HOG0017810	HOG0017815	HOG0017831	HOG0017911	HOG0017918	HOG0017924	HOG0017998	HOG0017999	HOG0018018	HOG0018039	HOG0018102	HOG0018115	HOG0018129	HOG0018149	HOG0018159	HOG0018196	HOG0018253	HOG0018260	HOG0018270	HOG0018287	HOG0018310	HOG0018326	HOG0018397	HOG0018401	HOG0018408	HOG0018417	HOG0018431	HOG0018462	HOG0018466	HOG0018469	HOG0018474	HOG0018475	HOG0018479	HOG0018571	HOG0018588	HOG0018676	HOG0018709	HOG0018714	HOG0018806	HOG0018835	HOG0018846	HOG0018851	HOG0018853	HOG0018861	HOG0018967	HOG0019010	HOG0019121	HOG0019146	HOG0019174	HOG0019184	HOG0019296	HOG0019307	HOG0019340	HOG0019348	HOG0019522	HOG0019715	HOG0019717	HOG0019725	HOG0019737	HOG0019990	HOG0019996	HOG0020014	HOG0020030	HOG0020473	HOG0020476	HOG0020477	HOG0020486	HOG0020495	HOG0020506	HOG0020525	HOG0020526	HOG0021113	HOG0021120	HOG0021132	HOG0021139	HOG0021160	HOG0021185	HOG0021293	HOG0022026	HOG0022030	HOG0022074	HOG0022096	HOG0022110	HOG0022142
GO:0009968	negative_regulation_of_signal_transduction	HOG0000163	HOG0000265	HOG0000267	HOG0000306	HOG0000307	HOG0000308	HOG0000309	HOG0000310	HOG0000335	HOG0000357	HOG0000358	HOG0000366	HOG0000367	HOG0000370	HOG0000409	HOG0000410	HOG0000412	HOG0000413	HOG0000414	HOG0000427	HOG0000434	HOG0000449	HOG0000475	HOG0000493	HOG0000520	HOG0000521	HOG0000522	HOG0000527	HOG0000529	HOG0000550	HOG0000572	HOG0000573	HOG0000585	HOG0000605	HOG0000632	HOG0000656	HOG0000663	HOG0000673	HOG0000692	HOG0000693	HOG0000694	HOG0000695	HOG0000703	HOG0000706	HOG0000725	HOG0000726	HOG0000727	HOG0000728	HOG0000748	HOG0000749	HOG0000782	HOG0000800	HOG0000814	HOG0000848	HOG0000862	HOG0000863	HOG0000879	HOG0000904	HOG0000930	HOG0000935	HOG0000952	HOG0000963	HOG0000966	HOG0000988	HOG0000992	HOG0000993	HOG0000996	HOG0000997	HOG0001009	HOG0001010	HOG0001021	HOG0001031	HOG0001032	HOG0001033	HOG0001036	HOG0001071	HOG0001077	HOG0001078	HOG0001079	HOG0001083	HOG0001084	HOG0001097	HOG0001114	HOG0001132	HOG0001133	HOG0001138	HOG0001146	HOG0001149	HOG0001174	HOG0001175	HOG0001206	HOG0001207	HOG0001217	HOG0001218	HOG0001223	HOG0001233	HOG0001238	HOG0001258	HOG0001265	HOG0001266	HOG0001268	HOG0001269	HOG0001278	HOG0001306	HOG0001307	HOG0001322	HOG0001324	HOG0001339	HOG0001340	HOG0001341	HOG0001353	HOG0001367	HOG0001377	HOG0001379	HOG0001380	HOG0001383	HOG0001399	HOG0001400	HOG0001403	HOG0001406	HOG0001412	HOG0001413	HOG0001426	HOG0001452	HOG0001453	HOG0001459	HOG0001482	HOG0001483	HOG0001495	HOG0001498	HOG0001501	HOG0001516	HOG0001524	HOG0001539	HOG0001547	HOG0001548	HOG0001553	HOG0001596	HOG0001611	HOG0001642	HOG0001643	HOG0001668	HOG0001669	HOG0001681	HOG0001682	HOG0001684	HOG0001685	HOG0001697	HOG0001698	HOG0001702	HOG0001706	HOG0001721	HOG0001738	HOG0001785	HOG0001795	HOG0001836	HOG0001841	HOG0001852	HOG0001853	HOG0001855	HOG0001863	HOG0001870	HOG0001873	HOG0001878	HOG0001879	HOG0001910	HOG0001912	HOG0001928	HOG0001939	HOG0001940	HOG0001955	HOG0001988	HOG0001989	HOG0002000	HOG0002011	HOG0002018	HOG0002026	HOG0002034	HOG0002055	HOG0002099	HOG0002100	HOG0002120	HOG0002132	HOG0002145	HOG0002156	HOG0002185	HOG0002208	HOG0002229	HOG0002230	HOG0002234	HOG0002235	HOG0002253	HOG0002254	HOG0002262	HOG0002279	HOG0002284	HOG0002293	HOG0002312	HOG0002331	HOG0002337	HOG0002341	HOG0002346	HOG0002349	HOG0002350	HOG0002373	HOG0002377	HOG0002378	HOG0002390	HOG0002399	HOG0002403	HOG0002414	HOG0002417	HOG0002418	HOG0002433	HOG0002444	HOG0002445	HOG0002454	HOG0002455	HOG0002457	HOG0002458	HOG0002468	HOG0002469	HOG0002486	HOG0002501	HOG0002503	HOG0002512	HOG0002524	HOG0002525	HOG0002529	HOG0002535	HOG0002540	HOG0002544	HOG0002554	HOG0002555	HOG0002563	HOG0002568	HOG0002582	HOG0002583	HOG0002585	HOG0002622	HOG0002623	HOG0002637	HOG0002639	HOG0002648	HOG0002655	HOG0002668	HOG0002674	HOG0002694	HOG0002702	HOG0002715	HOG0002716	HOG0002720	HOG0002731	HOG0002732	HOG0002733	HOG0002754	HOG0002755	HOG0002756	HOG0002760	HOG0002762	HOG0002772	HOG0002778	HOG0002782	HOG0002783	HOG0002809	HOG0002813	HOG0002834	HOG0002858	HOG0002861	HOG0002864	HOG0002867	HOG0002868	HOG0002871	HOG0002875	HOG0002877	HOG0002907	HOG0002912	HOG0002918	HOG0002959	HOG0002963	HOG0002964	HOG0002979	HOG0002989	HOG0002992	HOG0003005	HOG0003012	HOG0003020	HOG0003022	HOG0003039	HOG0003047	HOG0003052	HOG0003053	HOG0003056	HOG0003058	HOG0003069	HOG0003073	HOG0003076	HOG0003091	HOG0003095	HOG0003098	HOG0003106	HOG0003112	HOG0003114	HOG0003143	HOG0003144	HOG0003159	HOG0003160	HOG0003162	HOG0003177	HOG0003178	HOG0003179	HOG0003197	HOG0003206	HOG0003232	HOG0003236	HOG0003242	HOG0003249	HOG0003254	HOG0003256	HOG0003270	HOG0003271	HOG0003291	HOG0003301	HOG0003319	HOG0003328	HOG0003329	HOG0003334	HOG0003338	HOG0003354	HOG0003364	HOG0003381	HOG0003385	HOG0003386	HOG0003407	HOG0003409	HOG0003414	HOG0003421	HOG0003437	HOG0003449	HOG0003467	HOG0003484	HOG0003488	HOG0003492	HOG0003494	HOG0003497	HOG0003498	HOG0003522	HOG0003523	HOG0003545	HOG0003547	HOG0003549	HOG0003554	HOG0003559	HOG0003563	HOG0003565	HOG0003566	HOG0003572	HOG0003582	HOG0003588	HOG0003589	HOG0003590	HOG0003599	HOG0003605	HOG0003612	HOG0003613	HOG0003656	HOG0003657	HOG0003661	HOG0003672	HOG0003673	HOG0003675	HOG0003698	HOG0003711	HOG0003716	HOG0003727	HOG0003730	HOG0003736	HOG0003739	HOG0003745	HOG0003747	HOG0003757	HOG0003759	HOG0003768	HOG0003783	HOG0003791	HOG0003798	HOG0003836	HOG0003838	HOG0003839	HOG0003854	HOG0003874	HOG0003878	HOG0003887	HOG0003893	HOG0003897	HOG0003921	HOG0003925	HOG0003939	HOG0003949	HOG0003950	HOG0003952	HOG0003955	HOG0003963	HOG0003964	HOG0003969	HOG0003970	HOG0003972	HOG0003977	HOG0003984	HOG0003986	HOG0003989	HOG0003998	HOG0004004	HOG0004018	HOG0004019	HOG0004021	HOG0004031	HOG0004032	HOG0004034	HOG0004035	HOG0004042	HOG0004057	HOG0004064	HOG0004066	HOG0004067	HOG0004073	HOG0004099	HOG0004109	HOG0004119	HOG0004122	HOG0004125	HOG0004133	HOG0004145	HOG0004154	HOG0004170	HOG0004176	HOG0004213	HOG0004219	HOG0004226	HOG0004234	HOG0004261	HOG0004262	HOG0004264	HOG0004273	HOG0004274	HOG0004287	HOG0004294	HOG0004303	HOG0004327	HOG0004354	HOG0004356	HOG0004361	HOG0004387	HOG0004399	HOG0004442	HOG0004449	HOG0004460	HOG0004469	HOG0004497	HOG0004525	HOG0004549	HOG0004607	HOG0004617	HOG0004619	HOG0004622	HOG0004625	HOG0004636	HOG0004652	HOG0004683	HOG0004745	HOG0004757	HOG0004760	HOG0004780	HOG0004798	HOG0004807	HOG0004816	HOG0004832	HOG0004851	HOG0004867	HOG0004875	HOG0004941	HOG0004944	HOG0004955	HOG0004958	HOG0005013	HOG0005027	HOG0005049	HOG0005086	HOG0005095	HOG0005100	HOG0005116	HOG0005183	HOG0005189	HOG0005201	HOG0005227	HOG0005242	HOG0005261	HOG0005280	HOG0005282	HOG0005288	HOG0005321	HOG0005322	HOG0005333	HOG0005340	HOG0005344	HOG0005358	HOG0005371	HOG0005398	HOG0005420	HOG0005435	HOG0005443	HOG0005449	HOG0005453	HOG0005477	HOG0005498	HOG0005542	HOG0005545	HOG0005597	HOG0005618	HOG0005625	HOG0005630	HOG0005631	HOG0005638	HOG0005671	HOG0005676	HOG0005692	HOG0005699	HOG0005702	HOG0005707	HOG0005718	HOG0005736	HOG0005747	HOG0005773	HOG0005783	HOG0005796	HOG0005801	HOG0005836	HOG0005850	HOG0005859	HOG0005860	HOG0005863	HOG0005867	HOG0005868	HOG0005883	HOG0005884	HOG0005909	HOG0005910	HOG0005915	HOG0005918	HOG0005926	HOG0005937	HOG0005941	HOG0005944	HOG0005961	HOG0005962	HOG0005982	HOG0005992	HOG0006014	HOG0006022	HOG0006047	HOG0006053	HOG0006056	HOG0006059	HOG0006064	HOG0006066	HOG0006091	HOG0006099	HOG0006100	HOG0006103	HOG0006114	HOG0006138	HOG0006153	HOG0006160	HOG0006176	HOG0006181	HOG0006197	HOG0006217	HOG0006248	HOG0006249	HOG0006255	HOG0006257	HOG0006259	HOG0006264	HOG0006297	HOG0006305	HOG0006308	HOG0006314	HOG0006328	HOG0006330	HOG0006336	HOG0006348	HOG0006353	HOG0006357	HOG0006363	HOG0006364	HOG0006374	HOG0006386	HOG0006387	HOG0006415	HOG0006417	HOG0006418	HOG0006439	HOG0006451	HOG0006474	HOG0006482	HOG0006495	HOG0006508	HOG0006517	HOG0006525	HOG0006528	HOG0006539	HOG0006557	HOG0006561	HOG0006576	HOG0006584	HOG0006594	HOG0006597	HOG0006603	HOG0006624	HOG0006636	HOG0006644	HOG0006652	HOG0006671	HOG0006679	HOG0006681	HOG0006722	HOG0006726	HOG0006733	HOG0006757	HOG0006770	HOG0006772	HOG0006786	HOG0006790	HOG0006802	HOG0006806	HOG0006811	HOG0006819	HOG0006835	HOG0006836	HOG0006870	HOG0006907	HOG0006912	HOG0006930	HOG0006997	HOG0007028	HOG0007037	HOG0007045	HOG0007074	HOG0007078	HOG0007097	HOG0007104	HOG0007113	HOG0007129	HOG0007132	HOG0007138	HOG0007143	HOG0007148	HOG0007152	HOG0007154	HOG0007157	HOG0007163	HOG0007175	HOG0007183	HOG0007187	HOG0007189	HOG0007196	HOG0007197	HOG0007200	HOG0007202	HOG0007204	HOG0007210	HOG0007221	HOG0007250	HOG0007253	HOG0007266	HOG0007287	HOG0007296	HOG0007299	HOG0007338	HOG0007353	HOG0007367	HOG0007371	HOG0007379	HOG0007394	HOG0007400	HOG0007422	HOG0007435	HOG0007460	HOG0007464	HOG0007471	HOG0007474	HOG0007494	HOG0007500	HOG0007510	HOG0007534	HOG0007544	HOG0007550	HOG0007552	HOG0007568	HOG0007580	HOG0007623	HOG0007674	HOG0007686	HOG0007693	HOG0007698	HOG0007707	HOG0007716	HOG0007718	HOG0007749	HOG0007753	HOG0007762	HOG0007763	HOG0007764	HOG0007768	HOG0007787	HOG0007790	HOG0007792	HOG0007798	HOG0007802	HOG0007813	HOG0007814	HOG0007863	HOG0007897	HOG0007899	HOG0007914	HOG0007937	HOG0007954	HOG0007956	HOG0007967	HOG0007983	HOG0008023	HOG0008032	HOG0008034	HOG0008036	HOG0008037	HOG0008038	HOG0008039	HOG0008047	HOG0008059	HOG0008067	HOG0008082	HOG0008089	HOG0008124	HOG0008125	HOG0008137	HOG0008153	HOG0008162	HOG0008175	HOG0008178	HOG0008181	HOG0008196	HOG0008199	HOG0008247	HOG0008261	HOG0008279	HOG0008288	HOG0008297	HOG0008304	HOG0008306	HOG0008312	HOG0008330	HOG0008386	HOG0008388	HOG0008400	HOG0008403	HOG0008417	HOG0008434	HOG0008452	HOG0008454	HOG0008460	HOG0008495	HOG0008497	HOG0008515	HOG0008530	HOG0008536	HOG0008540	HOG0008542	HOG0008551	HOG0008564	HOG0008565	HOG0008579	HOG0008595	HOG0008597	HOG0008609	HOG0008647	HOG0008651	HOG0008652	HOG0008656	HOG0008663	HOG0008678	HOG0008698	HOG0008701	HOG0008715	HOG0008761	HOG0008783	HOG0008795	HOG0008813	HOG0008821	HOG0008828	HOG0008833	HOG0008836	HOG0008844	HOG0008852	HOG0008853	HOG0008854	HOG0008863	HOG0008868	HOG0008891	HOG0008897	HOG0008907	HOG0008909	HOG0008929	HOG0008937	HOG0008944	HOG0008978	HOG0008983	HOG0008984	HOG0008992	HOG0009022	HOG0009045	HOG0009083	HOG0009096	HOG0009107	HOG0009108	HOG0009117	HOG0009132	HOG0009149	HOG0009187	HOG0009191	HOG0009206	HOG0009210	HOG0009222	HOG0009224	HOG0009247	HOG0009255	HOG0009261	HOG0009285	HOG0009320	HOG0009322	HOG0009330	HOG0009349	HOG0009351	HOG0009381	HOG0009408	HOG0009421	HOG0009423	HOG0009432	HOG0009445	HOG0009488	HOG0009489	HOG0009528	HOG0009552	HOG0009611	HOG0009617	HOG0009620	HOG0009649	HOG0009658	HOG0009659	HOG0009669	HOG0009701	HOG0009707	HOG0009721	HOG0009727	HOG0009728	HOG0009730	HOG0009734	HOG0009756	HOG0009758	HOG0009770	HOG0009778	HOG0009787	HOG0009796	HOG0009802	HOG0009834	HOG0009862	HOG0009864	HOG0009876	HOG0009933	HOG0009974	HOG0009978	HOG0009980	HOG0009989	HOG0009994	HOG0010001	HOG0010004	HOG0010005	HOG0010014	HOG0010016	HOG0010026	HOG0010031	HOG0010038	HOG0010042	HOG0010089	HOG0010156	HOG0010174	HOG0010179	HOG0010186	HOG0010187	HOG0010189	HOG0010197	HOG0010202	HOG0010208	HOG0010210	HOG0010219	HOG0010220	HOG0010225	HOG0010227	HOG0010229	HOG0010240	HOG0010250	HOG0010252	HOG0010268	HOG0010313	HOG0010314	HOG0010315	HOG0010322	HOG0010335	HOG0010358	HOG0010396	HOG0010405	HOG0010437	HOG0010438	HOG0010447	HOG0010450	HOG0010453	HOG0010456	HOG0010464	HOG0010466	HOG0010470	HOG0010485	HOG0010489	HOG0010490	HOG0010500	HOG0010511	HOG0010517	HOG0010519	HOG0010522	HOG0010528	HOG0010530	HOG0010535	HOG0010537	HOG0010546	HOG0010552	HOG0010557	HOG0010576	HOG0010586	HOG0010610	HOG0010614	HOG0010657	HOG0010663	HOG0010673	HOG0010697	HOG0010719	HOG0010738	HOG0010750	HOG0010770	HOG0010771	HOG0010775	HOG0010791	HOG0010811	HOG0010812	HOG0010819	HOG0010820	HOG0010823	HOG0010827	HOG0010835	HOG0010844	HOG0010846	HOG0010886	HOG0010890	HOG0010914	HOG0010918	HOG0010919	HOG0010922	HOG0010929	HOG0010938	HOG0010949	HOG0010952	HOG0010961	HOG0010977	HOG0010989	HOG0011003	HOG0011023	HOG0011026	HOG0011029	HOG0011030	HOG0011034	HOG0011039	HOG0011044	HOG0011070	HOG0011075	HOG0011099	HOG0011100	HOG0011112	HOG0011114	HOG0011123	HOG0011138	HOG0011139	HOG0011146	HOG0011157	HOG0011162	HOG0011185	HOG0011194	HOG0011198	HOG0011201	HOG0011214	HOG0011270	HOG0011293	HOG0011295	HOG0011296	HOG0011331	HOG0011335	HOG0011340	HOG0011349	HOG0011357	HOG0011370	HOG0011385	HOG0011395	HOG0011403	HOG0011408	HOG0011430	HOG0011435	HOG0011458	HOG0011460	HOG0011461	HOG0011468	HOG0011492	HOG0011505	HOG0011507	HOG0011514	HOG0011525	HOG0011535	HOG0011588	HOG0011597	HOG0011600	HOG0011602	HOG0011623	HOG0011628	HOG0011629	HOG0011632	HOG0011651	HOG0011660	HOG0011673	HOG0011681	HOG0011682	HOG0011685	HOG0011703	HOG0011708	HOG0011724	HOG0011731	HOG0011734	HOG0011742	HOG0011746	HOG0011770	HOG0011788	HOG0011807	HOG0011813	HOG0011819	HOG0011825	HOG0011831	HOG0011854	HOG0011862	HOG0011869	HOG0011882	HOG0011893	HOG0011898	HOG0011908	HOG0011926	HOG0011977	HOG0011979	HOG0011991	HOG0011992	HOG0012014	HOG0012015	HOG0012016	HOG0012032	HOG0012064	HOG0012068	HOG0012076	HOG0012115	HOG0012116	HOG0012133	HOG0012146	HOG0012170	HOG0012218	HOG0012222	HOG0012228	HOG0012254	HOG0012258	HOG0012272	HOG0012283	HOG0012288	HOG0012306	HOG0012316	HOG0012322	HOG0012358	HOG0012377	HOG0012397	HOG0012405	HOG0012408	HOG0012423	HOG0012428	HOG0012430	HOG0012446	HOG0012449	HOG0012457	HOG0012462	HOG0012475	HOG0012482	HOG0012513	HOG0012530	HOG0012542	HOG0012552	HOG0012584	HOG0012587	HOG0012601	HOG0012602	HOG0012609	HOG0012620	HOG0012622	HOG0012646	HOG0012659	HOG0012664	HOG0012670	HOG0012672	HOG0012695	HOG0012729	HOG0012742	HOG0012750	HOG0012769	HOG0012784	HOG0012806	HOG0012825	HOG0012830	HOG0012831	HOG0012837	HOG0012838	HOG0012839	HOG0012860	HOG0012874	HOG0012886	HOG0012899	HOG0012902	HOG0012904	HOG0012937	HOG0012945	HOG0012950	HOG0012954	HOG0012959	HOG0012982	HOG0012987	HOG0012999	HOG0013022	HOG0013028	HOG0013029	HOG0013030	HOG0013033	HOG0013050	HOG0013066	HOG0013073	HOG0013074	HOG0013076	HOG0013085	HOG0013088	HOG0013095	HOG0013101	HOG0013110	HOG0013256	HOG0013265	HOG0013269	HOG0013279	HOG0013280	HOG0013357	HOG0013361	HOG0013415	HOG0013422	HOG0013452	HOG0013465	HOG0013484	HOG0013506	HOG0013509	HOG0013514	HOG0013518	HOG0013529	HOG0013530	HOG0013546	HOG0013575	HOG0013584	HOG0013592	HOG0013593	HOG0013597	HOG0013604	HOG0013609	HOG0013618	HOG0013666	HOG0013691	HOG0013707	HOG0013729	HOG0013730	HOG0013737	HOG0013746	HOG0013772	HOG0013776	HOG0013777	HOG0013784	HOG0013798	HOG0013800	HOG0013809	HOG0013811	HOG0013814	HOG0013828	HOG0013831	HOG0013855	HOG0013872	HOG0013896	HOG0013898	HOG0013901	HOG0013902	HOG0013905	HOG0013928	HOG0013931	HOG0013939	HOG0013940	HOG0013952	HOG0013957	HOG0013963	HOG0014002	HOG0014023	HOG0014029	HOG0014037	HOG0014039	HOG0014059	HOG0014067	HOG0014071	HOG0014072	HOG0014076	HOG0014083	HOG0014089	HOG0014113	HOG0014120	HOG0014124	HOG0014128	HOG0014131	HOG0014134	HOG0014138	HOG0014140	HOG0014149	HOG0014169	HOG0014183	HOG0014185	HOG0014188	HOG0014192	HOG0014209	HOG0014298	HOG0014307	HOG0014314	HOG0014325	HOG0014331	HOG0014335	HOG0014337	HOG0014366	HOG0014396	HOG0014400	HOG0014422	HOG0014424	HOG0014440	HOG0014442	HOG0014455	HOG0014457	HOG0014487	HOG0014531	HOG0014533	HOG0014536	HOG0014560	HOG0014576	HOG0014583	HOG0014584	HOG0014592	HOG0014613	HOG0014614	HOG0014622	HOG0014625	HOG0014629	HOG0014635	HOG0014645	HOG0014693	HOG0014694	HOG0014736	HOG0014747	HOG0014764	HOG0014765	HOG0014766	HOG0014769	HOG0014772	HOG0014784	HOG0014788	HOG0014792	HOG0014798	HOG0014802	HOG0014807	HOG0014823	HOG0014845	HOG0014853	HOG0014860	HOG0014861	HOG0014919	HOG0015064	HOG0015088	HOG0015092	HOG0015102	HOG0015108	HOG0015127	HOG0015144	HOG0015145	HOG0015146	HOG0015163	HOG0015170	HOG0015172	HOG0015199	HOG0015202	HOG0015210	HOG0015212	HOG0015213	HOG0015223	HOG0015226	HOG0015238	HOG0015243	HOG0015253	HOG0015262	HOG0015334	HOG0015335	HOG0015338	HOG0015340	HOG0015345	HOG0015347	HOG0015349	HOG0015359	HOG0015390	HOG0015420	HOG0015452	HOG0015466	HOG0015481	HOG0015522	HOG0015533	HOG0015572	HOG0015574	HOG0015577	HOG0015583	HOG0015632	HOG0015637	HOG0015654	HOG0015656	HOG0015662	HOG0015688	HOG0015705	HOG0015721	HOG0015725	HOG0015741	HOG0015754	HOG0015790	HOG0015804	HOG0015828	HOG0015838	HOG0015851	HOG0015855	HOG0015914	HOG0015997	HOG0016037	HOG0016041	HOG0016047	HOG0016072	HOG0016076	HOG0016101	HOG0016109	HOG0016126	HOG0016139	HOG0016154	HOG0016161	HOG0016172	HOG0016188	HOG0016202	HOG0016214	HOG0016230	HOG0016265	HOG0016273	HOG0016288	HOG0016299	HOG0016323	HOG0016324	HOG0016340	HOG0016345	HOG0016370	HOG0016383	HOG0016403	HOG0016423	HOG0016447	HOG0016452	HOG0016465	HOG0016466	HOG0016581	HOG0016688	HOG0016710	HOG0016711	HOG0016735	HOG0016750	HOG0016804	HOG0016805	HOG0016810	HOG0016823	HOG0016833	HOG0016866	HOG0016871	HOG0016892	HOG0017022	HOG0017046	HOG0017049	HOG0017066	HOG0017072	HOG0017086	HOG0017087	HOG0017133	HOG0017161	HOG0017177	HOG0017197	HOG0017214	HOG0017222	HOG0017224	HOG0017233	HOG0017269	HOG0017281	HOG0017282	HOG0017297	HOG0017300	HOG0017310	HOG0017401	HOG0017473	HOG0017493	HOG0017495	HOG0017499	HOG0017504	HOG0017511	HOG0017552	HOG0017601	HOG0017728	HOG0017729	HOG0017773	HOG0017809	HOG0017918	HOG0017924	HOG0017999	HOG0018018	HOG0018102	HOG0018129	HOG0018196	HOG0018310	HOG0018326	HOG0018408	HOG0018417	HOG0018462	HOG0018469	HOG0018475	HOG0018479	HOG0018676	HOG0018709	HOG0018806	HOG0018846	HOG0018861	HOG0018967	HOG0019010	HOG0019184	HOG0019296	HOG0019307	HOG0019340	HOG0019348	HOG0019737	HOG0020030	HOG0020477	HOG0020495	HOG0020506	HOG0020525	HOG0020640	HOG0021113	HOG0021132	HOG0021139	HOG0021160	HOG0021185	HOG0022030
[truncated: 15,379,426 more chars]
