# Supplementary material for: Chromosome genome assembly for the meagre, Argyrosomus regius, reveals species adaptations and sciaenid sex-related locus evolution
Source: Front Genet. 2023 Jan 10;13:1081760. doi: 10.3389/fgene.2022.1081760 (PMC9871315; doi:10.3389/fgene.2022.1081760)
Supplement: Supplementary file 5 [file DataSheet2.ZIP › meagre_go_biological_annotation_reference.gmt]

GO:0001525	angiogenesis	AregG08844	AregG08852	AregG08869	AregG09066	AregG09217	AregG09221	AregG09222	AregG09233	AregG09282	AregG09336	AregG09340	AregG09376	AregG09385	AregG09436	AregG09440	AregG09537	AregG00158	AregG00259	AregG00299	AregG00459	AregG02873	AregG02903	AregG02930	AregG20964	AregG18900	AregG18866	AregG12024	AregG12052	AregG12112	AregG12152	AregG12160	AregG12172	AregG12179	AregG12273	AregG20922	AregG17629	AregG13444	AregG20616	AregG20622	AregG05602	AregG05608	AregG05622	AregG05789	AregG05812	AregG05984	AregG05989	AregG17522	AregG17528	AregG17530	AregG03029	AregG09693	AregG09718	AregG09733	AregG09939	AregG10123	AregG10142	AregG10196	AregG10208	AregG10489	AregG14513	AregG14601	AregG14694	AregG14779	AregG14904	AregG14920	AregG01127	AregG17350	AregG17420	AregG18663	AregG13342	AregG04183	AregG20172	AregG20215	AregG05150	AregG06737	AregG06739	AregG06764	AregG06832	AregG06859	AregG07002	AregG07256	AregG07264	AregG07386	AregG07401	AregG07426	AregG02469	AregG18677	AregG11784	AregG11805	AregG17134	AregG17174	AregG17175	AregG03879	AregG03884	AregG03901	AregG03951	AregG04050	AregG10831	AregG19282	AregG19381	AregG19384	AregG19577	AregG19608	AregG19730	AregG19897	AregG14204	AregG07515	AregG07647	AregG07653	AregG07722	AregG07780	AregG07840	AregG07842	AregG07871	AregG07969	AregG08218	AregG08339	AregG10472	AregG10473	AregG18426	AregG18428	AregG18456	AregG12619	AregG12648	AregG12666	AregG16622	AregG16752	AregG16941	AregG16993	AregG17011	AregG17037	AregG17079	AregG20518	AregG04852	AregG05069	AregG12907	AregG17964	AregG06453	AregG06457	AregG01115	AregG06568	AregG06569	AregG06582	AregG06588	AregG06626	AregG06628	AregG13676	AregG20263	AregG16294	AregG08689	AregG08691	AregG08739	AregG00644	AregG00715	AregG00721	AregG00772	AregG00814	AregG00859	AregG00919	AregG04359	AregG04384	AregG19139	AregG17664	AregG17701	AregG17741	AregG03259	AregG03271	AregG03275	AregG03369	AregG03374	AregG03419	AregG03552	AregG03559	AregG03587	AregG03588	AregG03589	AregG03594	AregG03619	AregG03626	AregG03761	AregG03801	AregG03805	AregG01767	AregG01852	AregG01867	AregG01872	AregG01970	AregG02004	AregG02071	AregG02101	AregG02126	AregG02167	AregG02218	AregG02292	AregG15306	AregG15357	AregG15481	AregG15530	AregG15594	AregG15838	AregG15856	AregG15995	AregG16023	AregG16055	AregG16070	AregG16144	AregG16271	AregG19902	AregG11037	AregG11073	AregG11131	AregG11392	AregG11581	AregG19150	AregG16337	AregG16359	AregG16377	AregG16485	AregG16523	AregG16562	AregG11909	AregG11910	AregG18155	AregG18207	AregG12487	AregG12516	AregG00021	AregG00058	AregG06237	AregG10509	AregG10563	AregG10593	AregG10689	AregG10707	AregG01661	AregG01694	AregG14942	AregG01583	AregG01587	AregG01185	AregG01230	AregG01334	AregG14439	AregG20053	AregG05125	AregG03077	AregG03106	AregG13019	AregG13077	AregG13134	AregG13172	AregG13185	AregG13240	AregG13760	AregG18382	AregG02600	AregG00498	AregG00502	AregG00611	AregG20806	AregG02692	AregG02701	AregG04427	AregG04509	AregG04522	AregG04549	AregG04565	AregG15114	AregG15123	AregG21048	AregG21086	AregG21105	AregG21236	AregG21626	AregG21631	AregG21276	AregG21454	AregG21678	AregG21702	AregG21866	AregG22063	AregG22075	AregG22163	AregG22360	AregG22509	AregG22575	AregG22647	AregG22769	AregG22845	AregG22893	AregG22994	AregG23030	AregG23046	AregG23082	AregG23118	AregG23181	AregG23211	AregG23264	AregG23369	AregG23422	AregG23466	AregG23473	AregG23785	AregG23945	AregG23958	AregG24147	AregG24148
GO:0001568	blood_vessel_development	AregG08844	AregG08850	AregG08852	AregG08869	AregG09022	AregG09066	AregG09094	AregG09188	AregG09217	AregG09221	AregG09222	AregG09233	AregG09282	AregG09336	AregG09340	AregG09376	AregG09385	AregG09386	AregG09422	AregG09433	AregG09436	AregG09440	AregG09475	AregG09537	AregG09572	AregG00158	AregG00198	AregG00259	AregG00293	AregG00299	AregG00365	AregG00369	AregG00459	AregG02873	AregG02903	AregG02930	AregG06368	AregG06369	AregG20964	AregG18900	AregG18866	AregG11954	AregG12024	AregG12052	AregG12058	AregG12112	AregG12152	AregG12160	AregG12172	AregG12179	AregG12194	AregG12200	AregG12273	AregG20900	AregG20922	AregG17629	AregG13444	AregG20616	AregG20622	AregG05324	AregG05406	AregG05427	AregG05549	AregG05602	AregG05608	AregG05622	AregG05723	AregG05781	AregG05782	AregG05783	AregG05789	AregG05792	AregG05807	AregG05812	AregG05848	AregG05918	AregG05931	AregG05984	AregG05989	AregG17522	AregG17528	AregG17530	AregG18614	AregG02955	AregG03029	AregG09693	AregG09717	AregG09718	AregG09733	AregG09932	AregG09939	AregG10024	AregG10102	AregG10122	AregG10123	AregG10142	AregG10196	AregG10208	AregG10489	AregG20867	AregG15005	AregG15009	AregG04729	AregG14474	AregG14506	AregG14513	AregG14601	AregG14602	AregG14662	AregG14694	AregG14727	AregG14779	AregG14823	AregG14853	AregG14904	AregG14920	AregG01127	AregG17350	AregG17418	AregG17420	AregG18630	AregG18642	AregG18663	AregG13342	AregG04183	AregG20172	AregG20215	AregG05150	AregG06694	AregG06737	AregG06739	AregG06764	AregG06832	AregG06859	AregG06918	AregG07002	AregG07230	AregG07256	AregG07264	AregG07386	AregG07401	AregG07414	AregG07423	AregG07426	AregG02369	AregG02371	AregG02394	AregG02397	AregG02469	AregG11637	AregG18677	AregG11784	AregG11805	AregG04609	AregG17134	AregG17174	AregG17175	AregG17270	AregG03848	AregG03859	AregG03879	AregG03884	AregG03889	AregG03901	AregG03951	AregG03967	AregG04003	AregG04015	AregG04050	AregG04082	AregG10831	AregG19282	AregG19349	AregG19381	AregG19384	AregG19402	AregG19465	AregG19466	AregG19492	AregG19544	AregG19553	AregG19577	AregG19608	AregG19645	AregG19650	AregG19673	AregG19678	AregG19692	AregG19730	AregG19828	AregG19897	AregG13975	AregG14105	AregG14163	AregG14204	AregG14294	AregG14295	AregG03186	AregG07515	AregG07521	AregG07647	AregG07653	AregG07722	AregG07780	AregG07785	AregG07801	AregG07840	AregG07842	AregG07871	AregG07876	AregG07907	AregG07950	AregG07969	AregG08218	AregG08220	AregG08290	AregG08339	AregG08380	AregG10472	AregG10473	AregG18417	AregG18426	AregG18428	AregG18456	AregG18473	AregG18081	AregG18082	AregG12619	AregG12648	AregG12666	AregG12735	AregG12803	AregG16622	AregG16748	AregG16752	AregG16897	AregG16941	AregG16993	AregG17011	AregG17037	AregG17079	AregG17100	AregG02851	AregG20518	AregG04850	AregG04852	AregG05003	AregG05069	AregG12906	AregG12907	AregG17583	AregG17621	AregG04646	AregG17964	AregG18013	AregG18028	AregG18039	AregG06448	AregG06453	AregG06457	AregG06459	AregG06500	AregG01115	AregG06568	AregG06569	AregG06582	AregG06588	AregG06606	AregG06626	AregG06628	AregG13676	AregG20258	AregG20263	AregG20293	AregG16292	AregG16294	AregG16298	AregG08458	AregG08514	AregG08560	AregG08636	AregG08670	AregG08689	AregG08691	AregG08731	AregG08739	AregG00644	AregG00684	AregG00715	AregG00721	AregG00772	AregG00797	AregG00814	AregG00859	AregG00893	AregG00919	AregG00936	AregG18563	AregG04359	AregG04384	AregG19139	AregG17664	AregG17696	AregG17701	AregG17741	AregG12545	AregG03259	AregG03271	AregG03275	AregG03369	AregG03374	AregG03419	AregG03523	AregG03552	AregG03559	AregG03573	AregG03587	AregG03588	AregG03589	AregG03594	AregG03619	AregG03626	AregG03657	AregG03678	AregG03712	AregG03761	AregG03792	AregG03801	AregG03805	AregG01767	AregG01770	AregG01783	AregG01852	AregG01867	AregG01872	AregG01970	AregG02004	AregG02052	AregG02071	AregG02101	AregG02126	AregG02166	AregG02167	AregG02218	AregG02292	AregG15306	AregG15357	AregG15418	AregG15419	AregG15481	AregG15483	AregG15512	AregG15530	AregG15594	AregG15734	AregG15753	AregG15838	AregG15856	AregG15869	AregG15995	AregG16005	AregG16023	AregG16055	AregG16070	AregG16101	AregG16144	AregG16271	AregG19902	AregG10946	AregG11037	AregG11057	AregG11073	AregG11080	AregG11131	AregG11132	AregG11176	AregG11224	AregG11392	AregG11403	AregG11404	AregG11423	AregG11457	AregG11460	AregG11475	AregG11482	AregG11534	AregG11581	AregG19150	AregG16337	AregG16359	AregG16377	AregG16485	AregG16523	AregG16562	AregG13708	AregG11906	AregG11909	AregG11910	AregG11917	AregG18152	AregG18155	AregG18180	AregG18207	AregG12448	AregG12487	AregG12516	AregG12525	AregG00020	AregG00021	AregG00058	AregG17328	AregG06193	AregG06212	AregG06237	AregG10509	AregG10563	AregG10569	AregG10593	AregG10605	AregG10621	AregG10635	AregG10669	AregG10689	AregG10707	AregG10737	AregG01645	AregG01661	AregG01694	AregG14942	AregG14955	AregG01583	AregG01587	AregG01172	AregG01185	AregG01230	AregG01243	AregG01244	AregG01310	AregG01334	AregG14439	AregG20053	AregG05124	AregG05125	AregG03077	AregG03087	AregG03098	AregG03106	AregG03137	AregG13019	AregG13077	AregG13134	AregG13155	AregG13172	AregG13185	AregG13197	AregG13214	AregG13240	AregG13760	AregG18382	AregG20730	AregG20350	AregG02540	AregG02569	AregG02591	AregG02600	AregG00498	AregG00502	AregG00611	AregG01096	AregG20790	AregG20806	AregG20069	AregG02692	AregG02701	AregG04427	AregG04509	AregG04522	AregG04549	AregG04565	AregG15114	AregG15123	AregG20596	AregG10401	AregG10419	AregG21048	AregG21086	AregG21105	AregG21236	AregG21626	AregG21631	AregG21643	AregG21647	AregG21276	AregG21321	AregG21345	AregG21454	AregG21508	AregG21678	AregG21702	AregG21866	AregG22063	AregG22075	AregG22144	AregG22163	AregG22295	AregG22360	AregG22435	AregG22509	AregG22575	AregG22647	AregG22740	AregG22767	AregG22769	AregG22791	AregG22793	AregG22845	AregG22893	AregG22897	AregG22994	AregG23030	AregG23046	AregG23082	AregG23118	AregG23181	AregG23211	AregG23264	AregG23369	AregG23401	AregG23422	AregG23466	AregG23473	AregG23625	AregG23723	AregG23757	AregG23785	AregG23837	AregG23912	AregG23917	AregG23945	AregG23958	AregG24029	AregG24147	AregG24148	AregG24203	AregG24232	AregG24286	AregG24291	AregG24374	AregG24376	AregG24403	AregG24417	AregG24442	AregG24452	AregG24496	AregG24549
GO:0001667	ameboidal-type_cell_migration	AregG08844	AregG08882	AregG08909	AregG08959	AregG08965	AregG09066	AregG09120	AregG09173	AregG09197	AregG09217	AregG09288	AregG09312	AregG09320	AregG09321	AregG09322	AregG09323	AregG09385	AregG09391	AregG09416	AregG09422	AregG09425	AregG09440	AregG09473	AregG09522	AregG09537	AregG09553	AregG00150	AregG00174	AregG00198	AregG00259	AregG00299	AregG00485	AregG00486	AregG02864	AregG02879	AregG03203	AregG03216	AregG20964	AregG18934	AregG18853	AregG18866	AregG11950	AregG11958	AregG12007	AregG12013	AregG12014	AregG12052	AregG12099	AregG12160	AregG12179	AregG12194	AregG12230	AregG17629	AregG02672	AregG17324	AregG20616	AregG20618	AregG20628	AregG20107	AregG05305	AregG05374	AregG05420	AregG05471	AregG05479	AregG05487	AregG05531	AregG05602	AregG05605	AregG05723	AregG05749	AregG05795	AregG05876	AregG05951	AregG05953	AregG05983	AregG05989	AregG17527	AregG17528	AregG17530	AregG18614	AregG02951	AregG02977	AregG02992	AregG03029	AregG09685	AregG09718	AregG09733	AregG09802	AregG09810	AregG09831	AregG09914	AregG09939	AregG10022	AregG10046	AregG10059	AregG10073	AregG10095	AregG10128	AregG10153	AregG10185	AregG10186	AregG10244	AregG10265	AregG10268	AregG20856	AregG20857	AregG20858	AregG20859	AregG15007	AregG15015	AregG04652	AregG04705	AregG04726	AregG04729	AregG14474	AregG14520	AregG14601	AregG14602	AregG14654	AregG14727	AregG14764	AregG14778	AregG14803	AregG14807	AregG14837	AregG14853	AregG14904	AregG01127	AregG01137	AregG05248	AregG05249	AregG05250	AregG05251	AregG02474	AregG17402	AregG17403	AregG04161	AregG06684	AregG06737	AregG06738	AregG06739	AregG06785	AregG06790	AregG06802	AregG06898	AregG06900	AregG06979	AregG07002	AregG07057	AregG07135	AregG07235	AregG07281	AregG07290	AregG07297	AregG07318	AregG07404	AregG07442	AregG15074	AregG02383	AregG11798	AregG11805	AregG04632	AregG17133	AregG17143	AregG17165	AregG17174	AregG17175	AregG17205	AregG17224	AregG03901	AregG03928	AregG03933	AregG03944	AregG04003	AregG04038	AregG04050	AregG04082	AregG04087	AregG04100	AregG04113	AregG19231	AregG19282	AregG19349	AregG19375	AregG19384	AregG19386	AregG19443	AregG19471	AregG19486	AregG19490	AregG19491	AregG19510	AregG19544	AregG19577	AregG19591	AregG19592	AregG19608	AregG19637	AregG19662	AregG19730	AregG19738	AregG19765	AregG19781	AregG19822	AregG19827	AregG19875	AregG13839	AregG13845	AregG13850	AregG14000	AregG14002	AregG14044	AregG14046	AregG14163	AregG14294	AregG14336	AregG14346	AregG14386	AregG18343	AregG07515	AregG07698	AregG07746	AregG07785	AregG07840	AregG07856	AregG07883	AregG07903	AregG07914	AregG07956	AregG07973	AregG08046	AregG08136	AregG08219	AregG08246	AregG08290	AregG08342	AregG08349	AregG08366	AregG08402	AregG10466	AregG10471	AregG18428	AregG18712	AregG18725	AregG18263	AregG18064	AregG10493	AregG12591	AregG12606	AregG12661	AregG12735	AregG12774	AregG12788	AregG12803	AregG16622	AregG16645	AregG16654	AregG16678	AregG16752	AregG16883	AregG16993	AregG17046	AregG17079	AregG02843	AregG20485	AregG20509	AregG20549	AregG12871	AregG12851	AregG04913	AregG04946	AregG05013	AregG05014	AregG05034	AregG12880	AregG12906	AregG19189	AregG17611	AregG20985	AregG17921	AregG17957	AregG17970	AregG17987	AregG18031	AregG18034	AregG01056	AregG01063	AregG10768	AregG10819	AregG10828	AregG20822	AregG19068	AregG06582	AregG06595	AregG06628	AregG06311	AregG06340	AregG13474	AregG13558	AregG13630	AregG20265	AregG20272	AregG20280	AregG08425	AregG08470	AregG08560	AregG08575	AregG08636	AregG08662	AregG08670	AregG08671	AregG08689	AregG08712	AregG08739	AregG00655	AregG00659	AregG00687	AregG00721	AregG00772	AregG00859	AregG00889	AregG00936	AregG04331	AregG05220	AregG19139	AregG17650	AregG17664	AregG17754	AregG17812	AregG12547	AregG10842	AregG03259	AregG03264	AregG03277	AregG03291	AregG03325	AregG03365	AregG03468	AregG03497	AregG03498	AregG03499	AregG03512	AregG03516	AregG03547	AregG03549	AregG03552	AregG03553	AregG03559	AregG03585	AregG03626	AregG03669	AregG03776	AregG03801	AregG01792	AregG01829	AregG01852	AregG01969	AregG01970	AregG01975	AregG02004	AregG02013	AregG02058	AregG02071	AregG02126	AregG02132	AregG02143	AregG02193	AregG02254	AregG15266	AregG15288	AregG15306	AregG15308	AregG15357	AregG15374	AregG15440	AregG15477	AregG15481	AregG15499	AregG15664	AregG15753	AregG15802	AregG15817	AregG15832	AregG15846	AregG15856	AregG15956	AregG15958	AregG15981	AregG16023	AregG16040	AregG16042	AregG16055	AregG16059	AregG16144	AregG16155	AregG16168	AregG19941	AregG19983	AregG20005	AregG20041	AregG10868	AregG10946	AregG11080	AregG11129	AregG11131	AregG11132	AregG11137	AregG11145	AregG11213	AregG11216	AregG11245	AregG11269	AregG11391	AregG11410	AregG11475	AregG11581	AregG11606	AregG16337	AregG16352	AregG16359	AregG16398	AregG16539	AregG10314	AregG10321	AregG18791	AregG13698	AregG13708	AregG13745	AregG18180	AregG12415	AregG12463	AregG12516	AregG12530	AregG00021	AregG17327	AregG06102	AregG06172	AregG06199	AregG06204	AregG06211	AregG06262	AregG10510	AregG10565	AregG10569	AregG10585	AregG10605	AregG10689	AregG10698	AregG10713	AregG10719	AregG10761	AregG06270	AregG06286	AregG01662	AregG01666	AregG14976	AregG01184	AregG01356	AregG20060	AregG05125	AregG03106	AregG13009	AregG13019	AregG13044	AregG13049	AregG13076	AregG13134	AregG13225	AregG13285	AregG20730	AregG02540	AregG02580	AregG02600	AregG02640	AregG00551	AregG00565	AregG01080	AregG01108	AregG20066	AregG02692	AregG02701	AregG04464	AregG04465	AregG04509	AregG04513	AregG04565	AregG15123	AregG10348	AregG10414	AregG10419	AregG21063	AregG21085	AregG21213	AregG21518	AregG21647	AregG21345	AregG21678	AregG21925	AregG22051	AregG22071	AregG22096	AregG22115	AregG22164	AregG22245	AregG22256	AregG22376	AregG22498	AregG22501	AregG22573	AregG22617	AregG22647	AregG22696	AregG22697	AregG22762	AregG22773	AregG22792	AregG22796	AregG22803	AregG22845	AregG22882	AregG22889	AregG22907	AregG22976	AregG22994	AregG23002	AregG23027	AregG23038	AregG23082	AregG23118	AregG23185	AregG23222	AregG23264	AregG23297	AregG23333	AregG23353	AregG23415	AregG23444	AregG23473	AregG23528	AregG23582	AregG23622	AregG23625	AregG23628	AregG23734	AregG23736	AregG23752	AregG23762	AregG23959	AregG24103	AregG24148	AregG24149	AregG24238	AregG24286	AregG24374	AregG24388	AregG24455	AregG24551
GO:0001944	vasculature_development	AregG08844	AregG08850	AregG08852	AregG08869	AregG09022	AregG09066	AregG09094	AregG09188	AregG09217	AregG09221	AregG09222	AregG09233	AregG09282	AregG09336	AregG09340	AregG09376	AregG09385	AregG09386	AregG09422	AregG09433	AregG09436	AregG09440	AregG09475	AregG09537	AregG09572	AregG00158	AregG00174	AregG00198	AregG00259	AregG00293	AregG00299	AregG00344	AregG00365	AregG00369	AregG00459	AregG02873	AregG02903	AregG02930	AregG06368	AregG06369	AregG20964	AregG18900	AregG18866	AregG11954	AregG12024	AregG12052	AregG12058	AregG12112	AregG12152	AregG12160	AregG12172	AregG12179	AregG12194	AregG12200	AregG12230	AregG12273	AregG20900	AregG20922	AregG17629	AregG13444	AregG20616	AregG20622	AregG05324	AregG05374	AregG05406	AregG05427	AregG05543	AregG05549	AregG05602	AregG05608	AregG05622	AregG05723	AregG05781	AregG05782	AregG05783	AregG05789	AregG05792	AregG05807	AregG05812	AregG05848	AregG05918	AregG05931	AregG05984	AregG05989	AregG17522	AregG17528	AregG17530	AregG18614	AregG02955	AregG03029	AregG09693	AregG09717	AregG09718	AregG09733	AregG09932	AregG09939	AregG10018	AregG10024	AregG10102	AregG10122	AregG10123	AregG10142	AregG10196	AregG10208	AregG10489	AregG20867	AregG15005	AregG15009	AregG04729	AregG14474	AregG14506	AregG14513	AregG14601	AregG14602	AregG14662	AregG14694	AregG14727	AregG14779	AregG14823	AregG14853	AregG14904	AregG14920	AregG01127	AregG17350	AregG17418	AregG17420	AregG18630	AregG18642	AregG18663	AregG13342	AregG04183	AregG20172	AregG20215	AregG05150	AregG06694	AregG06737	AregG06739	AregG06747	AregG06764	AregG06832	AregG06859	AregG06918	AregG07002	AregG07230	AregG07256	AregG07264	AregG07386	AregG07401	AregG07414	AregG07423	AregG07426	AregG07442	AregG02369	AregG02371	AregG02394	AregG02397	AregG02469	AregG11637	AregG18677	AregG11784	AregG11805	AregG04609	AregG04632	AregG17134	AregG17145	AregG17174	AregG17175	AregG17270	AregG03848	AregG03859	AregG03879	AregG03884	AregG03889	AregG03901	AregG03951	AregG03967	AregG04003	AregG04015	AregG04038	AregG04050	AregG04082	AregG10831	AregG19231	AregG19282	AregG19349	AregG19381	AregG19384	AregG19402	AregG19465	AregG19466	AregG19492	AregG19544	AregG19553	AregG19577	AregG19608	AregG19645	AregG19650	AregG19673	AregG19678	AregG19692	AregG19730	AregG19828	AregG19897	AregG13840	AregG13975	AregG14105	AregG14163	AregG14204	AregG14294	AregG14295	AregG03186	AregG07515	AregG07521	AregG07647	AregG07653	AregG07722	AregG07780	AregG07785	AregG07801	AregG07840	AregG07842	AregG07871	AregG07876	AregG07907	AregG07914	AregG07950	AregG07969	AregG08154	AregG08218	AregG08220	AregG08240	AregG08290	AregG08339	AregG08380	AregG10472	AregG10473	AregG18417	AregG18426	AregG18428	AregG18450	AregG18456	AregG18473	AregG18081	AregG18082	AregG12619	AregG12648	AregG12666	AregG12735	AregG12803	AregG16622	AregG16748	AregG16752	AregG16877	AregG16897	AregG16941	AregG16993	AregG17011	AregG17037	AregG17079	AregG17100	AregG02851	AregG20429	AregG20518	AregG04850	AregG04852	AregG05003	AregG05069	AregG12906	AregG12907	AregG17583	AregG17621	AregG04646	AregG17964	AregG18013	AregG18028	AregG18039	AregG10816	AregG06448	AregG06453	AregG06457	AregG06459	AregG06500	AregG18275	AregG01115	AregG06568	AregG06569	AregG06582	AregG06588	AregG06606	AregG06626	AregG06628	AregG13491	AregG13676	AregG20258	AregG20263	AregG20293	AregG16292	AregG16294	AregG16298	AregG08458	AregG08514	AregG08535	AregG08560	AregG08636	AregG08670	AregG08689	AregG08691	AregG08731	AregG08739	AregG00644	AregG00684	AregG00696	AregG00697	AregG00715	AregG00721	AregG00772	AregG00797	AregG00814	AregG00859	AregG00893	AregG00919	AregG00936	AregG18563	AregG04359	AregG04384	AregG19139	AregG17664	AregG17696	AregG17701	AregG17741	AregG12545	AregG03259	AregG03271	AregG03275	AregG03369	AregG03374	AregG03419	AregG03523	AregG03552	AregG03559	AregG03573	AregG03587	AregG03588	AregG03589	AregG03594	AregG03604	AregG03619	AregG03626	AregG03657	AregG03671	AregG03678	AregG03712	AregG03761	AregG03792	AregG03801	AregG03805	AregG01767	AregG01770	AregG01783	AregG01799	AregG01852	AregG01867	AregG01872	AregG01970	AregG02004	AregG02052	AregG02071	AregG02101	AregG02126	AregG02166	AregG02167	AregG02218	AregG02292	AregG15306	AregG15357	AregG15418	AregG15419	AregG15481	AregG15483	AregG15512	AregG15530	AregG15594	AregG15734	AregG15753	AregG15784	AregG15838	AregG15856	AregG15869	AregG15995	AregG16005	AregG16023	AregG16055	AregG16070	AregG16101	AregG16144	AregG16271	AregG19902	AregG10946	AregG11037	AregG11057	AregG11073	AregG11080	AregG11131	AregG11132	AregG11176	AregG11224	AregG11392	AregG11403	AregG11404	AregG11423	AregG11457	AregG11460	AregG11475	AregG11482	AregG11534	AregG11581	AregG19150	AregG16337	AregG16359	AregG16377	AregG16485	AregG16491	AregG16523	AregG16562	AregG13708	AregG11906	AregG11909	AregG11910	AregG11917	AregG18152	AregG18155	AregG18180	AregG18207	AregG12448	AregG12487	AregG12516	AregG12525	AregG00020	AregG00021	AregG00058	AregG17328	AregG06104	AregG06193	AregG06212	AregG06237	AregG10509	AregG10563	AregG10569	AregG10593	AregG10605	AregG10621	AregG10635	AregG10669	AregG10689	AregG10707	AregG10737	AregG01645	AregG01661	AregG01694	AregG14942	AregG14955	AregG01583	AregG01587	AregG01172	AregG01185	AregG01230	AregG01243	AregG01244	AregG01310	AregG01334	AregG14439	AregG20053	AregG05124	AregG05125	AregG03077	AregG03087	AregG03098	AregG03106	AregG03137	AregG03152	AregG13019	AregG13077	AregG13134	AregG13151	AregG13155	AregG13172	AregG13185	AregG13197	AregG13214	AregG13240	AregG13760	AregG18382	AregG20730	AregG20350	AregG02540	AregG02569	AregG02585	AregG02591	AregG02600	AregG00498	AregG00502	AregG00611	AregG01096	AregG20790	AregG20806	AregG20069	AregG02692	AregG02701	AregG04427	AregG04509	AregG04522	AregG04549	AregG04565	AregG15114	AregG15123	AregG20596	AregG10401	AregG10419	AregG21048	AregG21086	AregG21105	AregG21184	AregG21236	AregG21626	AregG21631	AregG21643	AregG21647	AregG21276	AregG21321	AregG21345	AregG21454	AregG21508	AregG21678	AregG21702	AregG21866	AregG22063	AregG22075	AregG22144	AregG22163	AregG22295	AregG22360	AregG22435	AregG22509	AregG22575	AregG22638	AregG22647	AregG22740	AregG22767	AregG22769	AregG22791	AregG22793	AregG22845	AregG22893	AregG22897	AregG22994	AregG23030	AregG23046	AregG23082	AregG23118	AregG23181	AregG23211	AregG23264	AregG23369	AregG23401	AregG23422	AregG23466	AregG23473	AregG23622	AregG23625	AregG23723	AregG23757	AregG23785	AregG23837	AregG23912	AregG23917	AregG23945	AregG23958	AregG24029	AregG24147	AregG24148	AregG24203	AregG24232	AregG24286	AregG24291	AregG24374	AregG24376	AregG24403	AregG24417	AregG24442	AregG24452	AregG24496	AregG24549
GO:0002040	sprouting_angiogenesis	AregG08844	AregG09385	AregG00259	AregG00299	AregG20964	AregG18866	AregG12024	AregG12112	AregG12172	AregG12179	AregG20616	AregG05789	AregG17528	AregG17530	AregG03029	AregG09693	AregG09733	AregG10123	AregG10489	AregG14601	AregG14904	AregG17350	AregG04183	AregG06737	AregG17174	AregG17175	AregG03951	AregG19381	AregG19384	AregG19608	AregG19730	AregG07647	AregG07969	AregG18428	AregG16622	AregG17079	AregG20518	AregG06582	AregG16294	AregG00715	AregG00859	AregG00919	AregG17701	AregG03619	AregG03801	AregG01852	AregG15481	AregG15838	AregG16144	AregG11131	AregG00021	AregG06237	AregG10689	AregG01661	AregG03106	AregG13019	AregG13077	AregG13134	AregG04549	AregG04565	AregG15123	AregG21086	AregG22163	AregG22647	AregG23082	AregG23422	AregG23785	AregG24147
GO:0002042	cell_migration_involved_in_sprouting_angiogenesis	AregG08844	AregG09385	AregG00299	AregG20964	AregG12179	AregG20616	AregG17528	AregG17530	AregG03029	AregG09733	AregG14601	AregG14904	AregG06737	AregG06582	AregG03801	AregG01852	AregG16144	AregG11131	AregG13019	AregG04565
GO:0006928	movement_of_cell_or_subcellular_component	AregG08844	AregG08852	AregG08882	AregG08885	AregG08888	AregG08895	AregG08899	AregG08909	AregG08936	AregG08944	AregG08951	AregG08954	AregG08959	AregG08964	AregG08965	AregG08997	AregG09001	AregG09012	AregG09016	AregG09023	AregG09032	AregG09053	AregG09064	AregG09066	AregG09104	AregG09116	AregG09119	AregG09120	AregG09138	AregG09173	AregG09182	AregG09195	AregG09197	AregG09204	AregG09217	AregG09218	AregG09221	AregG09222	AregG09225	AregG09233	AregG09238	AregG09256	AregG09282	AregG09288	AregG09291	AregG09295	AregG09312	AregG09320	AregG09321	AregG09322	AregG09323	AregG09334	AregG09345	AregG09359	AregG09361	AregG09362	AregG09376	AregG09383	AregG09385	AregG09386	AregG09387	AregG09391	AregG09397	AregG09413	AregG09416	AregG09422	AregG09425	AregG09432	AregG09433	AregG09440	AregG09447	AregG09460	AregG09461	AregG09473	AregG09475	AregG09485	AregG09486	AregG09494	AregG09522	AregG09532	AregG09537	AregG09546	AregG09547	AregG09553	AregG09584	AregG09585	AregG09590	AregG00128	AregG00150	AregG00151	AregG00158	AregG00165	AregG00167	AregG00174	AregG00182	AregG00198	AregG00215	AregG00241	AregG00259	AregG00289	AregG00299	AregG00300	AregG00306	AregG00308	AregG00316	AregG00322	AregG00324	AregG00325	AregG00344	AregG00365	AregG00399	AregG00404	AregG00411	AregG00468	AregG00485	AregG00486	AregG02864	AregG02879	AregG02885	AregG02898	AregG02899	AregG02923	AregG02929	AregG10438	AregG10440	AregG10446	AregG10447	AregG03203	AregG03204	AregG03205	AregG03209	AregG03216	AregG06366	AregG20964	AregG20965	AregG16307	AregG16308	AregG02712	AregG02733	AregG02795	AregG18895	AregG18934	AregG18939	AregG18940	AregG18810	AregG18847	AregG18853	AregG18866	AregG18878	AregG11939	AregG11950	AregG11958	AregG11967	AregG11988	AregG12007	AregG12013	AregG12014	AregG12022	AregG12024	AregG12028	AregG12032	AregG12035	AregG12046	AregG12052	AregG12057	AregG12058	AregG12067	AregG12078	AregG12079	AregG12099	AregG12105	AregG12108	AregG12129	AregG12141	AregG12143	AregG12147	AregG12156	AregG12158	AregG12160	AregG12172	AregG12179	AregG12194	AregG12204	AregG12230	AregG12256	AregG12268	AregG12269	AregG12353	AregG12357	AregG12371	AregG15223	AregG15226	AregG15238	AregG20907	AregG20932	AregG01425	AregG01443	AregG01508	AregG01517	AregG01535	AregG20252	AregG20253	AregG17882	AregG17629	AregG17632	AregG02662	AregG02666	AregG02672	AregG13410	AregG13419	AregG13420	AregG17324	AregG20610	AregG20615	AregG20616	AregG20618	AregG20622	AregG20628	AregG20657	AregG20675	AregG20680	AregG20682	AregG11640	AregG11641	AregG20107	AregG20116	AregG20127	AregG20134	AregG05290	AregG05296	AregG05303	AregG05305	AregG05320	AregG05326	AregG05341	AregG05346	AregG05370	AregG05374	AregG05382	AregG05383	AregG05406	AregG05420	AregG05429	AregG05440	AregG05442	AregG05463	AregG05471	AregG05474	AregG05479	AregG05482	AregG05487	AregG05499	AregG05500	AregG05503	AregG05531	AregG05538	AregG05550	AregG05574	AregG05576	AregG05599	AregG05602	AregG05603	AregG05605	AregG05608	AregG05609	AregG05610	AregG05615	AregG05636	AregG05641	AregG05642	AregG05649	AregG05650	AregG05680	AregG05709	AregG05715	AregG05723	AregG05742	AregG05749	AregG05757	AregG05761	AregG05768	AregG05769	AregG05786	AregG05795	AregG05796	AregG05809	AregG05812	AregG05814	AregG05835	AregG05846	AregG05876	AregG05892	AregG05897	AregG05905	AregG05921	AregG05922	AregG05927	AregG05931	AregG05943	AregG05951	AregG05953	AregG05955	AregG05958	AregG05963	AregG05967	AregG05983	AregG05989	AregG05990	AregG17474	AregG17481	AregG17485	AregG17522	AregG17526	AregG17527	AregG17528	AregG17530	AregG17533	AregG17536	AregG17544	AregG17546	AregG18607	AregG18614	AregG02941	AregG02950	AregG02951	AregG02955	AregG02958	AregG02961	AregG02964	AregG02977	AregG02983	AregG02989	AregG02990	AregG02992	AregG03027	AregG03029	AregG09607	AregG09636	AregG09672	AregG09674	AregG09685	AregG09696	AregG09713	AregG09718	AregG09721	AregG09725	AregG09733	AregG09736	AregG09754	AregG09756	AregG09784	AregG09802	AregG09807	AregG09810	AregG09818	AregG09831	AregG09856	AregG09881	AregG09895	AregG09906	AregG09910	AregG09914	AregG09927	AregG09931	AregG09932	AregG09938	AregG09939	AregG09956	AregG09982	AregG09984	AregG09989	AregG10022	AregG10042	AregG10046	AregG10059	AregG10073	AregG10078	AregG10080	AregG10083	AregG10095	AregG10110	AregG10123	AregG10128	AregG10136	AregG10145	AregG10146	AregG10147	AregG10153	AregG10156	AregG10163	AregG10185	AregG10186	AregG10196	AregG10231	AregG10236	AregG10244	AregG10245	AregG10251	AregG10259	AregG10265	AregG10266	AregG10268	AregG10287	AregG10489	AregG20856	AregG20857	AregG20858	AregG20859	AregG20863	AregG20867	AregG15005	AregG15007	AregG15015	AregG15047	AregG15048	AregG15059	AregG15061	AregG04652	AregG04656	AregG04659	AregG04661	AregG04667	AregG04697	AregG04701	AregG04705	AregG04718	AregG04726	AregG04729	AregG14463	AregG14466	AregG14474	AregG14513	AregG14514	AregG14520	AregG14527	AregG14552	AregG14558	AregG14568	AregG14579	AregG14581	AregG14591	AregG14593	AregG14601	AregG14602	AregG14625	AregG14654	AregG14664	AregG14679	AregG14691	AregG14694	AregG14695	AregG14703	AregG14710	AregG14712	AregG14723	AregG14727	AregG14740	AregG14741	AregG14742	AregG14743	AregG14744	AregG14745	AregG14757	AregG14764	AregG14770	AregG14773	AregG14775	AregG14776	AregG14778	AregG14787	AregG14789	AregG14796	AregG14802	AregG14803	AregG14807	AregG14808	AregG14816	AregG14818	AregG14837	AregG14840	AregG14844	AregG14853	AregG14858	AregG14860	AregG14887	AregG14892	AregG14894	AregG14904	AregG14916	AregG01127	AregG01128	AregG01137	AregG01141	AregG05248	AregG05249	AregG05250	AregG05251	AregG05275	AregG02474	AregG02479	AregG17355	AregG17373	AregG17398	AregG17402	AregG17403	AregG17418	AregG17444	AregG11937	AregG18639	AregG18646	AregG13342	AregG13344	AregG13356	AregG04144	AregG04161	AregG04164	AregG04208	AregG04217	AregG04236	AregG04259	AregG04270	AregG04272	AregG04273	AregG04281	AregG20152	AregG12877	AregG05153	AregG05154	AregG05179	AregG06684	AregG06691	AregG06694	AregG06696	AregG06705	AregG06721	AregG06729	AregG06737	AregG06738	AregG06739	AregG06758	AregG06763	AregG06764	AregG06777	AregG06780	AregG06782	AregG06785	AregG06790	AregG06802	AregG06819	AregG06820	AregG06827	AregG06828	AregG06832	AregG06835	AregG06837	AregG06846	AregG06867	AregG06889	AregG06898	AregG06900	AregG06901	AregG06917	AregG06934	AregG06979	AregG07002	AregG07050	AregG07055	AregG07057	AregG07059	AregG07060	AregG07061	AregG07064	AregG07082	AregG07086	AregG07095	AregG07124	AregG07130	AregG07135	AregG07137	AregG07138	AregG07149	AregG07188	AregG07190	AregG07194	AregG07197	AregG07228	AregG07230	AregG07235	AregG07256	AregG07273	AregG07279	AregG07281	AregG07283	AregG07287	AregG07290	AregG07297	AregG07313	AregG07318	AregG07323	AregG07343	AregG07347	AregG07352	AregG07353	AregG07354	AregG07357	AregG07358	AregG07369	AregG07374	AregG07400	AregG07404	AregG07407	AregG07417	AregG07426	AregG07433	AregG07435	AregG07442	AregG15074	AregG15087	AregG02330	AregG02331	AregG02332	AregG02361	AregG02367	AregG02372	AregG02373	AregG02374	AregG02375	AregG02376	AregG02380	AregG02383	AregG02384	AregG02388	AregG02397	AregG02411	AregG02423	AregG02436	AregG02446	AregG02449	AregG11632	AregG01710	AregG11758	AregG11784	AregG11792	AregG11796	AregG11798	AregG11803	AregG11805	AregG11836	AregG04598	AregG04600	AregG04610	AregG04616	AregG04618	AregG04620	AregG04628	AregG04632	AregG18092	AregG18102	AregG17133	AregG17143	AregG17152	AregG17161	AregG17165	AregG17174	AregG17175	AregG17194	AregG17197	AregG17205	AregG17215	AregG17224	AregG03842	AregG03856	AregG03859	AregG03889	AregG03901	AregG03903	AregG03928	AregG03933	AregG03944	AregG03952	AregG03960	AregG03962	AregG03967	AregG03983	AregG04003	AregG04013	AregG04033	AregG04035	AregG04038	AregG04050	AregG04054	AregG04082	AregG04087	AregG04100	AregG04113	AregG10831	AregG18781	AregG18782	AregG18786	AregG19198	AregG19199	AregG19201	AregG19202	AregG19204	AregG19219	AregG19231	AregG19232	AregG19240	AregG19246	AregG19249	AregG19261	AregG19264	AregG19270	AregG19278	AregG19282	AregG19285	AregG19286	AregG19287	AregG19298	AregG19299	AregG19300	AregG19314	AregG19317	AregG19343	AregG19344	AregG19347	AregG19349	AregG19351	AregG19352	AregG19357	AregG19375	AregG19378	AregG19384	AregG19386	AregG19393	AregG19394	AregG19402	AregG19408	AregG19419	AregG19428	AregG19443	AregG19456	AregG19466	AregG19471	AregG19473	AregG19479	AregG19483	AregG19484	AregG19486	AregG19488	AregG19490	AregG19491	AregG19495	AregG19510	AregG19511	AregG19515	AregG19538	AregG19544	AregG19552	AregG19564	AregG19577	AregG19585	AregG19591	AregG19592	AregG19600	AregG19608	AregG19617	AregG19637	AregG19642	AregG19643	AregG19645	AregG19647	AregG19653	AregG19660	AregG19662	AregG19668	AregG19671	AregG19672	AregG19678	AregG19694	AregG19719	AregG19730	AregG19738	AregG19749	AregG19765	AregG19766	AregG19778	AregG19781	AregG19784	AregG19791	AregG19792	AregG19797	AregG19804	AregG19822	AregG19827	AregG19841	AregG19853	AregG19865	AregG19874	AregG19875	AregG19892	AregG19893	AregG13838	AregG13839	AregG13845	AregG13850	AregG13853	AregG13871	AregG13872	AregG13897	AregG13955	AregG13970	AregG13971	AregG13985	AregG13997	AregG14000	AregG14002	AregG14008	AregG14020	AregG14037	AregG14041	AregG14044	AregG14046	AregG14049	AregG14050	AregG14053	AregG14083	AregG14087	AregG14088	AregG14121	AregG14163	AregG14181	AregG14217	AregG14231	AregG14250	AregG14292	AregG14294	AregG14336	AregG14346	AregG14361	AregG14375	AregG14377	AregG14378	AregG14386	AregG14388	AregG03186	AregG18325	AregG18328	AregG18343	AregG02654	AregG07515	AregG07522	AregG07539	AregG07540	AregG07556	AregG07606	AregG07615	AregG07631	AregG07642	AregG07645	AregG07653	AregG07657	AregG07662	AregG07670	AregG07682	AregG07694	AregG07698	AregG07717	AregG07746	AregG07760	AregG07768	AregG07773	AregG07785	AregG07801	AregG07818	AregG07823	AregG07824	AregG07840	AregG07856	AregG07883	AregG07891	AregG07903	AregG07914	AregG07920	AregG07946	AregG07956	AregG07969	AregG07973	AregG08023	AregG08046	AregG08051	AregG08061	AregG08070	AregG08085	AregG08086	AregG08087	AregG08088	AregG08089	AregG08090	AregG08091	AregG08092	AregG08095	AregG08097	AregG08102	AregG08106	AregG08111	AregG08112	AregG08123	AregG08136	AregG08146	AregG08153	AregG08163	AregG08178	AregG08180	AregG08219	AregG08225	AregG08240	AregG08246	AregG08253	AregG08286	AregG08290	AregG08309	AregG08322	AregG08340	AregG08342	AregG08349	AregG08366	AregG08374	AregG08384	AregG08398	AregG08402	AregG08407	AregG10466	AregG10471	AregG10472	AregG10473	AregG10484	AregG06530	AregG18423	AregG18426	AregG18428	AregG18438	AregG18450	AregG18468	AregG18473	AregG18475	AregG18482	AregG15157	AregG15160	AregG15178	AregG18711	AregG18712	AregG18717	AregG18720	AregG18725	AregG18254	AregG18259	AregG18263	AregG18270	AregG18064	AregG18074	AregG10493	AregG12591	AregG12606	AregG12637	AregG12638	AregG12639	AregG12661	AregG12666	AregG12676	AregG12680	AregG12697	AregG12703	AregG12717	AregG12723	AregG12724	AregG12725	AregG12735	AregG12741	AregG12743	AregG12747	AregG12774	AregG12788	AregG12792	AregG12803	AregG12804	AregG16594	AregG16595	AregG16598	AregG16599	AregG16602	AregG16622	AregG16624	AregG16625	AregG16633	AregG16635	AregG16637	AregG16645	AregG16648	AregG16654	AregG16675	AregG16678	AregG16708	AregG16709	AregG16716	AregG16718	AregG16727	AregG16739	AregG16747	AregG16748	AregG16751	AregG16752	AregG16774	AregG16779	AregG16787	AregG16798	AregG16807	AregG16825	AregG16851	AregG16861	AregG16870	AregG16877	AregG16883	AregG16898	AregG16900	AregG16904	AregG16907	AregG16922	AregG16966	AregG16971	AregG16992	AregG16993	AregG16995	AregG17046	AregG17074	AregG17079	AregG20585	AregG02843	AregG02845	AregG02851	AregG20421	AregG20428	AregG20440	AregG20453	AregG20460	AregG20465	AregG20472	AregG20477	AregG20480	AregG20485	AregG20488	AregG20489	AregG20503	AregG20509	AregG20518	AregG20540	AregG20543	AregG20549	AregG20560	AregG12871	AregG12812	AregG12850	AregG12851	AregG04807	AregG04824	AregG04837	AregG04840	AregG04852	AregG04855	AregG04857	AregG04864	AregG04913	AregG04915	AregG04925	AregG04930	AregG04946	AregG04950	AregG05003	AregG05007	AregG05013	AregG05014	AregG05019	AregG05029	AregG05034	AregG05057	AregG05060	AregG12880	AregG12887	AregG12890	AregG12893	AregG12894	AregG12901	AregG12906	AregG12910	AregG12916	AregG12924	AregG12925	AregG12941	AregG19189	AregG17570	AregG17583	AregG17601	AregG17602	AregG17610	AregG17611	AregG04638	AregG04646	AregG20981	AregG20982	AregG20985	AregG17921	AregG17926	AregG17936	AregG17957	AregG17959	AregG17970	AregG17987	AregG17988	AregG18028	AregG18031	AregG18034	AregG18054	AregG01056	AregG01063	AregG01698	AregG10768	AregG10785	AregG10788	AregG10813	AregG10819	AregG10828	AregG06390	AregG06412	AregG06455	AregG06458	AregG06459	AregG06468	AregG06469	AregG06470	AregG06471	AregG06472	AregG06473	AregG06474	AregG06475	AregG06476	AregG06491	AregG06494	AregG06500	AregG20822	AregG06654	AregG06655	AregG06656	AregG18304	AregG18308	AregG01111	AregG01112	AregG01115	AregG01118	AregG19068	AregG19078	AregG19098	AregG19103	AregG19132	AregG19135	AregG06568	AregG06569	AregG06582	AregG06583	AregG06591	AregG06595	AregG06597	AregG06603	AregG06606	AregG06625	AregG06628	AregG06311	AregG06340	AregG06341	AregG06343	AregG06346	AregG06353	AregG06360	AregG13474	AregG13515	AregG13545	AregG13552	AregG13558	AregG13567	AregG13593	AregG13594	AregG13600	AregG13606	AregG13613	AregG13630	AregG13639	AregG13642	AregG13653	AregG13654	AregG13656	AregG13660	AregG13666	AregG13670	AregG20261	AregG20262	AregG20263	AregG20265	AregG20268	AregG20272	AregG20280	AregG20283	AregG20285	AregG20315	AregG16298	AregG01550	AregG01558	AregG06299	AregG06304	AregG08425	AregG08436	AregG08465	AregG08470	AregG08471	AregG08487	AregG08494	AregG08509	AregG08523	AregG08541	AregG08548	AregG08560	AregG08575	AregG08592	AregG08601	AregG08629	AregG08634	AregG08636	AregG08662	AregG08664	AregG08670	AregG08671	AregG08673	AregG08682	AregG08689	AregG08702	AregG08705	AregG08706	AregG08712	AregG08731	AregG08739	AregG08753	AregG08762	AregG08779	AregG08789	AregG08794	AregG08796	AregG08802	AregG08818	AregG08819	AregG00617	AregG00620	AregG00640	AregG00645	AregG00655	AregG00659	AregG00684	AregG00687	AregG00689	AregG00695	AregG00696	AregG00697	AregG00717	AregG00721	AregG00735	AregG00744	AregG00761	AregG00772	AregG00775	AregG00795	AregG00796	AregG00797	AregG00801	AregG00809	AregG00839	AregG00847	AregG00849	AregG00859	AregG00862	AregG00866	AregG00880	AregG00886	AregG00889	AregG00893	AregG00902	AregG00904	AregG00909	AregG00919	AregG00929	AregG00933	AregG00936	AregG00953	AregG00954	AregG00964	AregG00972	AregG00978	AregG00989	AregG00995	AregG18511	AregG18519	AregG18521	AregG18532	AregG18577	AregG18584	AregG04331	AregG04349	AregG04353	AregG04359	AregG04383	AregG04387	AregG00098	AregG05201	AregG05203	AregG05207	AregG05215	AregG05220	AregG02815	AregG13778	AregG13779	AregG13809	AregG13815	AregG19139	AregG11726	AregG11728	AregG04750	AregG04759	AregG04764	AregG04776	AregG04778	AregG17647	AregG17650	AregG17657	AregG17664	AregG17678	AregG17737	AregG17742	AregG17754	AregG17783	AregG17812	AregG17814	AregG17824	AregG17846	AregG17853	AregG12544	AregG12547	AregG12565	AregG10839	AregG10842	AregG03224	AregG03234	AregG03236	AregG03257	AregG03259	AregG03262	AregG03264	AregG03268	AregG03271	AregG03272	AregG03273	AregG03275	AregG03277	AregG03287	AregG03291	AregG03303	AregG03322	AregG03325	AregG03335	AregG03338	AregG03365	AregG03374	AregG03391	AregG03403	AregG03424	AregG03425	AregG03426	AregG03427	AregG03428	AregG03431	AregG03432	AregG03435	AregG03450	AregG03468	AregG03497	AregG03498	AregG03499	AregG03512	AregG03516	AregG03533	AregG03538	AregG03547	AregG03549	AregG03552	AregG03553	AregG03559	AregG03561	AregG03570	AregG03584	AregG03585	AregG03587	AregG03588	AregG03589	AregG03592	AregG03594	AregG03606	AregG03626	AregG03627	AregG03628	AregG03635	AregG03668	AregG03669	AregG03674	AregG03678	AregG03679	AregG03699	AregG03704	AregG03727	AregG03728	AregG03746	AregG03761	AregG03763	AregG03773	AregG03776	AregG03787	AregG03792	AregG03801	AregG03805	AregG03808	AregG03823	AregG03832	AregG01726	AregG01739	AregG01747	AregG01763	AregG01767	AregG01792	AregG01799	AregG01806	AregG01829	AregG01852	AregG01857	AregG01860	AregG01894	AregG01901	AregG01903	AregG01906	AregG01907	AregG01908	AregG01945	AregG01951	AregG01968	AregG01969	AregG01970	AregG01975	AregG01985	AregG01986	AregG01987	AregG02004	AregG02013	AregG02031	AregG02046	AregG02056	AregG02058	AregG02068	AregG02071	AregG02092	AregG02093	AregG02117	AregG02119	AregG02120	AregG02125	AregG02126	AregG02132	AregG02143	AregG02148	AregG02151	AregG02152	AregG02167	AregG02187	AregG02193	AregG02194	AregG02207	AregG02208	AregG02217	AregG02248	AregG02254	AregG02265	AregG02272	AregG02273	AregG02274	AregG02283	AregG02292	AregG15265	AregG15266	AregG15279	AregG15288	AregG15290	AregG15292	AregG15297	AregG15305	AregG15306	AregG15308	AregG15309	AregG15321	AregG15342	AregG15350	AregG15354	AregG15356	AregG15357	AregG15362	AregG15368	AregG15374	AregG15390	AregG15401	AregG15404	AregG15418	AregG15419	AregG15421	AregG15440	AregG15442	AregG15469	AregG15476	AregG15477	AregG15481	AregG15492	AregG15494	AregG15499	AregG15530	AregG15533	AregG15581	AregG15594	AregG15601	AregG15606	AregG15618	AregG15637	AregG15641	AregG15661	AregG15664	AregG15673	AregG15687	AregG15699	AregG15701	AregG15710	AregG15735	AregG15736	AregG15737	AregG15749	AregG15753	AregG15758	AregG15787	AregG15796	AregG15802	AregG15812	AregG15817	AregG15821	AregG15832	AregG15838	AregG15844	AregG15846	AregG15856	AregG15873	AregG15891	AregG15911	AregG15912	AregG15917	AregG15921	AregG15924	AregG15956	AregG15958	AregG15965	AregG15981	AregG15982	AregG16014	AregG16023	AregG16040	AregG16042	AregG16045	AregG16050	AregG16055	AregG16059	AregG16065	AregG16078	AregG16091	AregG16144	AregG16155	AregG16163	AregG16168	AregG16187	AregG16198	AregG16206	AregG16227	AregG19902	AregG19923	AregG19926	AregG19940	AregG19941	AregG19955	AregG19957	AregG19972	AregG19974	AregG19975	AregG19983	AregG19984	AregG04295	AregG04303	AregG11656	AregG11696	AregG11713	AregG07479	AregG07505	AregG19174	AregG17918	AregG19994	AregG20005	AregG20021	AregG20040	AregG20041	AregG10862	AregG10868	AregG10943	AregG10946	AregG10963	AregG10964	AregG10965	AregG10967	AregG10979	AregG10997	AregG11009	AregG11044	AregG11057	AregG11062	AregG11075	AregG11077	AregG11080	AregG11089	AregG11092	AregG11129	AregG11130	AregG11131	AregG11132	AregG11137	AregG11145	AregG11148	AregG11157	AregG11161	AregG11188	AregG11190	AregG11195	AregG11197	AregG11203	AregG11205	AregG11207	AregG11210	AregG11213	AregG11215	AregG11216	AregG11242	AregG11245	AregG11256	AregG11269	AregG11273	AregG11340	AregG11378	AregG11379	AregG11382	AregG11387	AregG11391	AregG11395	AregG11401	AregG11410	AregG11419	AregG11423	AregG11438	AregG11457	AregG11475	AregG11478	AregG11483	AregG11495	AregG11500	AregG11503	AregG11506	AregG11513	AregG11515	AregG11523	AregG11539	AregG11541	AregG11564	AregG11570	AregG11578	AregG11581	AregG11584	AregG11606	AregG11625	AregG19150	AregG16336	AregG16337	AregG16343	AregG16352	AregG16355	AregG16359	AregG16366	AregG16367	AregG16378	AregG16389	AregG16398	AregG16427	AregG16430	AregG16485	AregG16505	AregG16521	AregG16523	AregG16524	AregG16539	AregG16546	AregG16550	AregG16564	AregG10314	AregG10319	AregG10321	AregG10333	AregG10336	AregG18120	AregG18126	AregG18133	AregG18142	AregG18791	AregG13698	AregG13700	AregG13708	AregG13714	AregG13745	AregG11909	AregG11910	AregG11914	AregG11915	AregG11917	AregG11920	AregG18150	AregG18180	AregG18187	AregG18188	AregG18190	AregG18219	AregG18224	AregG18239	AregG18240	AregG18241	AregG18242	AregG18243	AregG18246	AregG18247	AregG12407	AregG12415	AregG12423	AregG12441	AregG12444	AregG12455	AregG12460	AregG12463	AregG12470	AregG12475	AregG12495	AregG12506	AregG12516	AregG12525	AregG12526	AregG12527	AregG12529	AregG12530	AregG01047	AregG00021	AregG00028	AregG00036	AregG00043	AregG00058	AregG00064	AregG17327	AregG06064	AregG06075	AregG06076	AregG06094	AregG06096	AregG06097	AregG06099	AregG06102	AregG06111	AregG06120	AregG06121	AregG06131	AregG06136	AregG06149	AregG06172	AregG06179	AregG06199	AregG06203	AregG06204	AregG06211	AregG06221	AregG06238	AregG06262	AregG06263	AregG10510	AregG10512	AregG10517	AregG10563	AregG10565	AregG10569	AregG10585	AregG10593	AregG10594	AregG10605	AregG10639	AregG10642	AregG10689	AregG10698	AregG10699	AregG10701	AregG10707	AregG10713	AregG10716	AregG10719	AregG10721	AregG10734	AregG10748	AregG10751	AregG10761	AregG06270	AregG06286	AregG01643	AregG01662	AregG01663	AregG01666	AregG01679	AregG01687	AregG01692	AregG14930	AregG14934	AregG14943	AregG14950	AregG14953	AregG14959	AregG14967	AregG14974	AregG14976	AregG01583	AregG01586	AregG01594	AregG01176	AregG01184	AregG01194	AregG01200	AregG01202	AregG01215	AregG01231	AregG01248	AregG01260	AregG01268	AregG01347	AregG01348	AregG01349	AregG01356	AregG01376	AregG01384	AregG14431	AregG14438	AregG13388	AregG13389	AregG13402	AregG13403	AregG18880	AregG20060	AregG20063	AregG17907	AregG05125	AregG03080	AregG03085	AregG03093	AregG03106	AregG03113	AregG03124	AregG03132	AregG03137	AregG03150	AregG03162	AregG03170	AregG03178	AregG03179	AregG03182	AregG05235	AregG12978	AregG12981	AregG12982	AregG13006	AregG13009	AregG13013	AregG13019	AregG13025	AregG13026	AregG13027	AregG13044	AregG13049	AregG13056	AregG13059	AregG13070	AregG13072	AregG13076	AregG13128	AregG13134	AregG13147	AregG13155	AregG13172	AregG13184	AregG13197	AregG13203	AregG13214	AregG13221	AregG13225	AregG13250	AregG13257	AregG13260	AregG13269	AregG13271	AregG13285	AregG13304	AregG13315	AregG13328	AregG13763	AregG18365	AregG18366	AregG20730	AregG20349	AregG20360	AregG20361	AregG20380	AregG02503	AregG02517	AregG02528	AregG02540	AregG02569	AregG02574	AregG02580	AregG02587	AregG02600	AregG02617	AregG02626	AregG02640	AregG00502	AregG00503	AregG00551	AregG00552	AregG00561	AregG00565	AregG00612	AregG01075	AregG01076	AregG01079	AregG01080	AregG01087	AregG01106	AregG01108	AregG06004	AregG06042	AregG20786	AregG20807	AregG20775	AregG20782	AregG20066	AregG20072	AregG20087	AregG02692	AregG02701	AregG02709	AregG04399	AregG04427	AregG04434	AregG04464	AregG04465	AregG04470	AregG04487	AregG04502	AregG04503	AregG04509	AregG04513	AregG04522	AregG04523	AregG04535	AregG04563	AregG04565	AregG04571	AregG15112	AregG15123	AregG15130	AregG15137	AregG10340	AregG10343	AregG10348	AregG10379	AregG10401	AregG10402	AregG10414	AregG10419	AregG10430	AregG18989	AregG18991	AregG19001	AregG19006	AregG21063	AregG21082	AregG21085	AregG21086	AregG21092	AregG21137	AregG21143	AregG21199	AregG21213	AregG21236	AregG21513	AregG21518	AregG21521	AregG21530	AregG21647	AregG21256	AregG21260	AregG21267	AregG21278	AregG21290	AregG21295	AregG21303	AregG21315	AregG21324	AregG21325	AregG21326	AregG21345	AregG21347	AregG21349	AregG21350	AregG21365	AregG21386	AregG21387	AregG21400	AregG21402	AregG21405	AregG21409	AregG21445	AregG21448	AregG21483	AregG21498	AregG21666	AregG21678	AregG21681	AregG21684	AregG21694	AregG21726	AregG21727	AregG21756	AregG21766	AregG21781	AregG21783	AregG21787	AregG21788	AregG21807	AregG21817	AregG21838	AregG21854	AregG21867	AregG21883	AregG21884	AregG21885	AregG21888	AregG21925	AregG21932	AregG21957	AregG21978	AregG21995	AregG22023	AregG22048	AregG22051	AregG22058	AregG22064	AregG22071	AregG22096	AregG22108	AregG22115	AregG22124	AregG22144	AregG22145	AregG22163	AregG22164	AregG22165	AregG22173	AregG22190	AregG22191	AregG22219	AregG22225	AregG22239	AregG22245	AregG22249	AregG22256	AregG22263	AregG22265	AregG22266	AregG22268	AregG22274	AregG22278	AregG22286	AregG22294	AregG22295	AregG22303	AregG22347	AregG22353	AregG22376	AregG22393	AregG22397	AregG22414	AregG22428	AregG22435	AregG22444	AregG22449	AregG22454	AregG22460	AregG22467	AregG22474	AregG22498	AregG22501	AregG22509	AregG22543	AregG22569	AregG22572	AregG22573	AregG22582	AregG22584	AregG22587	AregG22613	AregG22617	AregG22636	AregG22637	AregG22647	AregG22670	AregG22696	AregG22697	AregG22700	AregG22701	AregG22702	AregG22715	AregG22743	AregG22762	AregG22773	AregG22779	AregG22780	AregG22782	AregG22786	AregG22792	AregG22796	AregG22803	AregG22814	AregG22822	AregG22823	AregG22828	AregG22830	AregG22840	AregG22845	AregG22865	AregG22882	AregG22886	AregG22889	AregG22893	AregG22897	AregG22907	AregG22913	AregG22918	AregG22926	AregG22948	AregG22953	AregG22976	AregG22979	AregG22984	AregG22987	AregG22994	AregG23002	AregG23027	AregG23029	AregG23034	AregG23038	AregG23044	AregG23054	AregG23066	AregG23081	AregG23082	AregG23095	AregG23101	AregG23116	AregG23118	AregG23125	AregG23132	AregG23138	AregG23142	AregG23143	AregG23181	AregG23185	AregG23188	AregG23195	AregG23202	AregG23203	AregG23217	AregG23222	AregG23237	AregG23240	AregG23245	AregG23256	AregG23257	AregG23258	AregG23264	AregG23269	AregG23297	AregG23307	AregG23308	AregG23319	AregG23333	AregG23336	AregG23345	AregG23353	AregG23386	AregG23389	AregG23391	AregG23415	AregG23422	AregG23444	AregG23452	AregG23455	AregG23459	AregG23462	AregG23473	AregG23477	AregG23482	AregG23485	AregG23511	AregG23528	AregG23535	AregG23538	AregG23543	AregG23561	AregG23569	AregG23575	AregG23582	AregG23586	AregG23593	AregG23599	AregG23600	AregG23601	AregG23605	AregG23621	AregG23622	AregG23625	AregG23627	AregG23628	AregG23634	AregG23652	AregG23658	AregG23670	AregG23674	AregG23675	AregG23691	AregG23703	AregG23704	AregG23723	AregG23724	AregG23733	AregG23734	AregG23736	AregG23750	AregG23752	AregG23762	AregG23764	AregG23775	AregG23785	AregG23798	AregG23799	AregG23826	AregG23837	AregG23841	AregG23852	AregG23874	AregG23877	AregG23958	AregG23959	AregG23960	AregG23993	AregG24014	AregG24029	AregG24041	AregG24045	AregG24091	AregG24096	AregG24103	AregG24119	AregG24140	AregG24141	AregG24142	AregG24143	AregG24144	AregG24148	AregG24149	AregG24203	AregG24232	AregG24238	AregG24286	AregG24291	AregG24293	AregG24304	AregG24305	AregG24333	AregG24342	AregG24374	AregG24376	AregG24379	AregG24384	AregG24388	AregG24417	AregG24419	AregG24426	AregG24442	AregG24455	AregG24501	AregG24529	AregG24532	AregG24550	AregG24551	AregG24554	AregG24555	AregG24567	AregG24575	AregG24578
GO:0007275	multicellular_organism_development	AregG08844	AregG08845	AregG08847	AregG08848	AregG08850	AregG08852	AregG08862	AregG08867	AregG08869	AregG08876	AregG08882	AregG08883	AregG08885	AregG08888	AregG08891	AregG08893	AregG08895	AregG08899	AregG08900	AregG08903	AregG08904	AregG08909	AregG08911	AregG08913	AregG08914	AregG08917	AregG08919	AregG08920	AregG08921	AregG08925	AregG08926	AregG08930	AregG08931	AregG08935	AregG08936	AregG08938	AregG08944	AregG08949	AregG08950	AregG08954	AregG08958	AregG08959	AregG08961	AregG08962	AregG08964	AregG08965	AregG08970	AregG08973	AregG08974	AregG08978	AregG08981	AregG08983	AregG08984	AregG08993	AregG08995	AregG08997	AregG09000	AregG09001	AregG09002	AregG09004	AregG09006	AregG09012	AregG09016	AregG09021	AregG09022	AregG09023	AregG09024	AregG09025	AregG09026	AregG09032	AregG09033	AregG09042	AregG09043	AregG09045	AregG09053	AregG09054	AregG09065	AregG09066	AregG09067	AregG09068	AregG09069	AregG09072	AregG09074	AregG09075	AregG09076	AregG09077	AregG09078	AregG09080	AregG09083	AregG09086	AregG09089	AregG09090	AregG09094	AregG09095	AregG09097	AregG09099	AregG09103	AregG09104	AregG09108	AregG09109	AregG09112	AregG09113	AregG09117	AregG09118	AregG09119	AregG09120	AregG09123	AregG09127	AregG09130	AregG09135	AregG09138	AregG09142	AregG09143	AregG09151	AregG09154	AregG09156	AregG09166	AregG09167	AregG09169	AregG09173	AregG09174	AregG09177	AregG09182	AregG09184	AregG09188	AregG09190	AregG09194	AregG09195	AregG09197	AregG09204	AregG09213	AregG09216	AregG09217	AregG09220	AregG09221	AregG09222	AregG09223	AregG09224	AregG09225	AregG09232	AregG09233	AregG09234	AregG09236	AregG09241	AregG09244	AregG09250	AregG09256	AregG09259	AregG09260	AregG09261	AregG09264	AregG09265	AregG09266	AregG09268	AregG09269	AregG09275	AregG09282	AregG09283	AregG09288	AregG09289	AregG09290	AregG09291	AregG09295	AregG09296	AregG09304	AregG09307	AregG09309	AregG09312	AregG09314	AregG09320	AregG09321	AregG09322	AregG09323	AregG09330	AregG09333	AregG09334	AregG09336	AregG09337	AregG09338	AregG09340	AregG09342	AregG09343	AregG09345	AregG09349	AregG09358	AregG09359	AregG09362	AregG09367	AregG09368	AregG09369	AregG09372	AregG09376	AregG09383	AregG09385	AregG09386	AregG09387	AregG09391	AregG09397	AregG09399	AregG09401	AregG09403	AregG09404	AregG09409	AregG09410	AregG09412	AregG09413	AregG09416	AregG09417	AregG09420	AregG09422	AregG09425	AregG09429	AregG09431	AregG09433	AregG09434	AregG09436	AregG09438	AregG09440	AregG09444	AregG09445	AregG09447	AregG09452	AregG09457	AregG09463	AregG09473	AregG09475	AregG09476	AregG09477	AregG09479	AregG09485	AregG09486	AregG09488	AregG09494	AregG09496	AregG09509	AregG09512	AregG09518	AregG09522	AregG09526	AregG09531	AregG09532	AregG09534	AregG09535	AregG09537	AregG09538	AregG09542	AregG09546	AregG09547	AregG09552	AregG09553	AregG09561	AregG09562	AregG09569	AregG09572	AregG09574	AregG09576	AregG09578	AregG09580	AregG09584	AregG09588	AregG09589	AregG09590	AregG09591	AregG09592	AregG17114	AregG17115	AregG17120	AregG17128	AregG17130	AregG00115	AregG00118	AregG00119	AregG00120	AregG00124	AregG00126	AregG00127	AregG00130	AregG00146	AregG00150	AregG00151	AregG00158	AregG00163	AregG00165	AregG00167	AregG00169	AregG00174	AregG00175	AregG00184	AregG00190	AregG00193	AregG00196	AregG00198	AregG00199	AregG00204	AregG00205	AregG00206	AregG00207	AregG00209	AregG00213	AregG00215	AregG00217	AregG00219	AregG00229	AregG00234	AregG00240	AregG00241	AregG00244	AregG00245	AregG00250	AregG00251	AregG00259	AregG00263	AregG00264	AregG00268	AregG00269	AregG00270	AregG00271	AregG00276	AregG00281	AregG00282	AregG00284	AregG00286	AregG00287	AregG00289	AregG00292	AregG00293	AregG00294	AregG00299	AregG00300	AregG00304	AregG00305	AregG00306	AregG00308	AregG00313	AregG00316	AregG00317	AregG00322	AregG00323	AregG00324	AregG00325	AregG00330	AregG00331	AregG00344	AregG00365	AregG00369	AregG00374	AregG00383	AregG00394	AregG00395	AregG00396	AregG00398	AregG00405	AregG00408	AregG00411	AregG00412	AregG00413	AregG00422	AregG00423	AregG00426	AregG00427	AregG00428	AregG00429	AregG00442	AregG00447	AregG00452	AregG00453	AregG00454	AregG00456	AregG00457	AregG00458	AregG00459	AregG00465	AregG00468	AregG00478	AregG00479	AregG00484	AregG00485	AregG00486	AregG00489	AregG02864	AregG02866	AregG02867	AregG02869	AregG02871	AregG02873	AregG02876	AregG02877	AregG02878	AregG02879	AregG02898	AregG02899	AregG02901	AregG02902	AregG02903	AregG02905	AregG02910	AregG02915	AregG02918	AregG02922	AregG02929	AregG02930	AregG02933	AregG10438	AregG10441	AregG10447	AregG10450	AregG03194	AregG03195	AregG03203	AregG03204	AregG03205	AregG03207	AregG03208	AregG03216	AregG03217	AregG02863	AregG19158	AregG11843	AregG06367	AregG06368	AregG06369	AregG20958	AregG20959	AregG20960	AregG20964	AregG20965	AregG16307	AregG16308	AregG02712	AregG02716	AregG02717	AregG02719	AregG02735	AregG02752	AregG02755	AregG02758	AregG02764	AregG02767	AregG02769	AregG02773	AregG02774	AregG02779	AregG02791	AregG02795	AregG02797	AregG21025	AregG21030	AregG21033	AregG18895	AregG18898	AregG18900	AregG18903	AregG18911	AregG18912	AregG18913	AregG18914	AregG18918	AregG18921	AregG18924	AregG18927	AregG18928	AregG18931	AregG18934	AregG18935	AregG18938	AregG18939	AregG18940	AregG18810	AregG18811	AregG18819	AregG18847	AregG18853	AregG18855	AregG18866	AregG18877	AregG18878	AregG11950	AregG11953	AregG11954	AregG11958	AregG11961	AregG11965	AregG11968	AregG11971	AregG11981	AregG11984	AregG11985	AregG11986	AregG11988	AregG11989	AregG11993	AregG12005	AregG12009	AregG12011	AregG12013	AregG12014	AregG12016	AregG12018	AregG12020	AregG12021	AregG12022	AregG12023	AregG12024	AregG12028	AregG12030	AregG12031	AregG12035	AregG12036	AregG12037	AregG12045	AregG12046	AregG12048	AregG12049	AregG12051	AregG12052	AregG12053	AregG12056	AregG12057	AregG12058	AregG12064	AregG12065	AregG12068	AregG12069	AregG12077	AregG12078	AregG12079	AregG12080	AregG12088	AregG12092	AregG12093	AregG12099	AregG12103	AregG12104	AregG12108	AregG12112	AregG12124	AregG12125	AregG12129	AregG12141	AregG12142	AregG12145	AregG12147	AregG12148	AregG12152	AregG12155	AregG12156	AregG12160	AregG12161	AregG12165	AregG12166	AregG12168	AregG12172	AregG12178	AregG12179	AregG12180	AregG12182	AregG12191	AregG12194	AregG12196	AregG12199	AregG12200	AregG12202	AregG12204	AregG12210	AregG12216	AregG12217	AregG12221	AregG12222	AregG12230	AregG12231	AregG12232	AregG12234	AregG12235	AregG12239	AregG12240	AregG12242	AregG12246	AregG12253	AregG12254	AregG12255	AregG12256	AregG12259	AregG12262	AregG12263	AregG12265	AregG12268	AregG12269	AregG12272	AregG12273	AregG12275	AregG12277	AregG12281	AregG12282	AregG12300	AregG12308	AregG12309	AregG12310	AregG12311	AregG12316	AregG12321	AregG12324	AregG12325	AregG12326	AregG12328	AregG12345	AregG12351	AregG12353	AregG12357	AregG12362	AregG12370	AregG12371	AregG12373	AregG12379	AregG15206	AregG15211	AregG15223	AregG15226	AregG15238	AregG15240	AregG20899	AregG20900	AregG20901	AregG20907	AregG20910	AregG20911	AregG20915	AregG20916	AregG20917	AregG20918	AregG20919	AregG20922	AregG20928	AregG01404	AregG01407	AregG01409	AregG01411	AregG01425	AregG01435	AregG01439	AregG01443	AregG01480	AregG01484	AregG01485	AregG01486	AregG01487	AregG01488	AregG01491	AregG01493	AregG01499	AregG01501	AregG01518	AregG01525	AregG01538	AregG01542	AregG20252	AregG20253	AregG20328	AregG20334	AregG17625	AregG17626	AregG17629	AregG17632	AregG17638	AregG02662	AregG02669	AregG02671	AregG02672	AregG02673	AregG02674	AregG02678	AregG13410	AregG13415	AregG13417	AregG13419	AregG13420	AregG13421	AregG13429	AregG13430	AregG13433	AregG13434	AregG13438	AregG13442	AregG13444	AregG17310	AregG17312	AregG17315	AregG17319	AregG17320	AregG17321	AregG17322	AregG17324	AregG20604	AregG20610	AregG20612	AregG20615	AregG20616	AregG20618	AregG20620	AregG20621	AregG20622	AregG20624	AregG20628	AregG20630	AregG20638	AregG20646	AregG20657	AregG20662	AregG20673	AregG20674	AregG20675	AregG20680	AregG20682	AregG20690	AregG20691	AregG01604	AregG01605	AregG01609	AregG11640	AregG11647	AregG20104	AregG20106	AregG20107	AregG20109	AregG20111	AregG20122	AregG20123	AregG20124	AregG20127	AregG20129	AregG20133	AregG20134	AregG20138	AregG20139	AregG20143	AregG05283	AregG05290	AregG05291	AregG05292	AregG05294	AregG05303	AregG05305	AregG05306	AregG05320	AregG05324	AregG05326	AregG05328	AregG05331	AregG05333	AregG05334	AregG05343	AregG05345	AregG05346	AregG05352	AregG05353	AregG05362	AregG05363	AregG05370	AregG05374	AregG05376	AregG05378	AregG05379	AregG05381	AregG05382	AregG05383	AregG05404	AregG05406	AregG05415	AregG05416	AregG05419	AregG05420	AregG05427	AregG05429	AregG05432	AregG05435	AregG05440	AregG05442	AregG05456	AregG05457	AregG05459	AregG05463	AregG05470	AregG05471	AregG05474	AregG05478	AregG05479	AregG05481	AregG05482	AregG05487	AregG05488	AregG05490	AregG05499	AregG05503	AregG05504	AregG05507	AregG05515	AregG05518	AregG05520	AregG05523	AregG05524	AregG05526	AregG05527	AregG05528	AregG05529	AregG05531	AregG05536	AregG05538	AregG05540	AregG05543	AregG05549	AregG05550	AregG05551	AregG05570	AregG05572	AregG05574	AregG05578	AregG05582	AregG05588	AregG05592	AregG05594	AregG05597	AregG05598	AregG05599	AregG05602	AregG05603	AregG05605	AregG05608	AregG05609	AregG05610	AregG05611	AregG05612	AregG05614	AregG05615	AregG05619	AregG05622	AregG05623	AregG05634	AregG05636	AregG05637	AregG05639	AregG05641	AregG05642	AregG05648	AregG05649	AregG05650	AregG05656	AregG05658	AregG05660	AregG05662	AregG05663	AregG05665	AregG05669	AregG05671	AregG05674	AregG05678	AregG05680	AregG05682	AregG05688	AregG05694	AregG05704	AregG05705	AregG05708	AregG05709	AregG05713	AregG05717	AregG05718	AregG05719	AregG05720	AregG05721	AregG05723	AregG05729	AregG05730	AregG05732	AregG05733	AregG05738	AregG05746	AregG05748	AregG05749	AregG05750	AregG05752	AregG05753	AregG05754	AregG05757	AregG05761	AregG05763	AregG05767	AregG05768	AregG05769	AregG05773	AregG05777	AregG05778	AregG05780	AregG05781	AregG05782	AregG05783	AregG05786	AregG05787	AregG05789	AregG05792	AregG05793	AregG05794	AregG05795	AregG05796	AregG05807	AregG05810	AregG05811	AregG05812	AregG05814	AregG05817	AregG05818	AregG05829	AregG05833	AregG05834	AregG05835	AregG05836	AregG05838	AregG05840	AregG05843	AregG05845	AregG05846	AregG05848	AregG05849	AregG05864	AregG05874	AregG05876	AregG05878	AregG05881	AregG05883	AregG05892	AregG05894	AregG05897	AregG05899	AregG05901	AregG05904	AregG05906	AregG05908	AregG05909	AregG05912	AregG05916	AregG05918	AregG05921	AregG05922	AregG05925	AregG05927	AregG05929	AregG05931	AregG05939	AregG05942	AregG05943	AregG05951	AregG05953	AregG05957	AregG05959	AregG05960	AregG05962	AregG05968	AregG05984	AregG05986	AregG05988	AregG05989	AregG05990	AregG05992	AregG06001	AregG17474	AregG17476	AregG17479	AregG17481	AregG17483	AregG17485	AregG17487	AregG17489	AregG17490	AregG17494	AregG17508	AregG17509	AregG17512	AregG17519	AregG17521	AregG17522	AregG17524	AregG17525	AregG17526	AregG17527	AregG17528	AregG17530	AregG17531	AregG17532	AregG17533	AregG17541	AregG17544	AregG17546	AregG18607	AregG18614	AregG02941	AregG02942	AregG02945	AregG02946	AregG02947	AregG02949	AregG02951	AregG02952	AregG02954	AregG02955	AregG02957	AregG02958	AregG02960	AregG02961	AregG02963	AregG02964	AregG02967	AregG02970	AregG02971	AregG02972	AregG02975	AregG02977	AregG02981	AregG02983	AregG02984	AregG02985	AregG02989	AregG02992	AregG02994	AregG02995	AregG03002	AregG03005	AregG03006	AregG03008	AregG03012	AregG03023	AregG03027	AregG03029	AregG03032	AregG03034	AregG03041	AregG03042	AregG03047	AregG03048	AregG03052	AregG03053	AregG03055	AregG13754	AregG13755	AregG09603	AregG09606	AregG09615	AregG09618	AregG09620	AregG09630	AregG09634	AregG09636	AregG09643	AregG09649	AregG09650	AregG09652	AregG09660	AregG09664	AregG09667	AregG09672	AregG09675	AregG09678	AregG09679	AregG09683	AregG09685	AregG09693	AregG09694	AregG09696	AregG09702	AregG09713	AregG09717	AregG09718	AregG09721	AregG09725	AregG09733	AregG09737	AregG09747	AregG09749	AregG09750	AregG09752	AregG09754	AregG09756	AregG09759	AregG09766	AregG09775	AregG09784	AregG09789	AregG09792	AregG09793	AregG09796	AregG09802	AregG09805	AregG09807	AregG09809	AregG09810	AregG09811	AregG09818	AregG09831	AregG09838	AregG09840	AregG09843	AregG09845	AregG09849	AregG09850	AregG09852	AregG09856	AregG09863	AregG09865	AregG09866	AregG09869	AregG09874	AregG09876	AregG09878	AregG09881	AregG09882	AregG09885	AregG09895	AregG09897	AregG09899	AregG09906	AregG09907	AregG09908	AregG09909	AregG09910	AregG09913	AregG09914	AregG09918	AregG09927	AregG09931	AregG09932	AregG09935	AregG09938	AregG09939	AregG09940	AregG09942	AregG09944	AregG09952	AregG09953	AregG09956	AregG09957	AregG09960	AregG09961	AregG09963	AregG09966	AregG09968	AregG09978	AregG09979	AregG09980	AregG09981	AregG09982	AregG09984	AregG09992	AregG09994	AregG10002	AregG10003	AregG10018	AregG10022	AregG10023	AregG10024	AregG10042	AregG10046	AregG10059	AregG10060	AregG10062	AregG10065	AregG10067	AregG10068	AregG10070	AregG10073	AregG10076	AregG10077	AregG10078	AregG10080	AregG10082	AregG10083	AregG10089	AregG10091	AregG10092	AregG10093	AregG10094	AregG10095	AregG10101	AregG10102	AregG10103	AregG10107	AregG10109	AregG10110	AregG10112	AregG10114	AregG10116	AregG10119	AregG10120	AregG10121	AregG10122	AregG10123	AregG10128	AregG10129	AregG10132	AregG10135	AregG10136	AregG10138	AregG10142	AregG10146	AregG10147	AregG10150	AregG10151	AregG10153	AregG10155	AregG10156	AregG10159	AregG10164	AregG10166	AregG10169	AregG10172	AregG10173	AregG10176	AregG10177	AregG10185	AregG10186	AregG10196	AregG10197	AregG10198	AregG10199	AregG10201	AregG10202	AregG10203	AregG10208	AregG10209	AregG10210	AregG10211	AregG10213	AregG10214	AregG10220	AregG10221	AregG10222	AregG10231	AregG10232	AregG10235	AregG10236	AregG10242	AregG10244	AregG10245	AregG10247	AregG10250	AregG10251	AregG10253	AregG10256	AregG10263	AregG10265	AregG10266	AregG10267	AregG10268	AregG10271	AregG10272	AregG10274	AregG10277	AregG10279	AregG10283	AregG10286	AregG10287	AregG10295	AregG10301	AregG10307	AregG10488	AregG10489	AregG10490	AregG20856	AregG20857	AregG20858	AregG20859	AregG20863	AregG20865	AregG20867	AregG20870	AregG20873	AregG15001	AregG15003	AregG15004	AregG15005	AregG15007	AregG15009	AregG15011	AregG15014	AregG15015	AregG15018	AregG15033	AregG15035	AregG15037	AregG15039	AregG15052	AregG15054	AregG15056	AregG15059	AregG15061	AregG04652	AregG04654	AregG04659	AregG04661	AregG04665	AregG04666	AregG04673	AregG04677	AregG04682	AregG04685	AregG04686	AregG04697	AregG04699	AregG04701	AregG04703	AregG04705	AregG04710	AregG04716	AregG04724	AregG04725	AregG04726	AregG04727	AregG04728	AregG04729	AregG04739	AregG04740	AregG14459	AregG14463	AregG14465	AregG14468	AregG14474	AregG14475	AregG14484	AregG14494	AregG14502	AregG14504	AregG14506	AregG14507	AregG14508	AregG14510	AregG14513	AregG14514	AregG14517	AregG14520	AregG14521	AregG14531	AregG14535	AregG14538	AregG14541	AregG14542	AregG14546	AregG14548	AregG14552	AregG14553	AregG14555	AregG14556	AregG14558	AregG14560	AregG14563	AregG14566	AregG14568	AregG14569	AregG14570	AregG14571	AregG14574	AregG14575	AregG14579	AregG14580	AregG14581	AregG14583	AregG14585	AregG14586	AregG14588	AregG14589	AregG14591	AregG14596	AregG14597	AregG14601	AregG14602	AregG14603	AregG14605	AregG14609	AregG14612	AregG14613	AregG14617	AregG14628	AregG14637	AregG14640	AregG14641	AregG14646	AregG14647	AregG14649	AregG14652	AregG14655	AregG14662	AregG14669	AregG14678	AregG14679	AregG14681	AregG14686	AregG14688	AregG14689	AregG14691	AregG14694	AregG14695	AregG14699	AregG14702	AregG14703	AregG14705	AregG14710	AregG14712	AregG14714	AregG14720	AregG14722	AregG14723	AregG14725	AregG14726	AregG14727	AregG14733	AregG14735	AregG14736	AregG14738	AregG14740	AregG14741	AregG14742	AregG14743	AregG14744	AregG14745	AregG14747	AregG14750	AregG14757	AregG14761	AregG14764	AregG14766	AregG14770	AregG14773	AregG14775	AregG14778	AregG14779	AregG14783	AregG14785	AregG14786	AregG14787	AregG14789	AregG14795	AregG14796	AregG14798	AregG14802	AregG14803	AregG14807	AregG14808	AregG14809	AregG14814	AregG14816	AregG14817	AregG14818	AregG14823	AregG14837	AregG14839	AregG14840	AregG14848	AregG14853	AregG14860	AregG14861	AregG14867	AregG14872	AregG14886	AregG14887	AregG14892	AregG14893	AregG14894	AregG14904	AregG14908	AregG14909	AregG14915	AregG14918	AregG14919	AregG14920	AregG14921	AregG20934	AregG15192	AregG15193	AregG16312	AregG16313	AregG16317	AregG16318	AregG01127	AregG01128	AregG01131	AregG01132	AregG01137	AregG01139	AregG01151	AregG01153	AregG01154	AregG01155	AregG05241	AregG05242	AregG05243	AregG05244	AregG05246	AregG05248	AregG05249	AregG05250	AregG05251	AregG05256	AregG05259	AregG05275	AregG02479	AregG11741	AregG11745	AregG17339	AregG17341	AregG17344	AregG17350	AregG17355	AregG17357	AregG17360	AregG17363	AregG17365	AregG17370	AregG17371	AregG17373	AregG17380	AregG17384	AregG17387	AregG17388	AregG17398	AregG17401	AregG17402	AregG17403	AregG17406	AregG17415	AregG17416	AregG17418	AregG17420	AregG17422	AregG17423	AregG17425	AregG17427	AregG17428	AregG17438	AregG17447	AregG17458	AregG11927	AregG11928	AregG11930	AregG11931	AregG11936	AregG11937	AregG18621	AregG18628	AregG18629	AregG18630	AregG18631	AregG18632	AregG18635	AregG18639	AregG18641	AregG18642	AregG18648	AregG18655	AregG18657	AregG18663	AregG18664	AregG13341	AregG13342	AregG13345	AregG13355	AregG13361	AregG13372	AregG13374	AregG13376	AregG13378	AregG13379	AregG04141	AregG04144	AregG04146	AregG04159	AregG04161	AregG04162	AregG04164	AregG04167	AregG04169	AregG04172	AregG04179	AregG04183	AregG04187	AregG04200	AregG04202	AregG04203	AregG04208	AregG04210	AregG04217	AregG04230	AregG04233	AregG04237	AregG04238	AregG04239	AregG04241	AregG04243	AregG04245	AregG04247	AregG04259	AregG04261	AregG04279	AregG04281	AregG20151	AregG20152	AregG20155	AregG20156	AregG20160	AregG20165	AregG20171	AregG20172	AregG20185	AregG20210	AregG20215	AregG20218	AregG20243	AregG05137	AregG05139	AregG05141	AregG05144	AregG05145	AregG05149	AregG05150	AregG05151	AregG05153	AregG05170	AregG05179	AregG05182	AregG06266	AregG06267	AregG06657	AregG06660	AregG06672	AregG06673	AregG06678	AregG06679	AregG06681	AregG06684	AregG06686	AregG06691	AregG06693	AregG06694	AregG06696	AregG06698	AregG06700	AregG06702	AregG06705	AregG06712	AregG06714	AregG06716	AregG06718	AregG06719	AregG06721	AregG06724	AregG06729	AregG06734	AregG06737	AregG06738	AregG06739	AregG06740	AregG06745	AregG06747	AregG06751	AregG06758	AregG06759	AregG06761	AregG06763	AregG06764	AregG06767	AregG06774	AregG06776	AregG06777	AregG06780	AregG06782	AregG06785	AregG06790	AregG06797	AregG06798	AregG06801	AregG06802	AregG06804	AregG06809	AregG06810	AregG06812	AregG06813	AregG06819	AregG06823	AregG06825	AregG06827	AregG06828	AregG06832	AregG06835	AregG06837	AregG06846	AregG06847	AregG06852	AregG06853	AregG06859	AregG06863	AregG06867	AregG06871	AregG06888	AregG06889	AregG06890	AregG06892	AregG06898	AregG06900	AregG06901	AregG06905	AregG06907	AregG06908	AregG06912	AregG06914	AregG06917	AregG06918	AregG06932	AregG06934	AregG06935	AregG06964	AregG06965	AregG06968	AregG06969	AregG06970	AregG06971	AregG06973	AregG06974	AregG06977	AregG06979	AregG06981	AregG06984	AregG06991	AregG06993	AregG06994	AregG06996	AregG06998	AregG07002	AregG07017	AregG07018	AregG07025	AregG07026	AregG07028	AregG07033	AregG07038	AregG07042	AregG07043	AregG07044	AregG07049	AregG07055	AregG07056	AregG07057	AregG07071	AregG07073	AregG07082	AregG07086	AregG07091	AregG07096	AregG07108	AregG07110	AregG07120	AregG07124	AregG07134	AregG07135	AregG07137	AregG07138	AregG07140	AregG07146	AregG07147	AregG07151	AregG07161	AregG07162	AregG07163	AregG07164	AregG07169	AregG07171	AregG07184	AregG07185	AregG07186	AregG07188	AregG07190	AregG07194	AregG07195	AregG07208	AregG07211	AregG07215	AregG07217	AregG07228	AregG07230	AregG07235	AregG07256	AregG07264	AregG07265	AregG07267	AregG07270	AregG07273	AregG07275	AregG07276	AregG07279	AregG07281	AregG07283	AregG07284	AregG07287	AregG07290	AregG07297	AregG07300	AregG07301	AregG07302	AregG07309	AregG07313	AregG07316	AregG07317	AregG07318	AregG07323	AregG07328	AregG07338	AregG07341	AregG07343	AregG07347	AregG07350	AregG07352	AregG07353	AregG07354	AregG07357	AregG07358	AregG07362	AregG07364	AregG07369	AregG07372	AregG07374	AregG07377	AregG07380	AregG07382	AregG07383	AregG07386	AregG07387	AregG07392	AregG07401	AregG07403	AregG07404	AregG07407	AregG07410	AregG07411	AregG07412	AregG07414	AregG07415	AregG07417	AregG07423	AregG07424	AregG07426	AregG07427	AregG07428	AregG07433	AregG07434	AregG07435	AregG07442	AregG07446	AregG07455	AregG07456	AregG07457	AregG15069	AregG15070	AregG15072	AregG15074	AregG15077	AregG15080	AregG15083	AregG15084	AregG15087	AregG02309	AregG02310	AregG02315	AregG02319	AregG02320	AregG02325	AregG02326	AregG02327	AregG02328	AregG02329	AregG02336	AregG02337	AregG02338	AregG02341	AregG02348	AregG02351	AregG02357	AregG02360	AregG02368	AregG02369	AregG02371	AregG02372	AregG02373	AregG02374	AregG02375	AregG02376	AregG02378	AregG02380	AregG02383	AregG02384	AregG02385	AregG02386	AregG02388	AregG02389	AregG02390	AregG02394	AregG02395	AregG02397	AregG02400	AregG02410	AregG02411	AregG02413	AregG02415	AregG02417	AregG02421	AregG02423	AregG02427	AregG02430	AregG02433	AregG02436	AregG02442	AregG02448	AregG02449	AregG02451	AregG02456	AregG02459	AregG02460	AregG02462	AregG02466	AregG02469	AregG02471	AregG11631	AregG11632	AregG11633	AregG11637	AregG18677	AregG18680	AregG18689	AregG01709	AregG01713	AregG11750	AregG11751	AregG11754	AregG11758	AregG11759	AregG11772	AregG11779	AregG11780	AregG11781	AregG11783	AregG11784	AregG11785	AregG11792	AregG11796	AregG11798	AregG11803	AregG11805	AregG11816	AregG11821	AregG11828	AregG11829	AregG11831	AregG11832	AregG11833	AregG11834	AregG11836	AregG11837	AregG05136	AregG04589	AregG04592	AregG04596	AregG04598	AregG04602	AregG04607	AregG04609	AregG04610	AregG04613	AregG04616	AregG04618	AregG04620	AregG04621	AregG04623	AregG04626	AregG04628	AregG04630	AregG04631	AregG04632	AregG04633	AregG18093	AregG18097	AregG18098	AregG18101	AregG18102	AregG17133	AregG17134	AregG17143	AregG17145	AregG17147	AregG17156	AregG17161	AregG17163	AregG17165	AregG17166	AregG17173	AregG17174	AregG17175	AregG17185	AregG17186	AregG17188	AregG17191	AregG17195	AregG17197	AregG17203	AregG17205	AregG17209	AregG17224	AregG17226	AregG17245	AregG17246	AregG17248	AregG17249	AregG17250	AregG17259	AregG17260	AregG17262	AregG17264	AregG17268	AregG17269	AregG17270	AregG17273	AregG17284	AregG17285	AregG17286	AregG03838	AregG03840	AregG03841	AregG03842	AregG03843	AregG03844	AregG03845	AregG03847	AregG03848	AregG03851	AregG03853	AregG03856	AregG03857	AregG03859	AregG03868	AregG03871	AregG03878	AregG03879	AregG03880	AregG03881	AregG03884	AregG03886	AregG03887	AregG03889	AregG03891	AregG03893	AregG03897	AregG03899	AregG03901	AregG03903	AregG03907	AregG03909	AregG03918	AregG03920	AregG03921	AregG03927	AregG03928	AregG03933	AregG03934	AregG03936	AregG03937	AregG03939	AregG03944	AregG03948	AregG03951	AregG03952	AregG03953	AregG03956	AregG03957	AregG03959	AregG03960	AregG03961	AregG03962	AregG03967	AregG03968	AregG03969	AregG03972	AregG03976	AregG03977	AregG03979	AregG03982	AregG03983	AregG03989	AregG03997	AregG03998	AregG04003	AregG04015	AregG04017	AregG04016	AregG04019	AregG04020	AregG04021	AregG04022	AregG04023	AregG04025	AregG04029	AregG04030	AregG04035	AregG04038	AregG04039	AregG04042	AregG04045	AregG04050	AregG04053	AregG04054	AregG04055	AregG04057	AregG04058	AregG04060	AregG04064	AregG04075	AregG04082	AregG04087	AregG04092	AregG04093	AregG04100	AregG04107	AregG04110	AregG04113	AregG04115	AregG04116	AregG04119	AregG04122	AregG10831	AregG18747	AregG18770	AregG18776	AregG18782	AregG18786	AregG20592	AregG20595	AregG19202	AregG19204	AregG19215	AregG19219	AregG19224	AregG19231	AregG19232	AregG19235	AregG19239	AregG19241	AregG19246	AregG19248	AregG19249	AregG19259	AregG19261	AregG19262	AregG19264	AregG19266	AregG19267	AregG19269	AregG19278	AregG19280	AregG19281	AregG19282	AregG19288	AregG19292	AregG19298	AregG19299	AregG19300	AregG19308	AregG19313	AregG19314	AregG19317	AregG19319	AregG19321	AregG19326	AregG19330	AregG19334	AregG19339	AregG19342	AregG19343	AregG19344	AregG19346	AregG19347	AregG19349	AregG19351	AregG19352	AregG19357	AregG19359	AregG19367	AregG19375	AregG19381	AregG19384	AregG19386	AregG19393	AregG19394	AregG19395	AregG19401	AregG19402	AregG19408	AregG19409	AregG19410	AregG19414	AregG19415	AregG19419	AregG19420	AregG19428	AregG19429	AregG19432	AregG19435	AregG19441	AregG19442	AregG19443	AregG19447	AregG19448	AregG19450	AregG19463	AregG19465	AregG19466	AregG19471	AregG19473	AregG19474	AregG19478	AregG19479	AregG19481	AregG19482	AregG19483	AregG19484	AregG19485	AregG19486	AregG19488	AregG19490	AregG19491	AregG19492	AregG19495	AregG19501	AregG19503	AregG19506	AregG19508	AregG19510	AregG19517	AregG19518	AregG19520	AregG19524	AregG19525	AregG19532	AregG19535	AregG19536	AregG19538	AregG19543	AregG19544	AregG19546	AregG19549	AregG19550	AregG19551	AregG19553	AregG19555	AregG19557	AregG19561	AregG19563	AregG19570	AregG19575	AregG19577	AregG19585	AregG19591	AregG19592	AregG19593	AregG19600	AregG19603	AregG19608	AregG19611	AregG19613	AregG19616	AregG19617	AregG19619	AregG19621	AregG19622	AregG19624	AregG19625	AregG19626	AregG19629	AregG19637	AregG19639	AregG19640	AregG19643	AregG19645	AregG19646	AregG19647	AregG19650	AregG19653	AregG19659	AregG19660	AregG19661	AregG19662	AregG19663	AregG19665	AregG19668	AregG19671	AregG19672	AregG19673	AregG19675	AregG19678	AregG19679	AregG19689	AregG19690	AregG19692	AregG19694	AregG19695	AregG19696	AregG19700	AregG19703	AregG19709	AregG19712	AregG19713	AregG19719	AregG19724	AregG19730	AregG19731	AregG19736	AregG19749	AregG19753	AregG19765	AregG19766	AregG19767	AregG19774	AregG19777	AregG19781	AregG19782	AregG19784	AregG19786	AregG19791	AregG19792	AregG19796	AregG19797	AregG19798	AregG19800	AregG19802	AregG19804	AregG19806	AregG19819	AregG19822	AregG19823	AregG19826	AregG19827	AregG19828	AregG19830	AregG19832	AregG19838	AregG19842	AregG19846	AregG19852	AregG19853	AregG19854	AregG19864	AregG19865	AregG19871	AregG19872	AregG19873	AregG19874	AregG19878	AregG19880	AregG19881	AregG19884	AregG19890	AregG19892	AregG19893	AregG19894	AregG19897	AregG18495	AregG20952	AregG20953	AregG15244	AregG15245	AregG15246	AregG04783	AregG04784	AregG04785	AregG04786	AregG04787	AregG13830	AregG13832	AregG13833	AregG13838	AregG13839	AregG13840	AregG13845	AregG13847	AregG13848	AregG13849	AregG13850	AregG13853	AregG13854	AregG13858	AregG13865	AregG13874	AregG13883	AregG13885	AregG13895	AregG13897	AregG13907	AregG13922	AregG13933	AregG13939	AregG13950	AregG13952	AregG13954	AregG13958	AregG13962	AregG13969	AregG13970	AregG13971	AregG13974	AregG13975	AregG13976	AregG13980	AregG13985	AregG13987	AregG13989	AregG13991	AregG13993	AregG13997	AregG14000	AregG14002	AregG14007	AregG14008	AregG14009	AregG14016	AregG14018	AregG14020	AregG14022	AregG14033	AregG14036	AregG14037	AregG14038	AregG14041	AregG14044	AregG14046	AregG14049	AregG14050	AregG14053	AregG14062	AregG14068	AregG14072	AregG14083	AregG14087	AregG14088	AregG14092	AregG14099	AregG14101	AregG14104	AregG14105	AregG14107	AregG14116	AregG14118	AregG14122	AregG14124	AregG14125	AregG14140	AregG14141	AregG14142	AregG14143	AregG14145	AregG14146	AregG14144	AregG14147	AregG14148	AregG14149	AregG14150	AregG14151	AregG14158	AregG14159	AregG14163	AregG14168	AregG14175	AregG14177	AregG14180	AregG14181	AregG14184	AregG14195	AregG14196	AregG14197	AregG14198	AregG14200	AregG14204	AregG14205	AregG14206	AregG14210	AregG14211	AregG14213	AregG14217	AregG14219	AregG14230	AregG14250	AregG14252	AregG14253	AregG14255	AregG14257	AregG14258	AregG14271	AregG14279	AregG14281	AregG14282	AregG14291	AregG14292	AregG14294	AregG14295	AregG14300	AregG14302	AregG14316	AregG14322	AregG14329	AregG14331	AregG14336	AregG14339	AregG14349	AregG14361	AregG14362	AregG14368	AregG14371	AregG14375	AregG14377	AregG14378	AregG14379	AregG14384	AregG14386	AregG14388	AregG14390	AregG14392	AregG14394	AregG03186	AregG18318	AregG18320	AregG18321	AregG18328	AregG18343	AregG02654	AregG07513	AregG07514	AregG07515	AregG07517	AregG07518	AregG07521	AregG07524	AregG07533	AregG07539	AregG07540	AregG07541	AregG07549	AregG07553	AregG07556	AregG07558	AregG07560	AregG07565	AregG07568	AregG07591	AregG07592	AregG07596	AregG07598	AregG07604	AregG07612	AregG07615	AregG07621	AregG07628	AregG07631	AregG07633	AregG07634	AregG07637	AregG07642	AregG07645	AregG07647	AregG07653	AregG07656	AregG07657	AregG07658	AregG07659	AregG07661	AregG07662	AregG07663	AregG07664	AregG07665	AregG07670	AregG07676	AregG07677	AregG07684	AregG07694	AregG07696	AregG07698	AregG07702	AregG07708	AregG07709	AregG07717	AregG07722	AregG07723	AregG07727	AregG07730	AregG07742	AregG07743	AregG07746	AregG07759	AregG07760	AregG07763	AregG07766	AregG07770	AregG07777	AregG07778	AregG07780	AregG07784	AregG07785	AregG07801	AregG07806	AregG07811	AregG07813	AregG07814	AregG07816	AregG07818	AregG07820	AregG07821	AregG07822	AregG07823	AregG07824	AregG07825	AregG07828	AregG07835	AregG07840	AregG07841	AregG07842	AregG07843	AregG07844	AregG07846	AregG07856	AregG07857	AregG07859	AregG07860	AregG07861	AregG07862	AregG07863	AregG07864	AregG07869	AregG07871	AregG07872	AregG07876	AregG07883	AregG07889	AregG07891	AregG07898	AregG07901	AregG07902	AregG07903	AregG07907	AregG07914	AregG07916	AregG07917	AregG07920	AregG07922	AregG07925	AregG07926	AregG07927	AregG07929	AregG07937	AregG07938	AregG07944	AregG07947	AregG07950	AregG07956	AregG07969	AregG07971	AregG07972	AregG07973	AregG07974	AregG07983	AregG07986	AregG07988	AregG07989	AregG07990	AregG07993	AregG07995	AregG07996	AregG07998	AregG08003	AregG08011	AregG08013	AregG08015	AregG08020	AregG08021	AregG08023	AregG08037	AregG08044	AregG08046	AregG08048	AregG08053	AregG08054	AregG08055	AregG08060	AregG08061	AregG08062	AregG08066	AregG08068	AregG08070	AregG08074	AregG08076	AregG08085	AregG08086	AregG08087	AregG08088	AregG08089	AregG08090	AregG08091	AregG08092	AregG08095	AregG08096	AregG08097	AregG08103	AregG08106	AregG08107	AregG08112	AregG08124	AregG08132	AregG08134	AregG08136	AregG08140	AregG08146	AregG08151	AregG08153	AregG08154	AregG08155	AregG08158	AregG08159	AregG08167	AregG08178	AregG08180	AregG08183	AregG08191	AregG08193	AregG08205	AregG08208	AregG08210	AregG08213	AregG08215	AregG08218	AregG08219	AregG08220	AregG08221	AregG08222	AregG08227	AregG08228	AregG08229	AregG08235	AregG08237	AregG08240	AregG08242	AregG08244	AregG08246	AregG08247	AregG08249	AregG08251	AregG08263	AregG08264	AregG08273	AregG08281	AregG08287	AregG08290	AregG08299	AregG08303	AregG08311	AregG08314	AregG08316	AregG08319	AregG08321	AregG08322	AregG08325	AregG08335	AregG08339	AregG08340	AregG08342	AregG08349	AregG08366	AregG08373	AregG08374	AregG08375	AregG08380	AregG08392	AregG08398	AregG08402	AregG08404	AregG08406	AregG08407	AregG10458	AregG10460	AregG10461	AregG10462	AregG10465	AregG10466	AregG10467	AregG10468	AregG10471	AregG10472	AregG10473	AregG10479	AregG10480	AregG10481	AregG10482	AregG10484	AregG10485	AregG06530	AregG06540	AregG06541	AregG06544	AregG06553	AregG06555	AregG06560	AregG06563	AregG18417	AregG18418	AregG18423	AregG18426	AregG18428	AregG18431	AregG18433	AregG18436	AregG18438	AregG18442	AregG18446	AregG18449	AregG18450	AregG18451	AregG18452	AregG18454	AregG18456	AregG18457	AregG18458	AregG18460	AregG18463	AregG18465	AregG18473	AregG18482	AregG18489	AregG15155	AregG15157	AregG15158	AregG15160	AregG15162	AregG15167	AregG15169	AregG15178	AregG15182	AregG18703	AregG18710	AregG18711	AregG18712	AregG18715	AregG18717	AregG18725	AregG18727	AregG18250	AregG18254	AregG18259	AregG18261	AregG18263	AregG18268	AregG18270	AregG18063	AregG18064	AregG18065	AregG18069	AregG18074	AregG18080	AregG18081	AregG18082	AregG18083	AregG18085	AregG18089	AregG10494	AregG10495	AregG12591	AregG12600	AregG12601	AregG12602	AregG12606	AregG12610	AregG12611	AregG12618	AregG12619	AregG12625	AregG12629	AregG12633	AregG12634	AregG12637	AregG12638	AregG12639	AregG12640	AregG12641	AregG12642	AregG12647	AregG12648	AregG12654	AregG12661	AregG12664	AregG12666	AregG12667	AregG12677	AregG12680	AregG12683	AregG12685	AregG12697	AregG12703	AregG12706	AregG12715	AregG12717	AregG12718	AregG12727	AregG12731	AregG12735	AregG12736	AregG12741	AregG12747	AregG12753	AregG12754	AregG12757	AregG12771	AregG12774	AregG12776	AregG12782	AregG12788	AregG12789	AregG12792	AregG12796	AregG12800	AregG12802	AregG12803	AregG12804	AregG12805	AregG18357	AregG16582	AregG16586	AregG16593	AregG16594	AregG16595	AregG16596	AregG16598	AregG16599	AregG16600	AregG16602	AregG16607	AregG16620	AregG16622	AregG16624	AregG16625	AregG16633	AregG16635	AregG16637	AregG16639	AregG16645	AregG16650	AregG16654	AregG16659	AregG16662	AregG16664	AregG16670	AregG16672	AregG16675	AregG16676	AregG16678	AregG16683	AregG16688	AregG16693	AregG16700	AregG16701	AregG16704	AregG16707	AregG16708	AregG16709	AregG16715	AregG16717	AregG16718	AregG16719	AregG16721	AregG16723	AregG16727	AregG16730	AregG16731	AregG16734	AregG16739	AregG16742	AregG16743	AregG16744	AregG16745	AregG16747	AregG16748	AregG16751	AregG16752	AregG16755	AregG16756	AregG16758	AregG16760	AregG16763	AregG16770	AregG16775	AregG16776	AregG16777	AregG16780	AregG16783	AregG16787	AregG16798	AregG16800	AregG16807	AregG16809	AregG16811	AregG16812	AregG16813	AregG16814	AregG16819	AregG16825	AregG16831	AregG16833	AregG16841	AregG16845	AregG16848	AregG16851	AregG16852	AregG16853	AregG16861	AregG16870	AregG16871	AregG16872	AregG16873	AregG16875	AregG16877	AregG16878	AregG16882	AregG16883	AregG16889	AregG16892	AregG16893	AregG16897	AregG16898	AregG16900	AregG16901	AregG16903	AregG16907	AregG16908	AregG16909	AregG16912	AregG16914	AregG16915	AregG16921	AregG16922	AregG16928	AregG16929	AregG16934	AregG16938	AregG16940	AregG16941	AregG16945	AregG16949	AregG16954	AregG16956	AregG16957	AregG16961	AregG16965	AregG16967	AregG16969	AregG16970	AregG16973	AregG16983	AregG16985	AregG16989	AregG16993	AregG16995	AregG16996	AregG16997	AregG17003	AregG17011	AregG17012	AregG17031	AregG17037	AregG17040	AregG17041	AregG17046	AregG17049	AregG17053	AregG17054	AregG17074	AregG17075	AregG17079	AregG17082	AregG17087	AregG17090	AregG17092	AregG17097	AregG17099	AregG17100	AregG17108	AregG11867	AregG11872	AregG11880	AregG20577	AregG20579	AregG20580	AregG20585	AregG02819	AregG02821	AregG02828	AregG02829	AregG02832	AregG02834	AregG02843	AregG02845	AregG02848	AregG02850	AregG02851	AregG02858	AregG02859	AregG20420	AregG20421	AregG20422	AregG20426	AregG20429	AregG20431	AregG20433	AregG20436	AregG20437	AregG20440	AregG20442	AregG20450	AregG20452	AregG20453	AregG20455	AregG20459	AregG20460	AregG20464	AregG20465	AregG20470	AregG20472	AregG20473	AregG20477	AregG20480	AregG20481	AregG20485	AregG20494	AregG20502	AregG20503	AregG20509	AregG20517	AregG20518	AregG20519	AregG20520	AregG20522	AregG20531	AregG20533	AregG20540	AregG20543	AregG20545	AregG20547	AregG20549	AregG20553	AregG20554	AregG20559	AregG20560	AregG20561	AregG20568	AregG20569	AregG20571	AregG20573	AregG12869	AregG12871	AregG12873	AregG12812	AregG12815	AregG12816	AregG12817	AregG12819	AregG12835	AregG12841	AregG12842	AregG12843	AregG12844	AregG12850	AregG12851	AregG04807	AregG04812	AregG04817	AregG04822	AregG04825	AregG04826	AregG04827	AregG04834	AregG04837	AregG04839	AregG04840	AregG04845	AregG04846	AregG04850	AregG04852	AregG04855	AregG04857	AregG04858	AregG04860	AregG04862	AregG04864	AregG04865	AregG04866	AregG04869	AregG04873	AregG04882	AregG04885	AregG04891	AregG04908	AregG04909	AregG04910	AregG04911	AregG04913	AregG04914	AregG04915	AregG04916	AregG04918	AregG04920	AregG04922	AregG04925	AregG04929	AregG04930	AregG04935	AregG04938	AregG04939	AregG04940	AregG04941	AregG04946	AregG04948	AregG04958	AregG04962	AregG05003	AregG05007	AregG05013	AregG05014	AregG05019	AregG05029	AregG05031	AregG05033	AregG05034	AregG05050	AregG05053	AregG05054	AregG05057	AregG05059	AregG05060	AregG05069	AregG05070	AregG05074	AregG05075	AregG05078	AregG05083	AregG05084	AregG12880	AregG12881	AregG12882	AregG12887	AregG12889	AregG12901	AregG12902	AregG12906	AregG12907	AregG12908	AregG12910	AregG12916	AregG12918	AregG12919	AregG12921	AregG12925	AregG12941	AregG12947	AregG12957	AregG12960	AregG12961	AregG12966	AregG12967	AregG20978	AregG06528	AregG06529	AregG19186	AregG19187	AregG19189	AregG17548	AregG17564	AregG17566	AregG17569	AregG17570	AregG17577	AregG17580	AregG17583	AregG17585	AregG17586	AregG17588	AregG17593	AregG17594	AregG17596	AregG17597	AregG17598	AregG17602	AregG17604	AregG17605	AregG17608	AregG17610	AregG17611	AregG17614	AregG17615	AregG17616	AregG17619	AregG17620	AregG17621	AregG20998	AregG21005	AregG21010	AregG21013	AregG04638	AregG04640	AregG04646	AregG20981	AregG20988	AregG17921	AregG17926	AregG17934	AregG17936	AregG17937	AregG17941	AregG17943	AregG17947	AregG17948	AregG17949	AregG17957	AregG17958	AregG17959	AregG17964	AregG17970	AregG17972	AregG17978	AregG17983	AregG17985	AregG17987	AregG17989	AregG17991	AregG17992	AregG17996	AregG17999	AregG18006	AregG18013	AregG18022	AregG18023	AregG18027	AregG18028	AregG18031	AregG18034	AregG18039	AregG18046	AregG18047	AregG18054	AregG18059	AregG18060	AregG01050	AregG01051	AregG01053	AregG01056	AregG01063	AregG01065	AregG01069	AregG01698	AregG01701	AregG10768	AregG10773	AregG10775	AregG10776	AregG10778	AregG10781	AregG10783	AregG10785	AregG10788	AregG10789	AregG10799	AregG10812	AregG10813	AregG10815	AregG10816	AregG10819	AregG10823	AregG10824	AregG10828	AregG06389	AregG06390	AregG06394	AregG06398	AregG06399	AregG06400	AregG06406	AregG06407	AregG06412	AregG06416	AregG06417	AregG06418	AregG06424	AregG06430	AregG06434	AregG06436	AregG06437	AregG06441	AregG06448	AregG06449	AregG06450	AregG06452	AregG06453	AregG06455	AregG06456	AregG06457	AregG06458	AregG06459	AregG06460	AregG06477	AregG06486	AregG06489	AregG06490	AregG06491	AregG06492	AregG06494	AregG06497	AregG06498	AregG06500	AregG06504	AregG06508	AregG06513	AregG06514	AregG06515	AregG20821	AregG20822	AregG20837	AregG20839	AregG20842	AregG20843	AregG20845	AregG20846	AregG20847	AregG06654	AregG06655	AregG06656	AregG18275	AregG18277	AregG18280	AregG18282	AregG18283	AregG18285	AregG18292	AregG18295	AregG18297	AregG18300	AregG18304	AregG18308	AregG01111	AregG01112	AregG01115	AregG19040	AregG19043	AregG19049	AregG19052	AregG19068	AregG19076	AregG19077	AregG19078	AregG19079	AregG19080	AregG19082	AregG19084	AregG19086	AregG19094	AregG19095	AregG19098	AregG19103	AregG19115	AregG19123	AregG19124	AregG19132	AregG19135	AregG06568	AregG06569	AregG06573	AregG06579	AregG06580	AregG06582	AregG06586	AregG06588	AregG06591	AregG06592	AregG06595	AregG06597	AregG06601	AregG06602	AregG06603	AregG06604	AregG06606	AregG06611	AregG06615	AregG06616	AregG06625	AregG06626	AregG06628	AregG06630	AregG06632	AregG18106	AregG06311	AregG06319	AregG06321	AregG06323	AregG06324	AregG06325	AregG06326	AregG06328	AregG06330	AregG06331	AregG06332	AregG06335	AregG06336	AregG06337	AregG06340	AregG06341	AregG06343	AregG06344	AregG06346	AregG06347	AregG06350	AregG06351	AregG06358	AregG06359	AregG06360	AregG13452	AregG13458	AregG13474	AregG13485	AregG13491	AregG13504	AregG13505	AregG13507	AregG13508	AregG13509	AregG13510	AregG13520	AregG13523	AregG13527	AregG13530	AregG13542	AregG13544	AregG13547	AregG13549	AregG13552	AregG13554	AregG13558	AregG13561	AregG13565	AregG13567	AregG13569	AregG13585	AregG13593	AregG13598	AregG13599	AregG13600	AregG13603	AregG13605	AregG13611	AregG13621	AregG13624	AregG13626	AregG13628	AregG13630	AregG13639	AregG13642	AregG13648	AregG13653	AregG13654	AregG13656	AregG13660	AregG13661	AregG13662	AregG13664	AregG13670	AregG13676	AregG20255	AregG20256	AregG20258	AregG20261	AregG20262	AregG20263	AregG20264	AregG20265	AregG20268	AregG20269	AregG20272	AregG20273	AregG20274	AregG20275	AregG20277	AregG20280	AregG20283	AregG20289	AregG20293	AregG20294	AregG20295	AregG20304	AregG20306	AregG20307	AregG20309	AregG20315	AregG20321	AregG16291	AregG16292	AregG16294	AregG16298	AregG01550	AregG01557	AregG01558	AregG01559	AregG01563	AregG06295	AregG06299	AregG06301	AregG06302	AregG06304	AregG08425	AregG08426	AregG08431	AregG08434	AregG08436	AregG08437	AregG08457	AregG08458	AregG08466	AregG08469	AregG08471	AregG08487	AregG08494	AregG08502	AregG08507	AregG08508	AregG08509	AregG08511	AregG08514	AregG08519	AregG08520	AregG08521	AregG08523	AregG08525	AregG08527	AregG08535	AregG08538	AregG08539	AregG08541	AregG08542	AregG08548	AregG08549	AregG08551	AregG08557	AregG08558	AregG08560	AregG08561	AregG08563	AregG08568	AregG08570	AregG08575	AregG08576	AregG08580	AregG08584	AregG08587	AregG08588	AregG08590	AregG08594	AregG08596	AregG08605	AregG08610	AregG08619	AregG08620	AregG08621	AregG08622	AregG08623	AregG08629	AregG08634	AregG08636	AregG08642	AregG08655	AregG08657	AregG08662	AregG08664	AregG08665	AregG08670	AregG08673	AregG08674	AregG08682	AregG08687	AregG08689	AregG08691	AregG08701	AregG08702	AregG08704	AregG08705	AregG08706	AregG08712	AregG08726	AregG08731	AregG08739	AregG08741	AregG08743	AregG08746	AregG08752	AregG08753	AregG08756	AregG08757	AregG08762	AregG08766	AregG08771	AregG08773	AregG08777	AregG08779	AregG08789	AregG08796	AregG08800	AregG08812	AregG08814	AregG08816	AregG08824	AregG08828	AregG08829	AregG08832	AregG08840	AregG00617	AregG00619	AregG00628	AregG00629	AregG00638	AregG00640	AregG00644	AregG00645	AregG00653	AregG00655	AregG00658	AregG00659	AregG00661	AregG00668	AregG00671	AregG00672	AregG00673	AregG00674	AregG00675	AregG00684	AregG00685	AregG00687	AregG00688	AregG00689	AregG00696	AregG00697	AregG00699	AregG00704	AregG00708	AregG00710	AregG00713	AregG00714	AregG00715	AregG00717	AregG00718	AregG00720	AregG00721	AregG00730	AregG00732	AregG00734	AregG00737	AregG00740	AregG00743	AregG00744	AregG00750	AregG00761	AregG00765	AregG00766	AregG00767	AregG00769	AregG00770	AregG00772	AregG00775	AregG00776	AregG00777	AregG00779	AregG00781	AregG00783	AregG00784	AregG00790	AregG00792	AregG00794	AregG00795	AregG00796	AregG00797	AregG00800	AregG00801	AregG00803	AregG00805	AregG00808	AregG00809	AregG00814	AregG00816	AregG00818	AregG00819	AregG00830	AregG00836	AregG00837	AregG00839	AregG00843	AregG00845	AregG00847	AregG00849	AregG00850	AregG00855	AregG00857	AregG00859	AregG00863	AregG00866	AregG00873	AregG00874	AregG00877	AregG00880	AregG00882	AregG00884	AregG00886	AregG00888	AregG00889	AregG00893	AregG00900	AregG00901	AregG00902	AregG00904	AregG00905	AregG00907	AregG00909	AregG00911	AregG00919	AregG00927	AregG00929	AregG00934	AregG00936	AregG00937	AregG00940	AregG00947	AregG00948	AregG00950	AregG00953	AregG00954	AregG00955	AregG00960	AregG00964	AregG00972	AregG00973	AregG00976	AregG00980	AregG00990	AregG00991	AregG00995	AregG00997	AregG00999	AregG01000	AregG01003	AregG01005	AregG01014	AregG01025	AregG18504	AregG18511	AregG18514	AregG18516	AregG18517	AregG18518	AregG18527	AregG18530	AregG18532	AregG18541	AregG18553	AregG18554	AregG18563	AregG18569	AregG18576	AregG18577	AregG18580	AregG18589	AregG18595	AregG18596	AregG18598	AregG18600	AregG18601	AregG20883	AregG04321	AregG04323	AregG04327	AregG04331	AregG04336	AregG04337	AregG04349	AregG04353	AregG04359	AregG04366	AregG04372	AregG04374	AregG04379	AregG04383	AregG04384	AregG04389	AregG00098	AregG05185	AregG05188	AregG05190	AregG05194	AregG05196	AregG05202	AregG05203	AregG05205	AregG05206	AregG05207	AregG05212	AregG05213	AregG05215	AregG05220	AregG05221	AregG05223	AregG05224	AregG02803	AregG02805	AregG02809	AregG02812	AregG02815	AregG02816	AregG13778	AregG13779	AregG13792	AregG13793	AregG13794	AregG13802	AregG13805	AregG13815	AregG13817	AregG18969	AregG18970	AregG19137	AregG19139	AregG12587	AregG11726	AregG11728	AregG04748	AregG04750	AregG04753	AregG04756	AregG04759	AregG04760	AregG04761	AregG04764	AregG04765	AregG04766	AregG04769	AregG04771	AregG04776	AregG04781	AregG17644	AregG17646	AregG17647	AregG17648	AregG17650	AregG17661	AregG17664	AregG17666	AregG17667	AregG17671	AregG17672	AregG17675	AregG17678	AregG17688	AregG17696	AregG17697	AregG17701	AregG17708	AregG17713	AregG17715	AregG17718	AregG17719	AregG17730	AregG17737	AregG17741	AregG17742	AregG17743	AregG17744	AregG17746	AregG17748	AregG17754	AregG17758	AregG17759	AregG17762	AregG17764	AregG17770	AregG17771	AregG17772	AregG17775	AregG17779	AregG17783	AregG17785	AregG17802	AregG17803	AregG17804	AregG17805	AregG17806	AregG17807	AregG17808	AregG17812	AregG17814	AregG17816	AregG17817	AregG17820	AregG17824	AregG17826	AregG17829	AregG17853	AregG17858	AregG17865	AregG17866	AregG12544	AregG12545	AregG12547	AregG12552	AregG12553	AregG12554	AregG12558	AregG12560	AregG12565	AregG12569	AregG12571	AregG12574	AregG12576	AregG12578	AregG10842	AregG03224	AregG03225	AregG03227	AregG03228	AregG03232	AregG03233	AregG03234	AregG03235	AregG03236	AregG03248	AregG03252	AregG03259	AregG03261	AregG03262	AregG03263	AregG03264	AregG03267	AregG03268	AregG03271	AregG03272	AregG03273	AregG03275	AregG03277	AregG03278	AregG03281	AregG03287	AregG03291	AregG03297	AregG03301	AregG03303	AregG03306	AregG03311	AregG03314	AregG03316	AregG03319	AregG03322	AregG03323	AregG03324	AregG03325	AregG03326	AregG03329	AregG03331	AregG03335	AregG03338	AregG03345	AregG03359	AregG03365	AregG03366	AregG03369	AregG03370	AregG03374	AregG03376	AregG03386	AregG03397	AregG03398	AregG03401	AregG03403	AregG03405	AregG03406	AregG03411	AregG03413	AregG03419	AregG03422	AregG03424	AregG03425	AregG03426	AregG03428	AregG03432	AregG03433	AregG03435	AregG03444	AregG03445	AregG03446	AregG03450	AregG03452	AregG03455	AregG03460	AregG03461	AregG03464	AregG03467	AregG03468	AregG03484	AregG03510	AregG03512	AregG03514	AregG03516	AregG03517	AregG03521	AregG03522	AregG03523	AregG03526	AregG03527	AregG03528	AregG03530	AregG03533	AregG03534	AregG03538	AregG03540	AregG03547	AregG03549	AregG03552	AregG03554	AregG03559	AregG03560	AregG03561	AregG03564	AregG03565	AregG03568	AregG03569	AregG03570	AregG03572	AregG03573	AregG03574	AregG03575	AregG03576	AregG03577	AregG03578	AregG03579	AregG03580	AregG03583	AregG03584	AregG03585	AregG03587	AregG03588	AregG03589	AregG03591	AregG03592	AregG03593	AregG03594	AregG03596	AregG03598	AregG03600	AregG03604	AregG03605	AregG03606	AregG03607	AregG03619	AregG03625	AregG03626	AregG03627	AregG03628	AregG03636	AregG03640	AregG03645	AregG03656	AregG03657	AregG03660	AregG03662	AregG03666	AregG03669	AregG03671	AregG03672	AregG03674	AregG03675	AregG03678	AregG03679	AregG03688	AregG03690	AregG03692	AregG03696	AregG03699	AregG03702	AregG03703	AregG03704	AregG03707	AregG03709	AregG03710	AregG03712	AregG03715	AregG03720	AregG03721	AregG03723	AregG03724	AregG03727	AregG03728	AregG03730	AregG03734	AregG03737	AregG03742	AregG03744	AregG03746	AregG03761	AregG03763	AregG03771	AregG03773	AregG03776	AregG03777	AregG03782	AregG03787	AregG03792	AregG03801	AregG03805	AregG03823	AregG03825	AregG03827	AregG03828	AregG03832	AregG01719	AregG01726	AregG01730	AregG01734	AregG01736	AregG01739	AregG01743	AregG01747	AregG01755	AregG01756	AregG01761	AregG01763	AregG01765	AregG01766	AregG01767	AregG01769	AregG01770	AregG01772	AregG01777	AregG01778	AregG01782	AregG01783	AregG01789	AregG01792	AregG01799	AregG01803	AregG01806	AregG01817	AregG01818	AregG01828	AregG01829	AregG01831	AregG01834	AregG01848	AregG01852	AregG01856	AregG01857	AregG01859	AregG01860	AregG01864	AregG01865	AregG01867	AregG01872	AregG01874	AregG01879	AregG01880	AregG01885	AregG01892	AregG01894	AregG01895	AregG01896	AregG01897	AregG01901	AregG01902	AregG01907	AregG01912	AregG01916	AregG01927	AregG01933	AregG01938	AregG01940	AregG01944	AregG01946	AregG01947	AregG01948	AregG01951	AregG01958	AregG01966	AregG01968	AregG01969	AregG01970	AregG01975	AregG01977	AregG01978	AregG01979	AregG01985	AregG01986	AregG01987	AregG01988	AregG01990	AregG01997	AregG01998	AregG02000	AregG02002	AregG02004	AregG02013	AregG02014	AregG02021	AregG02023	AregG02031	AregG02037	AregG02041	AregG02043	AregG02044	AregG02046	AregG02049	AregG02052	AregG02055	AregG02057	AregG02058	AregG02062	AregG02067	AregG02068	AregG02071	AregG02074	AregG02076	AregG02079	AregG02089	AregG02092	AregG02093	AregG02094	AregG02098	AregG02101	AregG02106	AregG02107	AregG02115	AregG02116	AregG02120	AregG02121	AregG02125	AregG02126	AregG02130	AregG02132	AregG02139	AregG02142	AregG02144	AregG02151	AregG02152	AregG02158	AregG02160	AregG02166	AregG02167	AregG02171	AregG02175	AregG02178	AregG02179	AregG02180	AregG02181	AregG02182	AregG02183	AregG02184	AregG02187	AregG02191	AregG02192	AregG02193	AregG02196	AregG02197	AregG02198	AregG02199	AregG02201	AregG02203	AregG02207	AregG02208	AregG02209	AregG02211	AregG02212	AregG02213	AregG02214	AregG02215	AregG02217	AregG02218	AregG02219	AregG02223	AregG02225	AregG02228	AregG02232	AregG02233	AregG02235	AregG02236	AregG02237	AregG02240	AregG02245	AregG02246	AregG02247	AregG02248	AregG02254	AregG02256	AregG02257	AregG02264	AregG02265	AregG02266	AregG02271	AregG02272	AregG02277	AregG02283	AregG02284	AregG02285	AregG02289	AregG02290	AregG02292	AregG02293	AregG08415	AregG08418	AregG15250	AregG15251	AregG15255	AregG15262	AregG15263	AregG15266	AregG15269	AregG15271	AregG15279	AregG15282	AregG15285	AregG15287	AregG15288	AregG15289	AregG15290	AregG15291	AregG15292	AregG15293	AregG15297	AregG15306	AregG15308	AregG15309	AregG15319	AregG15321	AregG15324	AregG15328	AregG15329	AregG15334	AregG15338	AregG15342	AregG15344	AregG15349	AregG15354	AregG15356	AregG15357	AregG15358	AregG15362	AregG15363	AregG15367	AregG15368	AregG15374	AregG15376	AregG15381	AregG15385	AregG15390	AregG15398	AregG15401	AregG15404	AregG15405	AregG15410	AregG15411	AregG15418	AregG15419	AregG15421	AregG15435	AregG15437	AregG15440	AregG15441	AregG15442	AregG15446	AregG15447	AregG15451	AregG15457	AregG15458	AregG15465	AregG15466	AregG15469	AregG15470	AregG15471	AregG15475	AregG15476	AregG15477	AregG15478	AregG15481	AregG15482	AregG15483	AregG15487	AregG15490	AregG15492	AregG15494	AregG15496	AregG15498	AregG15499	AregG15500	AregG15503	AregG15505	AregG15509	AregG15510	AregG15512	AregG15515	AregG15519	AregG15525	AregG15528	AregG15530	AregG15531	AregG15532	AregG15534	AregG15535	AregG15537	AregG15539	AregG15543	AregG15547	AregG15550	AregG15556	AregG15574	AregG15581	AregG15584	AregG15585	AregG15586	AregG15588	AregG15591	AregG15592	AregG15594	AregG15597	AregG15601	AregG15606	AregG15614	AregG15618	AregG15619	AregG15620	AregG15621	AregG15625	AregG15626	AregG15627	AregG15628	AregG15635	AregG15637	AregG15640	AregG15641	AregG15642	AregG15643	AregG15645	AregG15646	AregG15652	AregG15653	AregG15654	AregG15655	AregG15664	AregG15667	AregG15673	AregG15680	AregG15682	AregG15683	AregG15684	AregG15687	AregG15688	AregG15691	AregG15694	AregG15695	AregG15696	AregG15699	AregG15703	AregG15706	AregG15710	AregG15715	AregG15718	AregG15719	AregG15721	AregG15727	AregG15728	AregG15730	AregG15734	AregG15735	AregG15736	AregG15737	AregG15738	AregG15739	AregG15741	AregG15746	AregG15749	AregG15750	AregG15753	AregG15756	AregG15758	AregG15757	AregG15759	AregG15760	AregG15762	AregG15763	AregG15767	AregG15770	AregG15771	AregG15772	AregG15778	AregG15780	AregG15784	AregG15793	AregG15796	AregG15801	AregG15802	AregG15807	AregG15812	AregG15813	AregG15814	AregG15817	AregG15825	AregG15828	AregG15832	AregG15833	AregG15838	AregG15843	AregG15846	AregG15854	AregG15856	AregG15864	AregG15866	AregG15868	AregG15869	AregG15870	AregG15873	AregG15878	AregG15885	AregG15891	AregG15896	AregG15897	AregG15910	AregG15913	AregG15914	AregG15917	AregG15919	AregG15921	AregG15924	AregG15950	AregG15953	AregG15956	AregG15958	AregG15962	AregG15963	AregG15965	AregG15967	AregG15973	AregG15980	AregG15981	AregG15982	AregG15983	AregG15985	AregG15986	AregG15988	AregG15992	AregG15994	AregG15995	AregG15999	AregG16001	AregG16004	AregG16005	AregG16008	AregG16013	AregG16014	AregG16021	AregG16023	AregG16025	AregG16027	AregG16029	AregG16030	AregG16032	AregG16036	AregG16039	AregG16040	AregG16042	AregG16045	AregG16047	AregG16050	AregG16055	AregG16056	AregG16059	AregG16062	AregG16065	AregG16066	AregG16070	AregG16075	AregG16078	AregG16079	AregG16081	AregG16082	AregG16086	AregG16088	AregG16091	AregG16092	AregG16093	AregG16101	AregG16103	AregG16105	AregG16114	AregG16115	AregG16118	AregG16123	AregG16125	AregG16127	AregG16129	AregG16134	AregG16136	AregG16139	AregG16140	AregG16144	AregG16146	AregG16155	AregG16156	AregG16157	AregG16160	AregG16162	AregG16163	AregG16164	AregG16165	AregG16167	AregG16168	AregG16170	AregG16171	AregG16173	AregG16174	AregG16176	AregG16177	AregG16181	AregG16187	AregG16198	AregG16202	AregG16203	AregG16205	AregG16206	AregG16219	AregG16222	AregG16224	AregG16226	AregG16236	AregG16247	AregG16251	AregG16252	AregG16253	AregG16259	AregG16260	AregG16271	AregG19900	AregG19902	AregG19906	AregG19907	AregG19911	AregG19916	AregG19918	AregG19919	AregG19923	AregG19925	AregG19926	AregG19935	AregG19936	AregG19940	AregG19941	AregG19948	AregG19950	AregG19955	AregG19957	AregG19959	AregG19972	AregG19974	AregG19975	AregG19981	AregG19983	AregG19984	AregG19986	AregG04289	AregG04291	AregG04292	AregG04293	AregG04300	AregG04303	AregG11649	AregG11650	AregG11651	AregG11652	AregG11655	AregG11656	AregG11662	AregG11664	AregG11665	AregG11668	AregG11669	AregG11675	AregG11677	AregG11679	AregG11690	AregG11692	AregG11694	AregG11696	AregG11709	AregG11713	AregG20815	AregG20820	AregG07476	AregG07479	AregG07492	AregG07499	AregG07501	AregG07503	AregG19170	AregG19171	AregG19174	AregG02680	AregG05270	AregG17918	AregG17919	AregG04789	AregG19994	AregG19995	AregG20005	AregG20006	AregG20016	AregG20020	AregG20021	AregG20022	AregG20024	AregG20026	AregG20031	AregG20034	AregG20037	AregG20039	AregG20040	AregG20041	AregG20043	AregG20044	AregG10846	AregG10848	AregG10853	AregG10857	AregG10862	AregG10868	AregG10889	AregG10892	AregG10893	AregG10898	AregG10901	AregG10909	AregG10915	AregG10920	AregG10943	AregG10946	AregG10952	AregG10957	AregG10963	AregG10964	AregG10965	AregG10967	AregG10968	AregG10979	AregG10982	AregG10991	AregG10992	AregG10997	AregG10999	AregG11000	AregG11009	AregG11013	AregG11016	AregG11019	AregG11030	AregG11032	AregG11037	AregG11044	AregG11054	AregG11057	AregG11062	AregG11065	AregG11069	AregG11073	AregG11075	AregG11077	AregG11080	AregG11082	AregG11083	AregG11085	AregG11087	AregG11089	AregG11090	AregG11091	AregG11092	AregG11093	AregG11096	AregG11099	AregG11105	AregG11108	AregG11115	AregG11117	AregG11120	AregG11124	AregG11129	AregG11130	AregG11131	AregG11132	AregG11134	AregG11137	AregG11140	AregG11141	AregG11142	AregG11145	AregG11146	AregG11147	AregG11148	AregG11149	AregG11150	AregG11151	AregG11152	AregG11153	AregG11154	AregG11157	AregG11161	AregG11166	AregG11170	AregG11171	AregG11176	AregG11177	AregG11179	AregG11182	AregG11187	AregG11188	AregG11189	AregG11190	AregG11192	AregG11195	AregG11203	AregG11205	AregG11206	AregG11207	AregG11210	AregG11212	AregG11213	AregG11215	AregG11217	AregG11218	AregG11222	AregG11223	AregG11224	AregG11226	AregG11232	AregG11234	AregG11237	AregG11238	AregG11239	AregG11242	AregG11243	AregG11245	AregG11251	AregG11252	AregG11254	AregG11255	AregG11256	AregG11257	AregG11261	AregG11269	AregG11273	AregG11274	AregG11276	AregG11282	AregG11283	AregG11284	AregG11287	AregG11290	AregG11294	AregG11300	AregG11302	AregG11314	AregG11315	AregG11319	AregG11320	AregG11321	AregG11322	AregG11337	AregG11339	AregG11340	AregG11341	AregG11349	AregG11354	AregG11356	AregG11360	AregG11363	AregG11366	AregG11367	AregG11368	AregG11369	AregG11378	AregG11379	AregG11387	AregG11391	AregG11392	AregG11394	AregG11395	AregG11400	AregG11401	AregG11403	AregG11404	AregG11405	AregG11407	AregG11408	AregG11409	AregG11410	AregG11411	AregG11418	AregG11419	AregG11420	AregG11422	AregG11423	AregG11424	AregG11425	AregG11432	AregG11438	AregG11441	AregG11445	AregG11457	AregG11460	AregG11463	AregG11464	AregG11465	AregG11473	AregG11475	AregG11476	AregG11478	AregG11481	AregG11482	AregG11483	AregG11487	AregG11494	AregG11495	AregG11497	AregG11500	AregG11503	AregG11506	AregG11512	AregG11515	AregG11516	AregG11518	AregG11523	AregG11524	AregG11528	AregG11534	AregG11537	AregG11539	AregG11540	AregG11541	AregG11543	AregG11545	AregG11548	AregG11551	AregG11553	AregG11555	AregG11557	AregG11559	AregG11562	AregG11564	AregG11569	AregG11570	AregG11575	AregG11577	AregG11578	AregG11581	AregG11582	AregG11583	AregG11586	AregG11587	AregG11589	AregG11591	AregG11595	AregG11596	AregG11598	AregG11599	AregG11602	AregG11606	AregG11619	AregG11622	AregG11623	AregG11625	AregG01611	AregG01615	AregG19144	AregG19150	AregG16326	AregG16328	AregG16330	AregG16336	AregG16337	AregG16341	AregG16352	AregG16353	AregG16359	AregG16364	AregG16365	AregG16366	AregG16367	AregG16377	AregG16378	AregG16380	AregG16389	AregG16390	AregG16397	AregG16398	AregG16401	AregG16406	AregG16411	AregG16413	AregG16415	AregG16425	AregG16427	AregG16428	AregG16446	AregG16449	AregG16451	AregG16452	AregG16459	AregG16461	AregG16485	AregG16488	AregG16490	AregG16491	AregG16495	AregG16496	AregG16497	AregG16500	AregG16501	AregG16502	AregG16503	AregG16504	AregG16505	AregG16514	AregG16519	AregG16521	AregG16523	AregG16524	AregG16525	AregG16532	AregG16534	AregG16539	AregG16546	AregG16548	AregG16550	AregG16552	AregG16553	AregG16554	AregG16559	AregG16562	AregG16564	AregG16573	AregG04742	AregG10314	AregG10315	AregG10317	AregG10319	AregG10321	AregG10326	AregG10333	AregG10338	AregG10339	AregG18120	AregG18123	AregG18133	AregG18134	AregG18142	AregG14404	AregG14406	AregG14408	AregG14410	AregG14416	AregG14420	AregG01162	AregG01163	AregG18791	AregG13698	AregG13700	AregG13701	AregG13703	AregG13704	AregG13705	AregG13706	AregG13708	AregG13714	AregG13722	AregG13728	AregG13733	AregG13735	AregG13736	AregG13745	AregG13747	AregG13749	AregG13750	AregG11898	AregG11906	AregG11909	AregG11910	AregG11914	AregG11915	AregG11917	AregG18148	AregG18150	AregG18152	AregG18155	AregG18160	AregG18164	AregG18180	AregG18207	AregG18208	AregG18212	AregG18214	AregG18219	AregG18224	AregG18225	AregG18226	AregG18227	AregG18239	AregG18240	AregG18241	AregG18242	AregG18243	AregG18246	AregG18247	AregG18945	AregG18951	AregG12385	AregG12388	AregG12390	AregG12394	AregG12395	AregG12407	AregG12410	AregG12415	AregG12417	AregG12418	AregG12419	AregG12420	AregG12435	AregG12436	AregG12437	AregG12438	AregG12441	AregG12444	AregG12447	AregG12448	AregG12449	AregG12455	AregG12463	AregG12470	AregG12471	AregG12475	AregG12480	AregG12487	AregG12489	AregG12490	AregG12491	AregG12501	AregG12503	AregG12508	AregG12510	AregG12512	AregG12513	AregG12514	AregG12516	AregG12518	AregG12525	AregG12527	AregG12530	AregG12535	AregG12542	AregG01042	AregG01044	AregG01047	AregG00020	AregG00021	AregG00022	AregG00023	AregG00024	AregG00028	AregG00032	AregG00033	AregG00034	AregG00036	AregG00039	AregG00042	AregG00043	AregG00049	AregG00050	AregG00053	AregG00054	AregG00058	AregG00065	AregG00072	AregG00079	AregG00084	AregG00085	AregG00088	AregG00090	AregG00091	AregG17327	AregG17328	AregG17331	AregG17334	AregG20877	AregG06054	AregG06055	AregG06056	AregG06062	AregG06069	AregG06071	AregG06075	AregG06076	AregG06078	AregG06079	AregG06082	AregG06087	AregG06090	AregG06095	AregG06096	AregG06097	AregG06099	AregG06102	AregG06103	AregG06104	AregG06106	AregG06111	AregG06114	AregG06115	AregG06120	AregG06121	AregG06122	AregG06124	AregG06129	AregG06131	AregG06132	AregG06137	AregG06149	AregG06151	AregG06155	AregG06162	AregG06170	AregG06172	AregG06175	AregG06178	AregG06179	AregG06181	AregG06182	AregG06193	AregG06195	AregG06199	AregG06203	AregG06204	AregG06207	AregG06209	AregG06210	AregG06211	AregG06212	AregG06216	AregG06221	AregG06229	AregG06231	AregG06237	AregG06238	AregG06248	AregG06249	AregG06250	AregG06252	AregG06255	AregG06257	AregG06258	AregG06260	AregG06262	AregG06263	AregG10509	AregG10510	AregG10512	AregG10528	AregG10531	AregG10539	AregG10563	AregG10565	AregG10569	AregG10574	AregG10578	AregG10585	AregG10589	AregG10590	AregG10593	AregG10594	AregG10595	AregG10598	AregG10605	AregG10608	AregG10617	AregG10619	AregG10620	AregG10621	AregG10625	AregG10627	AregG10631	AregG10632	AregG10634	AregG10635	AregG10636	AregG10639	AregG10642	AregG10643	AregG10644	AregG10647	AregG10648	AregG10660	AregG10665	AregG10669	AregG10673	AregG10676	AregG10679	AregG10682	AregG10686	AregG10687	AregG10689	AregG10692	AregG10697	AregG10698	AregG10699	AregG10701	AregG10704	AregG10705	AregG10707	AregG10713	AregG10719	AregG10721	AregG10724	AregG10734	AregG10735	AregG10737	AregG10741	AregG10742	AregG10747	AregG10748	AregG10749	AregG10750	AregG10751	AregG10754	AregG10757	AregG10759	AregG10760	AregG10761	AregG06642	AregG06643	AregG06644	AregG06645	AregG06646	AregG06652	AregG06653	AregG06270	AregG06277	AregG06278	AregG06283	AregG06286	AregG06289	AregG06291	AregG06292	AregG01633	AregG01638	AregG01641	AregG01642	AregG01643	AregG01645	AregG01646	AregG01653	AregG01656	AregG01661	AregG01662	AregG01663	AregG01666	AregG01667	AregG01674	AregG01678	AregG01679	AregG01683	AregG01684	AregG01686	AregG01687	AregG01690	AregG01693	AregG01694	AregG01695	AregG14924	AregG14931	AregG14938	AregG14942	AregG14943	AregG14944	AregG14953	AregG14954	AregG14955	AregG14959	AregG14966	AregG14967	AregG14968	AregG14971	AregG14974	AregG14976	AregG14977	AregG14978	AregG14983	AregG01583	AregG01586	AregG01587	AregG01171	AregG01172	AregG01174	AregG01176	AregG01177	AregG01180	AregG01183	AregG01184	AregG01185	AregG01194	AregG01200	AregG01201	AregG01202	AregG01204	AregG01207	AregG01215	AregG01222	AregG01223	AregG01224	AregG01225	AregG01228	AregG01230	AregG01231	AregG01240	AregG01241	AregG01243	AregG01244	AregG01245	AregG01248	AregG01252	AregG01255	AregG01256	AregG01260	AregG01262	AregG01264	AregG01267	AregG01268	AregG01270	AregG01272	AregG01275	AregG01276	AregG01277	AregG01278	AregG01285	AregG01286	AregG01289	AregG01293	AregG01295	AregG01298	AregG01301	AregG01304	AregG01306	AregG01308	AregG01310	AregG01311	AregG01312	AregG01320	AregG01326	AregG01329	AregG01334	AregG01338	AregG01346	AregG01349	AregG01353	AregG01354	AregG01356	AregG01358	AregG01366	AregG01374	AregG01376	AregG01384	AregG01386	AregG01396	AregG01397	AregG01398	AregG01399	AregG01400	AregG13683	AregG13688	AregG14425	AregG14426	AregG14427	AregG14431	AregG14434	AregG14438	AregG14439	AregG14445	AregG14448	AregG04307	AregG04308	AregG04314	AregG13388	AregG13389	AregG13390	AregG13396	AregG13398	AregG13401	AregG13402	AregG13403	AregG18886	AregG18888	AregG20053	AregG20055	AregG20060	AregG20061	AregG20062	AregG20063	AregG17903	AregG17907	AregG05095	AregG05099	AregG05107	AregG05115	AregG05117	AregG05118	AregG05122	AregG05123	AregG05124	AregG05125	AregG05131	AregG03065	AregG03067	AregG03072	AregG03073	AregG03074	AregG03075	AregG03076	AregG03077	AregG03080	AregG03087	AregG03092	AregG03098	AregG03101	AregG03106	AregG03110	AregG03111	AregG03113	AregG03114	AregG03119	AregG03121	AregG03122	AregG03124	AregG03128	AregG03130	AregG03132	AregG03136	AregG03137	AregG03145	AregG03150	AregG03151	AregG03152	AregG03159	AregG03160	AregG03162	AregG03169	AregG03175	AregG03179	AregG03183	AregG05235	AregG05236	AregG12969	AregG12970	AregG12978	AregG12981	AregG12982	AregG12988	AregG12989	AregG12992	AregG12994	AregG12998	AregG13006	AregG13007	AregG13009	AregG13013	AregG13015	AregG13019	AregG13025	AregG13028	AregG13042	AregG13044	AregG13047	AregG13048	AregG13049	AregG13051	AregG13055	AregG13057	AregG13059	AregG13060	AregG13071	AregG13074	AregG13075	AregG13076	AregG13077	AregG13087	AregG13093	AregG13094	AregG13112	AregG13114	AregG13115	AregG13120	AregG13130	AregG13134	AregG13136	AregG13137	AregG13143	AregG13146	AregG13147	AregG13151	AregG13153	AregG13154	AregG13155	AregG13156	AregG13169	AregG13172	AregG13177	AregG13179	AregG13184	AregG13185	AregG13189	AregG13190	AregG13191	AregG13192	AregG13197	AregG13203	AregG13207	AregG13208	AregG13210	AregG13213	AregG13214	AregG13216	AregG13217	AregG13219	AregG13221	AregG13222	AregG13225	AregG13227	AregG13228	AregG13230	AregG13231	AregG13232	AregG13239	AregG13240	AregG13244	AregG13258	AregG13260	AregG13274	AregG13275	AregG13277	AregG13284	AregG13285	AregG13287	AregG13288	AregG13291	AregG13292	AregG13293	AregG13301	AregG13303	AregG13304	AregG13307	AregG13312	AregG13313	AregG13315	AregG13318	AregG13320	AregG13322	AregG13326	AregG13328	AregG13760	AregG13761	AregG13763	AregG13769	AregG13771	AregG18366	AregG18374	AregG18381	AregG18382	AregG18393	AregG18394	AregG18406	AregG20717	AregG20718	AregG20726	AregG20730	AregG20732	AregG20746	AregG20748	AregG20749	AregG20751	AregG20752	AregG20758	AregG20759	AregG20760	AregG20764	AregG20766	AregG20337	AregG20348	AregG20349	AregG20350	AregG20352	AregG20356	AregG20358	AregG20360	AregG20361	AregG20378	AregG20380	AregG20381	AregG20382	AregG20394	AregG20400	AregG02485	AregG02493	AregG02494	AregG02495	AregG02497	AregG02499	AregG02503	AregG02509	AregG02514	AregG02517	AregG02519	AregG02520	AregG02521	AregG02523	AregG02528	AregG02529	AregG02530	AregG02540	AregG02554	AregG02555	AregG02556	AregG02558	AregG02567	AregG02569	AregG02572	AregG02574	AregG02575	AregG02580	AregG02583	AregG02584	AregG02585	AregG02586	AregG02591	AregG02599	AregG02600	AregG02603	AregG02604	AregG02607	AregG02609	AregG02612	AregG02617	AregG02620	AregG02626	AregG02629	AregG02630	AregG02638	AregG02640	AregG02642	AregG02644	AregG02646	AregG02648	AregG02649	AregG00493	AregG00495	AregG00498	AregG00502	AregG00503	AregG00509	AregG00513	AregG00514	AregG00516	AregG00519	AregG00520	AregG00521	AregG00526	AregG00533	AregG00534	AregG00536	AregG00538	AregG00539	AregG00547	AregG00548	AregG00549	AregG00552	AregG00554	AregG00558	AregG00560	AregG00561	AregG00564	AregG00565	AregG00575	AregG00576	AregG00577	AregG00581	AregG00583	AregG00584	AregG00590	AregG00594	AregG00595	AregG00596	AregG00601	AregG00604	AregG00605	AregG00607	AregG00611	AregG00613	AregG17307	AregG01075	AregG01076	AregG01079	AregG01080	AregG01083	AregG01087	AregG01089	AregG01096	AregG01098	AregG01103	AregG01104	AregG01108	AregG06004	AregG06010	AregG06012	AregG06032	AregG06042	AregG06043	AregG06045	AregG06046	AregG06047	AregG20788	AregG20790	AregG20793	AregG20798	AregG20806	AregG20807	AregG20809	AregG20775	AregG20780	AregG20782	AregG20066	AregG20069	AregG20070	AregG20088	AregG20093	AregG04135	AregG04139	AregG11848	AregG11859	AregG02688	AregG02689	AregG02692	AregG02698	AregG02700	AregG02701	AregG02702	AregG02706	AregG02709	AregG04398	AregG04404	AregG04405	AregG04406	AregG04410	AregG04415	AregG04416	AregG04422	AregG04424	AregG04427	AregG04428	AregG04429	AregG04432	AregG04433	AregG04434	AregG04436	AregG04441	AregG04443	AregG04446	AregG04447	AregG04450	AregG04451	AregG04457	AregG04458	AregG04459	AregG04464	AregG04465	AregG04466	AregG04467	AregG04470	AregG04480	AregG04481	AregG04489	AregG04492	AregG04497	AregG04502	AregG04503	AregG04504	AregG04509	AregG04510	AregG04513	AregG04519	AregG04520	AregG04521	AregG04522	AregG04530	AregG04532	AregG04535	AregG04537	AregG04540	AregG04549	AregG04556	AregG04557	AregG04559	AregG04565	AregG04571	AregG04575	AregG04579	AregG04580	AregG04581	AregG04582	AregG04583	AregG15095	AregG15097	AregG15099	AregG15103	AregG15104	AregG15108	AregG15109	AregG15112	AregG15114	AregG15123	AregG15130	AregG15133	AregG15135	AregG15137	AregG15138	AregG15143	AregG15150	AregG15153	AregG20596	AregG10340	AregG10343	AregG10347	AregG10348	AregG10350	AregG10354	AregG10356	AregG10360	AregG10362	AregG10364	AregG10365	AregG10370	AregG10371	AregG10378	AregG10379	AregG10384	AregG10388	AregG10390	AregG10396	AregG10398	AregG10401	AregG10402	AregG10413	AregG10414	AregG10419	AregG10421	AregG10430	AregG10431	AregG10436	AregG20335	AregG18978	AregG18985	AregG19001	AregG19006	AregG19008	AregG19017	AregG19036	AregG20968	AregG20971	AregG21048	AregG21049	AregG21050	AregG21061	AregG21062	AregG21063	AregG21065	AregG21066	AregG21070	AregG21073	AregG21076	AregG21082	AregG21085	AregG21086	AregG21089	AregG21092	AregG21097	AregG21098	AregG21100	AregG21104	AregG21105	AregG21107	AregG21115	AregG21116	AregG21118	AregG21127	AregG21131	AregG21133	AregG21143	AregG21147	AregG21162	AregG21166	AregG21173	AregG21184	AregG21193	AregG21195	AregG21197	AregG21198	AregG21199	AregG21201	AregG21212	AregG21213	AregG21215	AregG21217	AregG21219	AregG21226	AregG21236	AregG21512	AregG21513	AregG21518	AregG21520	AregG21521	AregG21522	AregG21524	AregG21525	AregG21530	AregG21544	AregG21545	AregG21552	AregG21559	AregG21560	AregG21561	AregG21563	AregG21564	AregG21567	AregG21597	AregG21611	AregG21616	AregG21618	AregG21619	AregG21625	AregG21626	AregG21631	AregG21632	AregG21633	AregG21641	AregG21643	AregG21645	AregG21647	AregG21255	AregG21256	AregG21257	AregG21259	AregG21260	AregG21261	AregG21265	AregG21267	AregG21272	AregG21273	AregG21274	AregG21275	AregG21276	AregG21277	AregG21286	AregG21295	AregG21299	AregG21303	AregG21306	AregG21308	AregG21310	AregG21315	AregG21321	AregG21324	AregG21325	AregG21326	AregG21328	AregG21329	AregG21340	AregG21345	AregG21353	AregG21365	AregG21368	AregG21370	AregG21374	AregG21379	AregG21386	AregG21387	AregG21395	AregG21396	AregG21400	AregG21401	AregG21402	AregG21403	AregG21405	AregG21409	AregG21411	AregG21413	AregG21416	AregG21426	AregG21431	AregG21436	AregG21442	AregG21453	AregG21454	AregG21457	AregG21458	AregG21462	AregG21471	AregG21474	AregG21476	AregG21477	AregG21478	AregG21483	AregG21491	AregG21496	AregG21498	AregG21502	AregG21503	AregG21504	AregG21507	AregG21508	AregG21509	AregG21650	AregG21656	AregG21662	AregG21666	AregG21673	AregG21674	AregG21676	AregG21678	AregG21681	AregG21684	AregG21694	AregG21695	AregG21696	AregG21702	AregG21722	AregG21723	AregG21724	AregG21726	AregG21727	AregG21733	AregG21738	AregG21741	AregG21743	AregG21748	AregG21755	AregG21756	AregG21757	AregG21761	AregG21765	AregG21766	AregG21768	AregG21772	AregG21775	AregG21781	AregG21782	AregG21783	AregG21787	AregG21788	AregG21793	AregG21795	AregG21797	AregG21801	AregG21807	AregG21810	AregG21815	AregG21816	AregG21817	AregG21818	AregG21819	AregG21824	AregG21825	AregG21826	AregG21831	AregG21833	AregG21835	AregG21838	AregG21841	AregG21842	AregG21845	AregG21847	AregG21854	AregG21855	AregG21857	AregG21858	AregG21865	AregG21866	AregG21867	AregG21869	AregG21874	AregG21875	AregG21877	AregG21888	AregG21920	AregG21922	AregG21924	AregG21925	AregG21932	AregG21934	AregG21937	AregG21939	AregG21941	AregG21957	AregG21978	AregG21992	AregG21997	AregG22000	AregG22002	AregG22004	AregG22005	AregG22008	AregG22021	AregG22023	AregG22026	AregG22043	AregG22046	AregG22048	AregG22050	AregG22051	AregG22056	AregG22057	AregG22060	AregG22063	AregG22064	AregG22070	AregG22071	AregG22075	AregG22086	AregG22088	AregG22095	AregG22096	AregG22105	AregG22108	AregG22113	AregG22115	AregG22124	AregG22125	AregG22134	AregG22143	AregG22144	AregG22145	AregG22147	AregG22151	AregG22153	AregG22158	AregG22161	AregG22163	AregG22164	AregG22165	AregG22169	AregG22173	AregG22180	AregG22181	AregG22187	AregG22190	AregG22191	AregG22193	AregG22198	AregG22207	AregG22210	AregG22213	AregG22219	AregG22220	AregG22221	AregG22223	AregG22226	AregG22230	AregG22233	AregG22235	AregG22236	AregG22237	AregG22239	AregG22241	AregG22245	AregG22248	AregG22251	AregG22256	AregG22257	AregG22260	AregG22261	AregG22263	AregG22264	AregG22265	AregG22266	AregG22272	AregG22273	AregG22274	AregG22278	AregG22282	AregG22286	AregG22287	AregG22289	AregG22291	AregG22292	AregG22293	AregG22294	AregG22295	AregG22297	AregG22302	AregG22303	AregG22304	AregG22308	AregG22309	AregG22312	AregG22314	AregG22315	AregG22318	AregG22320	AregG22321	AregG22322	AregG22326	AregG22327	AregG22328	AregG22331	AregG22336	AregG22337	AregG22344	AregG22347	AregG22352	AregG22353	AregG22354	AregG22359	AregG22360	AregG22362	AregG22367	AregG22369	AregG22370	AregG22374	AregG22375	AregG22376	AregG22389	AregG22393	AregG22397	AregG22398	AregG22400	AregG22403	AregG22407	AregG22409	AregG22411	AregG22413	AregG22422	AregG22433	AregG22435	AregG22440	AregG22442	AregG22444	AregG22449	AregG22450	AregG22455	AregG22460	AregG22465	AregG22467	AregG22471	AregG22472	AregG22474	AregG22480	AregG22484	AregG22485	AregG22486	AregG22487	AregG22491	AregG22492	AregG22493	AregG22496	AregG22498	AregG22500	AregG22501	AregG22503	AregG22504	AregG22505	AregG22508	AregG22509	AregG22515	AregG22517	AregG22518	AregG22520	AregG22522	AregG22528	AregG22529	AregG22538	AregG22540	AregG22543	AregG22547	AregG22557	AregG22560	AregG22561	AregG22565	AregG22569	AregG22572	AregG22573	AregG22575	AregG22576	AregG22582	AregG22587	AregG22589	AregG22593	AregG22597	AregG22605	AregG22607	AregG22614	AregG22617	AregG22621	AregG22623	AregG22625	AregG22628	AregG22629	AregG22631	AregG22632	AregG22636	AregG22637	AregG22638	AregG22639	AregG22641	AregG22642	AregG22643	AregG22644	AregG22647	AregG22653	AregG22670	AregG22672	AregG22676	AregG22687	AregG22688	AregG22691	AregG22692	AregG22693	AregG22700	AregG22701	AregG22702	AregG22706	AregG22715	AregG22721	AregG22735	AregG22736	AregG22739	AregG22740	AregG22746	AregG22756	AregG22760	AregG22762	AregG22763	AregG22767	AregG22769	AregG22771	AregG22773	AregG22779	AregG22780	AregG22782	AregG22783	AregG22786	AregG22790	AregG22791	AregG22792	AregG22793	AregG22796	AregG22798	AregG22800	AregG22801	AregG22803	AregG22805	AregG22806	AregG22812	AregG22813	AregG22816	AregG22817	AregG22822	AregG22828	AregG22829	AregG22831	AregG22838	AregG22840	AregG22841	AregG22844	AregG22845	AregG22852	AregG22860	AregG22865	AregG22875	AregG22878	AregG22879	AregG22886	AregG22893	AregG22896	AregG22897	AregG22902	AregG22903	AregG22904	AregG22905	AregG22907	AregG22913	AregG22914	AregG22917	AregG22918	AregG22919	AregG22923	AregG22926	AregG22931	AregG22937	AregG22940	AregG22946	AregG22948	AregG22951	AregG22957	AregG22959	AregG22960	AregG22961	AregG22963	AregG22965	AregG22966	AregG22968	AregG22973	AregG22975	AregG22976	AregG22979	AregG22982	AregG22984	AregG22990	AregG22991	AregG22994	AregG22995	AregG23002	AregG23003	AregG23005	AregG23009	AregG23011	AregG23015	AregG23018	AregG23020	AregG23022	AregG23025	AregG23027	AregG23030	AregG23032	AregG23033	AregG23034	AregG23035	AregG23038	AregG23044	AregG23045	AregG23046	AregG23051	AregG23053	AregG23054	AregG23057	AregG23066	AregG23071	AregG23081	AregG23082	AregG23093	AregG23095	AregG23096	AregG23116	AregG23118	AregG23123	AregG23125	AregG23129	AregG23132	AregG23138	AregG23139	AregG23140	AregG23141	AregG23142	AregG23143	AregG23152	AregG23175	AregG23179	AregG23180	AregG23181	AregG23185	AregG23190	AregG23193	AregG23194	AregG23195	AregG23202	AregG23203	AregG23205	AregG23206	AregG23207	AregG23211	AregG23212	AregG23213	AregG23214	AregG23216	AregG23217	AregG23222	AregG23227	AregG23235	AregG23237	AregG23240	AregG23256	AregG23257	AregG23258	AregG23259	AregG23261	AregG23262	AregG23264	AregG23292	AregG23293	AregG23296	AregG23297	AregG23302	AregG23306	AregG23307	AregG23308	AregG23310	AregG23314	AregG23316	AregG23319	AregG23322	AregG23324	AregG23326	AregG23327	AregG23328	AregG23333	AregG23334	AregG23336	AregG23340	AregG23345	AregG23347	AregG23348	AregG23353	AregG23354	AregG23355	AregG23356	AregG23358	AregG23360	AregG23361	AregG23362	AregG23364	AregG23368	AregG23369	AregG23374	AregG23375	AregG23378	AregG23383	AregG23384	AregG23385	AregG23386	AregG23391	AregG23396	AregG23401	AregG23403	AregG23415	AregG23422	AregG23427	AregG23428	AregG23433	AregG23436	AregG23441	AregG23444	AregG23455	AregG23457	AregG23458	AregG23459	AregG23462	AregG23464	AregG23466	AregG23467	AregG23469	AregG23473	AregG23478	AregG23479	AregG23483	AregG23486	AregG23488	AregG23491	AregG23493	AregG23500	AregG23504	AregG23505	AregG23506	AregG23508	AregG23511	AregG23519	AregG23521	AregG23527	AregG23528	AregG23530	AregG23532	AregG23535	AregG23538	AregG23539	AregG23540	AregG23543	AregG23547	AregG23551	AregG23552	AregG23558	AregG23559	AregG23561	AregG23571	AregG23575	AregG23577	AregG23578	AregG23581	AregG23582	AregG23583	AregG23586	AregG23587	AregG23591	AregG23595	AregG23598	AregG23599	AregG23600	AregG23603	AregG23605	AregG23609	AregG23613	AregG23620	AregG23621	AregG23622	AregG23625	AregG23626	AregG23627	AregG23628	AregG23634	AregG23635	AregG23644	AregG23645	AregG23649	AregG23652	AregG23655	AregG23656	AregG23658	AregG23663	AregG23667	AregG23669	AregG23673	AregG23674	AregG23675	AregG23676	AregG23678	AregG23679	AregG23680	AregG23682	AregG23686	AregG23688	AregG23691	AregG23703	AregG23704	AregG23706	AregG23710	AregG23711	AregG23723	AregG23724	AregG23727	AregG23733	AregG23734	AregG23736	AregG23742	AregG23745	AregG23747	AregG23750	AregG23751	AregG23752	AregG23756	AregG23757	AregG23759	AregG23760	AregG23762	AregG23764	AregG23765	AregG23771	AregG23773	AregG23775	AregG23778	AregG23785	AregG23790	AregG23792	AregG23795	AregG23797	AregG23798	AregG23799	AregG23803	AregG23805	AregG23806	AregG23813	AregG23814	AregG23821	AregG23824	AregG23826	AregG23827	AregG23837	AregG23838	AregG23842	AregG23843	AregG23844	AregG23846	AregG23847	AregG23849	AregG23850	AregG23852	AregG23858	AregG23860	AregG23864	AregG23865	AregG23867	AregG23869	AregG23874	AregG23876	AregG23877	AregG23882	AregG23883	AregG23889	AregG23897	AregG23900	AregG23903	AregG23908	AregG23909	AregG23912	AregG23917	AregG23923	AregG23940	AregG23941	AregG23945	AregG23948	AregG23952	AregG23954	AregG23958	AregG23959	AregG23960	AregG23963	AregG23967	AregG23976	AregG23978	AregG23991	AregG23993	AregG23995	AregG24000	AregG24001	AregG24005	AregG24006	AregG24011	AregG24014	AregG24019	AregG24021	AregG24022	AregG24023	AregG24024	AregG24026	AregG24028	AregG24029	AregG24031	AregG24032	AregG24033	AregG24035	AregG24038	AregG24040	AregG24041	AregG24045	AregG24051	AregG24057	AregG24059	AregG24061	AregG24064	AregG24065	AregG24067	AregG24074	AregG24076	AregG24084	AregG24091	AregG24093	AregG24096	AregG24098	AregG24101	AregG24103	AregG24108	AregG24111	AregG24114	AregG24116	AregG24117	AregG24119	AregG24125	AregG24132	AregG24135	AregG24140	AregG24147	AregG24148	AregG24149	AregG24156	AregG24160	AregG24171	AregG24173	AregG24177	AregG24178	AregG24179	AregG24180	AregG24183	AregG24186	AregG24187	AregG24188	AregG24197	AregG24201	AregG24203	AregG24205	AregG24206	AregG24208	AregG24217	AregG24219	AregG24220	AregG24223	AregG24232	AregG24233	AregG24238	AregG24242	AregG24246	AregG24247	AregG24251	AregG24267	AregG24268	AregG24269	AregG24271	AregG24273	AregG24274	AregG24281	AregG24283	AregG24285	AregG24286	AregG24287	AregG24291	AregG24293	AregG24297	AregG24298	AregG24300	AregG24302	AregG24303	AregG24304	AregG24305	AregG24312	AregG24319	AregG24320	AregG24321	AregG24331	AregG24342	AregG24346	AregG24347	AregG24352	AregG24360	AregG24363	AregG24367	AregG24371	AregG24374	AregG24375	AregG24376	AregG24377	AregG24379	AregG24382	AregG24384	AregG24386	AregG24387	AregG24388	AregG24390	AregG24400	AregG24402	AregG24403	AregG24404	AregG24406	AregG24409	AregG24417	AregG24419	AregG24420	AregG24421	AregG24424	AregG24426	AregG24429	AregG24430	AregG24435	AregG24441	AregG24442	AregG24445	AregG24448	AregG24452	AregG24454	AregG24455	AregG24458	AregG24461	AregG24463	AregG24469	AregG24470	AregG24473	AregG24480	AregG24481	AregG24482	AregG24483	AregG24484	AregG24489	AregG24491	AregG24492	AregG24496	AregG24497	AregG24499	AregG24500	AregG24501	AregG24502	AregG24504	AregG24510	AregG24511	AregG24512	AregG24513	AregG24514	AregG24516	AregG24519	AregG24520	AregG24521	AregG24522	AregG24530	AregG24531	AregG24534	AregG24544	AregG24549	AregG24550	AregG24551	AregG24554	AregG24555	AregG24560	AregG24562	AregG24567	AregG24570	AregG24578	AregG24582	AregG24587
GO:0008150	biological_process	AregG08844	AregG08845	AregG08847	AregG08848	AregG08850	AregG08852	AregG08854	AregG08855	AregG08858	AregG08859	AregG08861	AregG08862	AregG08863	AregG08864	AregG08865	AregG08866	AregG08867	AregG08868	AregG08869	AregG08871	AregG08873	AregG08874	AregG08876	AregG08882	AregG08883	AregG08885	AregG08886	AregG08888	AregG08889	AregG08890	AregG08891	AregG08892	AregG08893	AregG08895	AregG08899	AregG08900	AregG08901	AregG08902	AregG08903	AregG08904	AregG08905	AregG08906	AregG08907	AregG08909	AregG08910	AregG08911	AregG08912	AregG08913	AregG08914	AregG08917	AregG08918	AregG08919	AregG08920	AregG08921	AregG08925	AregG08926	AregG08927	AregG08929	AregG08930	AregG08931	AregG08932	AregG08935	AregG08936	AregG08937	AregG08938	AregG08939	AregG08944	AregG08945	AregG08946	AregG08947	AregG08949	AregG08950	AregG08951	AregG08952	AregG08953	AregG08954	AregG08955	AregG08956	AregG08958	AregG08959	AregG08961	AregG08962	AregG08964	AregG08965	AregG08970	AregG08971	AregG08973	AregG08974	AregG08975	AregG08978	AregG08980	AregG08981	AregG08982	AregG08983	AregG08984	AregG08985	AregG08986	AregG08988	AregG08990	AregG08993	AregG08995	AregG08997	AregG09000	AregG09001	AregG09002	AregG09004	AregG09006	AregG09010	AregG09011	AregG09012	AregG09015	AregG09016	AregG09017	AregG09018	AregG09019	AregG09020	AregG09021	AregG09022	AregG09023	AregG09024	AregG09025	AregG09026	AregG09027	AregG09029	AregG09030	AregG09031	AregG09032	AregG09033	AregG09035	AregG09037	AregG09041	AregG09042	AregG09043	AregG09045	AregG09046	AregG09047	AregG09048	AregG09049	AregG09050	AregG09051	AregG09052	AregG09053	AregG09054	AregG09056	AregG09057	AregG09058	AregG09059	AregG09060	AregG09061	AregG09062	AregG09064	AregG09065	AregG09066	AregG09067	AregG09068	AregG09069	AregG09070	AregG09072	AregG09074	AregG09075	AregG09076	AregG09077	AregG09078	AregG09079	AregG09080	AregG09083	AregG09086	AregG09087	AregG09088	AregG09089	AregG09090	AregG09091	AregG09094	AregG09095	AregG09096	AregG09097	AregG09098	AregG09099	AregG09101	AregG09103	AregG09104	AregG09105	AregG09106	AregG09108	AregG09109	AregG09110	AregG09111	AregG09112	AregG09113	AregG09114	AregG09115	AregG09116	AregG09117	AregG09118	AregG09119	AregG09120	AregG09123	AregG09126	AregG09127	AregG09128	AregG09130	AregG09132	AregG09133	AregG09134	AregG09135	AregG09138	AregG09139	AregG09142	AregG09143	AregG09144	AregG09145	AregG09146	AregG09148	AregG09149	AregG09150	AregG09151	AregG09152	AregG09154	AregG09155	AregG09156	AregG09157	AregG09159	AregG09160	AregG09163	AregG09165	AregG09166	AregG09167	AregG09169	AregG09170	AregG09172	AregG09173	AregG09174	AregG09176	AregG09177	AregG09178	AregG09180	AregG09182	AregG09183	AregG09184	AregG09186	AregG09188	AregG09189	AregG09190	AregG09194	AregG09195	AregG09197	AregG09201	AregG09203	AregG09204	AregG09205	AregG09210	AregG09211	AregG09212	AregG09213	AregG09216	AregG09217	AregG09218	AregG09219	AregG09220	AregG09221	AregG09222	AregG09223	AregG09224	AregG09225	AregG09226	AregG09227	AregG09228	AregG09230	AregG09232	AregG09233	AregG09234	AregG09235	AregG09236	AregG09238	AregG09239	AregG09240	AregG09241	AregG09244	AregG09245	AregG09246	AregG09247	AregG09248	AregG09249	AregG09250	AregG09256	AregG09258	AregG09259	AregG09260	AregG09261	AregG09262	AregG09264	AregG09265	AregG09266	AregG09267	AregG09268	AregG09269	AregG09270	AregG09272	AregG09273	AregG09274	AregG09275	AregG09276	AregG09277	AregG09279	AregG09280	AregG09281	AregG09282	AregG09283	AregG09284	AregG09285	AregG09286	AregG09287	AregG09288	AregG09289	AregG09290	AregG09291	AregG09292	AregG09294	AregG09295	AregG09296	AregG09297	AregG09300	AregG09302	AregG09303	AregG09304	AregG09306	AregG09307	AregG09308	AregG09309	AregG09310	AregG09312	AregG09314	AregG09315	AregG09319	AregG09320	AregG09321	AregG09322	AregG09323	AregG09324	AregG09325	AregG09326	AregG09327	AregG09330	AregG09331	AregG09333	AregG09334	AregG09335	AregG09336	AregG09337	AregG09338	AregG09340	AregG09342	AregG09343	AregG09344	AregG09345	AregG09346	AregG09349	AregG09350	AregG09352	AregG09353	AregG09354	AregG09355	AregG09356	AregG09357	AregG09358	AregG09359	AregG09360	AregG09361	AregG09362	AregG09364	AregG09365	AregG09366	AregG09367	AregG09368	AregG09369	AregG09370	AregG09371	AregG09372	AregG09373	AregG09376	AregG09377	AregG09378	AregG09381	AregG09383	AregG09385	AregG09386	AregG09387	AregG09388	AregG09391	AregG09392	AregG09395	AregG09397	AregG09398	AregG09399	AregG09401	AregG09402	AregG09403	AregG09404	AregG09405	AregG09406	AregG09409	AregG09410	AregG09412	AregG09413	AregG09414	AregG09416	AregG09417	AregG09419	AregG09420	AregG09422	AregG09423	AregG09424	AregG09425	AregG09426	AregG09427	AregG09428	AregG09429	AregG09430	AregG09431	AregG09432	AregG09433	AregG09434	AregG09435	AregG09436	AregG09437	AregG09438	AregG09439	AregG09440	AregG09442	AregG09444	AregG09445	AregG09446	AregG09447	AregG09449	AregG09452	AregG09453	AregG09457	AregG09460	AregG09461	AregG09462	AregG09463	AregG09466	AregG09467	AregG09471	AregG09472	AregG09473	AregG09475	AregG09476	AregG09477	AregG09479	AregG09480	AregG09485	AregG09486	AregG09487	AregG09488	AregG09491	AregG09492	AregG09493	AregG09494	AregG09496	AregG09498	AregG09501	AregG09502	AregG09503	AregG09505	AregG09508	AregG09509	AregG09512	AregG09514	AregG09515	AregG09516	AregG09518	AregG09521	AregG09522	AregG09526	AregG09527	AregG09528	AregG09530	AregG09531	AregG09532	AregG09533	AregG09534	AregG09535	AregG09537	AregG09538	AregG09540	AregG09542	AregG09543	AregG09544	AregG09545	AregG09546	AregG09547	AregG09548	AregG09550	AregG09552	AregG09553	AregG09555	AregG09556	AregG09557	AregG09558	AregG09560	AregG09561	AregG09562	AregG09564	AregG09565	AregG09566	AregG09569	AregG09570	AregG09572	AregG09574	AregG09576	AregG09578	AregG09579	AregG09580	AregG09581	AregG09582	AregG09583	AregG09584	AregG09585	AregG09588	AregG09589	AregG09590	AregG09591	AregG09592	AregG17114	AregG17115	AregG17116	AregG17118	AregG17120	AregG17121	AregG17122	AregG17123	AregG17126	AregG17128	AregG17130	AregG00115	AregG00117	AregG00118	AregG00119	AregG00120	AregG00121	AregG00122	AregG00123	AregG00124	AregG00126	AregG00127	AregG00128	AregG00130	AregG00132	AregG00137	AregG00144	AregG00145	AregG00146	AregG00147	AregG00150	AregG00151	AregG00152	AregG00153	AregG00154	AregG00158	AregG00159	AregG00160	AregG00163	AregG00165	AregG00167	AregG00168	AregG00169	AregG00172	AregG00173	AregG00174	AregG00175	AregG00178	AregG00182	AregG00183	AregG00184	AregG00189	AregG00190	AregG00192	AregG00193	AregG00196	AregG00197	AregG00198	AregG00199	AregG00200	AregG00202	AregG00204	AregG00205	AregG00206	AregG00207	AregG00209	AregG00211	AregG00213	AregG00214	AregG00215	AregG00216	AregG00217	AregG00219	AregG00220	AregG00221	AregG00223	AregG00224	AregG00226	AregG00228	AregG00229	AregG00230	AregG00231	AregG00234	AregG00235	AregG00236	AregG00237	AregG00240	AregG00241	AregG00242	AregG00243	AregG00244	AregG00245	AregG00247	AregG00248	AregG00250	AregG00251	AregG00254	AregG00256	AregG00257	AregG00259	AregG00261	AregG00263	AregG00264	AregG00265	AregG00268	AregG00269	AregG00270	AregG00271	AregG00272	AregG00274	AregG00276	AregG00277	AregG00279	AregG00280	AregG00281	AregG00282	AregG00284	AregG00286	AregG00287	AregG00288	AregG00289	AregG00290	AregG00291	AregG00292	AregG00293	AregG00294	AregG00295	AregG00297	AregG00299	AregG00300	AregG00304	AregG00305	AregG00306	AregG00307	AregG00308	AregG00313	AregG00315	AregG00316	AregG00317	AregG00320	AregG00321	AregG00322	AregG00323	AregG00324	AregG00325	AregG00326	AregG00328	AregG00330	AregG00331	AregG00333	AregG00338	AregG00341	AregG00344	AregG00347	AregG00359	AregG00360	AregG00363	AregG00365	AregG00368	AregG00369	AregG00370	AregG00374	AregG00375	AregG00383	AregG00388	AregG00389	AregG00391	AregG00394	AregG00395	AregG00396	AregG00398	AregG00399	AregG00400	AregG00401	AregG00404	AregG00405	AregG00408	AregG00409	AregG00411	AregG00412	AregG00413	AregG00414	AregG00418	AregG00419	AregG00420	AregG00422	AregG00423	AregG00424	AregG00425	AregG00426	AregG00427	AregG00428	AregG00429	AregG00430	AregG00433	AregG00435	AregG00440	AregG00442	AregG00445	AregG00447	AregG00450	AregG00451	AregG00452	AregG00453	AregG00454	AregG00455	AregG00456	AregG00457	AregG00458	AregG00459	AregG00460	AregG00462	AregG00463	AregG00465	AregG00466	AregG00467	AregG00468	AregG00473	AregG00474	AregG00475	AregG00476	AregG00477	AregG00478	AregG00479	AregG00480	AregG00481	AregG00483	AregG00484	AregG00485	AregG00486	AregG00488	AregG00489	AregG00490	AregG02864	AregG02866	AregG02867	AregG02869	AregG02871	AregG02872	AregG02873	AregG02875	AregG02876	AregG02877	AregG02878	AregG02879	AregG02880	AregG02882	AregG02883	AregG02885	AregG02886	AregG02887	AregG02890	AregG02894	AregG02895	AregG02898	AregG02899	AregG02901	AregG02902	AregG02903	AregG02905	AregG02910	AregG02913	AregG02915	AregG02918	AregG02919	AregG02920	AregG02921	AregG02922	AregG02923	AregG02926	AregG02929	AregG02930	AregG02931	AregG02932	AregG02933	AregG10438	AregG10440	AregG10441	AregG10442	AregG10445	AregG10446	AregG10447	AregG10449	AregG10450	AregG10451	AregG03194	AregG03195	AregG03197	AregG03200	AregG03201	AregG03203	AregG03204	AregG03205	AregG03206	AregG03207	AregG03208	AregG03209	AregG03212	AregG03214	AregG03216	AregG03217	AregG02860	AregG02862	AregG02863	AregG19158	AregG19159	AregG19160	AregG11842	AregG11843	AregG11720	AregG06363	AregG06366	AregG06367	AregG06368	AregG06369	AregG20958	AregG20959	AregG20960	AregG20961	AregG20962	AregG20964	AregG20965	AregG16305	AregG16307	AregG16308	AregG16309	AregG16310	AregG02712	AregG02716	AregG02717	AregG02718	AregG02719	AregG02722	AregG02725	AregG02726	AregG02727	AregG02728	AregG02730	AregG02731	AregG02733	AregG02735	AregG02740	AregG02745	AregG02746	AregG02748	AregG02749	AregG02752	AregG02755	AregG02756	AregG02757	AregG02758	AregG02759	AregG02760	AregG02762	AregG02764	AregG02767	AregG02769	AregG02770	AregG02771	AregG02772	AregG02773	AregG02774	AregG02776	AregG02779	AregG02781	AregG02787	AregG02791	AregG02792	AregG02793	AregG02794	AregG02795	AregG02797	AregG02798	AregG21016	AregG21017	AregG21018	AregG21025	AregG21030	AregG21033	AregG21035	AregG18895	AregG18897	AregG18898	AregG18900	AregG18901	AregG18903	AregG18904	AregG18908	AregG18910	AregG18911	AregG18912	AregG18913	AregG18914	AregG18915	AregG18916	AregG18917	AregG18918	AregG18920	AregG18921	AregG18922	AregG18924	AregG18927	AregG18928	AregG18929	AregG18930	AregG18931	AregG18934	AregG18935	AregG18936	AregG18937	AregG18938	AregG18939	AregG18940	AregG18798	AregG18799	AregG18801	AregG18802	AregG18803	AregG18805	AregG18806	AregG18807	AregG18809	AregG18810	AregG18811	AregG18813	AregG18816	AregG18817	AregG18818	AregG18819	AregG18845	AregG18846	AregG18847	AregG18848	AregG18850	AregG18852	AregG18853	AregG18855	AregG18866	AregG18867	AregG18869	AregG18868	AregG18871	AregG18873	AregG18874	AregG18876	AregG18877	AregG18878	AregG11939	AregG11944	AregG11946	AregG11947	AregG11948	AregG11950	AregG11951	AregG11953	AregG11954	AregG11955	AregG11957	AregG11958	AregG11961	AregG11965	AregG11966	AregG11967	AregG11968	AregG11969	AregG11971	AregG11972	AregG11973	AregG11978	AregG11980	AregG11981	AregG11983	AregG11984	AregG11985	AregG11986	AregG11987	AregG11988	AregG11989	AregG11990	AregG11991	AregG11992	AregG11993	AregG11995	AregG11996	AregG11999	AregG12001	AregG12002	AregG12003	AregG12004	AregG12005	AregG12007	AregG12008	AregG12009	AregG12010	AregG12011	AregG12012	AregG12013	AregG12014	AregG12016	AregG12017	AregG12018	AregG12020	AregG12021	AregG12022	AregG12023	AregG12024	AregG12025	AregG12028	AregG12029	AregG12030	AregG12031	AregG12032	AregG12033	AregG12034	AregG12035	AregG12036	AregG12037	AregG12038	AregG12039	AregG12041	AregG12042	AregG12043	AregG12045	AregG12046	AregG12047	AregG12048	AregG12049	AregG12050	AregG12051	AregG12052	AregG12053	AregG12054	AregG12055	AregG12056	AregG12057	AregG12058	AregG12059	AregG12064	AregG12065	AregG12067	AregG12068	AregG12069	AregG12070	AregG12074	AregG12075	AregG12076	AregG12077	AregG12078	AregG12079	AregG12080	AregG12082	AregG12084	AregG12085	AregG12087	AregG12088	AregG12091	AregG12092	AregG12093	AregG12094	AregG12097	AregG12099	AregG12100	AregG12101	AregG12102	AregG12103	AregG12104	AregG12105	AregG12106	AregG12108	AregG12109	AregG12110	AregG12112	AregG12113	AregG12114	AregG12115	AregG12118	AregG12119	AregG12120	AregG12121	AregG12124	AregG12125	AregG12126	AregG12129	AregG12133	AregG12135	AregG12136	AregG12138	AregG12139	AregG12141	AregG12142	AregG12143	AregG12145	AregG12147	AregG12148	AregG12149	AregG12150	AregG12152	AregG12153	AregG12154	AregG12155	AregG12156	AregG12158	AregG12159	AregG12160	AregG12161	AregG12163	AregG12165	AregG12166	AregG12168	AregG12169	AregG12172	AregG12174	AregG12176	AregG12177	AregG12178	AregG12179	AregG12180	AregG12182	AregG12184	AregG12188	AregG12190	AregG12191	AregG12192	AregG12194	AregG12196	AregG12197	AregG12199	AregG12200	AregG12202	AregG12203	AregG12204	AregG12205	AregG12206	AregG12207	AregG12208	AregG12210	AregG12212	AregG12213	AregG12216	AregG12217	AregG12218	AregG12221	AregG12222	AregG12223	AregG12224	AregG12230	AregG12231	AregG12232	AregG12234	AregG12235	AregG12236	AregG12239	AregG12240	AregG12242	AregG12244	AregG12245	AregG12246	AregG12247	AregG12248	AregG12251	AregG12252	AregG12253	AregG12254	AregG12255	AregG12256	AregG12257	AregG12259	AregG12260	AregG12262	AregG12263	AregG12264	AregG12265	AregG12268	AregG12269	AregG12270	AregG12272	AregG12273	AregG12275	AregG12277	AregG12281	AregG12282	AregG12283	AregG12289	AregG12291	AregG12293	AregG12294	AregG12297	AregG12298	AregG12300	AregG12301	AregG12302	AregG12303	AregG12304	AregG12305	AregG12308	AregG12309	AregG12310	AregG12311	AregG12312	AregG12313	AregG12316	AregG12320	AregG12321	AregG12323	AregG12324	AregG12325	AregG12326	AregG12327	AregG12328	AregG12330	AregG12331	AregG12332	AregG12333	AregG12339	AregG12343	AregG12344	AregG12345	AregG12348	AregG12350	AregG12351	AregG12353	AregG12354	AregG12357	AregG12359	AregG12360	AregG12361	AregG12362	AregG12363	AregG12366	AregG12367	AregG12370	AregG12371	AregG12373	AregG12376	AregG12379	AregG15203	AregG15204	AregG15206	AregG15207	AregG15211	AregG15212	AregG15213	AregG15215	AregG15216	AregG15223	AregG15225	AregG15226	AregG15234	AregG15235	AregG15237	AregG15238	AregG15240	AregG20899	AregG20900	AregG20901	AregG20906	AregG20907	AregG20908	AregG20910	AregG20911	AregG20915	AregG20916	AregG20917	AregG20918	AregG20919	AregG20922	AregG20923	AregG20927	AregG20928	AregG20932	AregG12878	AregG01403	AregG01404	AregG01405	AregG01407	AregG01409	AregG01411	AregG01425	AregG01435	AregG01439	AregG01443	AregG01476	AregG01477	AregG01478	AregG01480	AregG01482	AregG01484	AregG01485	AregG01486	AregG01487	AregG01488	AregG01491	AregG01493	AregG01494	AregG01499	AregG01501	AregG01504	AregG01505	AregG01506	AregG01508	AregG01512	AregG01513	AregG01517	AregG01518	AregG01519	AregG01521	AregG01525	AregG01533	AregG01535	AregG01538	AregG01542	AregG20252	AregG20253	AregG04128	AregG20327	AregG20328	AregG20329	AregG20330	AregG20331	AregG20334	AregG17879	AregG17882	AregG17883	AregG17884	AregG17885	AregG17886	AregG17888	AregG17892	AregG17893	AregG17625	AregG17626	AregG17628	AregG17629	AregG17630	AregG17631	AregG17632	AregG17633	AregG17634	AregG17636	AregG17637	AregG17638	AregG02660	AregG02662	AregG02666	AregG02667	AregG02668	AregG02669	AregG02670	AregG02671	AregG02672	AregG02673	AregG02674	AregG02678	AregG13410	AregG13411	AregG13412	AregG13413	AregG13414	AregG13415	AregG13416	AregG13417	AregG13419	AregG13420	AregG13421	AregG13429	AregG13430	AregG13431	AregG13433	AregG13434	AregG13436	AregG13437	AregG13438	AregG13439	AregG13440	AregG13441	AregG13442	AregG13444	AregG13445	AregG13446	AregG13450	AregG17309	AregG17310	AregG17312	AregG17313	AregG17315	AregG17318	AregG17319	AregG17320	AregG17321	AregG17322	AregG17324	AregG20604	AregG20607	AregG20610	AregG20611	AregG20612	AregG20615	AregG20616	AregG20618	AregG20620	AregG20621	AregG20622	AregG20624	AregG20625	AregG20626	AregG20628	AregG20629	AregG20630	AregG20631	AregG20632	AregG20638	AregG20641	AregG20642	AregG20643	AregG20645	AregG20646	AregG20647	AregG20648	AregG20650	AregG20657	AregG20658	AregG20659	AregG20660	AregG20661	AregG20662	AregG20663	AregG20664	AregG20670	AregG20671	AregG20673	AregG20674	AregG20675	AregG20680	AregG20682	AregG20687	AregG20690	AregG20691	AregG20692	AregG20693	AregG19143	AregG01604	AregG01605	AregG01609	AregG11640	AregG11641	AregG11645	AregG11646	AregG11647	AregG20094	AregG20095	AregG20096	AregG20097	AregG20098	AregG20099	AregG20101	AregG20102	AregG20104	AregG20105	AregG20106	AregG20107	AregG20109	AregG20111	AregG20116	AregG20118	AregG20120	AregG20121	AregG20122	AregG20123	AregG20124	AregG20125	AregG20127	AregG20129	AregG20131	AregG20132	AregG20133	AregG20134	AregG20137	AregG20138	AregG20139	AregG20143	AregG20144	AregG20146	AregG20148	AregG05283	AregG05287	AregG05290	AregG05291	AregG05292	AregG05294	AregG05296	AregG05297	AregG05301	AregG05302	AregG05303	AregG05304	AregG05305	AregG05306	AregG05308	AregG05309	AregG05312	AregG05313	AregG05315	AregG05316	AregG05317	AregG05319	AregG05320	AregG05322	AregG05323	AregG05324	AregG05325	AregG05326	AregG05328	AregG05330	AregG05331	AregG05333	AregG05334	AregG05335	AregG05341	AregG05342	AregG05343	AregG05344	AregG05345	AregG05346	AregG05349	AregG05350	AregG05352	AregG05353	AregG05354	AregG05356	AregG05357	AregG05358	AregG05359	AregG05360	AregG05362	AregG05363	AregG05365	AregG05367	AregG05370	AregG05373	AregG05374	AregG05375	AregG05376	AregG05378	AregG05379	AregG05380	AregG05381	AregG05382	AregG05383	AregG05384	AregG05385	AregG05386	AregG05392	AregG05396	AregG05397	AregG05398	AregG05401	AregG05403	AregG05404	AregG05405	AregG05406	AregG05409	AregG05412	AregG05414	AregG05415	AregG05416	AregG05418	AregG05419	AregG05420	AregG05421	AregG05422	AregG05424	AregG05425	AregG05426	AregG05427	AregG05428	AregG05429	AregG05430	AregG05432	AregG05435	AregG05436	AregG05437	AregG05438	AregG05440	AregG05441	AregG05442	AregG05444	AregG05445	AregG05451	AregG05454	AregG05456	AregG05457	AregG05458	AregG05459	AregG05461	AregG05462	AregG05463	AregG05464	AregG05465	AregG05466	AregG05467	AregG05468	AregG05469	AregG05470	AregG05471	AregG05473	AregG05474	AregG05475	AregG05478	AregG05479	AregG05480	AregG05481	AregG05482	AregG05483	AregG05484	AregG05486	AregG05487	AregG05488	AregG05490	AregG05499	AregG05500	AregG05503	AregG05504	AregG05505	AregG05507	AregG05511	AregG05515	AregG05516	AregG05517	AregG05518	AregG05519	AregG05520	AregG05523	AregG05524	AregG05526	AregG05527	AregG05528	AregG05529	AregG05531	AregG05536	AregG05537	AregG05538	AregG05540	AregG05541	AregG05542	AregG05543	AregG05545	AregG05546	AregG05548	AregG05549	AregG05550	AregG05551	AregG05553	AregG05554	AregG05556	AregG05557	AregG05559	AregG05570	AregG05572	AregG05573	AregG05574	AregG05576	AregG05577	AregG05578	AregG05580	AregG05582	AregG05584	AregG05585	AregG05586	AregG05588	AregG05589	AregG05590	AregG05592	AregG05593	AregG05594	AregG05597	AregG05598	AregG05599	AregG05601	AregG05602	AregG05603	AregG05605	AregG05608	AregG05609	AregG05610	AregG05611	AregG05612	AregG05614	AregG05615	AregG05617	AregG05619	AregG05622	AregG05623	AregG05625	AregG05634	AregG05636	AregG05637	AregG05638	AregG05639	AregG05640	AregG05641	AregG05642	AregG05647	AregG05648	AregG05649	AregG05650	AregG05651	AregG05653	AregG05654	AregG05656	AregG05658	AregG05659	AregG05660	AregG05662	AregG05663	AregG05665	AregG05666	AregG05668	AregG05669	AregG05671	AregG05672	AregG05674	AregG05677	AregG05678	AregG05680	AregG05681	AregG05682	AregG05683	AregG05686	AregG05688	AregG05690	AregG05694	AregG05698	AregG05699	AregG05700	AregG05702	AregG05704	AregG05705	AregG05707	AregG05708	AregG05709	AregG05710	AregG05711	AregG05713	AregG05714	AregG05715	AregG05717	AregG05718	AregG05719	AregG05720	AregG05721	AregG05723	AregG05724	AregG05725	AregG05727	AregG05729	AregG05730	AregG05731	AregG05732	AregG05733	AregG05735	AregG05738	AregG05742	AregG05745	AregG05746	AregG05748	AregG05749	AregG05750	AregG05751	AregG05752	AregG05753	AregG05754	AregG05757	AregG05758	AregG05759	AregG05760	AregG05761	AregG05762	AregG05763	AregG05765	AregG05766	AregG05767	AregG05768	AregG05769	AregG05770	AregG05772	AregG05773	AregG05775	AregG05776	AregG05777	AregG05778	AregG05780	AregG05781	AregG05782	AregG05783	AregG05784	AregG05785	AregG05786	AregG05787	AregG05788	AregG05789	AregG05792	AregG05793	AregG05794	AregG05795	AregG05796	AregG05804	AregG05805	AregG05806	AregG05807	AregG05808	AregG05809	AregG05810	AregG05811	AregG05812	AregG05814	AregG05815	AregG05817	AregG05818	AregG05825	AregG05826	AregG05829	AregG05833	AregG05834	AregG05835	AregG05836	AregG05837	AregG05838	AregG05839	AregG05840	AregG05843	AregG05845	AregG05846	AregG05848	AregG05849	AregG05851	AregG05852	AregG05853	AregG05863	AregG05864	AregG05871	AregG05872	AregG05874	AregG05876	AregG05877	AregG05878	AregG05879	AregG05880	AregG05881	AregG05882	AregG05883	AregG05884	AregG05885	AregG05888	AregG05889	AregG05890	AregG05891	AregG05892	AregG05893	AregG05894	AregG05896	AregG05897	AregG05898	AregG05899	AregG05900	AregG05901	AregG05902	AregG05903	AregG05904	AregG05905	AregG05906	AregG05907	AregG05908	AregG05909	AregG05910	AregG05912	AregG05913	AregG05914	AregG05915	AregG05916	AregG05917	AregG05918	AregG05919	AregG05920	AregG05921	AregG05922	AregG05925	AregG05927	AregG05929	AregG05931	AregG05932	AregG05934	AregG05935	AregG05937	AregG05938	AregG05939	AregG05941	AregG05942	AregG05943	AregG05944	AregG05945	AregG05948	AregG05951	AregG05953	AregG05954	AregG05955	AregG05957	AregG05958	AregG05959	AregG05960	AregG05961	AregG05962	AregG05963	AregG05967	AregG05968	AregG05970	AregG05974	AregG05978	AregG05980	AregG05983	AregG05984	AregG05985	AregG05986	AregG05987	AregG05988	AregG05989	AregG05990	AregG05991	AregG05992	AregG05995	AregG06000	AregG06001	AregG17474	AregG17476	AregG17477	AregG17478	AregG17479	AregG17481	AregG17482	AregG17483	AregG17485	AregG17487	AregG17488	AregG17489	AregG17490	AregG17492	AregG17493	AregG17494	AregG17497	AregG17498	AregG17499	AregG17500	AregG17503	AregG17506	AregG17507	AregG17508	AregG17509	AregG17510	AregG17512	AregG17514	AregG17515	AregG17516	AregG17517	AregG17518	AregG17519	AregG17520	AregG17521	AregG17522	AregG17524	AregG17525	AregG17526	AregG17527	AregG17528	AregG17530	AregG17531	AregG17532	AregG17533	AregG17534	AregG17535	AregG17536	AregG17538	AregG17539	AregG17540	AregG17541	AregG17543	AregG17544	AregG17545	AregG17546	AregG17547	AregG18607	AregG18609	AregG18611	AregG18614	AregG18618	AregG02939	AregG02940	AregG02941	AregG02942	AregG02944	AregG02945	AregG02946	AregG02947	AregG02948	AregG02949	AregG02950	AregG02951	AregG02952	AregG02953	AregG02954	AregG02955	AregG02956	AregG02957	AregG02958	AregG02959	AregG02960	AregG02961	AregG02963	AregG02964	AregG02965	AregG02966	AregG02967	AregG02970	AregG02971	AregG02972	AregG02973	AregG02974	AregG02975	AregG02976	AregG02977	AregG02978	AregG02979	AregG02981	AregG02982	AregG02983	AregG02984	AregG02985	AregG02986	AregG02987	AregG02989	AregG02990	AregG02991	AregG02992	AregG02993	AregG02994	AregG02995	AregG02997	AregG02999	AregG03000	AregG03001	AregG03002	AregG03003	AregG03005	AregG03006	AregG03007	AregG03008	AregG03009	AregG03010	AregG03012	AregG03013	AregG03014	AregG03015	AregG03017	AregG03018	AregG03021	AregG03022	AregG03023	AregG03025	AregG03026	AregG03027	AregG03029	AregG03032	AregG03034	AregG03035	AregG03036	AregG03039	AregG03041	AregG03042	AregG03044	AregG03045	AregG03046	AregG03047	AregG03048	AregG03049	AregG03051	AregG03052	AregG03053	AregG03055	AregG03057	AregG03058	AregG13754	AregG13755	AregG13757	AregG09603	AregG09605	AregG09606	AregG09607	AregG09608	AregG09610	AregG09612	AregG09613	AregG09614	AregG09615	AregG09616	AregG09618	AregG09619	AregG09620	AregG09621	AregG09622	AregG09623	AregG09624	AregG09625	AregG09628	AregG09629	AregG09630	AregG09631	AregG09634	AregG09636	AregG09638	AregG09639	AregG09640	AregG09641	AregG09642	AregG09643	AregG09644	AregG09645	AregG09646	AregG09648	AregG09649	AregG09650	AregG09652	AregG09660	AregG09664	AregG09665	AregG09666	AregG09667	AregG09668	AregG09669	AregG09670	AregG09672	AregG09673	AregG09674	AregG09675	AregG09677	AregG09678	AregG09679	AregG09681	AregG09683	AregG09685	AregG09687	AregG09688	AregG09689	AregG09690	AregG09692	AregG09693	AregG09694	AregG09695	AregG09696	AregG09697	AregG09700	AregG09702	AregG09705	AregG09706	AregG09708	AregG09709	AregG09710	AregG09713	AregG09715	AregG09716	AregG09717	AregG09718	AregG09719	AregG09720	AregG09721	AregG09725	AregG09726	AregG09727	AregG09728	AregG09730	AregG09731	AregG09732	AregG09733	AregG09734	AregG09735	AregG09736	AregG09737	AregG09738	AregG09739	AregG09741	AregG09742	AregG09745	AregG09747	AregG09748	AregG09749	AregG09750	AregG09751	AregG09752	AregG09754	AregG09756	AregG09759	AregG09760	AregG09761	AregG09766	AregG09768	AregG09769	AregG09770	AregG09772	AregG09775	AregG09784	AregG09785	AregG09786	AregG09788	AregG09789	AregG09790	AregG09792	AregG09793	AregG09796	AregG09797	AregG09800	AregG09802	AregG09803	AregG09804	AregG09805	AregG09806	AregG09807	AregG09808	AregG09809	AregG09810	AregG09811	AregG09813	AregG09815	AregG09816	AregG09817	AregG09818	AregG09819	AregG09821	AregG09823	AregG09824	AregG09827	AregG09828	AregG09829	AregG09831	AregG09836	AregG09837	AregG09838	AregG09839	AregG09840	AregG09843	AregG09845	AregG09849	AregG09850	AregG09852	AregG09853	AregG09855	AregG09856	AregG09858	AregG09862	AregG09863	AregG09864	AregG09865	AregG09866	AregG09869	AregG09870	AregG09872	AregG09873	AregG09874	AregG09876	AregG09877	AregG09878	AregG09880	AregG09881	AregG09882	AregG09883	AregG09885	AregG09887	AregG09888	AregG09891	AregG09892	AregG09893	AregG09894	AregG09895	AregG09897	AregG09899	AregG09900	AregG09906	AregG09907	AregG09908	AregG09909	AregG09910	AregG09911	AregG09913	AregG09914	AregG09915	AregG09918	AregG09921	AregG09922	AregG09926	AregG09927	AregG09928	AregG09930	AregG09931	AregG09932	AregG09933	AregG09934	AregG09935	AregG09937	AregG09938	AregG09939	AregG09940	AregG09941	AregG09942	AregG09943	AregG09944	AregG09945	AregG09946	AregG09947	AregG09951	AregG09952	AregG09953	AregG09956	AregG09957	AregG09958	AregG09960	AregG09961	AregG09962	AregG09963	AregG09964	AregG09965	AregG09966	AregG09967	AregG09968	AregG09969	AregG09970	AregG09972	AregG09977	AregG09978	AregG09979	AregG09980	AregG09981	AregG09982	AregG09983	AregG09984	AregG09985	AregG09989	AregG09990	AregG09991	AregG09992	AregG09993	AregG09994	AregG09995	AregG09998	AregG09999	AregG10002	AregG10003	AregG10005	AregG10007	AregG10013	AregG10016	AregG10017	AregG10018	AregG10019	AregG10021	AregG10022	AregG10023	AregG10024	AregG10025	AregG10026	AregG10028	AregG10029	AregG10031	AregG10033	AregG10034	AregG10038	AregG10039	AregG10040	AregG10041	AregG10042	AregG10043	AregG10046	AregG10048	AregG10049	AregG10052	AregG10053	AregG10055	AregG10057	AregG10059	AregG10060	AregG10062	AregG10064	AregG10065	AregG10067	AregG10068	AregG10070	AregG10072	AregG10073	AregG10076	AregG10077	AregG10078	AregG10080	AregG10081	AregG10082	AregG10083	AregG10085	AregG10086	AregG10087	AregG10088	AregG10089	AregG10090	AregG10091	AregG10092	AregG10093	AregG10094	AregG10095	AregG10099	AregG10100	AregG10101	AregG10102	AregG10103	AregG10107	AregG10109	AregG10110	AregG10112	AregG10113	AregG10114	AregG10115	AregG10116	AregG10117	AregG10119	AregG10120	AregG10121	AregG10122	AregG10123	AregG10126	AregG10127	AregG10128	AregG10129	AregG10132	AregG10133	AregG10135	AregG10136	AregG10138	AregG10139	AregG10140	AregG10141	AregG10142	AregG10143	AregG10145	AregG10146	AregG10147	AregG10148	AregG10150	AregG10151	AregG10153	AregG10154	AregG10155	AregG10156	AregG10157	AregG10158	AregG10159	AregG10162	AregG10163	AregG10164	AregG10166	AregG10167	AregG10169	AregG10170	AregG10171	AregG10172	AregG10173	AregG10176	AregG10177	AregG10179	AregG10180	AregG10181	AregG10183	AregG10185	AregG10186	AregG10189	AregG10190	AregG10192	AregG10193	AregG10195	AregG10196	AregG10197	AregG10198	AregG10199	AregG10200	AregG10201	AregG10202	AregG10203	AregG10205	AregG10206	AregG10207	AregG10208	AregG10209	AregG10210	AregG10211	AregG10212	AregG10213	AregG10214	AregG10215	AregG10219	AregG10220	AregG10221	AregG10222	AregG10223	AregG10229	AregG10231	AregG10232	AregG10233	AregG10234	AregG10235	AregG10236	AregG10238	AregG10239	AregG10241	AregG10242	AregG10244	AregG10245	AregG10246	AregG10247	AregG10248	AregG10250	AregG10251	AregG10252	AregG10253	AregG10256	AregG10259	AregG10260	AregG10262	AregG10263	AregG10265	AregG10266	AregG10267	AregG10268	AregG10270	AregG10271	AregG10272	AregG10274	AregG10277	AregG10279	AregG10282	AregG10283	AregG10286	AregG10287	AregG10289	AregG10291	AregG10292	AregG10295	AregG10298	AregG10299	AregG10300	AregG10301	AregG10306	AregG10307	AregG10308	AregG10488	AregG10489	AregG10490	AregG20856	AregG20857	AregG20858	AregG20859	AregG20860	AregG20861	AregG20863	AregG20865	AregG20867	AregG20868	AregG20870	AregG20871	AregG20872	AregG20873	AregG14990	AregG14991	AregG14992	AregG14993	AregG14994	AregG14995	AregG15001	AregG15003	AregG15004	AregG15005	AregG15006	AregG15007	AregG15009	AregG15010	AregG15011	AregG15012	AregG15013	AregG15014	AregG15015	AregG15016	AregG15018	AregG15028	AregG15029	AregG15030	AregG15032	AregG15033	AregG15034	AregG15035	AregG15036	AregG15037	AregG15038	AregG15039	AregG15040	AregG15041	AregG15043	AregG15044	AregG15047	AregG15048	AregG15051	AregG15052	AregG15054	AregG15056	AregG15058	AregG15059	AregG15061	AregG11718	AregG04652	AregG04654	AregG04656	AregG04658	AregG04659	AregG04661	AregG04665	AregG04666	AregG04667	AregG04669	AregG04673	AregG04676	AregG04677	AregG04679	AregG04680	AregG04682	AregG04684	AregG04685	AregG04686	AregG04687	AregG04688	AregG04692	AregG04693	AregG04696	AregG04697	AregG04698	AregG04699	AregG04701	AregG04703	AregG04705	AregG04707	AregG04708	AregG04709	AregG04710	AregG04712	AregG04715	AregG04716	AregG04717	AregG04718	AregG04719	AregG04723	AregG04724	AregG04725	AregG04726	AregG04727	AregG04728	AregG04729	AregG04730	AregG04731	AregG04732	AregG04734	AregG04735	AregG04736	AregG04737	AregG04739	AregG04740	AregG14459	AregG14460	AregG14461	AregG14463	AregG14464	AregG14465	AregG14466	AregG14467	AregG14468	AregG14474	AregG14475	AregG14477	AregG14478	AregG14480	AregG14484	AregG14485	AregG14487	AregG14489	AregG14490	AregG14494	AregG14500	AregG14495	AregG14502	AregG14504	AregG14506	AregG14507	AregG14508	AregG14509	AregG14510	AregG14513	AregG14514	AregG14515	AregG14516	AregG14517	AregG14520	AregG14521	AregG14523	AregG14524	AregG14527	AregG14529	AregG14530	AregG14531	AregG14532	AregG14535	AregG14538	AregG14539	AregG14541	AregG14542	AregG14543	AregG14544	AregG14546	AregG14548	AregG14552	AregG14553	AregG14555	AregG14556	AregG14558	AregG14559	AregG14560	AregG14562	AregG14563	AregG14566	AregG14568	AregG14569	AregG14570	AregG14571	AregG14572	AregG14574	AregG14575	AregG14576	AregG14577	AregG14579	AregG14580	AregG14581	AregG14583	AregG14585	AregG14586	AregG14588	AregG14589	AregG14591	AregG14592	AregG14593	AregG14596	AregG14597	AregG14599	AregG14601	AregG14602	AregG14603	AregG14605	AregG14609	AregG14611	AregG14612	AregG14613	AregG14616	AregG14617	AregG14618	AregG14619	AregG14620	AregG14621	AregG14625	AregG14626	AregG14627	AregG14628	AregG14629	AregG14631	AregG14633	AregG14634	AregG14635	AregG14636	AregG14637	AregG14638	AregG14640	AregG14641	AregG14643	AregG14646	AregG14647	AregG14648	AregG14649	AregG14650	AregG14651	AregG14652	AregG14653	AregG14654	AregG14655	AregG14656	AregG14657	AregG14658	AregG14659	AregG14660	AregG14661	AregG14662	AregG14663	AregG14664	AregG14665	AregG14667	AregG14668	AregG14669	AregG14671	AregG14672	AregG14673	AregG14674	AregG14675	AregG14678	AregG14679	AregG14681	AregG14682	AregG14683	AregG14684	AregG14685	AregG14686	AregG14688	AregG14689	AregG14690	AregG14691	AregG14694	AregG14695	AregG14698	AregG14699	AregG14701	AregG14702	AregG14703	AregG14705	AregG14707	AregG14710	AregG14712	AregG14713	AregG14714	AregG14715	AregG14716	AregG14720	AregG14721	AregG14722	AregG14723	AregG14724	AregG14725	AregG14726	AregG14727	AregG14728	AregG14729	AregG14730	AregG14733	AregG14734	AregG14735	AregG14736	AregG14737	AregG14738	AregG14740	AregG14741	AregG14742	AregG14743	AregG14744	AregG14745	AregG14746	AregG14747	AregG14750	AregG14751	AregG14755	AregG14756	AregG14757	AregG14759	AregG14760	AregG14761	AregG14762	AregG14764	AregG14766	AregG14767	AregG14768	AregG14769	AregG14770	AregG14771	AregG14773	AregG14775	AregG14776	AregG14778	AregG14779	AregG14781	AregG14782	AregG14783	AregG14785	AregG14786	AregG14787	AregG14788	AregG14789	AregG14790	AregG14791	AregG14793	AregG14794	AregG14795	AregG14796	AregG14797	AregG14798	AregG14802	AregG14803	AregG14807	AregG14808	AregG14809	AregG14810	AregG14812	AregG14814	AregG14815	AregG14816	AregG14817	AregG14818	AregG14819	AregG14820	AregG14823	AregG14825	AregG14826	AregG14827	AregG14828	AregG14832	AregG14835	AregG14836	AregG14837	AregG14839	AregG14840	AregG14841	AregG14844	AregG14848	AregG14849	AregG14851	AregG14853	AregG14855	AregG14857	AregG14858	AregG14859	AregG14860	AregG14861	AregG14862	AregG14864	AregG14865	AregG14866	AregG14867	AregG14870	AregG14872	AregG14875	AregG14878	AregG14880	AregG14881	AregG14886	AregG14887	AregG14888	AregG14889	AregG14892	AregG14893	AregG14894	AregG14896	AregG14898	AregG14900	AregG14901	AregG14902	AregG14904	AregG14908	AregG14909	AregG14912	AregG14913	AregG14915	AregG14916	AregG14917	AregG14918	AregG14919	AregG14920	AregG14921	AregG20934	AregG15192	AregG15193	AregG15194	AregG15196	AregG16312	AregG16313	AregG16314	AregG16317	AregG16318	AregG04797	AregG04803	AregG01127	AregG01128	AregG01129	AregG01131	AregG01132	AregG01133	AregG01136	AregG01137	AregG01139	AregG01141	AregG01144	AregG01150	AregG01151	AregG01153	AregG01154	AregG01155	AregG01156	AregG12875	AregG05237	AregG05239	AregG05241	AregG05242	AregG05243	AregG05244	AregG05246	AregG05248	AregG05249	AregG05250	AregG05251	AregG05256	AregG05258	AregG05259	AregG05260	AregG05275	AregG05277	AregG05278	AregG05279	AregG02472	AregG02473	AregG02474	AregG02476	AregG02477	AregG02478	AregG02479	AregG02480	AregG02481	AregG11741	AregG11743	AregG11745	AregG11746	AregG11747	AregG17339	AregG17341	AregG17343	AregG17344	AregG17348	AregG17350	AregG17351	AregG17353	AregG17354	AregG17355	AregG17357	AregG17358	AregG17360	AregG17361	AregG17362	AregG17363	AregG17365	AregG17366	AregG17368	AregG17369	AregG17370	AregG17371	AregG17372	AregG17373	AregG17376	AregG17377	AregG17380	AregG17381	AregG17382	AregG17384	AregG17385	AregG17387	AregG17388	AregG17393	AregG17394	AregG17395	AregG17398	AregG17401	AregG17402	AregG17403	AregG17405	AregG17406	AregG17408	AregG17415	AregG17416	AregG17417	AregG17418	AregG17419	AregG17420	AregG17422	AregG17423	AregG17425	AregG17426	AregG17427	AregG17428	AregG17430	AregG17433	AregG17438	AregG17444	AregG17447	AregG17448	AregG17449	AregG17450	AregG17457	AregG17458	AregG17460	AregG17461	AregG11927	AregG11928	AregG11929	AregG11930	AregG11931	AregG11935	AregG11936	AregG11937	AregG11938	AregG18621	AregG18622	AregG18623	AregG18626	AregG18628	AregG18629	AregG18630	AregG18631	AregG18632	AregG18633	AregG18634	AregG18635	AregG18637	AregG18638	AregG18639	AregG18641	AregG18642	AregG18643	AregG18646	AregG18647	AregG18648	AregG18649	AregG18650	AregG18651	AregG18653	AregG18655	AregG18656	AregG18657	AregG18659	AregG18663	AregG18664	AregG18665	AregG13341	AregG13342	AregG13344	AregG13345	AregG13346	AregG13348	AregG13350	AregG13355	AregG13356	AregG13361	AregG13362	AregG13363	AregG13364	AregG13366	AregG13367	AregG13368	AregG13372	AregG13373	AregG13374	AregG13376	AregG13377	AregG13378	AregG13379	AregG13381	AregG13385	AregG04141	AregG04142	AregG04144	AregG04146	AregG04148	AregG04150	AregG04151	AregG04156	AregG04157	AregG04158	AregG04159	AregG04160	AregG04161	AregG04162	AregG04163	AregG04164	AregG04167	AregG04168	AregG04169	AregG04172	AregG04174	AregG04177	AregG04179	AregG04180	AregG04181	AregG04182	AregG04183	AregG04185	AregG04186	AregG04187	AregG04188	AregG04189	AregG04191	AregG04192	AregG04193	AregG04195	AregG04196	AregG04197	AregG04199	AregG04200	AregG04202	AregG04203	AregG04204	AregG04208	AregG04210	AregG04211	AregG04212	AregG04213	AregG04215	AregG04216	AregG04217	AregG04219	AregG04220	AregG04221	AregG04230	AregG04233	AregG04236	AregG04237	AregG04238	AregG04239	AregG04240	AregG04241	AregG04243	AregG04244	AregG04245	AregG04246	AregG04247	AregG04248	AregG04259	AregG04260	AregG04261	AregG04263	AregG04265	AregG04268	AregG04269	AregG04270	AregG04272	AregG04273	AregG04274	AregG04276	AregG04278	AregG04279	AregG04281	AregG04282	AregG20151	AregG20152	AregG20154	AregG20155	AregG20156	AregG20158	AregG20160	AregG20161	AregG20165	AregG20169	AregG20170	AregG20171	AregG20172	AregG20173	AregG20174	AregG20179	AregG20184	AregG20185	AregG20210	AregG20215	AregG20218	AregG20219	AregG20236	AregG20243	AregG20250	AregG11736	AregG12877	AregG05137	AregG05139	AregG05140	AregG05141	AregG05144	AregG05145	AregG05149	AregG05150	AregG05151	AregG05152	AregG05153	AregG05154	AregG05155	AregG05157	AregG05161	AregG05164	AregG05166	AregG05167	AregG05168	AregG05169	AregG05170	AregG05171	AregG05176	AregG05179	AregG05182	AregG05183	AregG06266	AregG06267	AregG06657	AregG06659	AregG06660	AregG06664	AregG06665	AregG06667	AregG06668	AregG06670	AregG06671	AregG06672	AregG06673	AregG06677	AregG06678	AregG06679	AregG06680	AregG06681	AregG06682	AregG06684	AregG06686	AregG06687	AregG06688	AregG06689	AregG06690	AregG06691	AregG06693	AregG06694	AregG06696	AregG06697	AregG06698	AregG06700	AregG06702	AregG06704	AregG06705	AregG06707	AregG06708	AregG06712	AregG06713	AregG06714	AregG06716	AregG06717	AregG06718	AregG06719	AregG06721	AregG06723	AregG06724	AregG06726	AregG06728	AregG06729	AregG06730	AregG06731	AregG06734	AregG06735	AregG06736	AregG06737	AregG06738	AregG06739	AregG06740	AregG06741	AregG06742	AregG06744	AregG06745	AregG06746	AregG06747	AregG06749	AregG06751	AregG06752	AregG06753	AregG06754	AregG06755	AregG06757	AregG06758	AregG06759	AregG06760	AregG06761	AregG06762	AregG06763	AregG06764	AregG06765	AregG06767	AregG06770	AregG06771	AregG06774	AregG06776	AregG06777	AregG06780	AregG06781	AregG06782	AregG06785	AregG06787	AregG06789	AregG06790	AregG06791	AregG06797	AregG06798	AregG06799	AregG06800	AregG06801	AregG06802	AregG06804	AregG06805	AregG06806	AregG06807	AregG06808	AregG06809	AregG06810	AregG06811	AregG06812	AregG06813	AregG06819	AregG06820	AregG06821	AregG06822	AregG06823	AregG06825	AregG06827	AregG06828	AregG06829	AregG06831	AregG06832	AregG06833	AregG06835	AregG06836	AregG06837	AregG06840	AregG06841	AregG06843	AregG06844	AregG06845	AregG06846	AregG06847	AregG06848	AregG06849	AregG06850	AregG06851	AregG06852	AregG06853	AregG06854	AregG06855	AregG06856	AregG06857	AregG06859	AregG06861	AregG06863	AregG06864	AregG06865	AregG06867	AregG06868	AregG06869	AregG06871	AregG06874	AregG06875	AregG06877	AregG06885	AregG06886	AregG06887	AregG06888	AregG06889	AregG06890	AregG06891	AregG06892	AregG06893	AregG06896	AregG06897	AregG06898	AregG06900	AregG06901	AregG06902	AregG06903	AregG06904	AregG06905	AregG06906	AregG06907	AregG06908	AregG06910	AregG06911	AregG06912	AregG06914	AregG06915	AregG06916	AregG06917	AregG06918	AregG06929	AregG06930	AregG06931	AregG06932	AregG06933	AregG06934	AregG06935	AregG06936	AregG06938	AregG06960	AregG06962	AregG06963	AregG06964	AregG06965	AregG06966	AregG06968	AregG06969	AregG06970	AregG06971	AregG06973	AregG06974	AregG06977	AregG06979	AregG06981	AregG06984	AregG06991	AregG06992	AregG06993	AregG06994	AregG06996	AregG06998	AregG07001	AregG07002	AregG07003	AregG07004	AregG07005	AregG07012	AregG07013	AregG07017	AregG07018	AregG07020	AregG07022	AregG07025	AregG07026	AregG07027	AregG07028	AregG07029	AregG07030	AregG07031	AregG07033	AregG07034	AregG07036	AregG07037	AregG07038	AregG07039	AregG07040	AregG07042	AregG07043	AregG07044	AregG07045	AregG07049	AregG07050	AregG07051	AregG07053	AregG07054	AregG07055	AregG07056	AregG07057	AregG07059	AregG07060	AregG07061	AregG07064	AregG07065	AregG07066	AregG07068	AregG07070	AregG07071	AregG07073	AregG07075	AregG07077	AregG07078	AregG07082	AregG07083	AregG07086	AregG07087	AregG07089	AregG07091	AregG07092	AregG07095	AregG07096	AregG07097	AregG07098	AregG07100	AregG07103	AregG07105	AregG07106	AregG07107	AregG07108	AregG07110	AregG07112	AregG07113	AregG07115	AregG07118	AregG07119	AregG07120	AregG07122	AregG07124	AregG07125	AregG07130	AregG07132	AregG07133	AregG07134	AregG07135	AregG07136	AregG07137	AregG07138	AregG07139	AregG07140	AregG07141	AregG07143	AregG07145	AregG07146	AregG07147	AregG07148	AregG07149	AregG07150	AregG07151	AregG07153	AregG07155	AregG07156	AregG07157	AregG07159	AregG07161	AregG07162	AregG07163	AregG07164	AregG07165	AregG07167	AregG07169	AregG07171	AregG07172	AregG07175	AregG07177	AregG07179	AregG07180	AregG07181	AregG07182	AregG07184	AregG07185	AregG07186	AregG07187	AregG07188	AregG07189	AregG07190	AregG07191	AregG07192	AregG07193	AregG07194	AregG07195	AregG07197	AregG07200	AregG07202	AregG07205	AregG07206	AregG07208	AregG07210	AregG07211	AregG07213	AregG07215	AregG07216	AregG07217	AregG07218	AregG07219	AregG07221	AregG07222	AregG07223	AregG07224	AregG07226	AregG07228	AregG07230	AregG07234	AregG07235	AregG07237	AregG07238	AregG07239	AregG07241	AregG07242	AregG07243	AregG07244	AregG07245	AregG07246	AregG07247	AregG07248	AregG07249	AregG07250	AregG07251	AregG07252	AregG07253	AregG07254	AregG07256	AregG07261	AregG07260	AregG07263	AregG07264	AregG07265	AregG07267	AregG07268	AregG07270	AregG07273	AregG07274	AregG07275	AregG07276	AregG07279	AregG07280	AregG07281	AregG07283	AregG07284	AregG07285	AregG07287	AregG07289	AregG07290	AregG07291	AregG07292	AregG07293	AregG07296	AregG07297	AregG07299	AregG07300	AregG07301	AregG07302	AregG07303	AregG07308	AregG07309	AregG07310	AregG07313	AregG07316	AregG07317	AregG07318	AregG07322	AregG07323	AregG07325	AregG07327	AregG07328	AregG07329	AregG07330	AregG07331	AregG07332	AregG07336	AregG07337	AregG07338	AregG07341	AregG07343	AregG07344	AregG07347	AregG07350	AregG07352	AregG07353	AregG07354	AregG07357	AregG07358	AregG07361	AregG07362	AregG07363	AregG07364	AregG07369	AregG07371	AregG07372	AregG07374	AregG07376	AregG07377	AregG07378	AregG07379	AregG07380	AregG07382	AregG07383	AregG07384	AregG07385	AregG07386	AregG07387	AregG07388	AregG07389	AregG07390	AregG07392	AregG07394	AregG07395	AregG07400	AregG07401	AregG07402	AregG07403	AregG07404	AregG07407	AregG07408	AregG07409	AregG07410	AregG07411	AregG07413	AregG07412	AregG07414	AregG07415	AregG07416	AregG07417	AregG07420	AregG07423	AregG07424	AregG07425	AregG07426	AregG07427	AregG07428	AregG07429	AregG07433	AregG07434	AregG07435	AregG07437	AregG07439	AregG07440	AregG07441	AregG07442	AregG07443	AregG07444	AregG07446	AregG07449	AregG07451	AregG07452	AregG07455	AregG07456	AregG07457	AregG15066	AregG15067	AregG15069	AregG15070	AregG15072	AregG15074	AregG15076	AregG15077	AregG15079	AregG15080	AregG15083	AregG15084	AregG15085	AregG15086	AregG15087	AregG15088	AregG02309	AregG02310	AregG02311	AregG02313	AregG02314	AregG02315	AregG02318	AregG02319	AregG02320	AregG02324	AregG02325	AregG02326	AregG02327	AregG02328	AregG02329	AregG02330	AregG02331	AregG02332	AregG02334	AregG02336	AregG02337	AregG02338	AregG02340	AregG02341	AregG02342	AregG02343	AregG02344	AregG02347	AregG02348	AregG02349	AregG02350	AregG02351	AregG02352	AregG02353	AregG02354	AregG02356	AregG02357	AregG02360	AregG02361	AregG02364	AregG02365	AregG02367	AregG02368	AregG02369	AregG02371	AregG02372	AregG02373	AregG02374	AregG02375	AregG02376	AregG02378	AregG02380	AregG02383	AregG02384	AregG02385	AregG02386	AregG02388	AregG02389	AregG02390	AregG02392	AregG02394	AregG02395	AregG02397	AregG02398	AregG02399	AregG02400	AregG02401	AregG02403	AregG02405	AregG02407	AregG02409	AregG02410	AregG02411	AregG02413	AregG02414	AregG02415	AregG02417	AregG02418	AregG02421	AregG02423	AregG02424	AregG02427	AregG02428	AregG02429	AregG02430	AregG02431	AregG02432	AregG02433	AregG02435	AregG02436	AregG02439	AregG02440	AregG02441	AregG02442	AregG02443	AregG02444	AregG02446	AregG02447	AregG02448	AregG02449	AregG02450	AregG02451	AregG02452	AregG02453	AregG02454	AregG02456	AregG02458	AregG02459	AregG02460	AregG02462	AregG02465	AregG02466	AregG02467	AregG02468	AregG02469	AregG02470	AregG02471	AregG11631	AregG11632	AregG11633	AregG11636	AregG11637	AregG18671	AregG18674	AregG18675	AregG18677	AregG18678	AregG18679	AregG18680	AregG18682	AregG18685	AregG18687	AregG18688	AregG18689	AregG01709	AregG01710	AregG01711	AregG01713	AregG11750	AregG11751	AregG11752	AregG11754	AregG11758	AregG11759	AregG11761	AregG11762	AregG11765	AregG11766	AregG11767	AregG11768	AregG11771	AregG11772	AregG11776	AregG11777	AregG11779	AregG11780	AregG11781	AregG11783	AregG11784	AregG11785	AregG11786	AregG11788	AregG11791	AregG11792	AregG11793	AregG11795	AregG11796	AregG11798	AregG11801	AregG11802	AregG11803	AregG11804	AregG11805	AregG11806	AregG11808	AregG11814	AregG11816	AregG11821	AregG11822	AregG11823	AregG11827	AregG11828	AregG11829	AregG11831	AregG11832	AregG11833	AregG11834	AregG11835	AregG11836	AregG11837	AregG05136	AregG04392	AregG04744	AregG04587	AregG04589	AregG04590	AregG04591	AregG04592	AregG04595	AregG04596	AregG04598	AregG04600	AregG04602	AregG04604	AregG04606	AregG04607	AregG04609	AregG04610	AregG04613	AregG04614	AregG04616	AregG04618	AregG04619	AregG04620	AregG04621	AregG04622	AregG04623	AregG04625	AregG04626	AregG04627	AregG04628	AregG04629	AregG04630	AregG04631	AregG04632	AregG04633	AregG18092	AregG18093	AregG18095	AregG18096	AregG18097	AregG18098	AregG18101	AregG18102	AregG17133	AregG17134	AregG17138	AregG17142	AregG17143	AregG17144	AregG17145	AregG17147	AregG17148	AregG17151	AregG17152	AregG17153	AregG17154	AregG17155	AregG17156	AregG17157	AregG17158	AregG17161	AregG17163	AregG17164	AregG17165	AregG17166	AregG17167	AregG17172	AregG17173	AregG17174	AregG17175	AregG17176	AregG17179	AregG17180	AregG17181	AregG17182	AregG17183	AregG17185	AregG17186	AregG17187	AregG17188	AregG17189	AregG17191	AregG17192	AregG17194	AregG17195	AregG17196	AregG17197	AregG17201	AregG17202	AregG17203	AregG17204	AregG17205	AregG17207	AregG17208	AregG17209	AregG17212	AregG17214	AregG17215	AregG17218	AregG17219	AregG17220	AregG17221	AregG17224	AregG17225	AregG17226	AregG17230	AregG17231	AregG17232	AregG17234	AregG17236	AregG17240	AregG17242	AregG17244	AregG17245	AregG17246	AregG17248	AregG17249	AregG17250	AregG17251	AregG17257	AregG17259	AregG17260	AregG17262	AregG17263	AregG17264	AregG17268	AregG17269	AregG17270	AregG17272	AregG17273	AregG17274	AregG17275	AregG17277	AregG17278	AregG17280	AregG17281	AregG17283	AregG17284	AregG17285	AregG17286	AregG17292	AregG17293	AregG17295	AregG14988	AregG03838	AregG03840	AregG03841	AregG03842	AregG03843	AregG03844	AregG03845	AregG03846	AregG03847	AregG03848	AregG03850	AregG03851	AregG03853	AregG03854	AregG03856	AregG03857	AregG03859	AregG03862	AregG03863	AregG03865	AregG03868	AregG03871	AregG03877	AregG03878	AregG03879	AregG03880	AregG03881	AregG03884	AregG03885	AregG03886	AregG03887	AregG03889	AregG03890	AregG03891	AregG03892	AregG03893	AregG03895	AregG03897	AregG03898	AregG03899	AregG03900	AregG03901	AregG03903	AregG03905	AregG03906	AregG03907	AregG03908	AregG03909	AregG03910	AregG03912	AregG03913	AregG03914	AregG03915	AregG03916	AregG03917	AregG03918	AregG03919	AregG03920	AregG03921	AregG03922	AregG03926	AregG03927	AregG03928	AregG03929	AregG03930	AregG03931	AregG03933	AregG03934	AregG03935	AregG03936	AregG03937	AregG03939	AregG03940	AregG03944	AregG03945	AregG03946	AregG03948	AregG03951	AregG03952	AregG03953	AregG03956	AregG03957	AregG03958	AregG03959	AregG03960	AregG03961	AregG03962	AregG03964	AregG03966	AregG03967	AregG03968	AregG03969	AregG03970	AregG03971	AregG03972	AregG03973	AregG03974	AregG03976	AregG03977	AregG03979	AregG03980	AregG03982	AregG03983	AregG03984	AregG03985	AregG03988	AregG03989	AregG03992	AregG03993	AregG03994	AregG03995	AregG03997	AregG03998	AregG04004	AregG04005	AregG04003	AregG04007	AregG04008	AregG04009	AregG04010	AregG04013	AregG04014	AregG04015	AregG04017	AregG04016	AregG04019	AregG04020	AregG04021	AregG04022	AregG04023	AregG04025	AregG04026	AregG04027	AregG04028	AregG04029	AregG04030	AregG04031	AregG04032	AregG04033	AregG04034	AregG04035	AregG04038	AregG04039	AregG04040	AregG04042	AregG04045	AregG04047	AregG04049	AregG04050	AregG04053	AregG04054	AregG04055	AregG04057	AregG04058	AregG04060	AregG04061	AregG04062	AregG04063	AregG04064	AregG04065	AregG04066	AregG04067	AregG04071	AregG04073	AregG04075	AregG04082	AregG04083	AregG04084	AregG04086	AregG04087	AregG04088	AregG04089	AregG04092	AregG04093	AregG04094	AregG04095	AregG04097	AregG04098	AregG04100	AregG04106	AregG04107	AregG04108	AregG04109	AregG04110	AregG04111	AregG04112	AregG04113	AregG04114	AregG04115	AregG04116	AregG04119	AregG04120	AregG04121	AregG04122	AregG10831	AregG18746	AregG18747	AregG18748	AregG18749	AregG18750	AregG18754	AregG18756	AregG18758	AregG18760	AregG18763	AregG18764	AregG18766	AregG18770	AregG18771	AregG18772	AregG18774	AregG18776	AregG18778	AregG18779	AregG18781	AregG18782	AregG18784	AregG18786	AregG20591	AregG20592	AregG20595	AregG19198	AregG19199	AregG19201	AregG19202	AregG19203	AregG19204	AregG19206	AregG19209	AregG19213	AregG19214	AregG19215	AregG19219	AregG19224	AregG19226	AregG19227	AregG19229	AregG19231	AregG19232	AregG19234	AregG19235	AregG19238	AregG19239	AregG19240	AregG19241	AregG19245	AregG19246	AregG19247	AregG19248	AregG19249	AregG19250	AregG19251	AregG19254	AregG19255	AregG19256	AregG19257	AregG19258	AregG19259	AregG19260	AregG19261	AregG19262	AregG19263	AregG19264	AregG19265	AregG19266	AregG19267	AregG19268	AregG19269	AregG19270	AregG19271	AregG19278	AregG19280	AregG19281	AregG19282	AregG19283	AregG19285	AregG19286	AregG19287	AregG19288	AregG19289	AregG19290	AregG19291	AregG19292	AregG19293	AregG19295	AregG19298	AregG19299	AregG19300	AregG19301	AregG19303	AregG19308	AregG19309	AregG19311	AregG19312	AregG19313	AregG19314	AregG19317	AregG19318	AregG19319	AregG19320	AregG19321	AregG19322	AregG19323	AregG19324	AregG19325	AregG19326	AregG19327	AregG19330	AregG19331	AregG19332	AregG19334	AregG19335	AregG19336	AregG19339	AregG19342	AregG19343	AregG19344	AregG19345	AregG19346	AregG19347	AregG19348	AregG19349	AregG19351	AregG19352	AregG19353	AregG19354	AregG19355	AregG19356	AregG19357	AregG19359	AregG19360	AregG19361	AregG19362	AregG19363	AregG19364	AregG19367	AregG19368	AregG19371	AregG19373	AregG19374	AregG19375	AregG19378	AregG19381	AregG19384	AregG19385	AregG19386	AregG19388	AregG19392	AregG19393	AregG19394	AregG19395	AregG19396	AregG19397	AregG19398	AregG19399	AregG19401	AregG19402	AregG19404	AregG19406	AregG19407	AregG19408	AregG19409	AregG19410	AregG19411	AregG19414	AregG19415	AregG19416	AregG19417	AregG19419	AregG19420	AregG19422	AregG19423	AregG19424	AregG19425	AregG19427	AregG19428	AregG19429	AregG19430	AregG19432	AregG19434	AregG19435	AregG19436	AregG19437	AregG19438	AregG19440	AregG19441	AregG19442	AregG19443	AregG19447	AregG19448	AregG19449	AregG19450	AregG19451	AregG19453	AregG19454	AregG19456	AregG19457	AregG19461	AregG19463	AregG19465	AregG19466	AregG19468	AregG19470	AregG19471	AregG19472	AregG19473	AregG19474	AregG19475	AregG19478	AregG19479	AregG19481	AregG19482	AregG19483	AregG19484	AregG19485	AregG19486	AregG19488	AregG19490	AregG19491	AregG19492	AregG19494	AregG19495	AregG19496	AregG19497	AregG19498	AregG19500	AregG19501	AregG19503	AregG19505	AregG19506	AregG19508	AregG19510	AregG19511	AregG19512	AregG19513	AregG19515	AregG19517	AregG19518	AregG19519	AregG19520	AregG19521	AregG19522	AregG19524	AregG19525	AregG19527	AregG19529	AregG19531	AregG19532	AregG19533	AregG19534	AregG19535	AregG19536	AregG19538	AregG19540	AregG19542	AregG19543	AregG19544	AregG19545	AregG19546	AregG19549	AregG19550	AregG19551	AregG19552	AregG19553	AregG19555	AregG19557	AregG19559	AregG19561	AregG19562	AregG19563	AregG19564	AregG19566	AregG19567	AregG19568	AregG19570	AregG19571	AregG19575	AregG19577	AregG19578	AregG19580	AregG19583	AregG19585	AregG19587	AregG19589	AregG19591	AregG19592	AregG19593	AregG19594	AregG19595	AregG19596	AregG19597	AregG19598	AregG19599	AregG19600	AregG19603	AregG19605	AregG19606	AregG19608	AregG19609	AregG19610	AregG19611	AregG19612	AregG19613	AregG19614	AregG19615	AregG19616	AregG19617	AregG19618	AregG19619	AregG19621	AregG19622	AregG19623	AregG19624	AregG19625	AregG19626	AregG19629	AregG19630	AregG19631	AregG19632	AregG19635	AregG19636	AregG19637	AregG19639	AregG19640	AregG19641	AregG19642	AregG19643	AregG19644	AregG19645	AregG19646	AregG19647	AregG19650	AregG19653	AregG19654	AregG19656	AregG19657	AregG19658	AregG19659	AregG19660	AregG19661	AregG19662	AregG19663	AregG19664	AregG19665	AregG19668	AregG19669	AregG19670	AregG19671	AregG19672	AregG19673	AregG19674	AregG19675	AregG19678	AregG19679	AregG19680	AregG19681	AregG19683	AregG19685	AregG19689	AregG19690	AregG19692	AregG19694	AregG19695	AregG19696	AregG19697	AregG19699	AregG19700	AregG19701	AregG19702	AregG19703	AregG19704	AregG19705	AregG19706	AregG19707	AregG19708	AregG19709	AregG19710	AregG19712	AregG19713	AregG19717	AregG19718	AregG19719	AregG19722	AregG19723	AregG19724	AregG19725	AregG19727	AregG19729	AregG19730	AregG19731	AregG19732	AregG19733	AregG19734	AregG19736	AregG19738	AregG19739	AregG19740	AregG19746	AregG19747	AregG19748	AregG19749	AregG19750	AregG19751	AregG19753	AregG19759	AregG19760	AregG19762	AregG19763	AregG19765	AregG19766	AregG19767	AregG19769	AregG19774	AregG19777	AregG19778	AregG19779	AregG19780	AregG19781	AregG19782	AregG19783	AregG19784	AregG19785	AregG19786	AregG19787	AregG19788	AregG19789	AregG19791	AregG19792	AregG19794	AregG19795	AregG19796	AregG19797	AregG19798	AregG19800	AregG19802	AregG19803	AregG19804	AregG19806	AregG19807	AregG19808	AregG19809	AregG19810	AregG19811	AregG19814	AregG19815	AregG19816	AregG19817	AregG19818	AregG19819	AregG19820	AregG19821	AregG19822	AregG19823	AregG19825	AregG19826	AregG19827	AregG19828	AregG19829	AregG19830	AregG19831	AregG19832	AregG19833	AregG19834	AregG19836	AregG19838	AregG19840	AregG19841	AregG19842	AregG19846	AregG19847	AregG19848	AregG19849	AregG19850	AregG19851	AregG19852	AregG19853	AregG19854	AregG19855	AregG19856	AregG19858	AregG19859	AregG19860	AregG19862	AregG19863	AregG19864	AregG19865	AregG19868	AregG19870	AregG19871	AregG19872	AregG19873	AregG19874	AregG19875	AregG19876	AregG19878	AregG19880	AregG19881	AregG19882	AregG19883	AregG19884	AregG19885	AregG19886	AregG19889	AregG19890	AregG19892	AregG19893	AregG19894	AregG19895	AregG19897	AregG19898	AregG18495	AregG20952	AregG20953	AregG15244	AregG15245	AregG15246	AregG04783	AregG04784	AregG04785	AregG04786	AregG04787	AregG04788	AregG13830	AregG13832	AregG13833	AregG13836	AregG13837	AregG13838	AregG13839	AregG13840	AregG13841	AregG13842	AregG13843	AregG13844	AregG13845	AregG13847	AregG13848	AregG13849	AregG13850	AregG13852	AregG13853	AregG13854	AregG13855	AregG13858	AregG13862	AregG13863	AregG13864	AregG13865	AregG13866	AregG13869	AregG13871	AregG13872	AregG13873	AregG13874	AregG13877	AregG13880	AregG13881	AregG13883	AregG13885	AregG13887	AregG13888	AregG13889	AregG13891	AregG13892	AregG13893	AregG13895	AregG13896	AregG13897	AregG13899	AregG13900	AregG13903	AregG13904	AregG13905	AregG13907	AregG13908	AregG13909	AregG13910	AregG13914	AregG13915	AregG13916	AregG13919	AregG13922	AregG13924	AregG13927	AregG13932	AregG13933	AregG13937	AregG13939	AregG13941	AregG13943	AregG13945	AregG13950	AregG13952	AregG13954	AregG13955	AregG13956	AregG13957	AregG13958	AregG13961	AregG13962	AregG13964	AregG13966	AregG13967	AregG13968	AregG13969	AregG13970	AregG13971	AregG13972	AregG13974	AregG13975	AregG13976	AregG13978	AregG13980	AregG13982	AregG13983	AregG13984	AregG13985	AregG13987	AregG13989	AregG13991	AregG13992	AregG13993	AregG13994	AregG13996	AregG13997	AregG13998	AregG13999	AregG14000	AregG14002	AregG14003	AregG14006	AregG14007	AregG14008	AregG14009	AregG14016	AregG14018	AregG14020	AregG14022	AregG14023	AregG14026	AregG14028	AregG14029	AregG14031	AregG14033	AregG14034	AregG14036	AregG14037	AregG14038	AregG14041	AregG14042	AregG14043	AregG14044	AregG14046	AregG14049	AregG14050	AregG14053	AregG14058	AregG14060	AregG14061	AregG14062	AregG14068	AregG14069	AregG14071	AregG14072	AregG14074	AregG14075	AregG14076	AregG14077	AregG14079	AregG14080	AregG14083	AregG14087	AregG14088	AregG14091	AregG14092	AregG14096	AregG14097	AregG14098	AregG14099	AregG14100	AregG14101	AregG14103	AregG14104	AregG14105	AregG14107	AregG14111	AregG14112	AregG14113	AregG14114	AregG14116	AregG14117	AregG14118	AregG14120	AregG14121	AregG14122	AregG14124	AregG14125	AregG14129	AregG14136	AregG14137	AregG14138	AregG14139	AregG14140	AregG14141	AregG14142	AregG14143	AregG14145	AregG14146	AregG14144	AregG14147	AregG14148	AregG14149	AregG14150	AregG14151	AregG14155	AregG14156	AregG14157	AregG14158	AregG14159	AregG14160	AregG14163	AregG14164	AregG14165	AregG14168	AregG14169	AregG14172	AregG14175	AregG14176	AregG14177	AregG14180	AregG14181	AregG14182	AregG14184	AregG14186	AregG14188	AregG14191	AregG14192	AregG14195	AregG14196	AregG14197	AregG14198	AregG14200	AregG14202	AregG14204	AregG14205	AregG14206	AregG14207	AregG14208	AregG14209	AregG14210	AregG14211	AregG14212	AregG14213	AregG14214	AregG14215	AregG14216	AregG14217	AregG14219	AregG14220	AregG14221	AregG14222	AregG14224	AregG14225	AregG14226	AregG14230	AregG14231	AregG14232	AregG14233	AregG14234	AregG14237	AregG14239	AregG14240	AregG14242	AregG14243	AregG14246	AregG14247	AregG14248	AregG14250	AregG14252	AregG14253	AregG14254	AregG14255	AregG14257	AregG14258	AregG14264	AregG14267	AregG14270	AregG14271	AregG14274	AregG14273	AregG14276	AregG14278	AregG14279	AregG14280	AregG14281	AregG14282	AregG14284	AregG14285	AregG14289	AregG14290	AregG14291	AregG14292	AregG14293	AregG14294	AregG14295	AregG14296	AregG14297	AregG14298	AregG14299	AregG14300	AregG14301	AregG14302	AregG14304	AregG14314	AregG14315	AregG14316	AregG14317	AregG14319	AregG14320	AregG14322	AregG14323	AregG14325	AregG14327	AregG14328	AregG14329	AregG14331	AregG14332	AregG14333	AregG14336	AregG14339	AregG14340	AregG14341	AregG14342	AregG14343	AregG14344	AregG14346	AregG14349	AregG14351	AregG14352	AregG14355	AregG14357	AregG14358	AregG14359	AregG14361	AregG14362	AregG14364	AregG14366	AregG14368	AregG14371	AregG14372	AregG14374	AregG14375	AregG14377	AregG14378	AregG14379	AregG14380	AregG14382	AregG14383	AregG14384	AregG14385	AregG14386	AregG14387	AregG14388	AregG14389	AregG14390	AregG14392	AregG14393	AregG14394	AregG14395	AregG14396	AregG14399	AregG03186	AregG03190	AregG03192	AregG18317	AregG18318	AregG18319	AregG18320	AregG18321	AregG18323	AregG18325	AregG18328	AregG18329	AregG18332	AregG18335	AregG18336	AregG18339	AregG18341	AregG18342	AregG18343	AregG18345	AregG18346	AregG18347	AregG18348	AregG18349	AregG02654	AregG07513	AregG07514	AregG07515	AregG07517	AregG07518	AregG07520	AregG07521	AregG07522	AregG07523	AregG07524	AregG07525	AregG07528	AregG07529	AregG07530	AregG07533	AregG07534	AregG07536	AregG07538	AregG07539	AregG07540	AregG07541	AregG07542	AregG07543	AregG07544	AregG07545	AregG07546	AregG07549	AregG07553	AregG07556	AregG07557	AregG07558	AregG07559	AregG07560	AregG07562	AregG07563	AregG07565	AregG07568	AregG07573	AregG07576	AregG07577	AregG07589	AregG07591	AregG07592	AregG07594	AregG07595	AregG07596	AregG07597	AregG07598	AregG07600	AregG07602	AregG07603	AregG07604	AregG07605	AregG07606	AregG07608	AregG07609	AregG07612	AregG07615	AregG07621	AregG07622	AregG07628	AregG07631	AregG07633	AregG07634	AregG07637	AregG07638	AregG07639	AregG07642	AregG07645	AregG07647	AregG07649	AregG07653	AregG07654	AregG07655	AregG07656	AregG07657	AregG07658	AregG07659	AregG07661	AregG07662	AregG07663	AregG07664	AregG07665	AregG07667	AregG07670	AregG07673	AregG07674	AregG07676	AregG07677	AregG07678	AregG07679	AregG07682	AregG07683	AregG07684	AregG07686	AregG07687	AregG07688	AregG07689	AregG07690	AregG07691	AregG07692	AregG07693	AregG07694	AregG07695	AregG07696	AregG07698	AregG07701	AregG07702	AregG07704	AregG07705	AregG07706	AregG07708	AregG07709	AregG07710	AregG07713	AregG07715	AregG07717	AregG07719	AregG07720	AregG07722	AregG07723	AregG07726	AregG07727	AregG07728	AregG07729	AregG07730	AregG07731	AregG07732	AregG07733	AregG07736	AregG07737	AregG07739	AregG07741	AregG07742	AregG07743	AregG07744	AregG07745	AregG07746	AregG07753	AregG07754	AregG07759	AregG07760	AregG07762	AregG07763	AregG07765	AregG07766	AregG07768	AregG07769	AregG07770	AregG07771	AregG07773	AregG07775	AregG07777	AregG07778	AregG07780	AregG07783	AregG07784	AregG07785	AregG07787	AregG07788	AregG07789	AregG07801	AregG07806	AregG07807	AregG07810	AregG07811	AregG07813	AregG07814	AregG07816	AregG07817	AregG07818	AregG07820	AregG07821	AregG07822	AregG07823	AregG07824	AregG07825	AregG07826	AregG07827	AregG07828	AregG07829	AregG07830	AregG07831	AregG07832	AregG07835	AregG07836	AregG07837	AregG07838	AregG07839	AregG07840	AregG07841	AregG07842	AregG07843	AregG07844	AregG07845	AregG07846	AregG07847	AregG07848	AregG07849	AregG07850	AregG07852	AregG07853	AregG07854	AregG07856	AregG07857	AregG07859	AregG07860	AregG07861	AregG07862	AregG07863	AregG07864	AregG07865	AregG07866	AregG07868	AregG07869	AregG07870	AregG07871	AregG07872	AregG07873	AregG07875	AregG07876	AregG07880	AregG07882	AregG07883	AregG07886	AregG07887	AregG07889	AregG07890	AregG07891	AregG07892	AregG07897	AregG07898	AregG07901	AregG07902	AregG07903	AregG07904	AregG07906	AregG07907	AregG07908	AregG07909	AregG07912	AregG07913	AregG07914	AregG07915	AregG07916	AregG07917	AregG07918	AregG07919	AregG07920	AregG07921	AregG07922	AregG07923	AregG07924	AregG07925	AregG07926	AregG07927	AregG07929	AregG07932	AregG07934	AregG07936	AregG07937	AregG07938	AregG07941	AregG07942	AregG07943	AregG07944	AregG07946	AregG07947	AregG07950	AregG07951	AregG07953	AregG07956	AregG07958	AregG07960	AregG07961	AregG07962	AregG07966	AregG07968	AregG07969	AregG07971	AregG07972	AregG07973	AregG07974	AregG07975	AregG07976	AregG07977	AregG07978	AregG07979	AregG07980	AregG07983	AregG07986	AregG07988	AregG07989	AregG07990	AregG07993	AregG07995	AregG07996	AregG07998	AregG08002	AregG08003	AregG08005	AregG08006	AregG08008	AregG08009	AregG08010	AregG08011	AregG08013	AregG08015	AregG08018	AregG08020	AregG08021	AregG08023	AregG08024	AregG08026	AregG08027	AregG08037	AregG08038	AregG08040	AregG08044	AregG08046	AregG08047	AregG08048	AregG08051	AregG08053	AregG08054	AregG08055	AregG08056	AregG08060	AregG08061	AregG08062	AregG08064	AregG08065	AregG08066	AregG08068	AregG08069	AregG08070	AregG08071	AregG08072	AregG08073	AregG08074	AregG08075	AregG08076	AregG08078	AregG08079	AregG08084	AregG08085	AregG08086	AregG08087	AregG08088	AregG08089	AregG08090	AregG08091	AregG08092	AregG08093	AregG08095	AregG08096	AregG08097	AregG08101	AregG08102	AregG08103	AregG08105	AregG08106	AregG08107	AregG08109	AregG08111	AregG08112	AregG08114	AregG08116	AregG08117	AregG08118	AregG08120	AregG08121	AregG08123	AregG08124	AregG08125	AregG08128	AregG08129	AregG08130	AregG08131	AregG08132	AregG08134	AregG08135	AregG08136	AregG08140	AregG08141	AregG08143	AregG08144	AregG08146	AregG08147	AregG08150	AregG08151	AregG08152	AregG08153	AregG08154	AregG08155	AregG08156	AregG08157	AregG08158	AregG08159	AregG08161	AregG08163	AregG08164	AregG08165	AregG08167	AregG08168	AregG08169	AregG08171	AregG08176	AregG08177	AregG08178	AregG08179	AregG08180	AregG08183	AregG08184	AregG08186	AregG08187	AregG08191	AregG08193	AregG08196	AregG08197	AregG08199	AregG08201	AregG08204	AregG08205	AregG08208	AregG08209	AregG08210	AregG08213	AregG08214	AregG08215	AregG08218	AregG08219	AregG08220	AregG08221	AregG08222	AregG08224	AregG08225	AregG08227	AregG08228	AregG08229	AregG08230	AregG08231	AregG08232	AregG08235	AregG08237	AregG08239	AregG08240	AregG08242	AregG08243	AregG08244	AregG08245	AregG08246	AregG08247	AregG08248	AregG08249	AregG08251	AregG08253	AregG08254	AregG08258	AregG08259	AregG08263	AregG08264	AregG08266	AregG08268	AregG08269	AregG08270	AregG08272	AregG08273	AregG08274	AregG08275	AregG08276	AregG08277	AregG08279	AregG08281	AregG08282	AregG08283	AregG08284	AregG08286	AregG08287	AregG08290	AregG08291	AregG08292	AregG08294	AregG08297	AregG08298	AregG08299	AregG08300	AregG08303	AregG08306	AregG08307	AregG08308	AregG08309	AregG08311	AregG08312	AregG08313	AregG08314	AregG08315	AregG08316	AregG08319	AregG08320	AregG08321	AregG08322	AregG08323	AregG08325	AregG08326	AregG08327	AregG08328	AregG08333	AregG08334	AregG08335	AregG08336	AregG08338	AregG08339	AregG08340	AregG08341	AregG08342	AregG08343	AregG08349	AregG08351	AregG08352	AregG08365	AregG08366	AregG08367	AregG08368	AregG08370	AregG08371	AregG08372	AregG08373	AregG08374	AregG08375	AregG08376	AregG08380	AregG08382	AregG08384	AregG08385	AregG08389	AregG08392	AregG08394	AregG08395	AregG08396	AregG08397	AregG08398	AregG08402	AregG08403	AregG08404	AregG08405	AregG08406	AregG08407	AregG08408	AregG08410	AregG10455	AregG10458	AregG10459	AregG10460	AregG10461	AregG10462	AregG10463	AregG10464	AregG10465	AregG10466	AregG10467	AregG10468	AregG10469	AregG10470	AregG10471	AregG10472	AregG10473	AregG10474	AregG10475	AregG10479	AregG10480	AregG10481	AregG10482	AregG10484	AregG10485	AregG10487	AregG06530	AregG06532	AregG06540	AregG06541	AregG06542	AregG06544	AregG06545	AregG06553	AregG06555	AregG06556	AregG06557	AregG06558	AregG06559	AregG06560	AregG06562	AregG06563	AregG18412	AregG18413	AregG18414	AregG18416	AregG18417	AregG18418	AregG18420	AregG18421	AregG18422	AregG18423	AregG18424	AregG18425	AregG18426	AregG18427	AregG18428	AregG18429	AregG18431	AregG18433	AregG18436	AregG18438	AregG18439	AregG18442	AregG18445	AregG18446	AregG18449	AregG18450	AregG18451	AregG18452	AregG18453	AregG18454	AregG18455	AregG18456	AregG18457	AregG18458	AregG18459	AregG18460	AregG18463	AregG18464	AregG18465	AregG18466	AregG18468	AregG18470	AregG18471	AregG18472	AregG18473	AregG18474	AregG18475	AregG18477	AregG18480	AregG18481	AregG18482	AregG18485	AregG18486	AregG18487	AregG18489	AregG15154	AregG15155	AregG15157	AregG15158	AregG15159	AregG15160	AregG15161	AregG15162	AregG15163	AregG15167	AregG15168	AregG15169	AregG15171	AregG15176	AregG15177	AregG15178	AregG15179	AregG15180	AregG15182	AregG15183	AregG15184	AregG15185	AregG15186	AregG18700	AregG18703	AregG18704	AregG18705	AregG18707	AregG18709	AregG18710	AregG18711	AregG18712	AregG18713	AregG18714	AregG18715	AregG18717	AregG18720	AregG18721	AregG18724	AregG18725	AregG18726	AregG18727	AregG17624	AregG18249	AregG18250	AregG18251	AregG18254	AregG18259	AregG18261	AregG18263	AregG18265	AregG18266	AregG18267	AregG18268	AregG18270	AregG18062	AregG18063	AregG18064	AregG18065	AregG18069	AregG18074	AregG18080	AregG18081	AregG18082	AregG18083	AregG18085	AregG18089	AregG18090	AregG10493	AregG10494	AregG10495	AregG10497	AregG12589	AregG12591	AregG12596	AregG12597	AregG12600	AregG12601	AregG12602	AregG12605	AregG12606	AregG12610	AregG12611	AregG12618	AregG12619	AregG12620	AregG12622	AregG12625	AregG12626	AregG12628	AregG12629	AregG12630	AregG12632	AregG12633	AregG12634	AregG12637	AregG12638	AregG12639	AregG12640	AregG12641	AregG12642	AregG12647	AregG12648	AregG12649	AregG12650	AregG12652	AregG12654	AregG12660	AregG12661	AregG12664	AregG12666	AregG12667	AregG12671	AregG12672	AregG12676	AregG12677	AregG12678	AregG12680	AregG12683	AregG12684	AregG12685	AregG12688	AregG12690	AregG12693	AregG12697	AregG12703	AregG12704	AregG12705	AregG12706	AregG12707	AregG12708	AregG12713	AregG12714	AregG12715	AregG12717	AregG12718	AregG12720	AregG12722	AregG12723	AregG12724	AregG12725	AregG12727	AregG12728	AregG12729	AregG12731	AregG12733	AregG12734	AregG12735	AregG12736	AregG12737	AregG12740	AregG12741	AregG12742	AregG12743	AregG12744	AregG12745	AregG12747	AregG12748	AregG12749	AregG12753	AregG12754	AregG12757	AregG12764	AregG12771	AregG12772	AregG12774	AregG12776	AregG12778	AregG12779	AregG12780	AregG12782	AregG12783	AregG12784	AregG12785	AregG12788	AregG12789	AregG12790	AregG12792	AregG12795	AregG12796	AregG12798	AregG12800	AregG12801	AregG12802	AregG12803	AregG12804	AregG12805	AregG12806	AregG12807	AregG12809	AregG18356	AregG18357	AregG18358	AregG16582	AregG16586	AregG16588	AregG16590	AregG16591	AregG16592	AregG16593	AregG16594	AregG16595	AregG16596	AregG16598	AregG16599	AregG16600	AregG16602	AregG16604	AregG16605	AregG16606	AregG16607	AregG16609	AregG16613	AregG16614	AregG16615	AregG16616	AregG16617	AregG16619	AregG16620	AregG16621	AregG16622	AregG16623	AregG16624	AregG16625	AregG16626	AregG16629	AregG16630	AregG16631	AregG16632	AregG16633	AregG16634	AregG16635	AregG16637	AregG16639	AregG16640	AregG16642	AregG16643	AregG16644	AregG16645	AregG16648	AregG16649	AregG16650	AregG16653	AregG16654	AregG16655	AregG16658	AregG16659	AregG16662	AregG16664	AregG16665	AregG16666	AregG16667	AregG16670	AregG16671	AregG16672	AregG16674	AregG16675	AregG16676	AregG16677	AregG16678	AregG16679	AregG16680	AregG16681	AregG16683	AregG16687	AregG16688	AregG16689	AregG16690	AregG16692	AregG16693	AregG16695	AregG16696	AregG16697	AregG16699	AregG16700	AregG16701	AregG16704	AregG16706	AregG16707	AregG16708	AregG16709	AregG16710	AregG16711	AregG16713	AregG16714	AregG16715	AregG16716	AregG16717	AregG16718	AregG16719	AregG16721	AregG16723	AregG16724	AregG16727	AregG16729	AregG16730	AregG16731	AregG16732	AregG16734	AregG16735	AregG16736	AregG16738	AregG16739	AregG16741	AregG16742	AregG16743	AregG16744	AregG16745	AregG16747	AregG16748	AregG16749	AregG16751	AregG16752	AregG16753	AregG16755	AregG16756	AregG16757	AregG16758	AregG16760	AregG16761	AregG16762	AregG16763	AregG16764	AregG16766	AregG16768	AregG16770	AregG16772	AregG16774	AregG16775	AregG16776	AregG16777	AregG16779	AregG16780	AregG16781	AregG16782	AregG16783	AregG16784	AregG16785	AregG16787	AregG16788	AregG16789	AregG16790	AregG16793	AregG16798	AregG16800	AregG16801	AregG16802	AregG16805	AregG16806	AregG16807	AregG16809	AregG16810	AregG16811	AregG16812	AregG16813	AregG16814	AregG16815	AregG16816	AregG16819	AregG16820	AregG16822	AregG16824	AregG16825	AregG16827	AregG16829	AregG16830	AregG16831	AregG16832	AregG16833	AregG16836	AregG16837	AregG16838	AregG16841	AregG16842	AregG16844	AregG16845	AregG16847	AregG16848	AregG16851	AregG16852	AregG16853	AregG16854	AregG16856	AregG16857	AregG16859	AregG16861	AregG16862	AregG16865	AregG16866	AregG16870	AregG16871	AregG16872	AregG16873	AregG16874	AregG16875	AregG16876	AregG16877	AregG16878	AregG16879	AregG16880	AregG16881	AregG16882	AregG16883	AregG16885	AregG16886	AregG16887	AregG16888	AregG16889	AregG16891	AregG16892	AregG16893	AregG16894	AregG16895	AregG16896	AregG16897	AregG16898	AregG16900	AregG16901	AregG16902	AregG16903	AregG16904	AregG16907	AregG16908	AregG16909	AregG16910	AregG16911	AregG16912	AregG16914	AregG16915	AregG16916	AregG16917	AregG16918	AregG16920	AregG16921	AregG16922	AregG16923	AregG16924	AregG16925	AregG16926	AregG16928	AregG16929	AregG16930	AregG16931	AregG16933	AregG16934	AregG16938	AregG16939	AregG16940	AregG16941	AregG16945	AregG16946	AregG16948	AregG16949	AregG16953	AregG16954	AregG16955	AregG16956	AregG16957	AregG16958	AregG16959	AregG16960	AregG16961	AregG16963	AregG16964	AregG16965	AregG16966	AregG16967	AregG16969	AregG16970	AregG16971	AregG16972	AregG16973	AregG16975	AregG16977	AregG16978	AregG16979	AregG16980	AregG16981	AregG16983	AregG16984	AregG16985	AregG16988	AregG16989	AregG16990	AregG16991	AregG16992	AregG16993	AregG16994	AregG16995	AregG16996	AregG16997	AregG17003	AregG17005	AregG17006	AregG17007	AregG17010	AregG17011	AregG17012	AregG17014	AregG17015	AregG17016	AregG17017	AregG17019	AregG17020	AregG17021	AregG17022	AregG17026	AregG17027	AregG17028	AregG17029	AregG17030	AregG17031	AregG17032	AregG17036	AregG17037	AregG17040	AregG17041	AregG17042	AregG17046	AregG17048	AregG17049	AregG17050	AregG17051	AregG17052	AregG17053	AregG17054	AregG17055	AregG17056	AregG17057	AregG17058	AregG17060	AregG17061	AregG17064	AregG17065	AregG17066	AregG17067	AregG17068	AregG17069	AregG17070	AregG17072	AregG17074	AregG17075	AregG17077	AregG17078	AregG17079	AregG17082	AregG17085	AregG17087	AregG17089	AregG17090	AregG17091	AregG17092	AregG17093	AregG17094	AregG17096	AregG17097	AregG17098	AregG17099	AregG17100	AregG17105	AregG17106	AregG17108	AregG11862	AregG11863	AregG11864	AregG11866	AregG11867	AregG11869	AregG11871	AregG11872	AregG11873	AregG11876	AregG11880	AregG11881	AregG20577	AregG20578	AregG20579	AregG20580	AregG20583	AregG20584	AregG20585	AregG02819	AregG02821	AregG02824	AregG02825	AregG02827	AregG02828	AregG02829	AregG02830	AregG02831	AregG02832	AregG02833	AregG02834	AregG02835	AregG02836	AregG02837	AregG02838	AregG02839	AregG02842	AregG02843	AregG02845	AregG02848	AregG02849	AregG02850	AregG02851	AregG02852	AregG02854	AregG02855	AregG02856	AregG02858	AregG02859	AregG20419	AregG20420	AregG20421	AregG20422	AregG20424	AregG20426	AregG20428	AregG20429	AregG20430	AregG20431	AregG20433	AregG20435	AregG20436	AregG20437	AregG20440	AregG20442	AregG20444	AregG20445	AregG20447	AregG20448	AregG20450	AregG20451	AregG20452	AregG20453	AregG20454	AregG20455	AregG20456	AregG20457	AregG20458	AregG20459	AregG20460	AregG20461	AregG20462	AregG20463	AregG20464	AregG20465	AregG20468	AregG20470	AregG20471	AregG20472	AregG20473	AregG20474	AregG20475	AregG20477	AregG20480	AregG20481	AregG20482	AregG20483	AregG20485	AregG20486	AregG20487	AregG20488	AregG20489	AregG20491	AregG20492	AregG20494	AregG20502	AregG20503	AregG20504	AregG20506	AregG20508	AregG20509	AregG20510	AregG20514	AregG20517	AregG20518	AregG20519	AregG20520	AregG20521	AregG20522	AregG20523	AregG20524	AregG20525	AregG20526	AregG20528	AregG20529	AregG20530	AregG20531	AregG20532	AregG20533	AregG20535	AregG20536	AregG20537	AregG20539	AregG20540	AregG20541	AregG20543	AregG20544	AregG20545	AregG20546	AregG20547	AregG20549	AregG20551	AregG20552	AregG20553	AregG20554	AregG20558	AregG20559	AregG20560	AregG20561	AregG20562	AregG20563	AregG20564	AregG20566	AregG20568	AregG20569	AregG20571	AregG20572	AregG20573	AregG12869	AregG12870	AregG12871	AregG12873	AregG10833	AregG10836	AregG10837	AregG10838	AregG12812	AregG12813	AregG12814	AregG12815	AregG12816	AregG12817	AregG12818	AregG12819	AregG12820	AregG12822	AregG12823	AregG12824	AregG12825	AregG12827	AregG12829	AregG12830	AregG12833	AregG12835	AregG12836	AregG12837	AregG12839	AregG12840	AregG12841	AregG12842	AregG12843	AregG12844	AregG12845	AregG12846	AregG12848	AregG12850	AregG12851	AregG04807	AregG04808	AregG04810	AregG04812	AregG04817	AregG04818	AregG04819	AregG04820	AregG04821	AregG04822	AregG04824	AregG04825	AregG04826	AregG04827	AregG04829	AregG04830	AregG04831	AregG04834	AregG04836	AregG04837	AregG04838	AregG04839	AregG04840	AregG04842	AregG04843	AregG04845	AregG04846	AregG04847	AregG04850	AregG04852	AregG04853	AregG04855	AregG04856	AregG04857	AregG04858	AregG04860	AregG04861	AregG04862	AregG04864	AregG04865	AregG04866	AregG04869	AregG04870	AregG04871	AregG04873	AregG04875	AregG04877	AregG04878	AregG04880	AregG04881	AregG04882	AregG04884	AregG04885	AregG04887	AregG04890	AregG04891	AregG04897	AregG04898	AregG04901	AregG04904	AregG04908	AregG04909	AregG04910	AregG04911	AregG04912	AregG04913	AregG04914	AregG04915	AregG04916	AregG04918	AregG04920	AregG04921	AregG04922	AregG04923	AregG04924	AregG04925	AregG04928	AregG04929	AregG04930	AregG04932	AregG04933	AregG04934	AregG04935	AregG04937	AregG04938	AregG04939	AregG04940	AregG04941	AregG04943	AregG04944	AregG04945	AregG04946	AregG04947	AregG04948	AregG04949	AregG04950	AregG04951	AregG04953	AregG04955	AregG04956	AregG04957	AregG04958	AregG04959	AregG04960	AregG04962	AregG05002	AregG05003	AregG05004	AregG05006	AregG05007	AregG05009	AregG05010	AregG05011	AregG05012	AregG05013	AregG05014	AregG05015	AregG05017	AregG05019	AregG05022	AregG05024	AregG05028	AregG05029	AregG05030	AregG05031	AregG05032	AregG05033	AregG05034	AregG05036	AregG05037	AregG05040	AregG05041	AregG05042	AregG05047	AregG05050	AregG05051	AregG05052	AregG05053	AregG05054	AregG05055	AregG05057	AregG05059	AregG05060	AregG05064	AregG05068	AregG05069	AregG05070	AregG05073	AregG05074	AregG05075	AregG05078	AregG05079	AregG05080	AregG05082	AregG05083	AregG05084	AregG05085	AregG05090	AregG05091	AregG12880	AregG12881	AregG12882	AregG12883	AregG12884	AregG12886	AregG12887	AregG12889	AregG12890	AregG12893	AregG12894	AregG12895	AregG12897	AregG12901	AregG12902	AregG12906	AregG12907	AregG12908	AregG12909	AregG12910	AregG12913	AregG12916	AregG12918	AregG12919	AregG12921	AregG12922	AregG12924	AregG12925	AregG12926	AregG12927	AregG12941	AregG12942	AregG12943	AregG12945	AregG12947	AregG12948	AregG12949	AregG12950	AregG12953	AregG12957	AregG12958	AregG12960	AregG12961	AregG12963	AregG12965	AregG12966	AregG12967	AregG20708	AregG20977	AregG20978	AregG06528	AregG06529	AregG19177	AregG19186	AregG19187	AregG19188	AregG19189	AregG17548	AregG17549	AregG17561	AregG17563	AregG17564	AregG17566	AregG17567	AregG17569	AregG17570	AregG17571	AregG17577	AregG17580	AregG17581	AregG17582	AregG17583	AregG17585	AregG17586	AregG17588	AregG17593	AregG17594	AregG17595	AregG17596	AregG17597	AregG17598	AregG17599	AregG17601	AregG17602	AregG17603	AregG17604	AregG17605	AregG17608	AregG17610	AregG17611	AregG17612	AregG17613	AregG17614	AregG17615	AregG17616	AregG17619	AregG17620	AregG17621	AregG20998	AregG21000	AregG21001	AregG21002	AregG21003	AregG21004	AregG21005	AregG21009	AregG21010	AregG21013	AregG21015	AregG04637	AregG04638	AregG04640	AregG04642	AregG04646	AregG04648	AregG04649	AregG04650	AregG20981	AregG20982	AregG20983	AregG20984	AregG20985	AregG20986	AregG20987	AregG20988	AregG20990	AregG17921	AregG17923	AregG17924	AregG17926	AregG17927	AregG17931	AregG17934	AregG17936	AregG17937	AregG17938	AregG17941	AregG17943	AregG17947	AregG17948	AregG17949	AregG17951	AregG17952	AregG17957	AregG17958	AregG17959	AregG17961	AregG17962	AregG17964	AregG17965	AregG17968	AregG17969	AregG17970	AregG17971	AregG17972	AregG17975	AregG17977	AregG17978	AregG17982	AregG17983	AregG17985	AregG17987	AregG17988	AregG17989	AregG17990	AregG17991	AregG17992	AregG17993	AregG17996	AregG17999	AregG18001	AregG18002	AregG18006	AregG18009	AregG18010	AregG18013	AregG18014	AregG18015	AregG18016	AregG18017	AregG18018	AregG18020	AregG18022	AregG18023	AregG18025	AregG18026	AregG18027	AregG18028	AregG18029	AregG18031	AregG18033	AregG18034	AregG18036	AregG18039	AregG18044	AregG18046	AregG18047	AregG18054	AregG18058	AregG18059	AregG18060	AregG01050	AregG01051	AregG01052	AregG01053	AregG01054	AregG01056	AregG01062	AregG01063	AregG01064	AregG01065	AregG01068	AregG01069	AregG01696	AregG01698	AregG01701	AregG01703	AregG01704	AregG01706	AregG01707	AregG10766	AregG10768	AregG10771	AregG10772	AregG10773	AregG10775	AregG10776	AregG10778	AregG10781	AregG10782	AregG10783	AregG10784	AregG10785	AregG10786	AregG10788	AregG10789	AregG10790	AregG10791	AregG10794	AregG10795	AregG10797	AregG10799	AregG10803	AregG10804	AregG10809	AregG10810	AregG10812	AregG10813	AregG10814	AregG10815	AregG10816	AregG10817	AregG10819	AregG10821	AregG10823	AregG10824	AregG10825	AregG10826	AregG10827	AregG10828	AregG06385	AregG06386	AregG06387	AregG06388	AregG06389	AregG06390	AregG06392	AregG06394	AregG06396	AregG06398	AregG06399	AregG06400	AregG06402	AregG06403	AregG06404	AregG06405	AregG06406	AregG06407	AregG06408	AregG06409	AregG06410	AregG06411	AregG06412	AregG06414	AregG06415	AregG06416	AregG06417	AregG06418	AregG06419	AregG06420	AregG06421	AregG06422	AregG06424	AregG06430	AregG06432	AregG06434	AregG06436	AregG06437	AregG06439	AregG06440	AregG06441	AregG06442	AregG06443	AregG06445	AregG06446	AregG06447	AregG06448	AregG06449	AregG06450	AregG06452	AregG06453	AregG06455	AregG06456	AregG06457	AregG06458	AregG06459	AregG06460	AregG06462	AregG06463	AregG06464	AregG06466	AregG06467	AregG06468	AregG06469	AregG06470	AregG06471	AregG06472	AregG06473	AregG06474	AregG06475	AregG06476	AregG06477	AregG06479	AregG06482	AregG06483	AregG06486	AregG06487	AregG06489	AregG06490	AregG06491	AregG06492	AregG06493	AregG06494	AregG06495	AregG06496	AregG06497	AregG06498	AregG06499	AregG06500	AregG06501	AregG06504	AregG06505	AregG06506	AregG06508	AregG06512	AregG06513	AregG06514	AregG06515	AregG06516	AregG06517	AregG06519	AregG20821	AregG20822	AregG20827	AregG20830	AregG20831	AregG20836	AregG20837	AregG20839	AregG20842	AregG20843	AregG20845	AregG20846	AregG20847	AregG20848	AregG20849	AregG20850	AregG01567	AregG01569	AregG06654	AregG06655	AregG06656	AregG18274	AregG18275	AregG18276	AregG18277	AregG18279	AregG18280	AregG18281	AregG18282	AregG18283	AregG18284	AregG18285	AregG18286	AregG18290	AregG18292	AregG18293	AregG18294	AregG18295	AregG18297	AregG18298	AregG18300	AregG18303	AregG18304	AregG18305	AregG18306	AregG18307	AregG18308	AregG18309	AregG18310	AregG01111	AregG01112	AregG01115	AregG01117	AregG01118	AregG01119	AregG19039	AregG19040	AregG19041	AregG19043	AregG19049	AregG19052	AregG19054	AregG19055	AregG19060	AregG19061	AregG19062	AregG19068	AregG19073	AregG19074	AregG19076	AregG19077	AregG19078	AregG19079	AregG19080	AregG19081	AregG19082	AregG19083	AregG19084	AregG19086	AregG19087	AregG19088	AregG19089	AregG19090	AregG19091	AregG19092	AregG19093	AregG19094	AregG19095	AregG19096	AregG19098	AregG19100	AregG19103	AregG19104	AregG19107	AregG19108	AregG19109	AregG19110	AregG19112	AregG19113	AregG19115	AregG19117	AregG19119	AregG19120	AregG19121	AregG19122	AregG19123	AregG19124	AregG19126	AregG19127	AregG19132	AregG19134	AregG19135	AregG06568	AregG06569	AregG06570	AregG06571	AregG06573	AregG06574	AregG06575	AregG06576	AregG06577	AregG06578	AregG06579	AregG06580	AregG06581	AregG06582	AregG06583	AregG06584	AregG06585	AregG06586	AregG06588	AregG06589	AregG06591	AregG06592	AregG06594	AregG06595	AregG06596	AregG06597	AregG06598	AregG06600	AregG06601	AregG06602	AregG06603	AregG06604	AregG06606	AregG06608	AregG06609	AregG06611	AregG06614	AregG06615	AregG06616	AregG06618	AregG06619	AregG06621	AregG06622	AregG06623	AregG06625	AregG06626	AregG06627	AregG06628	AregG06630	AregG06631	AregG06632	AregG06633	AregG18104	AregG18106	AregG06311	AregG06316	AregG06317	AregG06318	AregG06319	AregG06321	AregG06323	AregG06324	AregG06325	AregG06326	AregG06328	AregG06330	AregG06331	AregG06332	AregG06334	AregG06335	AregG06336	AregG06337	AregG06340	AregG06341	AregG06342	AregG06343	AregG06344	AregG06345	AregG06346	AregG06347	AregG06348	AregG06349	AregG06350	AregG06351	AregG06352	AregG06353	AregG06354	AregG06358	AregG06359	AregG06360	AregG06362	AregG13452	AregG13457	AregG13458	AregG13467	AregG13473	AregG13474	AregG13477	AregG13482	AregG13483	AregG13484	AregG13485	AregG13491	AregG13492	AregG13495	AregG13496	AregG13498	AregG13504	AregG13505	AregG13506	AregG13507	AregG13508	AregG13509	AregG13510	AregG13511	AregG13512	AregG13514	AregG13515	AregG13516	AregG13518	AregG13520	AregG13521	AregG13522	AregG13523	AregG13527	AregG13529	AregG13530	AregG13542	AregG13544	AregG13545	AregG13546	AregG13547	AregG13549	AregG13550	AregG13552	AregG13554	AregG13556	AregG13558	AregG13561	AregG13562	AregG13565	AregG13566	AregG13567	AregG13568	AregG13569	AregG13570	AregG13584	AregG13585	AregG13586	AregG13587	AregG13588	AregG13593	AregG13594	AregG13595	AregG13596	AregG13597	AregG13598	AregG13599	AregG13600	AregG13601	AregG13602	AregG13603	AregG13605	AregG13606	AregG13610	AregG13611	AregG13613	AregG13614	AregG13616	AregG13618	AregG13619	AregG13620	AregG13621	AregG13623	AregG13624	AregG13626	AregG13628	AregG13629	AregG13630	AregG13633	AregG13636	AregG13638	AregG13639	AregG13640	AregG13641	AregG13642	AregG13648	AregG13653	AregG13654	AregG13655	AregG13656	AregG13660	AregG13661	AregG13662	AregG13663	AregG13664	AregG13666	AregG13670	AregG13671	AregG13672	AregG13674	AregG13676	AregG13677	AregG20255	AregG20256	AregG20257	AregG20258	AregG20261	AregG20262	AregG20263	AregG20264	AregG20265	AregG20266	AregG20267	AregG20268	AregG20269	AregG20272	AregG20273	AregG20274	AregG20275	AregG20276	AregG20277	AregG20279	AregG20280	AregG20282	AregG20283	AregG20284	AregG20285	AregG20287	AregG20288	AregG20289	AregG20291	AregG20292	AregG20293	AregG20294	AregG20295	AregG20296	AregG20299	AregG20300	AregG20304	AregG20305	AregG20306	AregG20307	AregG20309	AregG20314	AregG20315	AregG20316	AregG20319	AregG20320	AregG20321	AregG20322	AregG16287	AregG16288	AregG16289	AregG16291	AregG16292	AregG16294	AregG16296	AregG16297	AregG16298	AregG16299	AregG16301	AregG16302	AregG10830	AregG01545	AregG01548	AregG01549	AregG01550	AregG01557	AregG01558	AregG01559	AregG01561	AregG01562	AregG01563	AregG01564	AregG01565	AregG06293	AregG06295	AregG06296	AregG06297	AregG06299	AregG06300	AregG06301	AregG06302	AregG06303	AregG06304	AregG06305	AregG08425	AregG08426	AregG08427	AregG08428	AregG08429	AregG08431	AregG08432	AregG08434	AregG08435	AregG08436	AregG08437	AregG08442	AregG08443	AregG08444	AregG08445	AregG08451	AregG08452	AregG08455	AregG08456	AregG08457	AregG08458	AregG08460	AregG08462	AregG08464	AregG08465	AregG08466	AregG08468	AregG08469	AregG08470	AregG08471	AregG08473	AregG08474	AregG08487	AregG08488	AregG08489	AregG08490	AregG08493	AregG08494	AregG08495	AregG08496	AregG08501	AregG08502	AregG08504	AregG08507	AregG08508	AregG08509	AregG08510	AregG08511	AregG08513	AregG08514	AregG08517	AregG08518	AregG08519	AregG08520	AregG08521	AregG08522	AregG08523	AregG08525	AregG08526	AregG08527	AregG08529	AregG08531	AregG08532	AregG08533	AregG08535	AregG08536	AregG08537	AregG08538	AregG08539	AregG08541	AregG08542	AregG08543	AregG08544	AregG08546	AregG08547	AregG08548	AregG08549	AregG08550	AregG08551	AregG08553	AregG08554	AregG08557	AregG08558	AregG08560	AregG08561	AregG08563	AregG08566	AregG08567	AregG08568	AregG08569	AregG08570	AregG08572	AregG08573	AregG08574	AregG08575	AregG08576	AregG08577	AregG08578	AregG08580	AregG08581	AregG08584	AregG08585	AregG08586	AregG08587	AregG08588	AregG08590	AregG08592	AregG08593	AregG08594	AregG08595	AregG08596	AregG08599	AregG08601	AregG08603	AregG08605	AregG08607	AregG08609	AregG08610	AregG08611	AregG08614	AregG08615	AregG08619	AregG08620	AregG08621	AregG08622	AregG08623	AregG08627	AregG08629	AregG08633	AregG08634	AregG08635	AregG08636	AregG08637	AregG08638	AregG08639	AregG08640	AregG08642	AregG08643	AregG08644	AregG08646	AregG08648	AregG08650	AregG08651	AregG08653	AregG08655	AregG08656	AregG08657	AregG08658	AregG08661	AregG08662	AregG08663	AregG08664	AregG08665	AregG08667	AregG08668	AregG08670	AregG08671	AregG08673	AregG08674	AregG08675	AregG08676	AregG08677	AregG08678	AregG08679	AregG08682	AregG08685	AregG08686	AregG08687	AregG08689	AregG08690	AregG08691	AregG08692	AregG08697	AregG08701	AregG08702	AregG08703	AregG08704	AregG08705	AregG08706	AregG08709	AregG08711	AregG08712	AregG08715	AregG08717	AregG08718	AregG08719	AregG08720	AregG08721	AregG08722	AregG08725	AregG08726	AregG08730	AregG08731	AregG08733	AregG08734	AregG08739	AregG08740	AregG08741	AregG08743	AregG08744	AregG08745	AregG08746	AregG08747	AregG08749	AregG08752	AregG08753	AregG08754	AregG08755	AregG08756	AregG08757	AregG08759	AregG08762	AregG08763	AregG08764	AregG08765	AregG08766	AregG08771	AregG08773	AregG08777	AregG08778	AregG08779	AregG08780	AregG08781	AregG08782	AregG08783	AregG08784	AregG08785	AregG08786	AregG08788	AregG08789	AregG08793	AregG08794	AregG08795	AregG08796	AregG08797	AregG08799	AregG08800	AregG08801	AregG08802	AregG08803	AregG08806	AregG08811	AregG08812	AregG08814	AregG08816	AregG08817	AregG08818	AregG08819	AregG08820	AregG08821	AregG08822	AregG08823	AregG08824	AregG08825	AregG08826	AregG08828	AregG08829	AregG08830	AregG08831	AregG08832	AregG08834	AregG08836	AregG08837	AregG08840	AregG08841	AregG08842	AregG00617	AregG00619	AregG00620	AregG00623	AregG00625	AregG00626	AregG00628	AregG00629	AregG00630	AregG00631	AregG00632	AregG00633	AregG00634	AregG00636	AregG00637	AregG00638	AregG00640	AregG00643	AregG00644	AregG00645	AregG00649	AregG00653	AregG00654	AregG00655	AregG00658	AregG00659	AregG00660	AregG00661	AregG00662	AregG00665	AregG00668	AregG00671	AregG00672	AregG00673	AregG00674	AregG00675	AregG00676	AregG00677	AregG00680	AregG00681	AregG00683	AregG00684	AregG00685	AregG00686	AregG00687	AregG00688	AregG00689	AregG00690	AregG00695	AregG00696	AregG00697	AregG00698	AregG00699	AregG00704	AregG00707	AregG00708	AregG00709	AregG00710	AregG00712	AregG00713	AregG00714	AregG00715	AregG00716	AregG00717	AregG00718	AregG00719	AregG00720	AregG00721	AregG00722	AregG00723	AregG00724	AregG00725	AregG00726	AregG00727	AregG00729	AregG00730	AregG00732	AregG00733	AregG00734	AregG00735	AregG00736	AregG00737	AregG00739	AregG00740	AregG00742	AregG00743	AregG00744	AregG00746	AregG00747	AregG00748	AregG00750	AregG00754	AregG00755	AregG00756	AregG00757	AregG00758	AregG00759	AregG00761	AregG00763	AregG00765	AregG00766	AregG00767	AregG00768	AregG00769	AregG00770	AregG00772	AregG00775	AregG00776	AregG00777	AregG00778	AregG00779	AregG00780	AregG00781	AregG00783	AregG00784	AregG00785	AregG00786	AregG00787	AregG00788	AregG00789	AregG00790	AregG00791	AregG00792	AregG00793	AregG00794	AregG00795	AregG00796	AregG00797	AregG00798	AregG00799	AregG00800	AregG00801	AregG00803	AregG00805	AregG00807	AregG00808	AregG00809	AregG00810	AregG00813	AregG00814	AregG00815	AregG00816	AregG00817	AregG00818	AregG00819	AregG00821	AregG00822	AregG00823	AregG00825	AregG00828	AregG00830	AregG00832	AregG00834	AregG00836	AregG00837	AregG00838	AregG00839	AregG00840	AregG00841	AregG00843	AregG00845	AregG00847	AregG00849	AregG00850	AregG00851	AregG00853	AregG00855	AregG00857	AregG00858	AregG00859	AregG00861	AregG00862	AregG00863	AregG00864	AregG00865	AregG00866	AregG00869	AregG00871	AregG00872	AregG00873	AregG00874	AregG00876	AregG00877	AregG00878	AregG00880	AregG00881	AregG00882	AregG00883	AregG00884	AregG00886	AregG00887	AregG00888	AregG00889	AregG00890	AregG00893	AregG00895	AregG00896	AregG00897	AregG00900	AregG00901	AregG00902	AregG00903	AregG00904	AregG00905	AregG00906	AregG00907	AregG00908	AregG00909	AregG00910	AregG00911	AregG00912	AregG00913	AregG00914	AregG00917	AregG00919	AregG00920	AregG00921	AregG00922	AregG00923	AregG00924	AregG00925	AregG00926	AregG00927	AregG00928	AregG00929	AregG00930	AregG00931	AregG00933	AregG00934	AregG00935	AregG00936	AregG00937	AregG00938	AregG00939	AregG00940	AregG00947	AregG00948	AregG00950	AregG00952	AregG00953	AregG00954	AregG00955	AregG00957	AregG00958	AregG00960	AregG00961	AregG00964	AregG00965	AregG00967	AregG00972	AregG00973	AregG00975	AregG00976	AregG00977	AregG00978	AregG00980	AregG00983	AregG00989	AregG00990	AregG00991	AregG00992	AregG00994	AregG00995	AregG00996	AregG00997	AregG00998	AregG00999	AregG01000	AregG01002	AregG01003	AregG01005	AregG01014	AregG01022	AregG01023	AregG01025	AregG01027	AregG01029	AregG01030	AregG01032	AregG01040	AregG18503	AregG18504	AregG18506	AregG18508	AregG18509	AregG18511	AregG18514	AregG18516	AregG18517	AregG18518	AregG18519	AregG18521	AregG18522	AregG18523	AregG18524	AregG18525	AregG18526	AregG18527	AregG18528	AregG18530	AregG18532	AregG18533	AregG18534	AregG18535	AregG18537	AregG18541	AregG18542	AregG18543	AregG18544	AregG18545	AregG18546	AregG18548	AregG18550	AregG18551	AregG18553	AregG18554	AregG18557	AregG18559	AregG18561	AregG18563	AregG18564	AregG18565	AregG18568	AregG18569	AregG18572	AregG18573	AregG18575	AregG18576	AregG18577	AregG18580	AregG18583	AregG18584	AregG18588	AregG18589	AregG18591	AregG18592	AregG18593	AregG18594	AregG18595	AregG18596	AregG18598	AregG18600	AregG18601	AregG20880	AregG20883	AregG20884	AregG04321	AregG04323	AregG04325	AregG04327	AregG04329	AregG04330	AregG04331	AregG04333	AregG04334	AregG04336	AregG04337	AregG04339	AregG04343	AregG04345	AregG04346	AregG04347	AregG04349	AregG04351	AregG04353	AregG04359	AregG04362	AregG04364	AregG04366	AregG04368	AregG04369	AregG04371	AregG04372	AregG04373	AregG04374	AregG04376	AregG04378	AregG04379	AregG04382	AregG04383	AregG04384	AregG04385	AregG04386	AregG04387	AregG04389	AregG20852	AregG00097	AregG00098	AregG05185	AregG05187	AregG05188	AregG05189	AregG05190	AregG05191	AregG05193	AregG05194	AregG05196	AregG05197	AregG05198	AregG05201	AregG05202	AregG05203	AregG05204	AregG05205	AregG05206	AregG05207	AregG05208	AregG05209	AregG05210	AregG05212	AregG05213	AregG05215	AregG05218	AregG05220	AregG05221	AregG05223	AregG05224	AregG02803	AregG02804	AregG02805	AregG02807	AregG02809	AregG02810	AregG02812	AregG02813	AregG02814	AregG02815	AregG02816	AregG13774	AregG13775	AregG13776	AregG13777	AregG13778	AregG13779	AregG13780	AregG13782	AregG13783	AregG13785	AregG13788	AregG13789	AregG13790	AregG13791	AregG13792	AregG13793	AregG13794	AregG13795	AregG13797	AregG13799	AregG13800	AregG13802	AregG13803	AregG13804	AregG13805	AregG13807	AregG13809	AregG13812	AregG13814	AregG13815	AregG13817	AregG13819	AregG18967	AregG18968	AregG18969	AregG18970	AregG18971	AregG18972	AregG19137	AregG19138	AregG19139	AregG12587	AregG11726	AregG11728	AregG11730	AregG11731	AregG04745	AregG04746	AregG04748	AregG04749	AregG04750	AregG04751	AregG04753	AregG04756	AregG04757	AregG04758	AregG04759	AregG04760	AregG04761	AregG04764	AregG04765	AregG04766	AregG04769	AregG04771	AregG04772	AregG04773	AregG04775	AregG04776	AregG04777	AregG04778	AregG04779	AregG04781	AregG04782	AregG17641	AregG17642	AregG17643	AregG17644	AregG17645	AregG17646	AregG17647	AregG17648	AregG17650	AregG17651	AregG17654	AregG17656	AregG17657	AregG17659	AregG17660	AregG17661	AregG17662	AregG17663	AregG17664	AregG17665	AregG17666	AregG17667	AregG17668	AregG17671	AregG17672	AregG17673	AregG17674	AregG17675	AregG17677	AregG17678	AregG17681	AregG17682	AregG17684	AregG17685	AregG17686	AregG17687	AregG17688	AregG17690	AregG17691	AregG17696	AregG17697	AregG17698	AregG17699	AregG17700	AregG17701	AregG17702	AregG17703	AregG17706	AregG17708	AregG17709	AregG17710	AregG17711	AregG17712	AregG17713	AregG17715	AregG17717	AregG17718	AregG17719	AregG17720	AregG17726	AregG17728	AregG17729	AregG17730	AregG17737	AregG17738	AregG17739	AregG17740	AregG17741	AregG17742	AregG17743	AregG17744	AregG17746	AregG17747	AregG17748	AregG17750	AregG17751	AregG17752	AregG17753	AregG17754	AregG17758	AregG17759	AregG17760	AregG17762	AregG17764	AregG17765	AregG17770	AregG17771	AregG17772	AregG17775	AregG17776	AregG17777	AregG17779	AregG17781	AregG17782	AregG17783	AregG17785	AregG17786	AregG17789	AregG17790	AregG17791	AregG17793	AregG17802	AregG17803	AregG17804	AregG17805	AregG17806	AregG17807	AregG17808	AregG17809	AregG17810	AregG17811	AregG17812	AregG17814	AregG17815	AregG17816	AregG17817	AregG17818	AregG17819	AregG17820	AregG17821	AregG17822	AregG17824	AregG17825	AregG17826	AregG17829	AregG17830	AregG17838	AregG17839	AregG17840	AregG17841	AregG17842	AregG17844	AregG17846	AregG17847	AregG17849	AregG17850	AregG17851	AregG17853	AregG17854	AregG17856	AregG17858	AregG17859	AregG17864	AregG17865	AregG17866	AregG12543	AregG12544	AregG12545	AregG12546	AregG12547	AregG12548	AregG12550	AregG12552	AregG12553	AregG12554	AregG12557	AregG12558	AregG12560	AregG12561	AregG12563	AregG12564	AregG12565	AregG12566	AregG12568	AregG12569	AregG12570	AregG12571	AregG12574	AregG12576	AregG12577	AregG12578	AregG10839	AregG10842	AregG03222	AregG03223	AregG03224	AregG03225	AregG03227	AregG03228	AregG03232	AregG03233	AregG03234	AregG03235	AregG03236	AregG03237	AregG03239	AregG03240	AregG03241	AregG03242	AregG03248	AregG03249	AregG03250	AregG03251	AregG03252	AregG03253	AregG03257	AregG03259	AregG03260	AregG03261	AregG03262	AregG03263	AregG03264	AregG03266	AregG03267	AregG03268	AregG03270	AregG03271	AregG03272	AregG03273	AregG03274	AregG03275	AregG03277	AregG03278	AregG03279	AregG03280	AregG03281	AregG03286	AregG03287	AregG03289	AregG03290	AregG03291	AregG03292	AregG03294	AregG03297	AregG03298	AregG03301	AregG03302	AregG03303	AregG03304	AregG03306	AregG03307	AregG03308	AregG03310	AregG03311	AregG03314	AregG03316	AregG03319	AregG03322	AregG03323	AregG03324	AregG03325	AregG03326	AregG03329	AregG03330	AregG03331	AregG03334	AregG03335	AregG03336	AregG03337	AregG03338	AregG03339	AregG03341	AregG03342	AregG03343	AregG03344	AregG03345	AregG03346	AregG03348	AregG03349	AregG03350	AregG03351	AregG03352	AregG03353	AregG03356	AregG03357	AregG03358	AregG03359	AregG03360	AregG03364	AregG03365	AregG03366	AregG03368	AregG03369	AregG03370	AregG03371	AregG03372	AregG03374	AregG03376	AregG03380	AregG03381	AregG03382	AregG03384	AregG03385	AregG03386	AregG03389	AregG03390	AregG03391	AregG03395	AregG03396	AregG03397	AregG03398	AregG03399	AregG03401	AregG03402	AregG03403	AregG03405	AregG03406	AregG03407	AregG03408	AregG03409	AregG03411	AregG03412	AregG03413	AregG03414	AregG03415	AregG03416	AregG03417	AregG03418	AregG03419	AregG03421	AregG03422	AregG03424	AregG03425	AregG03426	AregG03427	AregG03428	AregG03431	AregG03432	AregG03433	AregG03435	AregG03441	AregG03444	AregG03445	AregG03446	AregG03449	AregG03450	AregG03452	AregG03455	AregG03459	AregG03460	AregG03461	AregG03464	AregG03467	AregG03468	AregG03471	AregG03473	AregG03484	AregG03486	AregG03497	AregG03498	AregG03499	AregG03509	AregG03510	AregG03511	AregG03512	AregG03513	AregG03514	AregG03516	AregG03517	AregG03518	AregG03521	AregG03522	AregG03523	AregG03525	AregG03526	AregG03527	AregG03528	AregG03530	AregG03531	AregG03532	AregG03533	AregG03534	AregG03536	AregG03537	AregG03538	AregG03539	AregG03540	AregG03542	AregG03543	AregG03546	AregG03547	AregG03548	AregG03549	AregG03552	AregG03553	AregG03554	AregG03555	AregG03557	AregG03559	AregG03560	AregG03561	AregG03564	AregG03565	AregG03568	AregG03569	AregG03570	AregG03571	AregG03572	AregG03573	AregG03574	AregG03575	AregG03576	AregG03577	AregG03578	AregG03579	AregG03580	AregG03581	AregG03582	AregG03583	AregG03584	AregG03585	AregG03587	AregG03588	AregG03589	AregG03591	AregG03592	AregG03593	AregG03594	AregG03595	AregG03596	AregG03598	AregG03599	AregG03600	AregG03601	AregG03604	AregG03605	AregG03606	AregG03607	AregG03608	AregG03611	AregG03612	AregG03613	AregG03616	AregG03617	AregG03618	AregG03619	AregG03620	AregG03625	AregG03626	AregG03627	AregG03628	AregG03635	AregG03636	AregG03640	AregG03645	AregG03648	AregG03649	AregG03650	AregG03651	AregG03654	AregG03655	AregG03656	AregG03657	AregG03658	AregG03659	AregG03660	AregG03662	AregG03663	AregG03666	AregG03667	AregG03668	AregG03669	AregG03671	AregG03672	AregG03674	AregG03675	AregG03676	AregG03677	AregG03678	AregG03679	AregG03680	AregG03681	AregG03682	AregG03684	AregG03685	AregG03686	AregG03687	AregG03688	AregG03690	AregG03692	AregG03694	AregG03696	AregG03698	AregG03699	AregG03701	AregG03702	AregG03703	AregG03704	AregG03705	AregG03706	AregG03707	AregG03709	AregG03710	AregG03711	AregG03712	AregG03715	AregG03716	AregG03718	AregG03720	AregG03721	AregG03722	AregG03723	AregG03724	AregG03725	AregG03726	AregG03727	AregG03728	AregG03730	AregG03731	AregG03732	AregG03733	AregG03734	AregG03735	AregG03736	AregG03737	AregG03738	AregG03739	AregG03740	AregG03742	AregG03743	AregG03744	AregG03745	AregG03746	AregG03748	AregG03749	AregG03750	AregG03754	AregG03755	AregG03758	AregG03760	AregG03761	AregG03763	AregG03766	AregG03767	AregG03768	AregG03770	AregG03771	AregG03773	AregG03774	AregG03775	AregG03776	AregG03777	AregG03779	AregG03781	AregG03782	AregG03784	AregG03785	AregG03786	AregG03787	AregG03788	AregG03790	AregG03791	AregG03792	AregG03793	AregG03798	AregG03801	AregG03802	AregG03804	AregG03805	AregG03806	AregG03807	AregG03808	AregG03810	AregG03811	AregG03812	AregG03814	AregG03815	AregG03816	AregG03817	AregG03818	AregG03821	AregG03822	AregG03823	AregG03824	AregG03825	AregG03826	AregG03827	AregG03828	AregG03832	AregG01718	AregG01719	AregG01723	AregG01724	AregG01725	AregG01726	AregG01729	AregG01730	AregG01734	AregG01735	AregG01736	AregG01737	AregG01738	AregG01739	AregG01743	AregG01744	AregG01746	AregG01747	AregG01748	AregG01750	AregG01751	AregG01752	AregG01755	AregG01756	AregG01757	AregG01759	AregG01760	AregG01761	AregG01763	AregG01765	AregG01766	AregG01767	AregG01768	AregG01769	AregG01770	AregG01771	AregG01772	AregG01776	AregG01777	AregG01778	AregG01779	AregG01780	AregG01781	AregG01782	AregG01783	AregG01784	AregG01787	AregG01788	AregG01789	AregG01791	AregG01792	AregG01793	AregG01796	AregG01797	AregG01799	AregG01800	AregG01801	AregG01802	AregG01803	AregG01804	AregG01805	AregG01806	AregG01817	AregG01818	AregG01823	AregG01828	AregG01829	AregG01831	AregG01833	AregG01834	AregG01835	AregG01836	AregG01838	AregG01839	AregG01843	AregG01848	AregG01852	AregG01854	AregG01856	AregG01857	AregG01859	AregG01860	AregG01861	AregG01864	AregG01865	AregG01867	AregG01868	AregG01872	AregG01873	AregG01874	AregG01876	AregG01879	AregG01880	AregG01881	AregG01882	AregG01883	AregG01884	AregG01885	AregG01887	AregG01892	AregG01893	AregG01894	AregG01895	AregG01896	AregG01897	AregG01899	AregG01901	AregG01902	AregG01903	AregG01904	AregG01905	AregG01906	AregG01907	AregG01908	AregG01909	AregG01910	AregG01912	AregG01913	AregG01915	AregG01916	AregG01917	AregG01918	AregG01920	AregG01922	AregG01923	AregG01924	AregG01925	AregG01926	AregG01927	AregG01928	AregG01931	AregG01933	AregG01934	AregG01935	AregG01936	AregG01937	AregG01938	AregG01939	AregG01940	AregG01941	AregG01942	AregG01943	AregG01944	AregG01945	AregG01946	AregG01947	AregG01948	AregG01949	AregG01950	AregG01951	AregG01953	AregG01954	AregG01957	AregG01958	AregG01959	AregG01963	AregG01964	AregG01965	AregG01966	AregG01968	AregG01969	AregG01970	AregG01973	AregG01974	AregG01975	AregG01976	AregG01977	AregG01978	AregG01979	AregG01985	AregG01986	AregG01987	AregG01988	AregG01989	AregG01990	AregG01992	AregG01993	AregG01994	AregG01997	AregG01998	AregG01999	AregG02000	AregG02002	AregG02004	AregG02005	AregG02006	AregG02007	AregG02009	AregG02010	AregG02011	AregG02012	AregG02013	AregG02014	AregG02016	AregG02017	AregG02019	AregG02020	AregG02021	AregG02022	AregG02023	AregG02024	AregG02025	AregG02026	AregG02027	AregG02028	AregG02029	AregG02030	AregG02031	AregG02033	AregG02036	AregG02037	AregG02038	AregG02041	AregG02043	AregG02044	AregG02046	AregG02047	AregG02048	AregG02049	AregG02050	AregG02052	AregG02055	AregG02056	AregG02057	AregG02058	AregG02059	AregG02060	AregG02061	AregG02062	AregG02066	AregG02067	AregG02068	AregG02069	AregG02070	AregG02071	AregG02072	AregG02074	AregG02076	AregG02079	AregG02080	AregG02084	AregG02086	AregG02088	AregG02089	AregG02092	AregG02093	AregG02094	AregG02095	AregG02096	AregG02098	AregG02099	AregG02100	AregG02101	AregG02102	AregG02104	AregG02106	AregG02107	AregG02110	AregG02111	AregG02115	AregG02116	AregG02117	AregG02118	AregG02119	AregG02120	AregG02121	AregG02122	AregG02124	AregG02125	AregG02126	AregG02128	AregG02130	AregG02132	AregG02135	AregG02137	AregG02139	AregG02140	AregG02142	AregG02143	AregG02144	AregG02145	AregG02146	AregG02147	AregG02148	AregG02149	AregG02150	AregG02151	AregG02152	AregG02153	AregG02154	AregG02156	AregG02158	AregG02159	AregG02160	AregG02162	AregG02163	AregG02164	AregG02165	AregG02166	AregG02167	AregG02171	AregG02172	AregG02173	AregG02175	AregG02178	AregG02179	AregG02180	AregG02181	AregG02182	AregG02183	AregG02184	AregG02185	AregG02186	AregG02187	AregG02188	AregG02189	AregG02191	AregG02192	AregG02193	AregG02194	AregG02195	AregG02196	AregG02197	AregG02198	AregG02199	AregG02200	AregG02201	AregG02202	AregG02203	AregG02204	AregG02205	AregG02206	AregG02207	AregG02208	AregG02209	AregG02211	AregG02212	AregG02213	AregG02214	AregG02215	AregG02217	AregG02218	AregG02219	AregG02221	AregG02222	AregG02223	AregG02224	AregG02225	AregG02226	AregG02228	AregG02229	AregG02230	AregG02231	AregG02232	AregG02233	AregG02234	AregG02235	AregG02236	AregG02237	AregG02240	AregG02241	AregG02242	AregG02245	AregG02246	AregG02247	AregG02248	AregG02249	AregG02254	AregG02256	AregG02257	AregG02259	AregG02260	AregG02261	AregG02262	AregG02263	AregG02264	AregG02265	AregG02266	AregG02267	AregG02269	AregG02270	AregG02271	AregG02272	AregG02273	AregG02274	AregG02275	AregG02277	AregG02278	AregG02280	AregG02282	AregG02283	AregG02284	AregG02285	AregG02287	AregG02289	AregG02290	AregG02292	AregG02293	AregG08415	AregG08418	AregG15190	AregG15250	AregG15251	AregG15254	AregG15255	AregG15256	AregG15258	AregG15260	AregG15261	AregG15262	AregG15263	AregG15264	AregG15265	AregG15266	AregG15267	AregG15268	AregG15269	AregG15270	AregG15271	AregG15272	AregG15274	AregG15279	AregG15281	AregG15282	AregG15283	AregG15284	AregG15285	AregG15286	AregG15287	AregG15288	AregG15289	AregG15290	AregG15291	AregG15292	AregG15293	AregG15294	AregG15295	AregG15297	AregG15298	AregG15301	AregG15302	AregG15303	AregG15304	AregG15305	AregG15306	AregG15307	AregG15308	AregG15309	AregG15313	AregG15315	AregG15316	AregG15317	AregG15319	AregG15320	AregG15321	AregG15323	AregG15324	AregG15326	AregG15327	AregG15328	AregG15329	AregG15330	AregG15331	AregG15332	AregG15333	AregG15334	AregG15338	AregG15342	AregG15344	AregG15349	AregG15350	AregG15351	AregG15353	AregG15354	AregG15356	AregG15357	AregG15358	AregG15359	AregG15362	AregG15363	AregG15367	AregG15368	AregG15369	AregG15370	AregG15373	AregG15374	AregG15375	AregG15376	AregG15380	AregG15381	AregG15382	AregG15383	AregG15384	AregG15385	AregG15388	AregG15389	AregG15390	AregG15392	AregG15394	AregG15395	AregG15396	AregG15397	AregG15398	AregG15399	AregG15400	AregG15401	AregG15402	AregG15403	AregG15404	AregG15405	AregG15408	AregG15410	AregG15411	AregG15412	AregG15414	AregG15418	AregG15419	AregG15421	AregG15422	AregG15423	AregG15424	AregG15425	AregG15426	AregG15427	AregG15428	AregG15429	AregG15430	AregG15431	AregG15432	AregG15433	AregG15435	AregG15437	AregG15438	AregG15439	AregG15440	AregG15441	AregG15442	AregG15443	AregG15446	AregG15447	AregG15449	AregG15450	AregG15451	AregG15454	AregG15455	AregG15456	AregG15457	AregG15458	AregG15459	AregG15462	AregG15463	AregG15465	AregG15466	AregG15467	AregG15469	AregG15470	AregG15471	AregG15474	AregG15475	AregG15476	AregG15477	AregG15478	AregG15479	AregG15481	AregG15482	AregG15483	AregG15484	AregG15485	AregG15487	AregG15488	AregG15489	AregG15490	AregG15492	AregG15494	AregG15495	AregG15496	AregG15498	AregG15499	AregG15500	AregG15503	AregG15504	AregG15505	AregG15508	AregG15509	AregG15510	AregG15512	AregG15515	AregG15516	AregG15517	AregG15519	AregG15521	AregG15523	AregG15524	AregG15525	AregG15528	AregG15530	AregG15531	AregG15532	AregG15533	AregG15534	AregG15535	AregG15537	AregG15539	AregG15540	AregG15541	AregG15542	AregG15543	AregG15546	AregG15547	AregG15548	AregG15550	AregG15551	AregG15552	AregG15553	AregG15555	AregG15556	AregG15557	AregG15558	AregG15559	AregG15561	AregG15565	AregG15566	AregG15568	AregG15574	AregG15576	AregG15577	AregG15581	AregG15583	AregG15584	AregG15585	AregG15586	AregG15587	AregG15588	AregG15590	AregG15591	AregG15592	AregG15594	AregG15596	AregG15597	AregG15598	AregG15599	AregG15601	AregG15603	AregG15604	AregG15605	AregG15606	AregG15613	AregG15614	AregG15615	AregG15616	AregG15617	AregG15618	AregG15619	AregG15620	AregG15621	AregG15623	AregG15624	AregG15625	AregG15626	AregG15627	AregG15628	AregG15635	AregG15636	AregG15637	AregG15640	AregG15641	AregG15642	AregG15643	AregG15644	AregG15645	AregG15646	AregG15650	AregG15652	AregG15653	AregG15654	AregG15655	AregG15656	AregG15657	AregG15658	AregG15660	AregG15661	AregG15663	AregG15664	AregG15665	AregG15666	AregG15667	AregG15671	AregG15673	AregG15675	AregG15676	AregG15677	AregG15678	AregG15679	AregG15680	AregG15682	AregG15683	AregG15684	AregG15685	AregG15686	AregG15687	AregG15688	AregG15691	AregG15692	AregG15694	AregG15695	AregG15696	AregG15697	AregG15698	AregG15699	AregG15701	AregG15703	AregG15705	AregG15706	AregG15707	AregG15708	AregG15709	AregG15710	AregG15711	AregG15712	AregG15714	AregG15715	AregG15716	AregG15717	AregG15718	AregG15719	AregG15720	AregG15721	AregG15722	AregG15725	AregG15726	AregG15727	AregG15728	AregG15730	AregG15732	AregG15733	AregG15734	AregG15735	AregG15736	AregG15737	AregG15738	AregG15739	AregG15740	AregG15741	AregG15745	AregG15746	AregG15747	AregG15749	AregG15750	AregG15752	AregG15753	AregG15755	AregG15756	AregG15758	AregG15757	AregG15759	AregG15760	AregG15761	AregG15762	AregG15763	AregG15765	AregG15766	AregG15767	AregG15769	AregG15770	AregG15771	AregG15772	AregG15773	AregG15775	AregG15776	AregG15778	AregG15779	AregG15780	AregG15784	AregG15787	AregG15789	AregG15790	AregG15791	AregG15793	AregG15794	AregG15796	AregG15797	AregG15801	AregG15802	AregG15803	AregG15805	AregG15807	AregG15812	AregG15813	AregG15814	AregG15815	AregG15816	AregG15817	AregG15818	AregG15819	AregG15820	AregG15821	AregG15822	AregG15823	AregG15825	AregG15826	AregG15827	AregG15828	AregG15832	AregG15833	AregG15834	AregG15837	AregG15838	AregG15839	AregG15841	AregG15843	AregG15844	AregG15845	AregG15846	AregG15848	AregG15849	AregG15850	AregG15852	AregG15853	AregG15854	AregG15855	AregG15856	AregG15857	AregG15858	AregG15859	AregG15864	AregG15865	AregG15866	AregG15867	AregG15868	AregG15869	AregG15870	AregG15873	AregG15874	AregG15878	AregG15879	AregG15881	AregG15883	AregG15884	AregG15885	AregG15886	AregG15888	AregG15890	AregG15891	AregG15892	AregG15895	AregG15896	AregG15897	AregG15898	AregG15900	AregG15902	AregG15903	AregG15904	AregG15907	AregG15909	AregG15910	AregG15911	AregG15912	AregG15913	AregG15914	AregG15917	AregG15919	AregG15920	AregG15921	AregG15923	AregG15924	AregG15925	AregG15926	AregG15949	AregG15950	AregG15953	AregG15954	AregG15956	AregG15957	AregG15958	AregG15959	AregG15961	AregG15962	AregG15963	AregG15965	AregG15967	AregG15968	AregG15969	AregG15970	AregG15971	AregG15972	AregG15973	AregG15974	AregG15975	AregG15976	AregG15977	AregG15979	AregG15980	AregG15981	AregG15982	AregG15983	AregG15984	AregG15985	AregG15986	AregG15987	AregG15988	AregG15989	AregG15990	AregG15991	AregG15992	AregG15994	AregG15995	AregG15998	AregG15999	AregG16000	AregG16001	AregG16004	AregG16005	AregG16006	AregG16007	AregG16008	AregG16009	AregG16010	AregG16012	AregG16013	AregG16014	AregG16015	AregG16017	AregG16018	AregG16019	AregG16020	AregG16021	AregG16023	AregG16024	AregG16025	AregG16026	AregG16027	AregG16028	AregG16029	AregG16030	AregG16032	AregG16035	AregG16036	AregG16037	AregG16038	AregG16039	AregG16040	AregG16041	AregG16042	AregG16043	AregG16045	AregG16046	AregG16047	AregG16049	AregG16050	AregG16051	AregG16054	AregG16055	AregG16056	AregG16058	AregG16059	AregG16060	AregG16061	AregG16062	AregG16063	AregG16064	AregG16065	AregG16066	AregG16067	AregG16068	AregG16069	AregG16070	AregG16072	AregG16073	AregG16074	AregG16075	AregG16076	AregG16077	AregG16078	AregG16079	AregG16080	AregG16081	AregG16082	AregG16083	AregG16084	AregG16086	AregG16087	AregG16088	AregG16090	AregG16091	AregG16092	AregG16093	AregG16094	AregG16095	AregG16097	AregG16098	AregG16100	AregG16101	AregG16103	AregG16104	AregG16105	AregG16107	AregG16110	AregG16112	AregG16113	AregG16114	AregG16115	AregG16117	AregG16118	AregG16119	AregG16120	AregG16121	AregG16123	AregG16124	AregG16125	AregG16127	AregG16129	AregG16130	AregG16131	AregG16132	AregG16133	AregG16134	AregG16135	AregG16136	AregG16137	AregG16139	AregG16140	AregG16141	AregG16142	AregG16144	AregG16146	AregG16148	AregG16150	AregG16153	AregG16154	AregG16155	AregG16156	AregG16157	AregG16158	AregG16159	AregG16160	AregG16162	AregG16163	AregG16164	AregG16165	AregG16166	AregG16167	AregG16168	AregG16169	AregG16170	AregG16171	AregG16173	AregG16174	AregG16176	AregG16177	AregG16179	AregG16180	AregG16181	AregG16182	AregG16185	AregG16186	AregG16187	AregG16188	AregG16190	AregG16192	AregG16193	AregG16197	AregG16198	AregG16199	AregG16200	AregG16202	AregG16203	AregG16204	AregG16205	AregG16206	AregG16207	AregG16208	AregG16209	AregG16218	AregG16219	AregG16222	AregG16224	AregG16225	AregG16226	AregG16227	AregG16231	AregG16233	AregG16234	AregG16236	AregG16237	AregG16238	AregG16240	AregG16245	AregG16246	AregG16247	AregG16251	AregG16252	AregG16253	AregG16254	AregG16255	AregG16256	AregG16259	AregG16260	AregG16261	AregG16268	AregG16269	AregG16271	AregG16272	AregG16273	AregG16274	AregG16280	AregG19900	AregG19901	AregG19902	AregG19905	AregG19906	AregG19907	AregG19908	AregG19910	AregG19911	AregG19914	AregG19916	AregG19917	AregG19918	AregG19919	AregG19920	AregG19921	AregG19923	AregG19924	AregG19925	AregG19926	AregG19927	AregG19928	AregG19930	AregG19934	AregG19935	AregG19936	AregG19937	AregG19938	AregG19940	AregG19941	AregG19943	AregG19944	AregG19948	AregG19950	AregG19951	AregG19954	AregG19955	AregG19957	AregG19959	AregG19962	AregG19967	AregG19968	AregG19969	AregG19971	AregG19972	AregG19973	AregG19974	AregG19975	AregG19977	AregG19980	AregG19981	AregG19983	AregG19984	AregG19986	AregG04289	AregG04290	AregG04291	AregG04292	AregG04293	AregG04294	AregG04295	AregG04296	AregG04297	AregG04298	AregG04300	AregG04301	AregG04302	AregG04303	AregG11649	AregG11650	AregG11651	AregG11652	AregG11654	AregG11655	AregG11656	AregG11657	AregG11661	AregG11662	AregG11664	AregG11665	AregG11668	AregG11669	AregG11672	AregG11675	AregG11676	AregG11677	AregG11679	AregG11682	AregG11683	AregG11684	AregG11690	AregG11692	AregG11693	AregG11694	AregG11695	AregG11696	AregG11698	AregG11699	AregG11703	AregG11709	AregG11710	AregG11712	AregG11713	AregG16322	AregG16323	AregG20813	AregG20814	AregG20815	AregG20816	AregG20817	AregG20818	AregG20820	AregG07468	AregG07473	AregG07476	AregG07477	AregG07479	AregG07480	AregG07483	AregG07484	AregG07486	AregG07488	AregG07492	AregG07493	AregG07494	AregG07495	AregG07499	AregG07500	AregG07501	AregG07503	AregG07504	AregG07505	AregG07506	AregG17622	AregG19170	AregG19171	AregG19173	AregG19174	AregG02680	AregG02681	AregG05264	AregG05265	AregG05266	AregG05268	AregG05269	AregG05270	AregG05272	AregG05273	AregG17915	AregG17916	AregG17917	AregG17918	AregG17919	AregG04789	AregG19994	AregG19995	AregG19997	AregG19998	AregG19999	AregG20001	AregG20003	AregG20004	AregG20005	AregG20006	AregG20008	AregG20009	AregG20013	AregG20014	AregG20015	AregG20016	AregG20018	AregG20019	AregG20020	AregG20021	AregG20022	AregG20024	AregG20026	AregG20027	AregG20029	AregG20030	AregG20031	AregG20032	AregG20033	AregG20034	AregG20036	AregG20037	AregG20038	AregG20039	AregG20040	AregG20041	AregG20043	AregG20044	AregG10846	AregG10848	AregG10851	AregG10853	AregG10855	AregG10857	AregG10861	AregG10862	AregG10864	AregG10865	AregG10867	AregG10868	AregG10871	AregG10873	AregG10874	AregG10877	AregG10878	AregG10881	AregG10882	AregG10883	AregG10884	AregG10885	AregG10886	AregG10889	AregG10890	AregG10891	AregG10892	AregG10893	AregG10895	AregG10898	AregG10901	AregG10904	AregG10908	AregG10909	AregG10910	AregG10911	AregG10914	AregG10915	AregG10917	AregG10920	AregG10923	AregG10924	AregG10937	AregG10940	AregG10941	AregG10943	AregG10945	AregG10946	AregG10947	AregG10948	AregG10952	AregG10957	AregG10963	AregG10964	AregG10965	AregG10967	AregG10968	AregG10969	AregG10975	AregG10976	AregG10977	AregG10979	AregG10982	AregG10985	AregG10986	AregG10989	AregG10990	AregG10991	AregG10992	AregG10993	AregG10995	AregG10996	AregG10997	AregG10998	AregG10999	AregG11000	AregG11001	AregG11004	AregG11005	AregG11006	AregG11009	AregG11013	AregG11014	AregG11016	AregG11018	AregG11019	AregG11026	AregG11027	AregG11028	AregG11030	AregG11032	AregG11033	AregG11034	AregG11036	AregG11037	AregG11038	AregG11039	AregG11044	AregG11048	AregG11051	AregG11053	AregG11054	AregG11055	AregG11056	AregG11057	AregG11058	AregG11059	AregG11060	AregG11061	AregG11062	AregG11064	AregG11065	AregG11067	AregG11068	AregG11069	AregG11072	AregG11073	AregG11075	AregG11076	AregG11077	AregG11079	AregG11080	AregG11081	AregG11082	AregG11083	AregG11084	AregG11085	AregG11086	AregG11087	AregG11089	AregG11090	AregG11091	AregG11092	AregG11093	AregG11096	AregG11098	AregG11099	AregG11102	AregG11103	AregG11104	AregG11105	AregG11106	AregG11108	AregG11109	AregG11110	AregG11111	AregG11114	AregG11115	AregG11117	AregG11118	AregG11120	AregG11121	AregG11122	AregG11123	AregG11124	AregG11128	AregG11129	AregG11130	AregG11131	AregG11132	AregG11134	AregG11137	AregG11139	AregG11140	AregG11141	AregG11142	AregG11143	AregG11145	AregG11146	AregG11147	AregG11148	AregG11149	AregG11150	AregG11151	AregG11152	AregG11153	AregG11154	AregG11157	AregG11159	AregG11161	AregG11162	AregG11163	AregG11164	AregG11166	AregG11167	AregG11168	AregG11170	AregG11171	AregG11172	AregG11175	AregG11176	AregG11177	AregG11179	AregG11180	AregG11181	AregG11182	AregG11183	AregG11186	AregG11187	AregG11188	AregG11189	AregG11190	AregG11192	AregG11193	AregG11195	AregG11197	AregG11199	AregG11201	AregG11203	AregG11205	AregG11206	AregG11207	AregG11210	AregG11212	AregG11213	AregG11215	AregG11216	AregG11217	AregG11218	AregG11219	AregG11220	AregG11221	AregG11222	AregG11223	AregG11224	AregG11225	AregG11226	AregG11227	AregG11229	AregG11230	AregG11231	AregG11232	AregG11233	AregG11234	AregG11237	AregG11238	AregG11239	AregG11240	AregG11241	AregG11242	AregG11243	AregG11244	AregG11245	AregG11246	AregG11247	AregG11248	AregG11251	AregG11252	AregG11253	AregG11254	AregG11255	AregG11256	AregG11257	AregG11260	AregG11261	AregG11266	AregG11269	AregG11273	AregG11274	AregG11275	AregG11276	AregG11278	AregG11279	AregG11282	AregG11283	AregG11284	AregG11285	AregG11287	AregG11290	AregG11291	AregG11294	AregG11297	AregG11298	AregG11299	AregG11300	AregG11302	AregG11308	AregG11310	AregG11314	AregG11315	AregG11316	AregG11317	AregG11319	AregG11320	AregG11321	AregG11322	AregG11323	AregG11325	AregG11332	AregG11337	AregG11338	AregG11339	AregG11340	AregG11341	AregG11344	AregG11345	AregG11346	AregG11349	AregG11354	AregG11355	AregG11356	AregG11358	AregG11360	AregG11361	AregG11363	AregG11365	AregG11366	AregG11367	AregG11368	AregG11369	AregG11370	AregG11378	AregG11379	AregG11382	AregG11384	AregG11387	AregG11389	AregG11391	AregG11392	AregG11393	AregG11394	AregG11395	AregG11396	AregG11399	AregG11400	AregG11401	AregG11402	AregG11403	AregG11404	AregG11405	AregG11407	AregG11408	AregG11409	AregG11410	AregG11411	AregG11414	AregG11416	AregG11417	AregG11418	AregG11419	AregG11420	AregG11421	AregG11422	AregG11423	AregG11424	AregG11425	AregG11426	AregG11428	AregG11429	AregG11431	AregG11432	AregG11433	AregG11438	AregG11440	AregG11441	AregG11443	AregG11445	AregG11446	AregG11447	AregG11449	AregG11451	AregG11452	AregG11454	AregG11455	AregG11457	AregG11460	AregG11461	AregG11462	AregG11463	AregG11464	AregG11465	AregG11467	AregG11470	AregG11472	AregG11473	AregG11474	AregG11475	AregG11476	AregG11478	AregG11479	AregG11480	AregG11481	AregG11482	AregG11483	AregG11485	AregG11486	AregG11487	AregG11488	AregG11489	AregG11491	AregG11493	AregG11494	AregG11495	AregG11497	AregG11498	AregG11499	AregG11500	AregG11501	AregG11502	AregG11503	AregG11504	AregG11505	AregG11506	AregG11507	AregG11512	AregG11513	AregG11515	AregG11516	AregG11518	AregG11519	AregG11523	AregG11524	AregG11528	AregG11529	AregG11530	AregG11534	AregG11537	AregG11539	AregG11540	AregG11541	AregG11542	AregG11543	AregG11544	AregG11545	AregG11546	AregG11547	AregG11548	AregG11550	AregG11551	AregG11553	AregG11554	AregG11555	AregG11556	AregG11557	AregG11558	AregG11559	AregG11560	AregG11562	AregG11564	AregG11565	AregG11566	AregG11567	AregG11568	AregG11569	AregG11570	AregG11571	AregG11575	AregG11576	AregG11577	AregG11578	AregG11581	AregG11582	AregG11583	AregG11584	AregG11585	AregG11586	AregG11587	AregG11589	AregG11591	AregG11592	AregG11593	AregG11595	AregG11596	AregG11597	AregG11598	AregG11599	AregG11600	AregG11601	AregG11602	AregG11605	AregG11606	AregG11619	AregG11621	AregG11622	AregG11623	AregG11625	AregG01611	AregG01615	AregG01616	AregG01618	AregG01619	AregG01623	AregG01625	AregG19144	AregG19145	AregG19146	AregG19148	AregG19150	AregG19151	AregG16326	AregG16328	AregG16330	AregG16334	AregG16336	AregG16337	AregG16341	AregG16342	AregG16343	AregG16345	AregG16346	AregG16347	AregG16348	AregG16349	AregG16351	AregG16352	AregG16353	AregG16355	AregG16356	AregG16359	AregG16364	AregG16365	AregG16366	AregG16367	AregG16368	AregG16370	AregG16372	AregG16373	AregG16376	AregG16377	AregG16378	AregG16380	AregG16382	AregG16383	AregG16387	AregG16389	AregG16390	AregG16392	AregG16393	AregG16394	AregG16396	AregG16397	AregG16398	AregG16399	AregG16401	AregG16403	AregG16404	AregG16406	AregG16411	AregG16413	AregG16414	AregG16415	AregG16416	AregG16417	AregG16418	AregG16420	AregG16421	AregG16422	AregG16423	AregG16424	AregG16425	AregG16427	AregG16428	AregG16430	AregG16431	AregG16432	AregG16433	AregG16434	AregG16437	AregG16438	AregG16440	AregG16445	AregG16446	AregG16447	AregG16449	AregG16450	AregG16451	AregG16452	AregG16453	AregG16454	AregG16455	AregG16459	AregG16460	AregG16461	AregG16463	AregG16469	AregG16471	AregG16472	AregG16473	AregG16480	AregG16481	AregG16483	AregG16484	AregG16485	AregG16488	AregG16490	AregG16491	AregG16493	AregG16495	AregG16496	AregG16497	AregG16498	AregG16500	AregG16501	AregG16502	AregG16503	AregG16504	AregG16505	AregG16506	AregG16510	AregG16512	AregG16514	AregG16517	AregG16518	AregG16519	AregG16520	AregG16521	AregG16522	AregG16523	AregG16524	AregG16525	AregG16526	AregG16529	AregG16530	AregG16532	AregG16534	AregG16535	AregG16536	AregG16537	AregG16538	AregG16539	AregG16546	AregG16548	AregG16550	AregG16552	AregG16553	AregG16554	AregG16555	AregG16556	AregG16557	AregG16558	AregG16559	AregG16562	AregG16563	AregG16564	AregG16565	AregG16566	AregG16568	AregG16569	AregG16570	AregG16571	AregG16572	AregG16573	AregG04742	AregG04794	AregG10313	AregG10314	AregG10315	AregG10317	AregG10318	AregG10319	AregG10321	AregG10323	AregG10326	AregG10327	AregG10333	AregG10334	AregG10336	AregG10337	AregG10338	AregG10339	AregG18794	AregG18796	AregG18118	AregG18119	AregG18120	AregG18121	AregG18122	AregG18123	AregG18124	AregG18126	AregG18132	AregG18133	AregG18134	AregG18136	AregG18137	AregG18138	AregG18142	AregG18143	AregG18144	AregG14404	AregG14406	AregG14408	AregG14410	AregG14414	AregG14415	AregG14416	AregG14417	AregG14418	AregG14419	AregG14420	AregG14421	AregG01162	AregG01163	AregG18791	AregG13696	AregG13697	AregG13698	AregG13699	AregG13700	AregG13701	AregG13703	AregG13704	AregG13705	AregG13706	AregG13707	AregG13708	AregG13709	AregG13710	AregG13713	AregG13714	AregG13721	AregG13722	AregG13725	AregG13726	AregG13728	AregG13729	AregG13731	AregG13732	AregG13733	AregG13735	AregG13736	AregG13738	AregG13739	AregG13743	AregG13744	AregG13745	AregG13746	AregG13747	AregG13748	AregG13749	AregG13750	AregG13751	AregG13753	AregG11893	AregG11898	AregG11900	AregG11901	AregG11903	AregG11905	AregG11906	AregG11908	AregG11909	AregG11910	AregG11911	AregG11914	AregG11915	AregG11916	AregG11917	AregG11920	AregG18147	AregG18148	AregG18150	AregG18151	AregG18152	AregG18153	AregG18154	AregG18155	AregG18160	AregG18164	AregG18180	AregG18181	AregG18182	AregG18183	AregG18184	AregG18187	AregG18188	AregG18190	AregG18193	AregG18207	AregG18208	AregG18209	AregG18212	AregG18213	AregG18214	AregG18215	AregG18219	AregG18223	AregG18224	AregG18225	AregG18226	AregG18227	AregG18232	AregG18233	AregG18234	AregG18235	AregG18236	AregG18238	AregG18239	AregG18240	AregG18241	AregG18242	AregG18243	AregG18246	AregG18247	AregG18945	AregG18948	AregG18951	AregG18952	AregG12381	AregG12385	AregG12387	AregG12388	AregG12389	AregG12390	AregG12391	AregG12392	AregG12393	AregG12394	AregG12395	AregG12396	AregG12397	AregG12401	AregG12402	AregG12404	AregG12405	AregG12407	AregG12408	AregG12409	AregG12410	AregG12411	AregG12414	AregG12415	AregG12416	AregG12417	AregG12418	AregG12419	AregG12420	AregG12421	AregG12422	AregG12423	AregG12424	AregG12425	AregG12426	AregG12427	AregG12429	AregG12430	AregG12431	AregG12432	AregG12435	AregG12436	AregG12437	AregG12438	AregG12440	AregG12441	AregG12443	AregG12444	AregG12445	AregG12446	AregG12447	AregG12448	AregG12449	AregG12451	AregG12452	AregG12454	AregG12455	AregG12460	AregG12461	AregG12463	AregG12464	AregG12465	AregG12467	AregG12469	AregG12470	AregG12471	AregG12472	AregG12473	AregG12475	AregG12476	AregG12480	AregG12481	AregG12484	AregG12486	AregG12487	AregG12488	AregG12489	AregG12490	AregG12491	AregG12492	AregG12494	AregG12495	AregG12497	AregG12499	AregG12500	AregG12501	AregG12503	AregG12504	AregG12506	AregG12508	AregG12510	AregG12511	AregG12512	AregG12513	AregG12514	AregG12515	AregG12516	AregG12518	AregG12519	AregG12521	AregG12522	AregG12525	AregG12526	AregG12527	AregG12529	AregG12530	AregG12531	AregG12532	AregG12535	AregG12537	AregG12540	AregG12541	AregG12542	AregG01042	AregG01043	AregG01044	AregG01045	AregG01047	AregG00016	AregG00017	AregG00020	AregG00021	AregG00022	AregG00023	AregG00024	AregG00025	AregG00026	AregG00028	AregG00031	AregG00032	AregG00033	AregG00034	AregG00035	AregG00036	AregG00039	AregG00040	AregG00041	AregG00042	AregG00043	AregG00048	AregG00049	AregG00050	AregG00051	AregG00052	AregG00053	AregG00054	AregG00058	AregG00059	AregG00063	AregG00064	AregG00065	AregG00067	AregG00068	AregG00069	AregG00072	AregG00076	AregG00077	AregG00078	AregG00079	AregG00080	AregG00081	AregG00083	AregG00084	AregG00085	AregG00087	AregG00088	AregG00089	AregG00090	AregG00091	AregG00092	AregG17327	AregG17328	AregG17331	AregG17332	AregG17333	AregG17334	AregG17335	AregG04126	AregG20874	AregG20877	AregG06054	AregG06055	AregG06056	AregG06058	AregG06059	AregG06060	AregG06062	AregG06063	AregG06064	AregG06065	AregG06069	AregG06070	AregG06071	AregG06075	AregG06076	AregG06078	AregG06079	AregG06081	AregG06082	AregG06083	AregG06086	AregG06087	AregG06089	AregG06090	AregG06091	AregG06092	AregG06094	AregG06095	AregG06096	AregG06097	AregG06098	AregG06099	AregG06102	AregG06103	AregG06104	AregG06106	AregG06107	AregG06109	AregG06110	AregG06111	AregG06113	AregG06114	AregG06115	AregG06116	AregG06117	AregG06118	AregG06119	AregG06120	AregG06121	AregG06122	AregG06124	AregG06126	AregG06127	AregG06128	AregG06129	AregG06130	AregG06131	AregG06132	AregG06134	AregG06136	AregG06137	AregG06138	AregG06140	AregG06147	AregG06148	AregG06149	AregG06150	AregG06151	AregG06152	AregG06153	AregG06155	AregG06156	AregG06157	AregG06159	AregG06160	AregG06162	AregG06165	AregG06168	AregG06169	AregG06170	AregG06172	AregG06175	AregG06177	AregG06178	AregG06179	AregG06181	AregG06182	AregG06183	AregG06184	AregG06185	AregG06186	AregG06187	AregG06188	AregG06190	AregG06191	AregG06193	AregG06195	AregG06197	AregG06198	AregG06199	AregG06200	AregG06203	AregG06204	AregG06205	AregG06207	AregG06209	AregG06210	AregG06211	AregG06212	AregG06216	AregG06220	AregG06221	AregG06222	AregG06223	AregG06224	AregG06225	AregG06226	AregG06227	AregG06229	AregG06230	AregG06231	AregG06234	AregG06235	AregG06236	AregG06237	AregG06238	AregG06239	AregG06242	AregG06245	AregG06246	AregG06248	AregG06249	AregG06250	AregG06251	AregG06252	AregG06255	AregG06257	AregG06258	AregG06259	AregG06260	AregG06262	AregG06263	AregG10509	AregG10510	AregG10511	AregG10512	AregG10513	AregG10514	AregG10517	AregG10518	AregG10519	AregG10520	AregG10521	AregG10522	AregG10523	AregG10525	AregG10527	AregG10528	AregG10531	AregG10538	AregG10539	AregG10563	AregG10565	AregG10566	AregG10569	AregG10570	AregG10571	AregG10572	AregG10574	AregG10575	AregG10577	AregG10578	AregG10584	AregG10585	AregG10587	AregG10589	AregG10590	AregG10591	AregG10592	AregG10593	AregG10594	AregG10595	AregG10596	AregG10598	AregG10599	AregG10601	AregG10602	AregG10605	AregG10608	AregG10615	AregG10616	AregG10617	AregG10619	AregG10620	AregG10621	AregG10622	AregG10623	AregG10625	AregG10626	AregG10627	AregG10630	AregG10631	AregG10632	AregG10633	AregG10634	AregG10635	AregG10636	AregG10637	AregG10639	AregG10642	AregG10643	AregG10644	AregG10645	AregG10646	AregG10647	AregG10648	AregG10657	AregG10659	AregG10660	AregG10661	AregG10665	AregG10666	AregG10668	AregG10669	AregG10671	AregG10672	AregG10673	AregG10676	AregG10678	AregG10679	AregG10682	AregG10684	AregG10685	AregG10686	AregG10687	AregG10688	AregG10689	AregG10692	AregG10693	AregG10696	AregG10697	AregG10698	AregG10699	AregG10701	AregG10702	AregG10703	AregG10704	AregG10705	AregG10706	AregG10707	AregG10709	AregG10712	AregG10713	AregG10714	AregG10715	AregG10716	AregG10717	AregG10719	AregG10721	AregG10722	AregG10723	AregG10724	AregG10725	AregG10726	AregG10727	AregG10728	AregG10734	AregG10735	AregG10737	AregG10739	AregG10740	AregG10741	AregG10742	AregG10743	AregG10744	AregG10745	AregG10747	AregG10748	AregG10749	AregG10750	AregG10751	AregG10754	AregG10757	AregG10759	AregG10760	AregG10761	AregG04140	AregG06642	AregG06643	AregG06644	AregG06645	AregG06646	AregG06647	AregG06649	AregG06650	AregG06652	AregG06653	AregG06270	AregG06271	AregG06272	AregG06273	AregG06277	AregG06278	AregG06281	AregG06282	AregG06283	AregG06284	AregG06286	AregG06289	AregG06290	AregG06291	AregG06292	AregG01629	AregG01633	AregG01636	AregG01637	AregG01638	AregG01639	AregG01640	AregG01641	AregG01642	AregG01643	AregG01645	AregG01646	AregG01647	AregG01649	AregG01650	AregG01651	AregG01653	AregG01654	AregG01656	AregG01657	AregG01658	AregG01659	AregG01661	AregG01662	AregG01663	AregG01666	AregG01667	AregG01668	AregG01669	AregG01671	AregG01672	AregG01673	AregG01674	AregG01677	AregG01678	AregG01679	AregG01680	AregG01682	AregG01683	AregG01684	AregG01685	AregG01686	AregG01687	AregG01688	AregG01690	AregG01692	AregG01693	AregG01694	AregG01695	AregG14924	AregG14928	AregG14929	AregG14930	AregG14931	AregG14932	AregG14934	AregG14935	AregG14936	AregG14937	AregG14938	AregG14939	AregG14940	AregG14941	AregG14942	AregG14943	AregG14944	AregG14945	AregG14946	AregG14947	AregG14948	AregG14950	AregG14951	AregG14953	AregG14954	AregG14955	AregG14956	AregG14957	AregG14959	AregG14961	AregG14962	AregG14963	AregG14964	AregG14965	AregG14966	AregG14967	AregG14968	AregG14970	AregG14971	AregG14974	AregG14975	AregG14976	AregG14977	AregG14978	AregG14982	AregG14983	AregG01580	AregG01581	AregG01582	AregG01583	AregG01584	AregG01586	AregG01587	AregG01588	AregG01594	AregG01597	AregG01167	AregG01168	AregG01169	AregG01170	AregG01171	AregG01172	AregG01173	AregG01174	AregG01176	AregG01177	AregG01178	AregG01179	AregG01180	AregG01181	AregG01182	AregG01183	AregG01184	AregG01185	AregG01186	AregG01189	AregG01190	AregG01194	AregG01196	AregG01198	AregG01200	AregG01201	AregG01202	AregG01204	AregG01205	AregG01206	AregG01207	AregG01209	AregG01211	AregG01212	AregG01215	AregG01216	AregG01217	AregG01218	AregG01220	AregG01221	AregG01222	AregG01223	AregG01224	AregG01225	AregG01226	AregG01227	AregG01228	AregG01230	AregG01231	AregG01233	AregG01236	AregG01238	AregG01240	AregG01241	AregG01243	AregG01244	AregG01245	AregG01246	AregG01247	AregG01248	AregG01249	AregG01250	AregG01252	AregG01253	AregG01254	AregG01255	AregG01256	AregG01259	AregG01260	AregG01262	AregG01264	AregG01265	AregG01267	AregG01268	AregG01270	AregG01272	AregG01273	AregG01275	AregG01276	AregG01277	AregG01278	AregG01285	AregG01286	AregG01289	AregG01290	AregG01292	AregG01293	AregG01295	AregG01296	AregG01297	AregG01298	AregG01301	AregG01303	AregG01304	AregG01305	AregG01306	AregG01307	AregG01308	AregG01309	AregG01310	AregG01311	AregG01312	AregG01313	AregG01314	AregG01315	AregG01317	AregG01318	AregG01320	AregG01324	AregG01325	AregG01326	AregG01329	AregG01330	AregG01332	AregG01333	AregG01334	AregG01338	AregG01339	AregG01341	AregG01342	AregG01345	AregG01346	AregG01347	AregG01348	AregG01349	AregG01350	AregG01353	AregG01354	AregG01355	AregG01356	AregG01358	AregG01360	AregG01363	AregG01365	AregG01366	AregG01367	AregG01368	AregG01369	AregG01370	AregG01373	AregG01374	AregG01375	AregG01376	AregG01378	AregG01379	AregG01380	AregG01381	AregG01384	AregG01386	AregG01387	AregG01388	AregG01389	AregG01391	AregG01393	AregG01396	AregG01397	AregG01398	AregG01399	AregG01400	AregG01401	AregG01402	AregG13681	AregG13682	AregG13683	AregG13685	AregG13688	AregG13690	AregG14424	AregG14425	AregG14426	AregG14427	AregG14428	AregG14431	AregG14433	AregG14434	AregG14436	AregG14438	AregG14439	AregG14444	AregG14445	AregG14446	AregG14447	AregG14448	AregG14449	AregG14450	AregG14454	AregG14455	AregG14456	AregG04307	AregG04308	AregG04309	AregG04310	AregG04311	AregG04313	AregG04314	AregG04315	AregG04319	AregG13388	AregG13389	AregG13390	AregG13391	AregG13392	AregG13393	AregG13394	AregG13395	AregG13396	AregG13398	AregG13400	AregG13401	AregG13402	AregG13403	AregG18880	AregG18881	AregG18882	AregG18883	AregG18884	AregG18886	AregG18888	AregG18891	AregG20053	AregG20055	AregG20057	AregG20059	AregG20060	AregG20061	AregG20062	AregG20063	AregG20064	AregG17901	AregG17903	AregG17904	AregG17907	AregG17909	AregG05095	AregG05099	AregG05100	AregG05101	AregG05102	AregG05103	AregG05104	AregG05107	AregG05110	AregG05112	AregG05115	AregG05117	AregG05118	AregG05120	AregG05122	AregG05123	AregG05124	AregG05125	AregG05129	AregG05131	AregG05132	AregG20771	AregG03065	AregG03066	AregG03067	AregG03070	AregG03071	AregG03072	AregG03073	AregG03074	AregG03075	AregG03076	AregG03077	AregG03080	AregG03085	AregG03087	AregG03089	AregG03090	AregG03091	AregG03092	AregG03093	AregG03095	AregG03098	AregG03100	AregG03101	AregG03102	AregG03105	AregG03106	AregG03108	AregG03109	AregG03110	AregG03111	AregG03112	AregG03113	AregG03114	AregG03117	AregG03119	AregG03121	AregG03122	AregG03124	AregG03126	AregG03128	AregG03130	AregG03132	AregG03133	AregG03136	AregG03137	AregG03139	AregG03141	AregG03142	AregG03145	AregG03147	AregG03148	AregG03149	AregG03150	AregG03151	AregG03152	AregG03155	AregG03156	AregG03157	AregG03158	AregG03159	AregG03160	AregG03162	AregG03163	AregG03164	AregG03166	AregG03167	AregG03168	AregG03169	AregG03170	AregG03172	AregG03173	AregG03174	AregG03175	AregG03176	AregG03178	AregG03179	AregG03180	AregG03182	AregG03183	AregG03185	AregG05235	AregG05236	AregG12969	AregG12970	AregG12977	AregG12978	AregG12981	AregG12982	AregG12983	AregG12984	AregG12986	AregG12987	AregG12988	AregG12989	AregG12992	AregG12994	AregG12995	AregG12996	AregG12997	AregG12998	AregG13006	AregG13007	AregG13008	AregG13009	AregG13010	AregG13011	AregG13013	AregG13014	AregG13015	AregG13016	AregG13017	AregG13018	AregG13019	AregG13022	AregG13024	AregG13025	AregG13026	AregG13027	AregG13028	AregG13030	AregG13036	AregG13037	AregG13038	AregG13040	AregG13042	AregG13043	AregG13044	AregG13046	AregG13047	AregG13048	AregG13049	AregG13050	AregG13051	AregG13054	AregG13055	AregG13056	AregG13057	AregG13058	AregG13059	AregG13060	AregG13069	AregG13070	AregG13071	AregG13072	AregG13074	AregG13075	AregG13076	AregG13077	AregG13081	AregG13082	AregG13083	AregG13084	AregG13086	AregG13087	AregG13088	AregG13089	AregG13090	AregG13091	AregG13093	AregG13094	AregG13095	AregG13096	AregG13098	AregG13101	AregG13103	AregG13104	AregG13105	AregG13106	AregG13107	AregG13109	AregG13111	AregG13112	AregG13113	AregG13114	AregG13115	AregG13116	AregG13117	AregG13118	AregG13120	AregG13127	AregG13128	AregG13129	AregG13130	AregG13131	AregG13132	AregG13133	AregG13134	AregG13135	AregG13136	AregG13137	AregG13138	AregG13139	AregG13141	AregG13142	AregG13143	AregG13145	AregG13146	AregG13147	AregG13148	AregG13149	AregG13151	AregG13152	AregG13153	AregG13154	AregG13155	AregG13156	AregG13157	AregG13158	AregG13159	AregG13166	AregG13167	AregG13168	AregG13169	AregG13171	AregG13172	AregG13173	AregG13174	AregG13177	AregG13179	AregG13181	AregG13183	AregG13184	AregG13185	AregG13186	AregG13187	AregG13188	AregG13189	AregG13190	AregG13191	AregG13192	AregG13193	AregG13195	AregG13196	AregG13197	AregG13200	AregG13202	AregG13203	AregG13204	AregG13205	AregG13206	AregG13207	AregG13208	AregG13210	AregG13211	AregG13212	AregG13213	AregG13214	AregG13216	AregG13217	AregG13219	AregG13220	AregG13221	AregG13222	AregG13224	AregG13225	AregG13227	AregG13228	AregG13229	AregG13230	AregG13231	AregG13232	AregG13235	AregG13236	AregG13237	AregG13239	AregG13240	AregG13241	AregG13243	AregG13244	AregG13245	AregG13247	AregG13248	AregG13249	AregG13250	AregG13255	AregG13257	AregG13258	AregG13260	AregG13264	AregG13265	AregG13266	AregG13267	AregG13268	AregG13269	AregG13271	AregG13272	AregG13273	AregG13274	AregG13275	AregG13277	AregG13279	AregG13280	AregG13281	AregG13282	AregG13283	AregG13284	AregG13285	AregG13287	AregG13288	AregG13290	AregG13291	AregG13292	AregG13293	AregG13294	AregG13295	AregG13298	AregG13300	AregG13301	AregG13303	AregG13304	AregG13307	AregG13308	AregG13312	AregG13313	AregG13315	AregG13316	AregG13317	AregG13318	AregG13320	AregG13322	AregG13324	AregG13325	AregG13326	AregG13327	AregG13328	AregG13760	AregG13761	AregG13762	AregG13763	AregG13766	AregG13767	AregG13769	AregG13771	AregG13772	AregG18360	AregG18361	AregG18362	AregG18365	AregG18366	AregG18367	AregG18368	AregG18369	AregG18374	AregG18380	AregG18381	AregG18382	AregG18384	AregG18387	AregG18392	AregG18393	AregG18394	AregG18396	AregG18399	AregG18402	AregG18404	AregG18406	AregG20709	AregG20710	AregG20712	AregG20715	AregG20717	AregG20718	AregG20720	AregG20721	AregG20722	AregG20726	AregG20730	AregG20732	AregG20736	AregG20737	AregG20738	AregG20744	AregG20746	AregG20747	AregG20748	AregG20749	AregG20751	AregG20752	AregG20755	AregG20756	AregG20758	AregG20759	AregG20760	AregG20761	AregG20764	AregG20765	AregG20766	AregG20769	AregG20337	AregG20344	AregG20347	AregG20348	AregG20349	AregG20350	AregG20352	AregG20354	AregG20355	AregG20356	AregG20358	AregG20360	AregG20361	AregG20365	AregG20366	AregG20369	AregG20371	AregG20372	AregG20377	AregG20378	AregG20379	AregG20380	AregG20381	AregG20382	AregG20383	AregG20385	AregG20389	AregG20392	AregG20394	AregG20396	AregG20398	AregG20399	AregG20400	AregG20407	AregG20408	AregG20410	AregG02485	AregG02486	AregG02488	AregG02489	AregG02492	AregG02493	AregG02494	AregG02495	AregG02497	AregG02498	AregG02499	AregG02500	AregG02501	AregG02503	AregG02505	AregG02506	AregG02507	AregG02508	AregG02509	AregG02510	AregG02511	AregG02512	AregG02514	AregG02517	AregG02518	AregG02519	AregG02520	AregG02521	AregG02522	AregG02523	AregG02524	AregG02525	AregG02526	AregG02528	AregG02529	AregG02530	AregG02532	AregG02533	AregG02538	AregG02540	AregG02542	AregG02543	AregG02545	AregG02546	AregG02551	AregG02552	AregG02553	AregG02554	AregG02555	AregG02556	AregG02557	AregG02558	AregG02559	AregG02560	AregG02561	AregG02562	AregG02563	AregG02565	AregG02567	AregG02569	AregG02570	AregG02571	AregG02572	AregG02573	AregG02574	AregG02575	AregG02576	AregG02578	AregG02579	AregG02580	AregG02583	AregG02584	AregG02585	AregG02586	AregG02587	AregG02588	AregG02591	AregG02592	AregG02593	AregG02594	AregG02596	AregG02597	AregG02598	AregG02599	AregG02600	AregG02601	AregG02602	AregG02603	AregG02604	AregG02607	AregG02608	AregG02609	AregG02612	AregG02616	AregG02617	AregG02618	AregG02620	AregG02621	AregG02623	AregG02624	AregG02626	AregG02629	AregG02630	AregG02631	AregG02634	AregG02635	AregG02636	AregG02638	AregG02639	AregG02640	AregG02642	AregG02644	AregG02645	AregG02646	AregG02648	AregG02649	AregG00491	AregG00492	AregG00493	AregG00494	AregG00495	AregG00496	AregG00497	AregG00498	AregG00500	AregG00502	AregG00503	AregG00504	AregG00506	AregG00507	AregG00508	AregG00509	AregG00512	AregG00513	AregG00514	AregG00515	AregG00516	AregG00519	AregG00520	AregG00521	AregG00522	AregG00523	AregG00524	AregG00526	AregG00528	AregG00529	AregG00533	AregG00534	AregG00535	AregG00536	AregG00538	AregG00539	AregG00540	AregG00542	AregG00545	AregG00546	AregG00547	AregG00548	AregG00549	AregG00550	AregG00551	AregG00552	AregG00553	AregG00554	AregG00555	AregG00556	AregG00558	AregG00560	AregG00561	AregG00563	AregG00564	AregG00565	AregG00571	AregG00573	AregG00575	AregG00576	AregG00577	AregG00581	AregG00582	AregG00583	AregG00584	AregG00585	AregG00586	AregG00588	AregG00590	AregG00593	AregG00594	AregG00595	AregG00596	AregG00597	AregG00598	AregG00599	AregG00600	AregG00601	AregG00604	AregG00605	AregG00606	AregG00607	AregG00610	AregG00611	AregG00612	AregG00613	AregG17306	AregG17307	AregG17308	AregG01075	AregG01076	AregG01078	AregG01079	AregG01080	AregG01083	AregG01087	AregG01089	AregG01093	AregG01095	AregG01096	AregG01097	AregG01098	AregG01099	AregG01100	AregG01103	AregG01104	AregG01106	AregG01107	AregG01108	AregG06004	AregG06008	AregG06010	AregG06011	AregG06012	AregG06022	AregG06029	AregG06030	AregG06032	AregG06037	AregG06042	AregG06043	AregG06045	AregG06046	AregG06047	AregG06048	AregG06049	AregG06052	AregG20785	AregG20786	AregG20788	AregG20789	AregG20790	AregG20793	AregG20794	AregG20795	AregG20796	AregG20797	AregG20798	AregG20800	AregG20805	AregG20806	AregG20807	AregG20808	AregG20809	AregG20810	AregG20773	AregG20775	AregG20780	AregG20782	AregG20783	AregG20066	AregG20068	AregG20069	AregG20070	AregG20071	AregG20072	AregG20073	AregG20075	AregG20078	AregG20082	AregG20083	AregG20087	AregG20088	AregG20093	AregG04130	AregG04135	AregG04138	AregG04139	AregG11848	AregG11859	AregG11860	AregG11861	AregG02688	AregG02689	AregG02692	AregG02693	AregG02694	AregG02696	AregG02697	AregG02698	AregG02700	AregG02701	AregG02702	AregG02704	AregG02706	AregG02709	AregG02710	AregG04396	AregG04398	AregG04399	AregG04404	AregG04405	AregG04406	AregG04407	AregG04408	AregG04410	AregG04415	AregG04416	AregG04417	AregG04418	AregG04419	AregG04420	AregG04422	AregG04423	AregG04424	AregG04425	AregG04427	AregG04428	AregG04429	AregG04432	AregG04433	AregG04434	AregG04436	AregG04437	AregG04441	AregG04442	AregG04443	AregG04445	AregG04446	AregG04447	AregG04450	AregG04451	AregG04452	AregG04453	AregG04454	AregG04455	AregG04456	AregG04457	AregG04458	AregG04459	AregG04462	AregG04463	AregG04464	AregG04465	AregG04466	AregG04467	AregG04470	AregG04472	AregG04473	AregG04475	AregG04480	AregG04481	AregG04482	AregG04483	AregG04484	AregG04485	AregG04487	AregG04489	AregG04492	AregG04493	AregG04494	AregG04495	AregG04497	AregG04498	AregG04499	AregG04502	AregG04503	AregG04504	AregG04505	AregG04506	AregG04509	AregG04510	AregG04511	AregG04513	AregG04514	AregG04516	AregG04517	AregG04518	AregG04519	AregG04520	AregG04521	AregG04522	AregG04523	AregG04525	AregG04526	AregG04527	AregG04530	AregG04532	AregG04533	AregG04535	AregG04537	AregG04539	AregG04540	AregG04543	AregG04544	AregG04545	AregG04546	AregG04547	AregG04549	AregG04550	AregG04553	AregG04556	AregG04557	AregG04559	AregG04562	AregG04563	AregG04564	AregG04565	AregG04566	AregG04567	AregG04569	AregG04571	AregG04574	AregG04575	AregG04579	AregG04580	AregG04581	AregG04582	AregG04583	AregG15089	AregG15090	AregG15092	AregG15093	AregG15094	AregG15095	AregG15097	AregG15099	AregG15102	AregG15103	AregG15104	AregG15105	AregG15106	AregG15107	AregG15108	AregG15109	AregG15112	AregG15114	AregG15120	AregG15123	AregG15127	AregG15128	AregG15130	AregG15131	AregG15133	AregG15134	AregG15135	AregG15136	AregG15137	AregG15138	AregG15140	AregG15142	AregG15143	AregG15147	AregG15149	AregG15150	AregG15152	AregG15153	AregG06639	AregG20596	AregG20598	AregG20599	AregG10311	AregG10340	AregG10342	AregG10343	AregG10344	AregG10345	AregG10346	AregG10347	AregG10348	AregG10350	AregG10352	AregG10354	AregG10355	AregG10356	AregG10357	AregG10359	AregG10360	AregG10362	AregG10364	AregG10365	AregG10367	AregG10369	AregG10370	AregG10371	AregG10372	AregG10373	AregG10374	AregG10376	AregG10378	AregG10379	AregG10380	AregG10381	AregG10382	AregG10384	AregG10385	AregG10386	AregG10387	AregG10388	AregG10390	AregG10391	AregG10392	AregG10393	AregG10394	AregG10396	AregG10397	AregG10398	AregG10401	AregG10402	AregG10404	AregG10407	AregG10409	AregG10413	AregG10414	AregG10418	AregG10419	AregG10421	AregG10422	AregG10424	AregG10425	AregG10426	AregG10427	AregG10429	AregG10430	AregG10431	AregG10432	AregG10433	AregG10435	AregG10436	AregG21036	AregG20335	AregG18974	AregG18978	AregG18980	AregG18981	AregG18983	AregG18984	AregG18985	AregG18989	AregG18991	AregG18996	AregG18997	AregG19000	AregG19001	AregG19003	AregG19006	AregG19007	AregG19008	AregG19010	AregG19014	AregG19016	AregG19017	AregG19022	AregG19029	AregG19030	AregG19031	AregG19036	AregG20968	AregG20971	AregG19164	AregG19165	AregG21037	AregG21042	AregG21043	AregG21047	AregG21048	AregG21049	AregG21050	AregG21052	AregG21054	AregG21056	AregG21057	AregG21058	AregG21059	AregG21061	AregG21062	AregG21063	AregG21065	AregG21066	AregG21067	AregG21069	AregG21070	AregG21073	AregG21074	AregG21076	AregG21082	AregG21083	AregG21084	AregG21085	AregG21086	AregG21087	AregG21088	AregG21089	AregG21092	AregG21093	AregG21094	AregG21095	AregG21097	AregG21098	AregG21099	AregG21100	AregG21104	AregG21105	AregG21106	AregG21107	AregG21108	AregG21109	AregG21112	AregG21115	AregG21116	AregG21118	AregG21119	AregG21124	AregG21126	AregG21127	AregG21129	AregG21131	AregG21133	AregG21134	AregG21137	AregG21140	AregG21143	AregG21145	AregG21146	AregG21147	AregG21148	AregG21152	AregG21159	AregG21160	AregG21162	AregG21165	AregG21166	AregG21167	AregG21169	AregG21173	AregG21182	AregG21184	AregG21189	AregG21190	AregG21191	AregG21192	AregG21193	AregG21194	AregG21195	AregG21196	AregG21197	AregG21198	AregG21199	AregG21200	AregG21201	AregG21202	AregG21208	AregG21209	AregG21211	AregG21212	AregG21213	AregG21215	AregG21216	AregG21217	AregG21218	AregG21219	AregG21224	AregG21226	AregG21235	AregG21236	AregG21237	AregG21241	AregG21242	AregG21243	AregG21244	AregG21245	AregG21512	AregG21513	AregG21518	AregG21520	AregG21521	AregG21522	AregG21524	AregG21525	AregG21527	AregG21530	AregG21544	AregG21545	AregG21546	AregG21548	AregG21549	AregG21552	AregG21553	AregG21556	AregG21558	AregG21559	AregG21560	AregG21561	AregG21563	AregG21564	AregG21566	AregG21567	AregG21569	AregG21571	AregG21572	AregG21573	AregG21574	AregG21575	AregG21576	AregG21579	AregG21580	AregG21583	AregG21584	AregG21588	AregG21597	AregG21598	AregG21600	AregG21601	AregG21606	AregG21610	AregG21611	AregG21612	AregG21613	AregG21616	AregG21618	AregG21619	AregG21620	AregG21622	AregG21625	AregG21626	AregG21627	AregG21631	AregG21632	AregG21633	AregG21634	AregG21638	AregG21641	AregG21642	AregG21643	AregG21644	AregG21645	AregG21647	AregG21648	AregG21248	AregG21251	AregG21255	AregG21256	AregG21257	AregG21259	AregG21260	AregG21261	AregG21264	AregG21265	AregG21267	AregG21271	AregG21272	AregG21273	AregG21274	AregG21275	AregG21276	AregG21277	AregG21278	AregG21279	AregG21280	AregG21281	AregG21283	AregG21286	AregG21287	AregG21289	AregG21290	AregG21292	AregG21293	AregG21295	AregG21296	AregG21297	AregG21299	AregG21300	AregG21301	AregG21302	AregG21303	AregG21305	AregG21306	AregG21308	AregG21310	AregG21312	AregG21314	AregG21315	AregG21316	AregG21320	AregG21321	AregG21324	AregG21325	AregG21326	AregG21327	AregG21328	AregG21329	AregG21336	AregG21339	AregG21340	AregG21341	AregG21345	AregG21347	AregG21349	AregG21350	AregG21353	AregG21363	AregG21365	AregG21366	AregG21368	AregG21370	AregG21371	AregG21372	AregG21374	AregG21375	AregG21378	AregG21379	AregG21384	AregG21385	AregG21386	AregG21387	AregG21388	AregG21389	AregG21392	AregG21395	AregG21396	AregG21397	AregG21400	AregG21401	AregG21402	AregG21403	AregG21405	AregG21406	AregG21408	AregG21409	AregG21411	AregG21413	AregG21416	AregG21417	AregG21418	AregG21419	AregG21420	AregG21421	AregG21423	AregG21424	AregG21426	AregG21431	AregG21433	AregG21434	AregG21435	AregG21436	AregG21438	AregG21440	AregG21442	AregG21444	AregG21445	AregG21446	AregG21447	AregG21448	AregG21451	AregG21453	AregG21454	AregG21456	AregG21457	AregG21458	AregG21459	AregG21462	AregG21465	AregG21471	AregG21472	AregG21473	AregG21474	AregG21476	AregG21477	AregG21478	AregG21483	AregG21485	AregG21486	AregG21487	AregG21488	AregG21491	AregG21493	AregG21494	AregG21496	AregG21497	AregG21498	AregG21501	AregG21502	AregG21503	AregG21504	AregG21507	AregG21508	AregG21509	AregG21650	AregG21656	AregG21662	AregG21663	AregG21666	AregG21671	AregG21673	AregG21674	AregG21675	AregG21676	AregG21677	AregG21678	AregG21681	AregG21684	AregG21689	AregG21691	AregG21692	AregG21693	AregG21694	AregG21695	AregG21696	AregG21697	AregG21698	AregG21699	AregG21702	AregG21703	AregG21704	AregG21705	AregG21707	AregG21710	AregG21711	AregG21712	AregG21714	AregG21715	AregG21718	AregG21720	AregG21721	AregG21722	AregG21723	AregG21724	AregG21726	AregG21727	AregG21728	AregG21730	AregG21733	AregG21735	AregG21738	AregG21741	AregG21743	AregG21747	AregG21748	AregG21750	AregG21753	AregG21754	AregG21755	AregG21756	AregG21757	AregG21760	AregG21761	AregG21762	AregG21763	AregG21765	AregG21766	AregG21767	AregG21768	AregG21772	AregG21773	AregG21774	AregG21775	AregG21777	AregG21779	AregG21781	AregG21782	AregG21783	AregG21786	AregG21787	AregG21788	AregG21791	AregG21792	AregG21793	AregG21795	AregG21797	AregG21798	AregG21801	AregG21802	AregG21806	AregG21807	AregG21808	AregG21809	AregG21810	AregG21811	AregG21814	AregG21815	AregG21816	AregG21817	AregG21818	AregG21819	AregG21821	AregG21824	AregG21825	AregG21826	AregG21827	AregG21829	AregG21831	AregG21832	AregG21833	AregG21834	AregG21835	AregG21837	AregG21838	AregG21839	AregG21841	AregG21842	AregG21844	AregG21845	AregG21846	AregG21847	AregG21848	AregG21849	AregG21850	AregG21852	AregG21854	AregG21855	AregG21856	AregG21857	AregG21858	AregG21859	AregG21860	AregG21861	AregG21862	AregG21863	AregG21865	AregG21866	AregG21867	AregG21869	AregG21870	AregG21871	AregG21874	AregG21875	AregG21876	AregG21877	AregG21879	AregG21880	AregG21881	AregG21882	AregG21883	AregG21884	AregG21885	AregG21886	AregG21888	AregG21891	AregG21905	AregG21912	AregG21915	AregG21918	AregG21920	AregG21921	AregG21922	AregG21923	AregG21924	AregG21925	AregG21926	AregG21927	AregG21929	AregG21931	AregG21932	AregG21933	AregG21934	AregG21937	AregG21939	AregG21941	AregG21957	AregG21978	AregG21986	AregG21987	AregG21989	AregG21990	AregG21991	AregG21992	AregG21993	AregG21995	AregG21996	AregG21997	AregG21999	AregG22000	AregG22001	AregG22002	AregG22004	AregG22005	AregG22006	AregG22007	AregG22008	AregG22010	AregG22012	AregG22013	AregG22017	AregG22019	AregG22020	AregG22021	AregG22022	AregG22023	AregG22024	AregG22026	AregG22028	AregG22031	AregG22032	AregG22033	AregG22034	AregG22040	AregG22041	AregG22043	AregG22046	AregG22048	AregG22050	AregG22051	AregG22052	AregG22054	AregG22055	AregG22056	AregG22057	AregG22058	AregG22060	AregG22063	AregG22064	AregG22065	AregG22066	AregG22070	AregG22071	AregG22075	AregG22080	AregG22085	AregG22086	AregG22087	AregG22088	AregG22095	AregG22096	AregG22097	AregG22105	AregG22106	AregG22107	AregG22108	AregG22110	AregG22111	AregG22112	AregG22113	AregG22115	AregG22118	AregG22121	AregG22123	AregG22124	AregG22125	AregG22127	AregG22132	AregG22133	AregG22134	AregG22136	AregG22139	AregG22143	AregG22144	AregG22145	AregG22146	AregG22147	AregG22148	AregG22149	AregG22151	AregG22152	AregG22153	AregG22154	AregG22155	AregG22158	AregG22160	AregG22161	AregG22163	AregG22164	AregG22165	AregG22166	AregG22169	AregG22173	AregG22174	AregG22178	AregG22179	AregG22180	AregG22181	AregG22183	AregG22185	AregG22187	AregG22190	AregG22191	AregG22192	AregG22193	AregG22194	AregG22198	AregG22199	AregG22203	AregG22205	AregG22206	AregG22207	AregG22208	AregG22209	AregG22210	AregG22211	AregG22213	AregG22214	AregG22218	AregG22219	AregG22220	AregG22221	AregG22223	AregG22224	AregG22225	AregG22226	AregG22227	AregG22228	AregG22230	AregG22232	AregG22233	AregG22235	AregG22236	AregG22237	AregG22238	AregG22239	AregG22241	AregG22242	AregG22243	AregG22244	AregG22245	AregG22248	AregG22249	AregG22251	AregG22252	AregG22254	AregG22256	AregG22257	AregG22258	AregG22259	AregG22260	AregG22261	AregG22262	AregG22263	AregG22264	AregG22265	AregG22266	AregG22267	AregG22268	AregG22270	AregG22272	AregG22273	AregG22274	AregG22275	AregG22277	AregG22278	AregG22280	AregG22282	AregG22283	AregG22285	AregG22286	AregG22287	AregG22288	AregG22289	AregG22291	AregG22292	AregG22293	AregG22294	AregG22295	AregG22296	AregG22297	AregG22298	AregG22299	AregG22301	AregG22302	AregG22303	AregG22304	AregG22308	AregG22309	AregG22310	AregG22312	AregG22314	AregG22315	AregG22316	AregG22318	AregG22320	AregG22321	AregG22322	AregG22323	AregG22324	AregG22326	AregG22327	AregG22328	AregG22331	AregG22332	AregG22333	AregG22334	AregG22335	AregG22336	AregG22337	AregG22338	AregG22342	AregG22343	AregG22344	AregG22346	AregG22347	AregG22348	AregG22350	AregG22351	AregG22352	AregG22353	AregG22354	AregG22355	AregG22359	AregG22360	AregG22361	AregG22362	AregG22365	AregG22367	AregG22369	AregG22370	AregG22371	AregG22372	AregG22373	AregG22374	AregG22375	AregG22376	AregG22377	AregG22379	AregG22380	AregG22381	AregG22382	AregG22383	AregG22387	AregG22389	AregG22390	AregG22391	AregG22392	AregG22393	AregG22396	AregG22397	AregG22398	AregG22400	AregG22401	AregG22402	AregG22403	AregG22404	AregG22405	AregG22406	AregG22407	AregG22408	AregG22409	AregG22411	AregG22413	AregG22414	AregG22417	AregG22418	AregG22421	AregG22422	AregG22423	AregG22426	AregG22427	AregG22428	AregG22430	AregG22432	AregG22433	AregG22434	AregG22435	AregG22437	AregG22439	AregG22440	AregG22441	AregG22442	AregG22444	AregG22445	AregG22446	AregG22447	AregG22448	AregG22449	AregG22450	AregG22452	AregG22453	AregG22454	AregG22455	AregG22456	AregG22458	AregG22460	AregG22465	AregG22466	AregG22467	AregG22470	AregG22471	AregG22472	AregG22473	AregG22474	AregG22475	AregG22476	AregG22477	AregG22478	AregG22480	AregG22481	AregG22484	AregG22485	AregG22486	AregG22487	AregG22488	AregG22489	AregG22490	AregG22491	AregG22492	AregG22493	AregG22495	AregG22496	AregG22498	AregG22499	AregG22500	AregG22501	AregG22502	AregG22503	AregG22504	AregG22505	AregG22508	AregG22509	AregG22510	AregG22511	AregG22512	AregG22513	AregG22515	AregG22517	AregG22518	AregG22519	AregG22520	AregG22522	AregG22524	AregG22525	AregG22526	AregG22528	AregG22529	AregG22530	AregG22531	AregG22532	AregG22534	AregG22538	AregG22539	AregG22540	AregG22541	AregG22543	AregG22545	AregG22547	AregG22549	AregG22550	AregG22551	AregG22554	AregG22557	AregG22560	AregG22561	AregG22562	AregG22563	AregG22565	AregG22566	AregG22567	AregG22568	AregG22569	AregG22571	AregG22572	AregG22573	AregG22574	AregG22575	AregG22576	AregG22579	AregG22580	AregG22581	AregG22582	AregG22584	AregG22585	AregG22586	AregG22587	AregG22588	AregG22589	AregG22593	AregG22597	AregG22605	AregG22607	AregG22609	AregG22613	AregG22614	AregG22616	AregG22617	AregG22618	AregG22619	AregG22620	AregG22621	AregG22622	AregG22623	AregG22625	AregG22627	AregG22628	AregG22629	AregG22631	AregG22632	AregG22633	AregG22634	AregG22635	AregG22636	AregG22637	AregG22638	AregG22639	AregG22640	AregG22641	AregG22642	AregG22643	AregG22644	AregG22645	AregG22646	AregG22647	AregG22648	AregG22653	AregG22656	AregG22668	AregG22670	AregG22671	AregG22672	AregG22676	AregG22678	AregG22680	AregG22681	AregG22682	AregG22685	AregG22686	AregG22687	AregG22688	AregG22689	AregG22691	AregG22692	AregG22693	AregG22696	AregG22697	AregG22699	AregG22700	AregG22701	AregG22702	AregG22706	AregG22707	AregG22708	AregG22715	AregG22717	AregG22718	AregG22719	AregG22721	AregG22722	AregG22726	AregG22730	AregG22734	AregG22735	AregG22736	AregG22737	AregG22738	AregG22739	AregG22740	AregG22743	AregG22744	AregG22746	AregG22747	AregG22750	AregG22756	AregG22758	AregG22759	AregG22760	AregG22762	AregG22763	AregG22764	AregG22767	AregG22768	AregG22769	AregG22771	AregG22773	AregG22778	AregG22779	AregG22780	AregG22782	AregG22783	AregG22784	AregG22785	AregG22786	AregG22787	AregG22788	AregG22789	AregG22790	AregG22791	AregG22792	AregG22793	AregG22794	AregG22796	AregG22797	AregG22798	AregG22800	AregG22801	AregG22802	AregG22803	AregG22804	AregG22805	AregG22806	AregG22807	AregG22809	AregG22812	AregG22813	AregG22814	AregG22816	AregG22817	AregG22819	AregG22820	AregG22821	AregG22822	AregG22823	AregG22826	AregG22827	AregG22828	AregG22829	AregG22830	AregG22831	AregG22832	AregG22833	AregG22834	AregG22836	AregG22838	AregG22840	AregG22841	AregG22842	AregG22843	AregG22844	AregG22845	AregG22846	AregG22847	AregG22848	AregG22849	AregG22851	AregG22852	AregG22854	AregG22855	AregG22856	AregG22859	AregG22860	AregG22861	AregG22862	AregG22863	AregG22865	AregG22869	AregG22870	AregG22871	AregG22872	AregG22875	AregG22876	AregG22878	AregG22879	AregG22881	AregG22882	AregG22883	AregG22884	AregG22886	AregG22887	AregG22889	AregG22891	AregG22892	AregG22893	AregG22895	AregG22896	AregG22897	AregG22901	AregG22902	AregG22903	AregG22904	AregG22905	AregG22907	AregG22908	AregG22909	AregG22911	AregG22912	AregG22913	AregG22914	AregG22917	AregG22918	AregG22919	AregG22921	AregG22923	AregG22926	AregG22927	AregG22931	AregG22932	AregG22933	AregG22935	AregG22937	AregG22938	AregG22940	AregG22942	AregG22944	AregG22945	AregG22946	AregG22947	AregG22948	AregG22949	AregG22950	AregG22951	AregG22953	AregG22955	AregG22956	AregG22957	AregG22959	AregG22960	AregG22961	AregG22963	AregG22965	AregG22966	AregG22968	AregG22969	AregG22970	AregG22971	AregG22973	AregG22974	AregG22975	AregG22976	AregG22977	AregG22978	AregG22979	AregG22981	AregG22982	AregG22984	AregG22986	AregG22987	AregG22989	AregG22990	AregG22991	AregG22994	AregG22995	AregG22997	AregG22999	AregG23000	AregG23002	AregG23003	AregG23004	AregG23005	AregG23006	AregG23007	AregG23008	AregG23009	AregG23010	AregG23011	AregG23015	AregG23017	AregG23018	AregG23019	AregG23020	AregG23022	AregG23025	AregG23027	AregG23029	AregG23030	AregG23032	AregG23033	AregG23034	AregG23035	AregG23036	AregG23038	AregG23041	AregG23044	AregG23045	AregG23046	AregG23048	AregG23049	AregG23050	AregG23051	AregG23053	AregG23054	AregG23057	AregG23058	AregG23060	AregG23064	AregG23066	AregG23068	AregG23071	AregG23072	AregG23078	AregG23079	AregG23081	AregG23082	AregG23083	AregG23084	AregG23085	AregG23086	AregG23087	AregG23088	AregG23089	AregG23090	AregG23092	AregG23093	AregG23094	AregG23095	AregG23096	AregG23098	AregG23099	AregG23101	AregG23102	AregG23110	AregG23113	AregG23114	AregG23116	AregG23117	AregG23118	AregG23119	AregG23123	AregG23124	AregG23125	AregG23126	AregG23128	AregG23129	AregG23132	AregG23133	AregG23134	AregG23135	AregG23138	AregG23139	AregG23140	AregG23141	AregG23142	AregG23143	AregG23146	AregG23147	AregG23149	AregG23152	AregG23153	AregG23154	AregG23157	AregG23158	AregG23159	AregG23160	AregG23161	AregG23162	AregG23174	AregG23175	AregG23176	AregG23179	AregG23180	AregG23181	AregG23185	AregG23187	AregG23188	AregG23189	AregG23190	AregG23193	AregG23194	AregG23195	AregG23201	AregG23202	AregG23203	AregG23205	AregG23206	AregG23207	AregG23209	AregG23211	AregG23212	AregG23213	AregG23214	AregG23215	AregG23216	AregG23217	AregG23222	AregG23224	AregG23226	AregG23227	AregG23228	AregG23233	AregG23234	AregG23235	AregG23236	AregG23237	AregG23240	AregG23241	AregG23244	AregG23245	AregG23253	AregG23254	AregG23256	AregG23257	AregG23258	AregG23259	AregG23260	AregG23261	AregG23262	AregG23264	AregG23269	AregG23272	AregG23287	AregG23288	AregG23292	AregG23293	AregG23295	AregG23296	AregG23297	AregG23298	AregG23302	AregG23303	AregG23304	AregG23306	AregG23307	AregG23308	AregG23309	AregG23310	AregG23311	AregG23312	AregG23314	AregG23316	AregG23319	AregG23320	AregG23322	AregG23324	AregG23325	AregG23326	AregG23327	AregG23328	AregG23329	AregG23330	AregG23331	AregG23332	AregG23333	AregG23334	AregG23335	AregG23336	AregG23340	AregG23343	AregG23344	AregG23345	AregG23347	AregG23348	AregG23349	AregG23350	AregG23351	AregG23352	AregG23353	AregG23354	AregG23355	AregG23356	AregG23358	AregG23360	AregG23361	AregG23362	AregG23364	AregG23366	AregG23368	AregG23369	AregG23370	AregG23371	AregG23372	AregG23373	AregG23374	AregG23375	AregG23376	AregG23378	AregG23379	AregG23380	AregG23382	AregG23383	AregG23384	AregG23385	AregG23386	AregG23388	AregG23389	AregG23390	AregG23391	AregG23392	AregG23395	AregG23396	AregG23397	AregG23398	AregG23399	AregG23400	AregG23401	AregG23402	AregG23403	AregG23404	AregG23405	AregG23406	AregG23409	AregG23412	AregG23415	AregG23422	AregG23423	AregG23424	AregG23425	AregG23427	AregG23428	AregG23432	AregG23433	AregG23434	AregG23436	AregG23437	AregG23438	AregG23439	AregG23440	AregG23441	AregG23442	AregG23443	AregG23444	AregG23445	AregG23446	AregG23447	AregG23449	AregG23452	AregG23454	AregG23455	AregG23456	AregG23457	AregG23458	AregG23459	AregG23460	AregG23462	AregG23464	AregG23466	AregG23467	AregG23469	AregG23473	AregG23477	AregG23478	AregG23479	AregG23480	AregG23481	AregG23482	AregG23483	AregG23484	AregG23485	AregG23486	AregG23488	AregG23491	AregG23492	AregG23493	AregG23494	AregG23495	AregG23499	AregG23500	AregG23501	AregG23504	AregG23505	AregG23506	AregG23507	AregG23508	AregG23510	AregG23511	AregG23517	AregG23519	AregG23520	AregG23521	AregG23523	AregG23526	AregG23527	AregG23528	AregG23530	AregG23532	AregG23533	AregG23535	AregG23538	AregG23539	AregG23540	AregG23543	AregG23544	AregG23547	AregG23548	AregG23550	AregG23551	AregG23552	AregG23553	AregG23554	AregG23555	AregG23556	AregG23557	AregG23558	AregG23559	AregG23561	AregG23563	AregG23564	AregG23569	AregG23570	AregG23571	AregG23572	AregG23575	AregG23576	AregG23577	AregG23578	AregG23579	AregG23580	AregG23581	AregG23582	AregG23583	AregG23584	AregG23585	AregG23586	AregG23587	AregG23591	AregG23593	AregG23594	AregG23595	AregG23596	AregG23598	AregG23599	AregG23600	AregG23601	AregG23603	AregG23605	AregG23606	AregG23608	AregG23609	AregG23611	AregG23613	AregG23615	AregG23617	AregG23618	AregG23620	AregG23621	AregG23622	AregG23623	AregG23625	AregG23626	AregG23627	AregG23628	AregG23629	AregG23631	AregG23634	AregG23635	AregG23637	AregG23638	AregG23644	AregG23645	AregG23649	AregG23650	AregG23651	AregG23652	AregG23653	AregG23655	AregG23656	AregG23657	AregG23658	AregG23659	AregG23660	AregG23661	AregG23663	AregG23664	AregG23666	AregG23667	AregG23669	AregG23670	AregG23673	AregG23674	AregG23675	AregG23676	AregG23677	AregG23678	AregG23679	AregG23680	AregG23681	AregG23682	AregG23685	AregG23686	AregG23688	AregG23689	AregG23691	AregG23692	AregG23695	AregG23697	AregG23698	AregG23703	AregG23704	AregG23706	AregG23707	AregG23710	AregG23711	AregG23715	AregG23716	AregG23717	AregG23723	AregG23724	AregG23727	AregG23730	AregG23731	AregG23732	AregG23733	AregG23734	AregG23736	AregG23737	AregG23738	AregG23739	AregG23740	AregG23741	AregG23742	AregG23744	AregG23745	AregG23747	AregG23749	AregG23750	AregG23751	AregG23752	AregG23753	AregG23754	AregG23756	AregG23757	AregG23759	AregG23760	AregG23762	AregG23764	AregG23765	AregG23766	AregG23767	AregG23770	AregG23771	AregG23772	AregG23773	AregG23774	AregG23775	AregG23778	AregG23779	AregG23780	AregG23781	AregG23783	AregG23785	AregG23786	AregG23787	AregG23788	AregG23789	AregG23790	AregG23791	AregG23792	AregG23793	AregG23794	AregG23795	AregG23797	AregG23798	AregG23799	AregG23800	AregG23801	AregG23803	AregG23805	AregG23806	AregG23811	AregG23812	AregG23813	AregG23814	AregG23815	AregG23817	AregG23818	AregG23819	AregG23820	AregG23821	AregG23822	AregG23823	AregG23824	AregG23826	AregG23827	AregG23834	AregG23835	AregG23836	AregG23837	AregG23838	AregG23839	AregG23841	AregG23842	AregG23843	AregG23844	AregG23845	AregG23846	AregG23847	AregG23848	AregG23849	AregG23850	AregG23851	AregG23852	AregG23853	AregG23854	AregG23855	AregG23856	AregG23858	AregG23859	AregG23860	AregG23861	AregG23864	AregG23865	AregG23867	AregG23869	AregG23870	AregG23871	AregG23873	AregG23874	AregG23876	AregG23877	AregG23882	AregG23883	AregG23886	AregG23889	AregG23892	AregG23895	AregG23896	AregG23897	AregG23898	AregG23900	AregG23901	AregG23903	AregG23905	AregG23906	AregG23907	AregG23908	AregG23909	AregG23910	AregG23912	AregG23916	AregG23917	AregG23918	AregG23919	AregG23921	AregG23922	AregG23923	AregG23938	AregG23940	AregG23941	AregG23944	AregG23945	AregG23947	AregG23948	AregG23950	AregG23951	AregG23952	AregG23953	AregG23954	AregG23958	AregG23959	AregG23960	AregG23961	AregG23962	AregG23963	AregG23966	AregG23967	AregG23969	AregG23971	AregG23972	AregG23973	AregG23975	AregG23976	AregG23978	AregG23980	AregG23982	AregG23983	AregG23984	AregG23985	AregG23986	AregG23987	AregG23988	AregG23991	AregG23993	AregG23995	AregG23997	AregG24000	AregG24001	AregG24002	AregG24005	AregG24006	AregG24011	AregG24012	AregG24014	AregG24017	AregG24018	AregG24019	AregG24021	AregG24022	AregG24023	AregG24024	AregG24025	AregG24026	AregG24028	AregG24029	AregG24030	AregG24031	AregG24032	AregG24033	AregG24035	AregG24037	AregG24038	AregG24040	AregG24041	AregG24042	AregG24043	AregG24044	AregG24045	AregG24046	AregG24047	AregG24049	AregG24051	AregG24052	AregG24053	AregG24055	AregG24056	AregG24057	AregG24059	AregG24060	AregG24061	AregG24062	AregG24063	AregG24064	AregG24065	AregG24067	AregG24069	AregG24070	AregG24072	AregG24073	AregG24074	AregG24075	AregG24076	AregG24077	AregG24078	AregG24079	AregG24081	AregG24083	AregG24084	AregG24090	AregG24091	AregG24093	AregG24094	AregG24096	AregG24097	AregG24098	AregG24099	AregG24100	AregG24101	AregG24103	AregG24105	AregG24108	AregG24109	AregG24111	AregG24112	AregG24114	AregG24116	AregG24117	AregG24119	AregG24125	AregG24130	AregG24131	AregG24132	AregG24133	AregG24135	AregG24139	AregG24140	AregG24141	AregG24142	AregG24143	AregG24144	AregG24145	AregG24147	AregG24148	AregG24149	AregG24150	AregG24153	AregG24154	AregG24156	AregG24157	AregG24158	AregG24160	AregG24164	AregG24165	AregG24167	AregG24168	AregG24169	AregG24171	AregG24172	AregG24173	AregG24175	AregG24177	AregG24178	AregG24179	AregG24180	AregG24183	AregG24185	AregG24186	AregG24187	AregG24188	AregG24192	AregG24193	AregG24194	AregG24197	AregG24198	AregG24199	AregG24201	AregG24203	AregG24205	AregG24206	AregG24208	AregG24209	AregG24211	AregG24212	AregG24215	AregG24216	AregG24217	AregG24219	AregG24220	AregG24221	AregG24223	AregG24224	AregG24225	AregG24228	AregG24229	AregG24230	AregG24232	AregG24233	AregG24236	AregG24238	AregG24241	AregG24242	AregG24245	AregG24246	AregG24247	AregG24250	AregG24251	AregG24252	AregG24254	AregG24257	AregG24260	AregG24261	AregG24263	AregG24264	AregG24265	AregG24267	AregG24268	AregG24269	AregG24270	AregG24271	AregG24272	AregG24273	AregG24274	AregG24278	AregG24279	AregG24280	AregG24281	AregG24283	AregG24284	AregG24285	AregG24286	AregG24287	AregG24288	AregG24289	AregG24290	AregG24291	AregG24293	AregG24297	AregG24298	AregG24300	AregG24302	AregG24303	AregG24304	AregG24305	AregG24307	AregG24309	AregG24310	AregG24312	AregG24313	AregG24317	AregG24318	AregG24319	AregG24320	AregG24321	AregG24324	AregG24327	AregG24328	AregG24329	AregG24330	AregG24331	AregG24332	AregG24333	AregG24334	AregG24335	AregG24337	AregG24338	AregG24339	AregG24341	AregG24342	AregG24343	AregG24346	AregG24347	AregG24348	AregG24351	AregG24352	AregG24353	AregG24354	AregG24355	AregG24356	AregG24357	AregG24358	AregG24359	AregG24360	AregG24361	AregG24362	AregG24363	AregG24364	AregG24365	AregG24366	AregG24367	AregG24368	AregG24369	AregG24370	AregG24371	AregG24372	AregG24373	AregG24374	AregG24375	AregG24376	AregG24377	AregG24378	AregG24379	AregG24381	AregG24382	AregG24384	AregG24385	AregG24386	AregG24387	AregG24388	AregG24389	AregG24390	AregG24398	AregG24400	AregG24401	AregG24402	AregG24403	AregG24404	AregG24406	AregG24408	AregG24409	AregG24410	AregG24411	AregG24412	AregG24413	AregG24417	AregG24418	AregG24419	AregG24420	AregG24421	AregG24423	AregG24424	AregG24425	AregG24426	AregG24427	AregG24429	AregG24430	AregG24431	AregG24432	AregG24433	AregG24435	AregG24437	AregG24438	AregG24439	AregG24440	AregG24441	AregG24442	AregG24443	AregG24445	AregG24446	AregG24448	AregG24449	AregG24450	AregG24451	AregG24452	AregG24453	AregG24454	AregG24455	AregG24456	AregG24457	AregG24458	AregG24460	AregG24461	AregG24462	AregG24463	AregG24464	AregG24466	AregG24467	AregG24469	AregG24470	AregG24471	AregG24473	AregG24474	AregG24475	AregG24476	AregG24477	AregG24478	AregG24480	AregG24481	AregG24482	AregG24483	AregG24484	AregG24488	AregG24489	AregG24490	AregG24491	AregG24492	AregG24493	AregG24494	AregG24495	AregG24496	AregG24497	AregG24499	AregG24500	AregG24501	AregG24502	AregG24503	AregG24504	AregG24507	AregG24508	AregG24509	AregG24510	AregG24511	AregG24512	AregG24513	AregG24514	AregG24515	AregG24516	AregG24517	AregG24518	AregG24519	AregG24520	AregG24521	AregG24522	AregG24526	AregG24527	AregG24528	AregG24529	AregG24530	AregG24531	AregG24532	AregG24533	AregG24534	AregG24538	AregG24540	AregG24541	AregG24542	AregG24543	AregG24544	AregG24547	AregG24549	AregG24550	AregG24551	AregG24552	AregG24554	AregG24555	AregG24556	AregG24557	AregG24558	AregG24559	AregG24560	AregG24562	AregG24564	AregG24567	AregG24568	AregG24569	AregG24570	AregG24573	AregG24574	AregG24575	AregG24576	AregG24578	AregG24580	AregG24581	AregG24582	AregG24583	AregG24584	AregG24585	AregG24586	AregG24587	AregG24588
GO:0009653	anatomical_structure_morphogenesis	AregG08844	AregG08845	AregG08847	AregG08848	AregG08850	AregG08852	AregG08869	AregG08876	AregG08882	AregG08883	AregG08885	AregG08888	AregG08895	AregG08899	AregG08909	AregG08914	AregG08917	AregG08930	AregG08931	AregG08932	AregG08936	AregG08937	AregG08944	AregG08949	AregG08959	AregG08961	AregG08964	AregG08965	AregG08978	AregG08983	AregG08984	AregG08993	AregG08995	AregG08997	AregG09002	AregG09012	AregG09016	AregG09021	AregG09022	AregG09025	AregG09026	AregG09032	AregG09033	AregG09037	AregG09043	AregG09053	AregG09054	AregG09057	AregG09066	AregG09072	AregG09074	AregG09078	AregG09083	AregG09086	AregG09089	AregG09090	AregG09094	AregG09097	AregG09104	AregG09108	AregG09118	AregG09119	AregG09120	AregG09123	AregG09138	AregG09143	AregG09154	AregG09173	AregG09174	AregG09182	AregG09188	AregG09195	AregG09197	AregG09204	AregG09217	AregG09220	AregG09221	AregG09222	AregG09223	AregG09224	AregG09232	AregG09233	AregG09241	AregG09244	AregG09250	AregG09256	AregG09260	AregG09261	AregG09265	AregG09266	AregG09269	AregG09282	AregG09291	AregG09295	AregG09304	AregG09307	AregG09312	AregG09320	AregG09321	AregG09322	AregG09323	AregG09334	AregG09336	AregG09338	AregG09340	AregG09342	AregG09345	AregG09349	AregG09362	AregG09369	AregG09372	AregG09376	AregG09383	AregG09385	AregG09386	AregG09387	AregG09391	AregG09399	AregG09403	AregG09413	AregG09416	AregG09422	AregG09425	AregG09427	AregG09433	AregG09434	AregG09436	AregG09440	AregG09447	AregG09457	AregG09463	AregG09473	AregG09475	AregG09485	AregG09486	AregG09522	AregG09532	AregG09535	AregG09537	AregG09538	AregG09546	AregG09547	AregG09553	AregG09562	AregG09569	AregG09578	AregG09584	AregG09589	AregG09590	AregG09592	AregG17115	AregG17120	AregG17130	AregG00119	AregG00120	AregG00124	AregG00150	AregG00151	AregG00153	AregG00158	AregG00163	AregG00165	AregG00167	AregG00169	AregG00174	AregG00184	AregG00193	AregG00198	AregG00199	AregG00204	AregG00206	AregG00213	AregG00215	AregG00230	AregG00234	AregG00241	AregG00251	AregG00259	AregG00263	AregG00270	AregG00271	AregG00282	AregG00289	AregG00293	AregG00294	AregG00299	AregG00300	AregG00304	AregG00306	AregG00308	AregG00316	AregG00322	AregG00325	AregG00330	AregG00365	AregG00369	AregG00388	AregG00395	AregG00398	AregG00411	AregG00422	AregG00427	AregG00429	AregG00457	AregG00458	AregG00459	AregG00465	AregG00468	AregG00484	AregG00489	AregG02864	AregG02866	AregG02871	AregG02873	AregG02876	AregG02877	AregG02878	AregG02879	AregG02898	AregG02899	AregG02901	AregG02902	AregG02903	AregG02910	AregG02918	AregG02922	AregG02930	AregG02933	AregG10438	AregG10450	AregG03201	AregG03203	AregG03204	AregG03205	AregG03216	AregG06368	AregG06369	AregG20958	AregG20964	AregG20965	AregG16307	AregG02712	AregG02716	AregG02735	AregG02752	AregG02755	AregG02767	AregG02774	AregG02795	AregG21025	AregG21030	AregG21033	AregG18898	AregG18900	AregG18903	AregG18918	AregG18921	AregG18924	AregG18931	AregG18934	AregG18935	AregG18939	AregG18940	AregG18811	AregG18847	AregG18853	AregG18855	AregG18866	AregG18868	AregG18878	AregG11950	AregG11953	AregG11954	AregG11958	AregG11961	AregG11965	AregG11968	AregG11971	AregG11973	AregG11981	AregG11985	AregG11988	AregG12009	AregG12013	AregG12016	AregG12020	AregG12022	AregG12023	AregG12024	AregG12028	AregG12030	AregG12031	AregG12035	AregG12036	AregG12046	AregG12048	AregG12052	AregG12057	AregG12058	AregG12065	AregG12069	AregG12099	AregG12108	AregG12109	AregG12112	AregG12124	AregG12129	AregG12142	AregG12145	AregG12147	AregG12152	AregG12155	AregG12156	AregG12160	AregG12172	AregG12178	AregG12179	AregG12182	AregG12194	AregG12199	AregG12200	AregG12204	AregG12210	AregG12217	AregG12230	AregG12231	AregG12232	AregG12239	AregG12240	AregG12254	AregG12255	AregG12256	AregG12268	AregG12273	AregG12277	AregG12308	AregG12310	AregG12325	AregG12345	AregG12351	AregG12353	AregG12357	AregG12362	AregG12379	AregG15211	AregG20899	AregG20900	AregG20901	AregG20907	AregG20915	AregG20916	AregG20917	AregG20918	AregG20919	AregG20922	AregG01407	AregG01439	AregG01443	AregG01480	AregG01491	AregG01493	AregG01499	AregG01525	AregG01533	AregG01538	AregG01542	AregG17629	AregG17632	AregG17638	AregG02662	AregG02672	AregG02674	AregG13410	AregG13417	AregG13420	AregG13421	AregG13429	AregG13433	AregG13438	AregG13442	AregG13444	AregG17319	AregG17320	AregG17324	AregG20604	AregG20610	AregG20611	AregG20612	AregG20615	AregG20616	AregG20618	AregG20622	AregG20626	AregG20628	AregG20657	AregG20675	AregG20680	AregG20682	AregG20104	AregG20106	AregG20123	AregG20127	AregG20132	AregG20134	AregG20138	AregG20143	AregG05290	AregG05303	AregG05305	AregG05320	AregG05324	AregG05326	AregG05343	AregG05346	AregG05353	AregG05362	AregG05370	AregG05374	AregG05376	AregG05379	AregG05382	AregG05383	AregG05406	AregG05412	AregG05415	AregG05416	AregG05419	AregG05420	AregG05426	AregG05427	AregG05429	AregG05435	AregG05440	AregG05442	AregG05471	AregG05474	AregG05479	AregG05480	AregG05481	AregG05482	AregG05487	AregG05499	AregG05503	AregG05520	AregG05531	AregG05538	AregG05543	AregG05549	AregG05550	AregG05588	AregG05598	AregG05599	AregG05602	AregG05603	AregG05605	AregG05608	AregG05609	AregG05610	AregG05611	AregG05614	AregG05622	AregG05636	AregG05641	AregG05642	AregG05648	AregG05649	AregG05658	AregG05660	AregG05662	AregG05678	AregG05680	AregG05688	AregG05694	AregG05708	AregG05709	AregG05713	AregG05721	AregG05723	AregG05730	AregG05732	AregG05738	AregG05745	AregG05749	AregG05750	AregG05753	AregG05757	AregG05761	AregG05763	AregG05767	AregG05768	AregG05769	AregG05777	AregG05781	AregG05782	AregG05783	AregG05786	AregG05787	AregG05789	AregG05792	AregG05793	AregG05794	AregG05795	AregG05796	AregG05807	AregG05811	AregG05812	AregG05817	AregG05843	AregG05846	AregG05848	AregG05864	AregG05874	AregG05876	AregG05881	AregG05892	AregG05893	AregG05897	AregG05901	AregG05906	AregG05908	AregG05909	AregG05918	AregG05925	AregG05927	AregG05929	AregG05931	AregG05939	AregG05942	AregG05943	AregG05951	AregG05953	AregG05957	AregG05960	AregG05967	AregG05984	AregG05987	AregG05988	AregG05989	AregG17474	AregG17476	AregG17481	AregG17485	AregG17487	AregG17490	AregG17494	AregG17512	AregG17520	AregG17522	AregG17526	AregG17527	AregG17528	AregG17530	AregG17532	AregG17533	AregG17544	AregG17545	AregG17546	AregG18607	AregG18614	AregG02940	AregG02942	AregG02947	AregG02951	AregG02954	AregG02955	AregG02957	AregG02958	AregG02960	AregG02963	AregG02964	AregG02967	AregG02970	AregG02971	AregG02972	AregG02977	AregG02981	AregG02983	AregG02989	AregG02992	AregG02994	AregG03005	AregG03006	AregG03027	AregG03029	AregG03041	AregG03042	AregG03047	AregG03048	AregG03052	AregG03053	AregG03055	AregG13755	AregG09618	AregG09620	AregG09624	AregG09625	AregG09636	AregG09650	AregG09652	AregG09672	AregG09678	AregG09685	AregG09693	AregG09694	AregG09696	AregG09713	AregG09718	AregG09721	AregG09725	AregG09733	AregG09747	AregG09752	AregG09754	AregG09756	AregG09784	AregG09789	AregG09792	AregG09793	AregG09796	AregG09802	AregG09805	AregG09807	AregG09810	AregG09818	AregG09831	AregG09838	AregG09840	AregG09863	AregG09865	AregG09866	AregG09869	AregG09878	AregG09881	AregG09885	AregG09895	AregG09906	AregG09909	AregG09910	AregG09914	AregG09918	AregG09927	AregG09928	AregG09931	AregG09932	AregG09938	AregG09939	AregG09942	AregG09952	AregG09956	AregG09960	AregG09968	AregG09978	AregG09980	AregG09982	AregG09984	AregG09992	AregG10018	AregG10022	AregG10042	AregG10046	AregG10059	AregG10062	AregG10067	AregG10068	AregG10070	AregG10076	AregG10078	AregG10080	AregG10082	AregG10085	AregG10091	AregG10092	AregG10093	AregG10094	AregG10095	AregG10103	AregG10107	AregG10109	AregG10110	AregG10112	AregG10114	AregG10116	AregG10119	AregG10122	AregG10123	AregG10128	AregG10129	AregG10135	AregG10136	AregG10142	AregG10150	AregG10151	AregG10153	AregG10155	AregG10156	AregG10173	AregG10183	AregG10185	AregG10196	AregG10198	AregG10202	AregG10203	AregG10208	AregG10209	AregG10213	AregG10231	AregG10236	AregG10242	AregG10245	AregG10250	AregG10256	AregG10265	AregG10266	AregG10267	AregG10271	AregG10272	AregG10274	AregG10287	AregG10292	AregG10295	AregG10301	AregG10307	AregG10488	AregG10489	AregG10490	AregG20856	AregG20857	AregG20858	AregG20859	AregG20863	AregG20865	AregG20867	AregG20870	AregG15005	AregG15007	AregG15009	AregG15015	AregG15037	AregG15039	AregG15047	AregG15048	AregG15056	AregG15059	AregG04652	AregG04659	AregG04661	AregG04686	AregG04697	AregG04699	AregG04701	AregG04703	AregG04705	AregG04716	AregG04726	AregG04727	AregG04728	AregG04729	AregG14463	AregG14465	AregG14474	AregG14502	AregG14508	AregG14513	AregG14514	AregG14531	AregG14538	AregG14542	AregG14546	AregG14552	AregG14553	AregG14555	AregG14558	AregG14563	AregG14566	AregG14568	AregG14570	AregG14574	AregG14579	AregG14580	AregG14581	AregG14589	AregG14591	AregG14596	AregG14601	AregG14602	AregG14637	AregG14647	AregG14649	AregG14681	AregG14689	AregG14691	AregG14694	AregG14695	AregG14699	AregG14703	AregG14705	AregG14710	AregG14715	AregG14720	AregG14723	AregG14726	AregG14727	AregG14733	AregG14736	AregG14740	AregG14741	AregG14742	AregG14743	AregG14744	AregG14745	AregG14747	AregG14757	AregG14764	AregG14770	AregG14773	AregG14775	AregG14778	AregG14779	AregG14785	AregG14787	AregG14789	AregG14798	AregG14802	AregG14803	AregG14807	AregG14808	AregG14809	AregG14816	AregG14817	AregG14818	AregG14823	AregG14837	AregG14839	AregG14853	AregG14860	AregG14886	AregG14887	AregG14892	AregG14894	AregG14904	AregG14908	AregG14909	AregG14920	AregG20934	AregG15192	AregG15193	AregG16312	AregG01127	AregG01128	AregG01132	AregG01137	AregG01139	AregG01151	AregG01154	AregG05248	AregG05249	AregG05250	AregG05251	AregG05256	AregG05275	AregG02479	AregG11741	AregG17350	AregG17355	AregG17357	AregG17360	AregG17363	AregG17369	AregG17373	AregG17388	AregG17398	AregG17402	AregG17403	AregG17416	AregG17418	AregG17420	AregG17425	AregG17438	AregG11930	AregG11936	AregG18630	AregG18635	AregG18639	AregG18642	AregG18663	AregG18664	AregG13342	AregG13344	AregG13376	AregG13379	AregG04159	AregG04161	AregG04162	AregG04164	AregG04167	AregG04169	AregG04172	AregG04179	AregG04183	AregG04187	AregG04200	AregG04203	AregG04208	AregG04230	AregG04233	AregG04241	AregG04279	AregG20152	AregG20172	AregG20185	AregG20210	AregG20215	AregG05141	AregG05145	AregG05149	AregG05150	AregG05179	AregG05182	AregG06657	AregG06681	AregG06684	AregG06686	AregG06691	AregG06693	AregG06694	AregG06702	AregG06705	AregG06712	AregG06714	AregG06716	AregG06721	AregG06737	AregG06739	AregG06740	AregG06751	AregG06758	AregG06761	AregG06763	AregG06764	AregG06776	AregG06780	AregG06782	AregG06785	AregG06797	AregG06798	AregG06802	AregG06812	AregG06813	AregG06823	AregG06825	AregG06827	AregG06832	AregG06835	AregG06837	AregG06847	AregG06852	AregG06859	AregG06863	AregG06871	AregG06889	AregG06890	AregG06898	AregG06900	AregG06901	AregG06905	AregG06917	AregG06918	AregG06934	AregG06964	AregG06974	AregG06979	AregG06984	AregG06991	AregG07002	AregG07025	AregG07026	AregG07028	AregG07033	AregG07055	AregG07057	AregG07068	AregG07073	AregG07082	AregG07096	AregG07108	AregG07124	AregG07135	AregG07137	AregG07138	AregG07149	AregG07151	AregG07167	AregG07185	AregG07188	AregG07190	AregG07208	AregG07228	AregG07230	AregG07235	AregG07237	AregG07256	AregG07264	AregG07265	AregG07267	AregG07270	AregG07273	AregG07279	AregG07281	AregG07283	AregG07287	AregG07290	AregG07297	AregG07302	AregG07313	AregG07317	AregG07318	AregG07328	AregG07343	AregG07347	AregG07369	AregG07380	AregG07386	AregG07392	AregG07401	AregG07404	AregG07407	AregG07411	AregG07412	AregG07414	AregG07417	AregG07423	AregG07424	AregG07426	AregG07427	AregG07433	AregG07435	AregG07442	AregG15069	AregG15070	AregG15074	AregG15084	AregG15087	AregG02310	AregG02318	AregG02320	AregG02326	AregG02329	AregG02349	AregG02350	AregG02357	AregG02368	AregG02369	AregG02371	AregG02372	AregG02373	AregG02374	AregG02375	AregG02376	AregG02380	AregG02383	AregG02384	AregG02386	AregG02388	AregG02389	AregG02390	AregG02394	AregG02395	AregG02397	AregG02400	AregG02410	AregG02411	AregG02421	AregG02423	AregG02442	AregG02444	AregG02448	AregG02449	AregG02459	AregG02462	AregG02469	AregG11631	AregG11632	AregG11633	AregG11637	AregG18677	AregG18680	AregG01709	AregG11754	AregG11758	AregG11759	AregG11781	AregG11784	AregG11785	AregG11792	AregG11796	AregG11798	AregG11803	AregG11805	AregG11816	AregG11828	AregG11829	AregG11834	AregG11836	AregG05136	AregG04607	AregG04609	AregG04610	AregG04620	AregG04623	AregG04626	AregG04628	AregG04630	AregG04632	AregG18093	AregG18098	AregG18101	AregG18102	AregG17134	AregG17155	AregG17156	AregG17161	AregG17163	AregG17165	AregG17166	AregG17174	AregG17175	AregG17186	AregG17188	AregG17196	AregG17197	AregG17209	AregG17224	AregG17245	AregG17259	AregG17260	AregG17264	AregG17269	AregG17270	AregG17273	AregG17281	AregG17284	AregG17285	AregG03841	AregG03856	AregG03857	AregG03859	AregG03871	AregG03878	AregG03879	AregG03881	AregG03884	AregG03886	AregG03889	AregG03891	AregG03893	AregG03901	AregG03903	AregG03918	AregG03920	AregG03921	AregG03927	AregG03928	AregG03933	AregG03934	AregG03937	AregG03944	AregG03951	AregG03952	AregG03953	AregG03960	AregG03961	AregG03962	AregG03967	AregG03969	AregG03979	AregG03982	AregG03983	AregG03989	AregG03998	AregG04003	AregG04015	AregG04038	AregG04050	AregG04053	AregG04054	AregG04055	AregG04058	AregG04060	AregG04064	AregG04082	AregG04087	AregG04092	AregG04094	AregG04107	AregG04113	AregG04115	AregG04116	AregG04119	AregG04122	AregG10831	AregG18747	AregG18770	AregG18786	AregG20592	AregG20595	AregG19202	AregG19204	AregG19215	AregG19219	AregG19224	AregG19231	AregG19246	AregG19248	AregG19249	AregG19261	AregG19262	AregG19264	AregG19266	AregG19278	AregG19280	AregG19282	AregG19299	AregG19300	AregG19313	AregG19314	AregG19317	AregG19326	AregG19334	AregG19339	AregG19344	AregG19346	AregG19347	AregG19348	AregG19349	AregG19351	AregG19352	AregG19359	AregG19375	AregG19378	AregG19381	AregG19384	AregG19386	AregG19393	AregG19394	AregG19402	AregG19407	AregG19408	AregG19409	AregG19410	AregG19414	AregG19428	AregG19434	AregG19441	AregG19443	AregG19463	AregG19465	AregG19466	AregG19471	AregG19473	AregG19478	AregG19481	AregG19482	AregG19483	AregG19484	AregG19485	AregG19486	AregG19488	AregG19490	AregG19491	AregG19492	AregG19495	AregG19506	AregG19508	AregG19518	AregG19524	AregG19525	AregG19536	AregG19538	AregG19543	AregG19544	AregG19546	AregG19551	AregG19553	AregG19557	AregG19577	AregG19591	AregG19592	AregG19608	AregG19616	AregG19625	AregG19626	AregG19637	AregG19640	AregG19643	AregG19645	AregG19646	AregG19647	AregG19650	AregG19653	AregG19662	AregG19665	AregG19671	AregG19672	AregG19673	AregG19675	AregG19678	AregG19679	AregG19689	AregG19690	AregG19692	AregG19694	AregG19695	AregG19697	AregG19700	AregG19709	AregG19712	AregG19713	AregG19719	AregG19730	AregG19736	AregG19749	AregG19753	AregG19765	AregG19766	AregG19767	AregG19796	AregG19798	AregG19800	AregG19806	AregG19817	AregG19819	AregG19822	AregG19827	AregG19828	AregG19832	AregG19836	AregG19838	AregG19842	AregG19853	AregG19854	AregG19864	AregG19873	AregG19874	AregG19880	AregG19884	AregG19897	AregG18495	AregG04787	AregG13830	AregG13832	AregG13838	AregG13841	AregG13845	AregG13850	AregG13874	AregG13883	AregG13885	AregG13897	AregG13907	AregG13922	AregG13933	AregG13937	AregG13969	AregG13970	AregG13971	AregG13975	AregG13980	AregG13987	AregG13997	AregG14000	AregG14002	AregG14007	AregG14008	AregG14009	AregG14016	AregG14020	AregG14033	AregG14041	AregG14044	AregG14046	AregG14053	AregG14092	AregG14099	AregG14104	AregG14105	AregG14151	AregG14163	AregG14175	AregG14181	AregG14184	AregG14195	AregG14196	AregG14198	AregG14204	AregG14206	AregG14211	AregG14217	AregG14219	AregG14230	AregG14250	AregG14257	AregG14258	AregG14292	AregG14294	AregG14302	AregG14336	AregG14361	AregG14362	AregG14368	AregG14371	AregG14375	AregG14377	AregG14378	AregG14384	AregG14386	AregG14388	AregG14390	AregG14394	AregG03186	AregG18320	AregG18328	AregG18343	AregG07515	AregG07517	AregG07518	AregG07521	AregG07533	AregG07539	AregG07540	AregG07558	AregG07560	AregG07591	AregG07592	AregG07598	AregG07621	AregG07631	AregG07633	AregG07642	AregG07645	AregG07647	AregG07653	AregG07656	AregG07657	AregG07658	AregG07659	AregG07661	AregG07662	AregG07663	AregG07665	AregG07677	AregG07694	AregG07696	AregG07698	AregG07702	AregG07708	AregG07717	AregG07722	AregG07723	AregG07742	AregG07743	AregG07746	AregG07763	AregG07766	AregG07770	AregG07780	AregG07785	AregG07801	AregG07811	AregG07813	AregG07818	AregG07820	AregG07821	AregG07823	AregG07824	AregG07835	AregG07840	AregG07842	AregG07846	AregG07856	AregG07871	AregG07876	AregG07883	AregG07889	AregG07891	AregG07898	AregG07901	AregG07902	AregG07903	AregG07907	AregG07914	AregG07916	AregG07926	AregG07929	AregG07937	AregG07944	AregG07947	AregG07953	AregG07956	AregG07958	AregG07969	AregG07983	AregG07995	AregG07998	AregG08003	AregG08020	AregG08023	AregG08037	AregG08046	AregG08053	AregG08054	AregG08055	AregG08060	AregG08061	AregG08066	AregG08070	AregG08074	AregG08085	AregG08086	AregG08087	AregG08088	AregG08089	AregG08090	AregG08091	AregG08092	AregG08095	AregG08097	AregG08103	AregG08106	AregG08107	AregG08123	AregG08124	AregG08136	AregG08146	AregG08150	AregG08153	AregG08158	AregG08180	AregG08183	AregG08191	AregG08205	AregG08208	AregG08210	AregG08213	AregG08215	AregG08218	AregG08219	AregG08220	AregG08221	AregG08222	AregG08227	AregG08228	AregG08229	AregG08237	AregG08244	AregG08246	AregG08247	AregG08264	AregG08272	AregG08273	AregG08281	AregG08287	AregG08290	AregG08303	AregG08309	AregG08322	AregG08339	AregG08340	AregG08342	AregG08349	AregG08366	AregG08373	AregG08374	AregG08380	AregG08397	AregG08398	AregG08402	AregG10462	AregG10472	AregG10473	AregG10479	AregG10482	AregG10484	AregG10485	AregG06530	AregG06540	AregG06555	AregG06560	AregG06563	AregG18417	AregG18418	AregG18423	AregG18426	AregG18428	AregG18429	AregG18431	AregG18438	AregG18446	AregG18449	AregG18450	AregG18454	AregG18456	AregG18458	AregG18473	AregG18482	AregG18489	AregG15157	AregG15160	AregG15167	AregG18703	AregG18711	AregG18712	AregG18717	AregG18725	AregG18250	AregG18254	AregG18261	AregG18263	AregG18268	AregG18270	AregG18063	AregG18064	AregG18065	AregG18074	AregG18080	AregG18081	AregG18083	AregG10494	AregG10495	AregG12591	AregG12601	AregG12611	AregG12619	AregG12622	AregG12629	AregG12630	AregG12633	AregG12634	AregG12637	AregG12638	AregG12639	AregG12640	AregG12641	AregG12642	AregG12647	AregG12648	AregG12661	AregG12666	AregG12680	AregG12683	AregG12706	AregG12715	AregG12727	AregG12735	AregG12736	AregG12741	AregG12745	AregG12747	AregG12757	AregG12774	AregG12776	AregG12782	AregG12788	AregG12789	AregG12796	AregG12803	AregG12804	AregG16582	AregG16593	AregG16596	AregG16600	AregG16607	AregG16620	AregG16622	AregG16624	AregG16625	AregG16635	AregG16637	AregG16645	AregG16654	AregG16659	AregG16676	AregG16678	AregG16701	AregG16708	AregG16709	AregG16717	AregG16718	AregG16719	AregG16727	AregG16731	AregG16734	AregG16748	AregG16751	AregG16752	AregG16756	AregG16758	AregG16763	AregG16780	AregG16783	AregG16807	AregG16809	AregG16812	AregG16814	AregG16833	AregG16842	AregG16845	AregG16848	AregG16851	AregG16857	AregG16861	AregG16862	AregG16871	AregG16872	AregG16877	AregG16883	AregG16889	AregG16897	AregG16898	AregG16900	AregG16901	AregG16907	AregG16908	AregG16914	AregG16921	AregG16940	AregG16941	AregG16945	AregG16953	AregG16956	AregG16957	AregG16963	AregG16967	AregG16969	AregG16970	AregG16973	AregG16978	AregG16985	AregG16993	AregG16995	AregG16996	AregG17003	AregG17011	AregG17012	AregG17037	AregG17040	AregG17046	AregG17079	AregG17087	AregG17092	AregG17097	AregG17108	AregG11867	AregG11872	AregG11880	AregG20585	AregG02834	AregG02845	AregG02850	AregG02851	AregG02858	AregG02859	AregG20420	AregG20421	AregG20429	AregG20431	AregG20433	AregG20436	AregG20437	AregG20440	AregG20447	AregG20450	AregG20452	AregG20453	AregG20465	AregG20472	AregG20477	AregG20480	AregG20485	AregG20494	AregG20509	AregG20518	AregG20522	AregG20530	AregG20531	AregG20540	AregG20543	AregG20545	AregG20549	AregG20573	AregG12869	AregG12871	AregG12873	AregG12812	AregG12816	AregG12819	AregG12835	AregG12842	AregG12844	AregG12846	AregG12850	AregG12851	AregG04807	AregG04812	AregG04822	AregG04825	AregG04834	AregG04837	AregG04839	AregG04840	AregG04845	AregG04850	AregG04852	AregG04855	AregG04857	AregG04860	AregG04861	AregG04864	AregG04869	AregG04882	AregG04908	AregG04909	AregG04910	AregG04911	AregG04913	AregG04914	AregG04915	AregG04918	AregG04920	AregG04925	AregG04929	AregG04935	AregG04939	AregG04948	AregG04962	AregG05003	AregG05007	AregG05013	AregG05014	AregG05019	AregG05029	AregG05034	AregG05053	AregG05054	AregG05055	AregG05057	AregG05059	AregG05069	AregG05074	AregG05075	AregG05078	AregG05083	AregG05084	AregG12880	AregG12882	AregG12887	AregG12901	AregG12902	AregG12906	AregG12907	AregG12916	AregG12925	AregG12960	AregG20978	AregG19187	AregG19189	AregG17569	AregG17570	AregG17585	AregG17588	AregG17596	AregG17597	AregG17598	AregG17602	AregG17604	AregG17605	AregG17610	AregG17611	AregG17616	AregG17619	AregG17621	AregG20998	AregG21005	AregG21010	AregG21013	AregG04638	AregG04640	AregG04646	AregG20981	AregG20988	AregG17921	AregG17926	AregG17936	AregG17937	AregG17941	AregG17949	AregG17957	AregG17959	AregG17964	AregG17970	AregG17978	AregG17983	AregG17985	AregG17987	AregG17996	AregG18006	AregG18028	AregG18031	AregG18034	AregG18039	AregG18054	AregG01053	AregG01056	AregG01063	AregG01698	AregG01701	AregG10768	AregG10773	AregG10778	AregG10781	AregG10785	AregG10788	AregG10812	AregG10813	AregG10816	AregG10823	AregG10828	AregG06389	AregG06390	AregG06406	AregG06412	AregG06418	AregG06424	AregG06436	AregG06448	AregG06449	AregG06450	AregG06452	AregG06453	AregG06455	AregG06456	AregG06457	AregG06458	AregG06459	AregG06460	AregG06486	AregG06489	AregG06490	AregG06491	AregG06492	AregG06494	AregG06500	AregG20821	AregG20822	AregG20839	AregG20842	AregG20843	AregG20845	AregG20846	AregG06654	AregG06655	AregG06656	AregG18275	AregG18279	AregG18280	AregG18282	AregG18295	AregG18297	AregG18300	AregG18304	AregG01115	AregG19040	AregG19043	AregG19055	AregG19068	AregG19076	AregG19078	AregG19094	AregG19123	AregG19124	AregG19132	AregG06568	AregG06569	AregG06573	AregG06579	AregG06580	AregG06582	AregG06586	AregG06588	AregG06591	AregG06592	AregG06595	AregG06597	AregG06601	AregG06603	AregG06606	AregG06611	AregG06616	AregG06625	AregG06626	AregG06628	AregG06311	AregG06337	AregG06340	AregG06341	AregG06343	AregG06346	AregG06350	AregG06360	AregG13452	AregG13474	AregG13482	AregG13485	AregG13491	AregG13504	AregG13507	AregG13509	AregG13510	AregG13523	AregG13527	AregG13530	AregG13544	AregG13558	AregG13561	AregG13562	AregG13565	AregG13567	AregG13593	AregG13600	AregG13605	AregG13611	AregG13628	AregG13630	AregG13639	AregG13642	AregG13653	AregG13654	AregG13656	AregG13660	AregG13661	AregG13662	AregG13664	AregG13670	AregG13676	AregG20258	AregG20261	AregG20262	AregG20263	AregG20268	AregG20269	AregG20273	AregG20274	AregG20276	AregG20280	AregG20283	AregG20289	AregG20293	AregG20295	AregG20299	AregG20304	AregG20306	AregG20309	AregG16292	AregG16294	AregG16298	AregG01550	AregG01558	AregG01559	AregG06295	AregG06299	AregG06302	AregG06304	AregG08425	AregG08431	AregG08434	AregG08436	AregG08456	AregG08457	AregG08458	AregG08469	AregG08474	AregG08487	AregG08494	AregG08502	AregG08504	AregG08507	AregG08509	AregG08511	AregG08514	AregG08520	AregG08521	AregG08523	AregG08527	AregG08535	AregG08538	AregG08541	AregG08548	AregG08549	AregG08557	AregG08560	AregG08563	AregG08575	AregG08576	AregG08584	AregG08588	AregG08592	AregG08594	AregG08603	AregG08605	AregG08610	AregG08619	AregG08620	AregG08623	AregG08629	AregG08634	AregG08636	AregG08642	AregG08657	AregG08662	AregG08664	AregG08665	AregG08670	AregG08673	AregG08682	AregG08689	AregG08691	AregG08702	AregG08704	AregG08706	AregG08711	AregG08712	AregG08731	AregG08739	AregG08746	AregG08753	AregG08756	AregG08757	AregG08762	AregG08773	AregG08779	AregG08789	AregG08796	AregG08814	AregG08826	AregG08828	AregG00617	AregG00640	AregG00644	AregG00645	AregG00653	AregG00655	AregG00659	AregG00684	AregG00689	AregG00696	AregG00697	AregG00708	AregG00710	AregG00713	AregG00715	AregG00717	AregG00720	AregG00721	AregG00729	AregG00730	AregG00740	AregG00744	AregG00761	AregG00767	AregG00770	AregG00772	AregG00775	AregG00776	AregG00779	AregG00783	AregG00795	AregG00796	AregG00801	AregG00803	AregG00805	AregG00808	AregG00814	AregG00816	AregG00818	AregG00819	AregG00836	AregG00837	AregG00839	AregG00843	AregG00847	AregG00849	AregG00855	AregG00859	AregG00866	AregG00876	AregG00880	AregG00884	AregG00886	AregG00888	AregG00889	AregG00893	AregG00901	AregG00902	AregG00904	AregG00908	AregG00909	AregG00919	AregG00927	AregG00929	AregG00934	AregG00936	AregG00937	AregG00953	AregG00960	AregG00973	AregG00980	AregG00991	AregG00995	AregG00997	AregG00999	AregG01003	AregG18511	AregG18514	AregG18530	AregG18534	AregG18553	AregG18554	AregG18563	AregG18569	AregG18580	AregG18589	AregG18595	AregG18598	AregG18600	AregG20883	AregG04321	AregG04327	AregG04331	AregG04337	AregG04349	AregG04353	AregG04359	AregG04384	AregG04389	AregG00098	AregG05190	AregG05196	AregG05201	AregG05203	AregG05205	AregG05206	AregG05207	AregG05215	AregG05220	AregG05223	AregG05224	AregG02805	AregG02809	AregG02815	AregG02816	AregG13778	AregG13779	AregG13793	AregG13797	AregG13815	AregG18969	AregG19137	AregG19139	AregG12587	AregG04748	AregG04750	AregG04759	AregG04760	AregG04764	AregG04765	AregG04766	AregG04771	AregG04772	AregG04776	AregG17643	AregG17646	AregG17647	AregG17650	AregG17664	AregG17671	AregG17678	AregG17685	AregG17696	AregG17697	AregG17701	AregG17708	AregG17713	AregG17715	AregG17726	AregG17730	AregG17737	AregG17741	AregG17742	AregG17743	AregG17746	AregG17748	AregG17754	AregG17764	AregG17783	AregG17785	AregG17802	AregG17803	AregG17804	AregG17805	AregG17806	AregG17807	AregG17808	AregG17811	AregG17812	AregG17814	AregG17817	AregG17824	AregG17829	AregG17849	AregG17853	AregG17858	AregG12544	AregG12547	AregG12552	AregG12554	AregG12565	AregG12571	AregG12576	AregG12578	AregG10842	AregG03224	AregG03248	AregG03252	AregG03259	AregG03262	AregG03267	AregG03268	AregG03271	AregG03272	AregG03273	AregG03275	AregG03278	AregG03280	AregG03281	AregG03303	AregG03311	AregG03322	AregG03323	AregG03324	AregG03331	AregG03335	AregG03338	AregG03365	AregG03366	AregG03369	AregG03374	AregG03376	AregG03386	AregG03397	AregG03401	AregG03403	AregG03405	AregG03406	AregG03413	AregG03419	AregG03422	AregG03435	AregG03446	AregG03450	AregG03460	AregG03461	AregG03464	AregG03468	AregG03471	AregG03510	AregG03512	AregG03516	AregG03521	AregG03522	AregG03523	AregG03527	AregG03528	AregG03533	AregG03547	AregG03549	AregG03552	AregG03557	AregG03559	AregG03561	AregG03568	AregG03570	AregG03573	AregG03577	AregG03578	AregG03579	AregG03580	AregG03585	AregG03587	AregG03588	AregG03589	AregG03591	AregG03592	AregG03594	AregG03600	AregG03606	AregG03607	AregG03619	AregG03626	AregG03628	AregG03635	AregG03636	AregG03640	AregG03657	AregG03660	AregG03669	AregG03671	AregG03674	AregG03675	AregG03678	AregG03688	AregG03690	AregG03703	AregG03704	AregG03709	AregG03710	AregG03712	AregG03724	AregG03727	AregG03728	AregG03734	AregG03737	AregG03742	AregG03744	AregG03746	AregG03748	AregG03761	AregG03776	AregG03777	AregG03782	AregG03787	AregG03792	AregG03801	AregG03805	AregG03807	AregG03823	AregG03825	AregG03832	AregG01719	AregG01730	AregG01739	AregG01747	AregG01761	AregG01763	AregG01765	AregG01767	AregG01770	AregG01772	AregG01782	AregG01783	AregG01789	AregG01792	AregG01799	AregG01806	AregG01829	AregG01831	AregG01834	AregG01852	AregG01856	AregG01857	AregG01859	AregG01860	AregG01867	AregG01872	AregG01879	AregG01880	AregG01885	AregG01892	AregG01894	AregG01896	AregG01901	AregG01902	AregG01907	AregG01908	AregG01916	AregG01938	AregG01948	AregG01968	AregG01969	AregG01970	AregG01975	AregG01978	AregG01979	AregG01985	AregG01987	AregG02000	AregG02004	AregG02013	AregG02014	AregG02021	AregG02031	AregG02041	AregG02043	AregG02044	AregG02046	AregG02052	AregG02055	AregG02058	AregG02062	AregG02071	AregG02079	AregG02089	AregG02094	AregG02095	AregG02101	AregG02106	AregG02115	AregG02116	AregG02120	AregG02125	AregG02126	AregG02130	AregG02132	AregG02142	AregG02158	AregG02160	AregG02166	AregG02167	AregG02171	AregG02179	AregG02180	AregG02182	AregG02187	AregG02191	AregG02192	AregG02193	AregG02199	AregG02201	AregG02203	AregG02207	AregG02208	AregG02209	AregG02211	AregG02212	AregG02213	AregG02214	AregG02215	AregG02217	AregG02218	AregG02219	AregG02223	AregG02225	AregG02232	AregG02235	AregG02237	AregG02240	AregG02248	AregG02256	AregG02265	AregG02266	AregG02271	AregG02272	AregG02275	AregG02282	AregG02292	AregG08415	AregG08418	AregG15250	AregG15251	AregG15262	AregG15266	AregG15269	AregG15279	AregG15287	AregG15288	AregG15289	AregG15290	AregG15291	AregG15295	AregG15297	AregG15306	AregG15308	AregG15309	AregG15321	AregG15338	AregG15354	AregG15356	AregG15357	AregG15358	AregG15362	AregG15367	AregG15368	AregG15374	AregG15385	AregG15388	AregG15390	AregG15398	AregG15404	AregG15410	AregG15411	AregG15418	AregG15419	AregG15421	AregG15437	AregG15440	AregG15441	AregG15442	AregG15446	AregG15457	AregG15458	AregG15471	AregG15476	AregG15477	AregG15481	AregG15483	AregG15487	AregG15492	AregG15494	AregG15498	AregG15499	AregG15503	AregG15505	AregG15509	AregG15510	AregG15512	AregG15519	AregG15528	AregG15530	AregG15532	AregG15543	AregG15550	AregG15574	AregG15581	AregG15584	AregG15586	AregG15591	AregG15592	AregG15594	AregG15597	AregG15606	AregG15618	AregG15620	AregG15626	AregG15636	AregG15640	AregG15641	AregG15642	AregG15645	AregG15646	AregG15652	AregG15653	AregG15654	AregG15657	AregG15664	AregG15673	AregG15682	AregG15683	AregG15684	AregG15688	AregG15691	AregG15694	AregG15696	AregG15699	AregG15701	AregG15706	AregG15710	AregG15712	AregG15715	AregG15717	AregG15718	AregG15721	AregG15728	AregG15730	AregG15735	AregG15736	AregG15741	AregG15746	AregG15753	AregG15758	AregG15757	AregG15759	AregG15762	AregG15767	AregG15780	AregG15784	AregG15796	AregG15802	AregG15803	AregG15807	AregG15812	AregG15813	AregG15814	AregG15817	AregG15820	AregG15825	AregG15828	AregG15832	AregG15838	AregG15841	AregG15846	AregG15856	AregG15869	AregG15870	AregG15873	AregG15897	AregG15917	AregG15919	AregG15921	AregG15956	AregG15958	AregG15963	AregG15965	AregG15973	AregG15980	AregG15981	AregG15982	AregG15984	AregG15985	AregG15992	AregG15995	AregG16005	AregG16014	AregG16021	AregG16023	AregG16029	AregG16030	AregG16032	AregG16040	AregG16042	AregG16043	AregG16045	AregG16055	AregG16056	AregG16059	AregG16065	AregG16070	AregG16075	AregG16079	AregG16080	AregG16081	AregG16091	AregG16093	AregG16101	AregG16105	AregG16123	AregG16127	AregG16129	AregG16132	AregG16134	AregG16136	AregG16139	AregG16144	AregG16146	AregG16155	AregG16156	AregG16160	AregG16163	AregG16167	AregG16168	AregG16170	AregG16171	AregG16177	AregG16187	AregG16203	AregG16222	AregG16236	AregG16251	AregG16253	AregG16260	AregG16271	AregG19902	AregG19923	AregG19925	AregG19926	AregG19936	AregG19940	AregG19941	AregG19950	AregG19955	AregG19957	AregG19972	AregG19975	AregG19984	AregG19986	AregG04289	AregG04292	AregG04303	AregG11651	AregG11656	AregG11668	AregG11675	AregG11679	AregG11690	AregG11696	AregG11713	AregG19174	AregG17918	AregG17919	AregG19994	AregG20005	AregG20006	AregG20013	AregG20016	AregG20021	AregG20022	AregG20031	AregG20034	AregG20039	AregG20040	AregG10846	AregG10853	AregG10862	AregG10867	AregG10868	AregG10889	AregG10892	AregG10946	AregG10957	AregG10963	AregG10964	AregG10965	AregG10967	AregG10979	AregG10997	AregG11000	AregG11009	AregG11016	AregG11030	AregG11032	AregG11037	AregG11053	AregG11057	AregG11062	AregG11065	AregG11068	AregG11069	AregG11073	AregG11075	AregG11077	AregG11080	AregG11083	AregG11085	AregG11087	AregG11089	AregG11090	AregG11091	AregG11093	AregG11096	AregG11099	AregG11105	AregG11108	AregG11120	AregG11124	AregG11129	AregG11130	AregG11131	AregG11132	AregG11134	AregG11137	AregG11140	AregG11145	AregG11146	AregG11147	AregG11148	AregG11151	AregG11153	AregG11157	AregG11161	AregG11176	AregG11177	AregG11179	AregG11187	AregG11188	AregG11190	AregG11192	AregG11195	AregG11203	AregG11205	AregG11206	AregG11207	AregG11212	AregG11213	AregG11217	AregG11224	AregG11239	AregG11242	AregG11243	AregG11245	AregG11254	AregG11257	AregG11269	AregG11273	AregG11282	AregG11283	AregG11284	AregG11300	AregG11314	AregG11315	AregG11319	AregG11339	AregG11340	AregG11341	AregG11349	AregG11354	AregG11363	AregG11366	AregG11368	AregG11369	AregG11378	AregG11387	AregG11391	AregG11392	AregG11395	AregG11400	AregG11401	AregG11403	AregG11404	AregG11405	AregG11410	AregG11419	AregG11423	AregG11424	AregG11425	AregG11432	AregG11440	AregG11457	AregG11460	AregG11465	AregG11475	AregG11476	AregG11478	AregG11481	AregG11483	AregG11487	AregG11497	AregG11501	AregG11504	AregG11506	AregG11507	AregG11512	AregG11518	AregG11523	AregG11528	AregG11534	AregG11539	AregG11541	AregG11545	AregG11548	AregG11553	AregG11557	AregG11562	AregG11564	AregG11577	AregG11578	AregG11581	AregG11582	AregG11587	AregG11589	AregG11591	AregG11595	AregG11596	AregG11598	AregG11606	AregG11622	AregG11623	AregG11625	AregG19144	AregG19150	AregG16330	AregG16336	AregG16337	AregG16352	AregG16359	AregG16365	AregG16366	AregG16367	AregG16377	AregG16378	AregG16389	AregG16390	AregG16394	AregG16398	AregG16406	AregG16425	AregG16427	AregG16428	AregG16446	AregG16449	AregG16451	AregG16485	AregG16490	AregG16491	AregG16495	AregG16497	AregG16500	AregG16514	AregG16521	AregG16523	AregG16524	AregG16532	AregG16534	AregG16546	AregG16552	AregG16553	AregG16562	AregG16564	AregG16573	AregG04742	AregG10319	AregG10321	AregG10338	AregG10339	AregG18120	AregG18123	AregG18133	AregG18134	AregG18142	AregG14404	AregG14406	AregG14408	AregG14420	AregG18791	AregG13698	AregG13700	AregG13703	AregG13704	AregG13708	AregG13714	AregG13728	AregG13733	AregG13735	AregG13745	AregG13750	AregG11906	AregG11909	AregG11910	AregG11915	AregG11917	AregG18152	AregG18155	AregG18180	AregG18207	AregG18214	AregG18219	AregG18226	AregG18227	AregG18945	AregG18951	AregG12407	AregG12415	AregG12420	AregG12435	AregG12437	AregG12441	AregG12444	AregG12447	AregG12448	AregG12449	AregG12455	AregG12463	AregG12470	AregG12471	AregG12475	AregG12476	AregG12487	AregG12490	AregG12492	AregG12499	AregG12501	AregG12503	AregG12508	AregG12512	AregG12513	AregG12516	AregG12518	AregG12525	AregG12527	AregG12530	AregG12535	AregG12537	AregG12542	AregG01044	AregG00020	AregG00021	AregG00024	AregG00028	AregG00032	AregG00039	AregG00043	AregG00049	AregG00050	AregG00058	AregG00065	AregG00077	AregG00079	AregG00088	AregG00092	AregG17327	AregG17328	AregG17331	AregG06069	AregG06071	AregG06075	AregG06076	AregG06079	AregG06087	AregG06090	AregG06096	AregG06097	AregG06099	AregG06102	AregG06104	AregG06111	AregG06120	AregG06121	AregG06129	AregG06131	AregG06137	AregG06149	AregG06172	AregG06175	AregG06179	AregG06181	AregG06182	AregG06193	AregG06199	AregG06204	AregG06207	AregG06211	AregG06212	AregG06221	AregG06237	AregG06238	AregG06248	AregG06252	AregG06262	AregG06263	AregG10509	AregG10510	AregG10528	AregG10563	AregG10565	AregG10569	AregG10571	AregG10585	AregG10590	AregG10593	AregG10598	AregG10605	AregG10617	AregG10621	AregG10627	AregG10635	AregG10636	AregG10639	AregG10642	AregG10643	AregG10676	AregG10679	AregG10686	AregG10687	AregG10689	AregG10697	AregG10698	AregG10699	AregG10701	AregG10704	AregG10707	AregG10713	AregG10719	AregG10721	AregG10734	AregG10737	AregG10747	AregG10751	AregG10754	AregG10761	AregG06646	AregG06652	AregG06653	AregG06270	AregG06272	AregG06277	AregG06283	AregG06286	AregG01638	AregG01642	AregG01643	AregG01645	AregG01646	AregG01661	AregG01662	AregG01663	AregG01666	AregG01679	AregG01687	AregG01690	AregG01693	AregG01694	AregG14924	AregG14931	AregG14938	AregG14942	AregG14943	AregG14953	AregG14959	AregG14967	AregG14968	AregG14974	AregG14976	AregG14983	AregG01583	AregG01586	AregG01587	AregG01171	AregG01174	AregG01176	AregG01184	AregG01185	AregG01194	AregG01200	AregG01202	AregG01215	AregG01223	AregG01225	AregG01230	AregG01231	AregG01233	AregG01243	AregG01244	AregG01248	AregG01252	AregG01255	AregG01256	AregG01264	AregG01268	AregG01286	AregG01289	AregG01292	AregG01293	AregG01301	AregG01303	AregG01304	AregG01310	AregG01312	AregG01334	AregG01338	AregG01346	AregG01356	AregG01366	AregG01374	AregG01376	AregG01384	AregG01386	AregG01396	AregG01400	AregG14428	AregG14431	AregG14434	AregG14438	AregG14439	AregG04308	AregG04314	AregG13388	AregG13389	AregG13390	AregG13401	AregG18886	AregG18888	AregG20053	AregG20060	AregG20061	AregG20063	AregG17903	AregG17907	AregG05099	AregG05107	AregG05115	AregG05117	AregG05122	AregG05123	AregG05124	AregG05125	AregG05131	AregG03067	AregG03072	AregG03074	AregG03075	AregG03076	AregG03077	AregG03080	AregG03087	AregG03092	AregG03106	AregG03110	AregG03111	AregG03113	AregG03132	AregG03137	AregG03150	AregG03152	AregG03159	AregG03160	AregG03175	AregG03179	AregG05235	AregG12978	AregG12994	AregG13006	AregG13007	AregG13009	AregG13013	AregG13019	AregG13025	AregG13042	AregG13044	AregG13049	AregG13059	AregG13071	AregG13074	AregG13076	AregG13077	AregG13086	AregG13087	AregG13107	AregG13112	AregG13115	AregG13120	AregG13134	AregG13143	AregG13146	AregG13147	AregG13153	AregG13154	AregG13155	AregG13172	AregG13177	AregG13179	AregG13184	AregG13185	AregG13190	AregG13191	AregG13197	AregG13203	AregG13207	AregG13213	AregG13214	AregG13217	AregG13219	AregG13221	AregG13225	AregG13228	AregG13232	AregG13239	AregG13240	AregG13244	AregG13274	AregG13275	AregG13277	AregG13284	AregG13285	AregG13287	AregG13288	AregG13292	AregG13293	AregG13301	AregG13304	AregG13307	AregG13312	AregG13315	AregG13318	AregG13326	AregG13760	AregG13763	AregG18361	AregG18366	AregG18374	AregG18382	AregG18393	AregG18394	AregG18406	AregG20730	AregG20746	AregG20752	AregG20759	AregG20337	AregG20356	AregG20358	AregG20378	AregG20380	AregG20381	AregG20382	AregG20400	AregG02503	AregG02514	AregG02517	AregG02519	AregG02520	AregG02528	AregG02540	AregG02554	AregG02555	AregG02556	AregG02572	AregG02584	AregG02585	AregG02599	AregG02600	AregG02607	AregG02609	AregG02617	AregG02626	AregG02631	AregG02640	AregG02644	AregG02648	AregG00498	AregG00502	AregG00503	AregG00509	AregG00513	AregG00519	AregG00520	AregG00521	AregG00533	AregG00548	AregG00549	AregG00554	AregG00560	AregG00561	AregG00564	AregG00565	AregG00575	AregG00577	AregG00581	AregG00583	AregG00590	AregG00594	AregG00595	AregG00611	AregG01075	AregG01076	AregG01079	AregG01080	AregG01087	AregG01089	AregG01096	AregG01098	AregG01108	AregG06004	AregG06010	AregG06012	AregG06042	AregG06045	AregG20788	AregG20790	AregG20794	AregG20798	AregG20806	AregG20807	AregG20809	AregG20775	AregG20780	AregG20066	AregG20069	AregG20070	AregG04135	AregG04139	AregG02688	AregG02689	AregG02692	AregG02701	AregG04404	AregG04406	AregG04416	AregG04422	AregG04424	AregG04427	AregG04434	AregG04441	AregG04443	AregG04446	AregG04447	AregG04457	AregG04458	AregG04464	AregG04465	AregG04470	AregG04480	AregG04481	AregG04492	AregG04502	AregG04503	AregG04509	AregG04519	AregG04522	AregG04530	AregG04532	AregG04537	AregG04549	AregG04556	AregG04557	AregG04559	AregG04565	AregG04571	AregG04575	AregG15095	AregG15097	AregG15099	AregG15108	AregG15109	AregG15112	AregG15114	AregG15123	AregG15130	AregG15135	AregG15137	AregG15153	AregG10340	AregG10343	AregG10348	AregG10350	AregG10354	AregG10356	AregG10360	AregG10362	AregG10364	AregG10365	AregG10378	AregG10390	AregG10396	AregG10401	AregG10402	AregG10414	AregG10419	AregG10430	AregG10436	AregG20335	AregG19001	AregG19017	AregG21048	AregG21049	AregG21063	AregG21066	AregG21070	AregG21082	AregG21085	AregG21086	AregG21089	AregG21092	AregG21100	AregG21105	AregG21107	AregG21115	AregG21116	AregG21131	AregG21137	AregG21143	AregG21147	AregG21162	AregG21184	AregG21193	AregG21195	AregG21197	AregG21201	AregG21213	AregG21215	AregG21217	AregG21219	AregG21236	AregG21513	AregG21518	AregG21520	AregG21561	AregG21564	AregG21597	AregG21611	AregG21612	AregG21619	AregG21625	AregG21626	AregG21631	AregG21632	AregG21638	AregG21642	AregG21645	AregG21647	AregG21267	AregG21276	AregG21277	AregG21286	AregG21303	AregG21306	AregG21308	AregG21321	AregG21328	AregG21329	AregG21345	AregG21365	AregG21368	AregG21374	AregG21375	AregG21386	AregG21387	AregG21392	AregG21396	AregG21402	AregG21403	AregG21409	AregG21411	AregG21413	AregG21431	AregG21454	AregG21471	AregG21483	AregG21496	AregG21498	AregG21503	AregG21507	AregG21650	AregG21656	AregG21666	AregG21674	AregG21678	AregG21684	AregG21694	AregG21695	AregG21702	AregG21723	AregG21724	AregG21726	AregG21727	AregG21735	AregG21748	AregG21755	AregG21756	AregG21757	AregG21761	AregG21766	AregG21781	AregG21783	AregG21787	AregG21788	AregG21795	AregG21807	AregG21810	AregG21815	AregG21816	AregG21817	AregG21819	AregG21825	AregG21826	AregG21831	AregG21838	AregG21845	AregG21854	AregG21857	AregG21865	AregG21866	AregG21867	AregG21869	AregG21888	AregG21922	AregG21924	AregG21925	AregG21932	AregG21937	AregG21978	AregG21987	AregG21997	AregG22000	AregG22002	AregG22008	AregG22023	AregG22026	AregG22043	AregG22046	AregG22048	AregG22056	AregG22057	AregG22060	AregG22063	AregG22064	AregG22075	AregG22086	AregG22088	AregG22096	AregG22105	AregG22108	AregG22113	AregG22115	AregG22124	AregG22143	AregG22144	AregG22145	AregG22161	AregG22163	AregG22164	AregG22165	AregG22173	AregG22187	AregG22190	AregG22191	AregG22198	AregG22213	AregG22214	AregG22219	AregG22220	AregG22223	AregG22226	AregG22237	AregG22241	AregG22245	AregG22248	AregG22249	AregG22251	AregG22256	AregG22260	AregG22261	AregG22263	AregG22264	AregG22265	AregG22266	AregG22268	AregG22274	AregG22287	AregG22292	AregG22294	AregG22295	AregG22308	AregG22309	AregG22312	AregG22320	AregG22326	AregG22327	AregG22331	AregG22347	AregG22352	AregG22354	AregG22360	AregG22374	AregG22376	AregG22393	AregG22397	AregG22400	AregG22403	AregG22409	AregG22413	AregG22433	AregG22435	AregG22455	AregG22460	AregG22467	AregG22472	AregG22474	AregG22484	AregG22485	AregG22492	AregG22493	AregG22498	AregG22500	AregG22501	AregG22504	AregG22505	AregG22508	AregG22509	AregG22518	AregG22522	AregG22540	AregG22543	AregG22561	AregG22569	AregG22572	AregG22573	AregG22575	AregG22576	AregG22580	AregG22597	AregG22617	AregG22636	AregG22639	AregG22642	AregG22647	AregG22670	AregG22676	AregG22688	AregG22691	AregG22692	AregG22700	AregG22701	AregG22715	AregG22736	AregG22740	AregG22746	AregG22756	AregG22762	AregG22767	AregG22769	AregG22771	AregG22773	AregG22782	AregG22786	AregG22790	AregG22791	AregG22792	AregG22793	AregG22796	AregG22798	AregG22800	AregG22803	AregG22806	AregG22812	AregG22813	AregG22817	AregG22829	AregG22838	AregG22840	AregG22845	AregG22852	AregG22859	AregG22860	AregG22865	AregG22875	AregG22878	AregG22879	AregG22889	AregG22893	AregG22896	AregG22897	AregG22905	AregG22907	AregG22913	AregG22918	AregG22926	AregG22927	AregG22937	AregG22948	AregG22961	AregG22963	AregG22965	AregG22966	AregG22979	AregG22982	AregG22984	AregG22991	AregG22994	AregG23002	AregG23009	AregG23011	AregG23015	AregG23018	AregG23022	AregG23025	AregG23027	AregG23030	AregG23032	AregG23033	AregG23034	AregG23038	AregG23044	AregG23046	AregG23054	AregG23057	AregG23066	AregG23081	AregG23082	AregG23093	AregG23095	AregG23096	AregG23110	AregG23116	AregG23118	AregG23132	AregG23138	AregG23139	AregG23140	AregG23142	AregG23143	AregG23152	AregG23175	AregG23181	AregG23185	AregG23193	AregG23195	AregG23202	AregG23203	AregG23211	AregG23212	AregG23213	AregG23216	AregG23217	AregG23222	AregG23227	AregG23256	AregG23257	AregG23258	AregG23259	AregG23261	AregG23264	AregG23297	AregG23307	AregG23308	AregG23314	AregG23319	AregG23324	AregG23328	AregG23333	AregG23334	AregG23336	AregG23340	AregG23347	AregG23353	AregG23369	AregG23375	AregG23378	AregG23384	AregG23386	AregG23391	AregG23396	AregG23401	AregG23415	AregG23422	AregG23423	AregG23444	AregG23455	AregG23458	AregG23459	AregG23462	AregG23464	AregG23466	AregG23473	AregG23483	AregG23492	AregG23500	AregG23527	AregG23528	AregG23530	AregG23532	AregG23538	AregG23543	AregG23552	AregG23559	AregG23561	AregG23569	AregG23577	AregG23578	AregG23582	AregG23586	AregG23587	AregG23593	AregG23595	AregG23599	AregG23600	AregG23621	AregG23622	AregG23625	AregG23628	AregG23635	AregG23649	AregG23652	AregG23658	AregG23663	AregG23669	AregG23678	AregG23682	AregG23688	AregG23703	AregG23704	AregG23706	AregG23723	AregG23724	AregG23733	AregG23734	AregG23736	AregG23751	AregG23752	AregG23757	AregG23764	AregG23765	AregG23767	AregG23771	AregG23773	AregG23778	AregG23785	AregG23798	AregG23803	AregG23806	AregG23821	AregG23824	AregG23837	AregG23847	AregG23852	AregG23874	AregG23876	AregG23877	AregG23882	AregG23883	AregG23889	AregG23897	AregG23912	AregG23917	AregG23940	AregG23945	AregG23948	AregG23954	AregG23958	AregG23959	AregG23960	AregG23971	AregG23976	AregG23978	AregG23991	AregG23993	AregG23995	AregG24006	AregG24014	AregG24026	AregG24029	AregG24035	AregG24038	AregG24040	AregG24041	AregG24051	AregG24057	AregG24061	AregG24064	AregG24065	AregG24076	AregG24091	AregG24096	AregG24098	AregG24101	AregG24103	AregG24114	AregG24117	AregG24119	AregG24132	AregG24140	AregG24147	AregG24148	AregG24149	AregG24156	AregG24173	AregG24177	AregG24178	AregG24179	AregG24180	AregG24186	AregG24197	AregG24201	AregG24203	AregG24205	AregG24206	AregG24220	AregG24232	AregG24233	AregG24238	AregG24246	AregG24247	AregG24267	AregG24273	AregG24285	AregG24286	AregG24291	AregG24293	AregG24297	AregG24302	AregG24303	AregG24320	AregG24331	AregG24342	AregG24360	AregG24363	AregG24367	AregG24369	AregG24371	AregG24374	AregG24376	AregG24377	AregG24379	AregG24382	AregG24384	AregG24386	AregG24387	AregG24388	AregG24403	AregG24419	AregG24420	AregG24421	AregG24426	AregG24429	AregG24430	AregG24442	AregG24448	AregG24452	AregG24455	AregG24467	AregG24469	AregG24481	AregG24482	AregG24483	AregG24484	AregG24492	AregG24494	AregG24496	AregG24500	AregG24501	AregG24504	AregG24510	AregG24513	AregG24516	AregG24519	AregG24520	AregG24521	AregG24534	AregG24549	AregG24550	AregG24551	AregG24555	AregG24578	AregG24587
GO:0009966	regulation_of_signal_transduction	AregG08844	AregG08850	AregG08852	AregG08859	AregG08868	AregG08876	AregG08892	AregG08899	AregG08903	AregG08904	AregG08910	AregG08914	AregG08919	AregG08920	AregG08945	AregG08949	AregG08956	AregG08962	AregG08965	AregG08978	AregG08981	AregG08983	AregG08984	AregG09002	AregG09004	AregG09006	AregG09019	AregG09022	AregG09030	AregG09032	AregG09033	AregG09041	AregG09045	AregG09046	AregG09047	AregG09053	AregG09060	AregG09061	AregG09062	AregG09065	AregG09066	AregG09070	AregG09072	AregG09075	AregG09083	AregG09090	AregG09094	AregG09099	AregG09104	AregG09105	AregG09116	AregG09120	AregG09127	AregG09130	AregG09138	AregG09152	AregG09154	AregG09163	AregG09169	AregG09174	AregG09182	AregG09183	AregG09188	AregG09195	AregG09197	AregG09203	AregG09217	AregG09220	AregG09221	AregG09222	AregG09235	AregG09239	AregG09241	AregG09248	AregG09250	AregG09258	AregG09260	AregG09262	AregG09267	AregG09275	AregG09282	AregG09283	AregG09296	AregG09300	AregG09309	AregG09312	AregG09320	AregG09321	AregG09322	AregG09325	AregG09334	AregG09340	AregG09349	AregG09352	AregG09353	AregG09354	AregG09355	AregG09364	AregG09369	AregG09370	AregG09373	AregG09376	AregG09386	AregG09397	AregG09399	AregG09402	AregG09404	AregG09412	AregG09416	AregG09417	AregG09425	AregG09429	AregG09433	AregG09436	AregG09440	AregG09445	AregG09452	AregG09471	AregG09473	AregG09480	AregG09493	AregG09509	AregG09515	AregG09518	AregG09522	AregG09531	AregG09537	AregG09546	AregG09565	AregG09569	AregG09570	AregG09572	AregG09574	AregG09590	AregG17128	AregG00124	AregG00128	AregG00137	AregG00147	AregG00158	AregG00165	AregG00167	AregG00190	AregG00192	AregG00198	AregG00205	AregG00206	AregG00211	AregG00214	AregG00229	AregG00234	AregG00236	AregG00241	AregG00243	AregG00244	AregG00245	AregG00251	AregG00254	AregG00259	AregG00261	AregG00270	AregG00271	AregG00282	AregG00284	AregG00286	AregG00287	AregG00290	AregG00293	AregG00294	AregG00297	AregG00306	AregG00308	AregG00316	AregG00322	AregG00330	AregG00331	AregG00360	AregG00365	AregG00369	AregG00375	AregG00383	AregG00388	AregG00396	AregG00404	AregG00405	AregG00409	AregG00422	AregG00425	AregG00427	AregG00454	AregG00459	AregG00465	AregG00468	AregG00484	AregG00490	AregG02864	AregG02867	AregG02873	AregG02876	AregG02877	AregG02878	AregG02879	AregG02882	AregG02886	AregG02890	AregG02915	AregG02922	AregG02929	AregG02930	AregG02933	AregG03203	AregG03204	AregG03205	AregG03208	AregG03216	AregG11720	AregG06363	AregG06366	AregG20964	AregG16307	AregG16308	AregG02716	AregG02717	AregG02727	AregG02758	AregG02762	AregG02769	AregG02770	AregG02771	AregG02779	AregG02795	AregG21030	AregG21033	AregG18898	AregG18903	AregG18921	AregG18931	AregG18934	AregG18935	AregG18938	AregG18939	AregG18940	AregG18803	AregG18819	AregG18848	AregG18855	AregG18866	AregG18878	AregG11946	AregG11953	AregG11958	AregG11961	AregG11968	AregG11973	AregG11984	AregG11986	AregG11993	AregG12016	AregG12018	AregG12021	AregG12024	AregG12028	AregG12029	AregG12031	AregG12035	AregG12051	AregG12052	AregG12053	AregG12059	AregG12069	AregG12070	AregG12094	AregG12099	AregG12101	AregG12106	AregG12108	AregG12112	AregG12124	AregG12142	AregG12150	AregG12158	AregG12160	AregG12161	AregG12165	AregG12172	AregG12179	AregG12180	AregG12184	AregG12192	AregG12194	AregG12199	AregG12204	AregG12232	AregG12239	AregG12246	AregG12248	AregG12254	AregG12268	AregG12269	AregG12283	AregG12294	AregG12310	AregG12312	AregG12323	AregG12325	AregG12331	AregG12339	AregG12353	AregG12357	AregG12371	AregG15211	AregG15234	AregG15240	AregG20900	AregG20932	AregG01407	AregG01443	AregG01480	AregG01482	AregG01484	AregG01485	AregG01486	AregG01487	AregG01488	AregG01491	AregG01508	AregG01525	AregG01533	AregG01542	AregG20252	AregG20253	AregG17879	AregG17885	AregG17892	AregG17626	AregG17629	AregG02667	AregG02668	AregG02673	AregG02674	AregG13410	AregG13421	AregG13434	AregG13439	AregG13444	AregG17315	AregG17318	AregG17324	AregG20611	AregG20616	AregG20621	AregG20622	AregG20628	AregG20638	AregG20646	AregG20657	AregG20664	AregG20680	AregG20097	AregG20104	AregG20106	AregG20107	AregG20111	AregG20116	AregG20121	AregG20122	AregG20134	AregG20148	AregG05287	AregG05290	AregG05294	AregG05296	AregG05305	AregG05306	AregG05322	AregG05324	AregG05333	AregG05349	AregG05350	AregG05353	AregG05362	AregG05363	AregG05374	AregG05376	AregG05380	AregG05385	AregG05406	AregG05415	AregG05429	AregG05430	AregG05435	AregG05436	AregG05461	AregG05463	AregG05468	AregG05479	AregG05484	AregG05487	AregG05490	AregG05499	AregG05500	AregG05503	AregG05507	AregG05515	AregG05516	AregG05518	AregG05519	AregG05526	AregG05527	AregG05531	AregG05541	AregG05543	AregG05548	AregG05573	AregG05574	AregG05576	AregG05585	AregG05599	AregG05602	AregG05603	AregG05608	AregG05609	AregG05610	AregG05615	AregG05619	AregG05622	AregG05636	AregG05638	AregG05641	AregG05649	AregG05660	AregG05662	AregG05671	AregG05672	AregG05680	AregG05710	AregG05711	AregG05713	AregG05717	AregG05719	AregG05720	AregG05723	AregG05729	AregG05732	AregG05749	AregG05752	AregG05753	AregG05761	AregG05763	AregG05768	AregG05769	AregG05780	AregG05786	AregG05789	AregG05792	AregG05795	AregG05796	AregG05807	AregG05809	AregG05810	AregG05811	AregG05812	AregG05818	AregG05829	AregG05834	AregG05837	AregG05843	AregG05845	AregG05849	AregG05864	AregG05874	AregG05876	AregG05878	AregG05879	AregG05880	AregG05881	AregG05892	AregG05896	AregG05898	AregG05900	AregG05901	AregG05903	AregG05906	AregG05918	AregG05919	AregG05922	AregG05929	AregG05931	AregG05932	AregG05935	AregG05943	AregG05951	AregG05953	AregG05954	AregG05955	AregG05959	AregG05962	AregG05967	AregG05984	AregG05985	AregG05989	AregG05992	AregG05995	AregG17474	AregG17476	AregG17481	AregG17483	AregG17485	AregG17488	AregG17493	AregG17497	AregG17512	AregG17522	AregG17524	AregG17526	AregG17528	AregG17530	AregG17534	AregG17535	AregG17536	AregG17538	AregG17540	AregG17544	AregG17545	AregG18614	AregG02947	AregG02948	AregG02949	AregG02951	AregG02955	AregG02958	AregG02964	AregG02970	AregG02973	AregG02976	AregG02977	AregG02979	AregG02981	AregG02983	AregG02985	AregG02986	AregG03008	AregG03023	AregG03027	AregG03029	AregG03035	AregG03036	AregG03045	AregG03047	AregG03048	AregG03053	AregG03055	AregG09610	AregG09612	AregG09615	AregG09620	AregG09634	AregG09636	AregG09646	AregG09650	AregG09652	AregG09664	AregG09665	AregG09668	AregG09672	AregG09683	AregG09685	AregG09692	AregG09694	AregG09696	AregG09700	AregG09702	AregG09705	AregG09708	AregG09718	AregG09725	AregG09730	AregG09736	AregG09749	AregG09751	AregG09754	AregG09756	AregG09759	AregG09784	AregG09786	AregG09792	AregG09793	AregG09796	AregG09800	AregG09807	AregG09810	AregG09813	AregG09836	AregG09837	AregG09843	AregG09849	AregG09850	AregG09855	AregG09856	AregG09858	AregG09863	AregG09865	AregG09866	AregG09869	AregG09877	AregG09885	AregG09897	AregG09906	AregG09909	AregG09914	AregG09918	AregG09928	AregG09930	AregG09931	AregG09932	AregG09938	AregG09941	AregG09952	AregG09956	AregG09957	AregG09961	AregG09967	AregG09969	AregG09970	AregG09983	AregG09984	AregG09994	AregG10022	AregG10042	AregG10046	AregG10049	AregG10052	AregG10053	AregG10059	AregG10062	AregG10073	AregG10081	AregG10086	AregG10091	AregG10095	AregG10119	AregG10122	AregG10128	AregG10129	AregG10133	AregG10135	AregG10136	AregG10145	AregG10148	AregG10150	AregG10153	AregG10154	AregG10156	AregG10167	AregG10186	AregG10192	AregG10196	AregG10201	AregG10202	AregG10206	AregG10208	AregG10219	AregG10220	AregG10235	AregG10239	AregG10245	AregG10253	AregG10268	AregG10301	AregG10307	AregG20856	AregG20857	AregG20858	AregG20859	AregG20867	AregG14994	AregG14995	AregG15005	AregG15028	AregG15039	AregG15044	AregG15051	AregG15056	AregG15059	AregG04659	AregG04661	AregG04666	AregG04669	AregG04673	AregG04677	AregG04679	AregG04680	AregG04684	AregG04685	AregG04687	AregG04697	AregG04703	AregG04705	AregG04709	AregG04710	AregG04712	AregG04715	AregG04716	AregG04719	AregG04724	AregG04725	AregG04729	AregG14459	AregG14466	AregG14474	AregG14484	AregG14495	AregG14513	AregG14514	AregG14531	AregG14532	AregG14535	AregG14538	AregG14542	AregG14552	AregG14558	AregG14568	AregG14570	AregG14571	AregG14572	AregG14574	AregG14579	AregG14580	AregG14583	AregG14591	AregG14601	AregG14602	AregG14612	AregG14613	AregG14616	AregG14635	AregG14637	AregG14647	AregG14650	AregG14652	AregG14655	AregG14660	AregG14662	AregG14671	AregG14673	AregG14678	AregG14679	AregG14682	AregG14683	AregG14691	AregG14694	AregG14695	AregG14698	AregG14699	AregG14703	AregG14705	AregG14710	AregG14726	AregG14727	AregG14730	AregG14740	AregG14741	AregG14742	AregG14743	AregG14744	AregG14745	AregG14768	AregG14770	AregG14771	AregG14773	AregG14787	AregG14793	AregG14803	AregG14807	AregG14810	AregG14812	AregG14814	AregG14823	AregG14826	AregG14839	AregG14840	AregG14853	AregG14857	AregG14860	AregG14894	AregG14898	AregG14908	AregG14909	AregG14913	AregG14917	AregG14919	AregG16313	AregG01127	AregG01128	AregG01129	AregG01136	AregG01139	AregG01151	AregG01154	AregG05243	AregG05256	AregG05275	AregG05278	AregG02474	AregG02479	AregG17350	AregG17355	AregG17358	AregG17360	AregG17363	AregG17365	AregG17369	AregG17405	AregG17406	AregG17418	AregG17420	AregG17426	AregG17428	AregG17444	AregG11928	AregG11931	AregG18622	AregG18630	AregG18633	AregG18634	AregG18639	AregG18641	AregG18655	AregG18659	AregG13342	AregG13344	AregG13350	AregG13361	AregG13374	AregG13379	AregG04146	AregG04162	AregG04163	AregG04164	AregG04167	AregG04169	AregG04179	AregG04203	AregG04211	AregG04236	AregG04238	AregG04245	AregG04247	AregG04259	AregG04261	AregG04269	AregG20151	AregG20161	AregG20165	AregG20174	AregG20184	AregG20218	AregG20250	AregG12877	AregG05145	AregG05149	AregG05150	AregG05153	AregG05154	AregG05176	AregG05179	AregG05182	AregG06657	AregG06660	AregG06664	AregG06670	AregG06672	AregG06673	AregG06679	AregG06684	AregG06691	AregG06693	AregG06694	AregG06698	AregG06705	AregG06721	AregG06734	AregG06737	AregG06738	AregG06739	AregG06740	AregG06744	AregG06745	AregG06758	AregG06785	AregG06797	AregG06802	AregG06804	AregG06812	AregG06813	AregG06823	AregG06825	AregG06827	AregG06828	AregG06829	AregG06833	AregG06835	AregG06837	AregG06852	AregG06859	AregG06861	AregG06864	AregG06885	AregG06891	AregG06897	AregG06901	AregG06903	AregG06915	AregG06932	AregG06933	AregG06938	AregG06964	AregG06966	AregG06970	AregG06971	AregG06974	AregG06979	AregG06981	AregG06991	AregG06992	AregG06994	AregG06996	AregG06998	AregG07002	AregG07012	AregG07018	AregG07028	AregG07039	AregG07042	AregG07049	AregG07056	AregG07059	AregG07060	AregG07061	AregG07065	AregG07066	AregG07070	AregG07075	AregG07082	AregG07091	AregG07097	AregG07103	AregG07112	AregG07118	AregG07119	AregG07120	AregG07124	AregG07135	AregG07138	AregG07143	AregG07146	AregG07147	AregG07149	AregG07151	AregG07153	AregG07167	AregG07169	AregG07172	AregG07180	AregG07181	AregG07182	AregG07184	AregG07185	AregG07194	AregG07195	AregG07197	AregG07208	AregG07217	AregG07218	AregG07224	AregG07228	AregG07230	AregG07235	AregG07265	AregG07273	AregG07290	AregG07310	AregG07323	AregG07332	AregG07343	AregG07344	AregG07347	AregG07352	AregG07353	AregG07354	AregG07357	AregG07358	AregG07369	AregG07372	AregG07374	AregG07386	AregG07389	AregG07392	AregG07400	AregG07401	AregG07404	AregG07407	AregG07412	AregG07414	AregG07426	AregG07433	AregG07435	AregG07441	AregG07442	AregG07444	AregG15069	AregG15070	AregG15077	AregG15084	AregG15087	AregG02311	AregG02318	AregG02326	AregG02344	AregG02348	AregG02351	AregG02368	AregG02369	AregG02371	AregG02380	AregG02384	AregG02394	AregG02397	AregG02400	AregG02405	AregG02410	AregG02411	AregG02414	AregG02436	AregG02449	AregG02459	AregG02462	AregG02466	AregG02468	AregG02469	AregG18680	AregG01709	AregG11754	AregG11758	AregG11768	AregG11779	AregG11784	AregG11796	AregG11803	AregG11805	AregG11808	AregG11833	AregG05136	AregG04598	AregG04607	AregG04610	AregG04616	AregG04621	AregG04623	AregG04625	AregG04628	AregG04630	AregG18093	AregG18101	AregG18102	AregG17133	AregG17142	AregG17143	AregG17153	AregG17161	AregG17163	AregG17166	AregG17173	AregG17174	AregG17175	AregG17181	AregG17185	AregG17196	AregG17197	AregG17205	AregG17209	AregG17215	AregG17221	AregG17234	AregG17245	AregG17268	AregG17269	AregG17270	AregG17273	AregG17286	AregG17293	AregG03838	AregG03845	AregG03848	AregG03857	AregG03859	AregG03878	AregG03880	AregG03881	AregG03893	AregG03901	AregG03907	AregG03908	AregG03919	AregG03926	AregG03934	AregG03944	AregG03953	AregG03962	AregG03966	AregG03967	AregG03969	AregG03980	AregG03982	AregG03997	AregG04005	AregG04010	AregG04013	AregG04015	AregG04026	AregG04027	AregG04028	AregG04031	AregG04034	AregG04035	AregG04038	AregG04045	AregG04050	AregG04058	AregG04065	AregG04082	AregG04087	AregG04088	AregG04092	AregG04093	AregG04100	AregG04109	AregG04110	AregG04115	AregG04121	AregG04122	AregG10831	AregG18770	AregG20592	AregG20595	AregG19206	AregG19215	AregG19219	AregG19224	AregG19235	AregG19249	AregG19251	AregG19254	AregG19262	AregG19266	AregG19267	AregG19269	AregG19278	AregG19283	AregG19285	AregG19286	AregG19287	AregG19289	AregG19292	AregG19298	AregG19313	AregG19314	AregG19327	AregG19330	AregG19334	AregG19335	AregG19339	AregG19347	AregG19349	AregG19351	AregG19352	AregG19361	AregG19368	AregG19374	AregG19375	AregG19378	AregG19381	AregG19384	AregG19393	AregG19394	AregG19395	AregG19402	AregG19409	AregG19414	AregG19419	AregG19425	AregG19429	AregG19435	AregG19438	AregG19441	AregG19443	AregG19447	AregG19463	AregG19471	AregG19473	AregG19478	AregG19482	AregG19483	AregG19488	AregG19490	AregG19495	AregG19503	AregG19508	AregG19521	AregG19527	AregG19531	AregG19536	AregG19538	AregG19544	AregG19567	AregG19575	AregG19577	AregG19591	AregG19592	AregG19593	AregG19596	AregG19597	AregG19600	AregG19605	AregG19606	AregG19608	AregG19616	AregG19625	AregG19626	AregG19641	AregG19642	AregG19643	AregG19645	AregG19646	AregG19647	AregG19650	AregG19654	AregG19673	AregG19674	AregG19685	AregG19690	AregG19692	AregG19700	AregG19713	AregG19719	AregG19725	AregG19730	AregG19746	AregG19747	AregG19749	AregG19762	AregG19766	AregG19769	AregG19777	AregG19778	AregG19788	AregG19789	AregG19791	AregG19792	AregG19794	AregG19797	AregG19804	AregG19811	AregG19821	AregG19827	AregG19828	AregG19834	AregG19840	AregG19864	AregG19870	AregG19874	AregG19878	AregG19880	AregG19897	AregG18495	AregG04787	AregG13830	AregG13833	AregG13838	AregG13845	AregG13849	AregG13853	AregG13862	AregG13871	AregG13872	AregG13881	AregG13883	AregG13888	AregG13889	AregG13891	AregG13892	AregG13896	AregG13907	AregG13908	AregG13916	AregG13922	AregG13933	AregG13939	AregG13945	AregG13967	AregG13969	AregG13970	AregG13971	AregG13976	AregG13996	AregG14008	AregG14022	AregG14029	AregG14050	AregG14053	AregG14058	AregG14068	AregG14091	AregG14092	AregG14100	AregG14104	AregG14107	AregG14114	AregG14122	AregG14124	AregG14125	AregG14139	AregG14140	AregG14141	AregG14142	AregG14143	AregG14145	AregG14146	AregG14144	AregG14147	AregG14148	AregG14149	AregG14150	AregG14151	AregG14157	AregG14158	AregG14159	AregG14163	AregG14165	AregG14176	AregG14181	AregG14195	AregG14198	AregG14200	AregG14202	AregG14205	AregG14210	AregG14226	AregG14247	AregG14248	AregG14250	AregG14255	AregG14258	AregG14295	AregG14296	AregG14297	AregG14336	AregG14339	AregG14358	AregG14359	AregG14368	AregG14375	AregG14382	AregG14384	AregG14385	AregG14387	AregG14393	AregG14399	AregG03186	AregG18321	AregG07515	AregG07521	AregG07523	AregG07534	AregG07541	AregG07558	AregG07573	AregG07591	AregG07592	AregG07600	AregG07612	AregG07621	AregG07622	AregG07631	AregG07634	AregG07637	AregG07638	AregG07642	AregG07653	AregG07655	AregG07657	AregG07661	AregG07662	AregG07667	AregG07676	AregG07679	AregG07684	AregG07691	AregG07693	AregG07694	AregG07695	AregG07696	AregG07702	AregG07708	AregG07713	AregG07719	AregG07723	AregG07742	AregG07760	AregG07778	AregG07780	AregG07801	AregG07813	AregG07816	AregG07822	AregG07823	AregG07826	AregG07827	AregG07830	AregG07835	AregG07840	AregG07842	AregG07843	AregG07868	AregG07871	AregG07872	AregG07876	AregG07898	AregG07903	AregG07906	AregG07907	AregG07914	AregG07920	AregG07925	AregG07944	AregG07946	AregG07947	AregG07960	AregG07969	AregG07971	AregG07972	AregG07983	AregG07986	AregG08020	AregG08021	AregG08024	AregG08037	AregG08044	AregG08046	AregG08051	AregG08055	AregG08060	AregG08061	AregG08071	AregG08074	AregG08095	AregG08097	AregG08101	AregG08102	AregG08103	AregG08105	AregG08124	AregG08125	AregG08135	AregG08140	AregG08141	AregG08150	AregG08153	AregG08154	AregG08155	AregG08161	AregG08163	AregG08168	AregG08178	AregG08180	AregG08191	AregG08196	AregG08210	AregG08219	AregG08225	AregG08228	AregG08229	AregG08240	AregG08242	AregG08247	AregG08263	AregG08264	AregG08275	AregG08281	AregG08286	AregG08294	AregG08303	AregG08309	AregG08311	AregG08322	AregG08339	AregG08340	AregG08342	AregG08343	AregG08349	AregG08396	AregG08407	AregG08408	AregG10455	AregG10460	AregG10461	AregG10468	AregG10472	AregG10473	AregG10474	AregG10479	AregG10482	AregG10484	AregG06530	AregG06532	AregG06544	AregG06555	AregG06559	AregG18414	AregG18417	AregG18418	AregG18428	AregG18431	AregG18438	AregG18439	AregG18446	AregG18449	AregG18451	AregG18458	AregG18463	AregG18465	AregG18473	AregG18480	AregG18481	AregG18485	AregG15155	AregG15157	AregG15162	AregG15169	AregG15177	AregG15180	AregG15185	AregG18703	AregG18717	AregG18725	AregG18254	AregG18263	AregG18266	AregG18268	AregG18063	AregG18064	AregG18069	AregG18083	AregG18090	AregG12611	AregG12619	AregG12620	AregG12661	AregG12666	AregG12677	AregG12680	AregG12690	AregG12715	AregG12717	AregG12740	AregG12745	AregG12747	AregG12772	AregG12776	AregG12780	AregG12790	AregG12792	AregG12800	AregG12801	AregG12805	AregG18357	AregG16588	AregG16594	AregG16595	AregG16598	AregG16599	AregG16600	AregG16617	AregG16620	AregG16624	AregG16635	AregG16639	AregG16642	AregG16644	AregG16645	AregG16648	AregG16654	AregG16658	AregG16670	AregG16678	AregG16688	AregG16692	AregG16707	AregG16709	AregG16716	AregG16717	AregG16719	AregG16723	AregG16727	AregG16731	AregG16734	AregG16735	AregG16748	AregG16751	AregG16752	AregG16772	AregG16780	AregG16781	AregG16784	AregG16788	AregG16798	AregG16805	AregG16807	AregG16811	AregG16812	AregG16829	AregG16833	AregG16836	AregG16841	AregG16851	AregG16862	AregG16870	AregG16876	AregG16877	AregG16881	AregG16882	AregG16883	AregG16895	AregG16897	AregG16898	AregG16901	AregG16907	AregG16908	AregG16915	AregG16933	AregG16938	AregG16940	AregG16941	AregG16949	AregG16961	AregG16964	AregG16970	AregG16972	AregG16973	AregG16991	AregG16992	AregG16993	AregG16996	AregG17011	AregG17012	AregG17026	AregG17032	AregG17046	AregG17053	AregG17054	AregG17060	AregG17061	AregG17064	AregG17078	AregG17079	AregG17092	AregG17097	AregG17105	AregG17108	AregG11872	AregG11880	AregG20585	AregG02825	AregG02838	AregG02842	AregG02845	AregG02851	AregG20421	AregG20422	AregG20429	AregG20433	AregG20437	AregG20450	AregG20452	AregG20455	AregG20465	AregG20473	AregG20477	AregG20485	AregG20503	AregG20514	AregG20518	AregG20526	AregG20531	AregG20533	AregG20540	AregG20545	AregG20547	AregG20560	AregG20562	AregG20563	AregG20564	AregG20571	AregG20573	AregG12869	AregG12817	AregG12819	AregG12824	AregG12839	AregG12844	AregG12850	AregG12851	AregG04807	AregG04812	AregG04820	AregG04822	AregG04825	AregG04834	AregG04840	AregG04855	AregG04856	AregG04860	AregG04873	AregG04881	AregG04908	AregG04909	AregG04910	AregG04911	AregG04913	AregG04921	AregG04925	AregG04929	AregG04930	AregG04939	AregG04943	AregG04944	AregG04948	AregG04956	AregG04962	AregG05003	AregG05004	AregG05007	AregG05013	AregG05014	AregG05015	AregG05017	AregG05019	AregG05030	AregG05031	AregG05034	AregG05053	AregG05057	AregG05060	AregG05069	AregG05082	AregG05084	AregG05090	AregG12882	AregG12887	AregG12889	AregG12916	AregG12924	AregG12925	AregG12941	AregG12957	AregG12963	AregG12966	AregG12967	AregG19187	AregG17570	AregG17588	AregG17596	AregG17604	AregG17605	AregG17619	AregG17621	AregG20998	AregG21000	AregG21001	AregG21002	AregG21009	AregG04640	AregG04649	AregG20981	AregG17921	AregG17926	AregG17937	AregG17943	AregG17951	AregG17952	AregG17957	AregG17961	AregG17964	AregG17968	AregG17969	AregG17978	AregG17987	AregG17988	AregG17991	AregG17992	AregG18001	AregG18025	AregG18028	AregG18034	AregG18046	AregG18047	AregG01050	AregG01056	AregG01063	AregG01069	AregG01698	AregG01701	AregG01707	AregG10785	AregG10803	AregG10813	AregG10816	AregG10821	AregG10823	AregG10828	AregG06403	AregG06407	AregG06418	AregG06441	AregG06446	AregG06448	AregG06459	AregG06477	AregG06486	AregG06491	AregG06504	AregG06508	AregG20822	AregG20827	AregG20849	AregG18280	AregG18281	AregG18282	AregG18285	AregG18295	AregG18297	AregG18300	AregG18304	AregG01115	AregG19043	AregG19068	AregG19078	AregG19083	AregG19090	AregG19098	AregG19103	AregG19108	AregG19120	AregG06571	AregG06573	AregG06579	AregG06581	AregG06582	AregG06588	AregG06596	AregG06600	AregG06603	AregG06606	AregG06616	AregG06626	AregG18106	AregG06311	AregG06335	AregG06337	AregG06340	AregG06346	AregG06347	AregG06349	AregG06351	AregG13452	AregG13457	AregG13474	AregG13485	AregG13491	AregG13504	AregG13508	AregG13510	AregG13515	AregG13520	AregG13523	AregG13527	AregG13558	AregG13567	AregG13569	AregG13570	AregG13596	AregG13601	AregG13602	AregG13603	AregG13605	AregG13618	AregG13621	AregG13624	AregG13629	AregG13630	AregG13639	AregG13663	AregG13676	AregG20258	AregG20261	AregG20262	AregG20263	AregG20264	AregG20269	AregG20272	AregG20283	AregG20293	AregG20304	AregG16291	AregG16298	AregG01550	AregG01557	AregG01558	AregG06296	AregG06302	AregG06304	AregG08425	AregG08431	AregG08436	AregG08442	AregG08444	AregG08451	AregG08455	AregG08458	AregG08464	AregG08465	AregG08487	AregG08494	AregG08501	AregG08511	AregG08514	AregG08532	AregG08535	AregG08541	AregG08542	AregG08550	AregG08557	AregG08561	AregG08563	AregG08575	AregG08578	AregG08581	AregG08584	AregG08587	AregG08610	AregG08615	AregG08623	AregG08627	AregG08634	AregG08636	AregG08638	AregG08639	AregG08640	AregG08651	AregG08658	AregG08662	AregG08665	AregG08667	AregG08668	AregG08670	AregG08671	AregG08676	AregG08682	AregG08685	AregG08686	AregG08689	AregG08697	AregG08704	AregG08715	AregG08721	AregG08731	AregG08741	AregG08743	AregG08745	AregG08757	AregG08762	AregG08778	AregG08779	AregG08796	AregG08826	AregG08829	AregG08830	AregG08832	AregG08840	AregG00617	AregG00619	AregG00620	AregG00640	AregG00644	AregG00645	AregG00653	AregG00684	AregG00689	AregG00713	AregG00715	AregG00718	AregG00721	AregG00724	AregG00725	AregG00730	AregG00734	AregG00759	AregG00765	AregG00770	AregG00772	AregG00776	AregG00779	AregG00784	AregG00792	AregG00794	AregG00796	AregG00797	AregG00801	AregG00809	AregG00830	AregG00836	AregG00841	AregG00845	AregG00850	AregG00855	AregG00857	AregG00859	AregG00873	AregG00874	AregG00877	AregG00880	AregG00882	AregG00884	AregG00886	AregG00888	AregG00889	AregG00893	AregG00895	AregG00905	AregG00910	AregG00912	AregG00919	AregG00929	AregG00934	AregG00936	AregG00953	AregG00955	AregG00964	AregG00975	AregG00976	AregG00980	AregG00991	AregG00994	AregG00997	AregG00999	AregG01003	AregG01014	AregG01029	AregG01040	AregG18504	AregG18514	AregG18518	AregG18519	AregG18532	AregG18534	AregG18541	AregG18563	AregG18565	AregG18573	AregG18577	AregG18583	AregG18596	AregG18598	AregG04325	AregG04330	AregG04331	AregG04334	AregG04336	AregG04337	AregG04349	AregG04353	AregG04359	AregG04368	AregG04373	AregG04384	AregG04386	AregG04389	AregG00097	AregG00098	AregG05196	AregG05207	AregG05212	AregG05215	AregG05220	AregG13774	AregG13775	AregG13779	AregG13780	AregG13782	AregG13783	AregG13788	AregG13789	AregG13805	AregG13812	AregG13815	AregG18970	AregG19137	AregG19139	AregG12587	AregG04746	AregG04751	AregG04756	AregG04759	AregG04760	AregG04764	AregG04772	AregG04776	AregG04781	AregG17641	AregG17646	AregG17647	AregG17650	AregG17654	AregG17660	AregG17664	AregG17665	AregG17672	AregG17675	AregG17686	AregG17696	AregG17701	AregG17710	AregG17711	AregG17712	AregG17726	AregG17743	AregG17744	AregG17747	AregG17759	AregG17762	AregG17776	AregG17779	AregG17783	AregG17786	AregG17810	AregG17814	AregG17815	AregG17818	AregG17824	AregG17838	AregG17839	AregG17840	AregG17841	AregG17842	AregG17853	AregG17854	AregG17858	AregG17859	AregG12544	AregG12553	AregG12554	AregG12561	AregG12566	AregG12570	AregG12571	AregG12574	AregG12576	AregG10839	AregG10842	AregG03225	AregG03234	AregG03251	AregG03252	AregG03261	AregG03262	AregG03264	AregG03271	AregG03275	AregG03277	AregG03279	AregG03287	AregG03291	AregG03292	AregG03294	AregG03298	AregG03311	AregG03314	AregG03316	AregG03322	AregG03335	AregG03341	AregG03348	AregG03349	AregG03356	AregG03365	AregG03366	AregG03369	AregG03385	AregG03386	AregG03398	AregG03402	AregG03408	AregG03413	AregG03422	AregG03450	AregG03460	AregG03464	AregG03486	AregG03511	AregG03512	AregG03516	AregG03523	AregG03525	AregG03538	AregG03539	AregG03549	AregG03552	AregG03553	AregG03559	AregG03561	AregG03564	AregG03565	AregG03573	AregG03579	AregG03585	AregG03587	AregG03588	AregG03589	AregG03592	AregG03594	AregG03596	AregG03604	AregG03606	AregG03617	AregG03619	AregG03626	AregG03627	AregG03668	AregG03669	AregG03671	AregG03675	AregG03678	AregG03681	AregG03698	AregG03703	AregG03704	AregG03707	AregG03711	AregG03724	AregG03725	AregG03746	AregG03748	AregG03750	AregG03761	AregG03771	AregG03774	AregG03776	AregG03777	AregG03785	AregG03790	AregG03801	AregG03805	AregG03815	AregG03823	AregG03825	AregG03832	AregG01718	AregG01719	AregG01734	AregG01743	AregG01747	AregG01761	AregG01767	AregG01792	AregG01797	AregG01799	AregG01803	AregG01805	AregG01806	AregG01817	AregG01818	AregG01829	AregG01856	AregG01857	AregG01860	AregG01879	AregG01884	AregG01894	AregG01897	AregG01902	AregG01903	AregG01904	AregG01907	AregG01927	AregG01934	AregG01935	AregG01948	AregG01968	AregG01975	AregG01978	AregG01990	AregG02000	AregG02004	AregG02006	AregG02013	AregG02014	AregG02019	AregG02021	AregG02037	AregG02041	AregG02043	AregG02058	AregG02069	AregG02071	AregG02076	AregG02080	AregG02089	AregG02094	AregG02106	AregG02115	AregG02120	AregG02125	AregG02126	AregG02140	AregG02148	AregG02152	AregG02158	AregG02166	AregG02178	AregG02179	AregG02191	AregG02192	AregG02193	AregG02194	AregG02197	AregG02198	AregG02199	AregG02203	AregG02208	AregG02222	AregG02223	AregG02225	AregG02226	AregG02232	AregG02233	AregG02234	AregG02236	AregG02248	AregG02257	AregG02259	AregG02270	AregG02271	AregG02282	AregG02287	AregG08418	AregG15250	AregG15262	AregG15266	AregG15268	AregG15270	AregG15279	AregG15281	AregG15284	AregG15285	AregG15289	AregG15292	AregG15306	AregG15308	AregG15320	AregG15321	AregG15338	AregG15342	AregG15350	AregG15351	AregG15353	AregG15356	AregG15357	AregG15358	AregG15363	AregG15368	AregG15376	AregG15390	AregG15399	AregG15401	AregG15403	AregG15411	AregG15421	AregG15423	AregG15437	AregG15450	AregG15458	AregG15465	AregG15466	AregG15467	AregG15477	AregG15487	AregG15490	AregG15492	AregG15498	AregG15503	AregG15512	AregG15519	AregG15530	AregG15537	AregG15547	AregG15548	AregG15557	AregG15558	AregG15566	AregG15574	AregG15581	AregG15586	AregG15591	AregG15594	AregG15601	AregG15613	AregG15614	AregG15615	AregG15616	AregG15617	AregG15618	AregG15621	AregG15628	AregG15654	AregG15657	AregG15664	AregG15665	AregG15666	AregG15673	AregG15688	AregG15691	AregG15697	AregG15699	AregG15706	AregG15710	AregG15715	AregG15718	AregG15720	AregG15721	AregG15730	AregG15732	AregG15734	AregG15740	AregG15746	AregG15750	AregG15758	AregG15759	AregG15772	AregG15773	AregG15779	AregG15784	AregG15794	AregG15818	AregG15820	AregG15828	AregG15833	AregG15838	AregG15843	AregG15846	AregG15850	AregG15853	AregG15856	AregG15865	AregG15866	AregG15883	AregG15896	AregG15917	AregG15920	AregG15957	AregG15958	AregG15980	AregG15981	AregG15982	AregG15983	AregG15992	AregG15995	AregG15998	AregG16008	AregG16010	AregG16014	AregG16021	AregG16023	AregG16028	AregG16039	AregG16043	AregG16045	AregG16047	AregG16050	AregG16055	AregG16059	AregG16065	AregG16075	AregG16076	AregG16082	AregG16093	AregG16101	AregG16105	AregG16112	AregG16113	AregG16114	AregG16115	AregG16118	AregG16125	AregG16129	AregG16131	AregG16132	AregG16154	AregG16163	AregG16164	AregG16165	AregG16167	AregG16168	AregG16169	AregG16171	AregG16177	AregG16186	AregG16190	AregG16202	AregG16205	AregG16206	AregG16209	AregG16219	AregG16222	AregG16225	AregG16245	AregG16251	AregG16252	AregG16253	AregG16271	AregG19902	AregG19906	AregG19923	AregG19924	AregG19926	AregG19928	AregG19930	AregG19935	AregG19940	AregG19951	AregG19955	AregG19971	AregG19972	AregG19977	AregG19984	AregG04297	AregG04303	AregG11664	AregG11668	AregG11676	AregG11679	AregG11695	AregG11698	AregG11713	AregG16322	AregG16323	AregG07480	AregG19170	AregG19173	AregG19174	AregG02680	AregG05269	AregG05270	AregG17917	AregG04789	AregG19994	AregG20014	AregG20015	AregG20020	AregG20024	AregG20031	AregG20038	AregG20039	AregG20040	AregG20044	AregG10855	AregG10865	AregG10868	AregG10889	AregG10901	AregG10908	AregG10914	AregG10920	AregG10923	AregG10940	AregG10941	AregG10943	AregG10945	AregG10948	AregG10967	AregG10975	AregG10986	AregG11000	AregG11005	AregG11009	AregG11013	AregG11037	AregG11054	AregG11056	AregG11057	AregG11062	AregG11069	AregG11073	AregG11077	AregG11079	AregG11080	AregG11084	AregG11093	AregG11096	AregG11099	AregG11103	AregG11111	AregG11117	AregG11120	AregG11129	AregG11131	AregG11132	AregG11137	AregG11145	AregG11146	AregG11150	AregG11151	AregG11157	AregG11159	AregG11161	AregG11166	AregG11172	AregG11176	AregG11180	AregG11186	AregG11189	AregG11201	AregG11203	AregG11205	AregG11207	AregG11210	AregG11213	AregG11215	AregG11218	AregG11220	AregG11222	AregG11224	AregG11229	AregG11232	AregG11239	AregG11242	AregG11243	AregG11245	AregG11246	AregG11254	AregG11256	AregG11269	AregG11273	AregG11275	AregG11282	AregG11283	AregG11284	AregG11287	AregG11314	AregG11332	AregG11340	AregG11349	AregG11363	AregG11366	AregG11369	AregG11370	AregG11378	AregG11387	AregG11391	AregG11407	AregG11408	AregG11410	AregG11419	AregG11420	AregG11428	AregG11446	AregG11447	AregG11455	AregG11457	AregG11460	AregG11462	AregG11463	AregG11465	AregG11470	AregG11472	AregG11475	AregG11476	AregG11480	AregG11481	AregG11482	AregG11483	AregG11486	AregG11487	AregG11491	AregG11494	AregG11497	AregG11501	AregG11502	AregG11507	AregG11512	AregG11523	AregG11528	AregG11541	AregG11542	AregG11545	AregG11550	AregG11553	AregG11555	AregG11562	AregG11566	AregG11568	AregG11569	AregG11570	AregG11571	AregG11581	AregG11586	AregG11596	AregG11599	AregG11602	AregG11606	AregG11619	AregG11625	AregG01611	AregG01615	AregG01625	AregG16337	AregG16341	AregG16343	AregG16346	AregG16364	AregG16367	AregG16376	AregG16378	AregG16380	AregG16392	AregG16397	AregG16406	AregG16423	AregG16425	AregG16445	AregG16446	AregG16449	AregG16485	AregG16488	AregG16500	AregG16523	AregG16526	AregG16529	AregG16534	AregG16535	AregG16539	AregG16556	AregG10314	AregG10315	AregG10321	AregG18121	AregG18122	AregG18137	AregG18142	AregG14420	AregG13696	AregG13697	AregG13700	AregG13701	AregG13704	AregG13705	AregG13713	AregG13722	AregG13745	AregG13750	AregG11903	AregG11906	AregG11914	AregG11915	AregG11920	AregG18152	AregG18155	AregG18164	AregG18180	AregG18193	AregG18207	AregG18209	AregG18212	AregG18214	AregG18215	AregG18224	AregG18232	AregG18238	AregG18239	AregG18240	AregG18241	AregG18242	AregG18243	AregG18246	AregG18247	AregG18945	AregG18951	AregG12389	AregG12391	AregG12405	AregG12407	AregG12408	AregG12415	AregG12420	AregG12427	AregG12435	AregG12444	AregG12455	AregG12464	AregG12480	AregG12484	AregG12495	AregG12501	AregG12504	AregG12513	AregG12514	AregG12521	AregG12525	AregG12527	AregG12529	AregG12537	AregG01042	AregG01043	AregG01044	AregG00016	AregG00021	AregG00028	AregG00034	AregG00041	AregG00043	AregG00051	AregG00058	AregG00063	AregG00072	AregG00076	AregG00090	AregG00091	AregG17327	AregG17328	AregG17331	AregG17332	AregG17333	AregG04126	AregG20874	AregG20877	AregG06056	AregG06058	AregG06069	AregG06079	AregG06092	AregG06096	AregG06097	AregG06102	AregG06104	AregG06111	AregG06120	AregG06121	AregG06129	AregG06132	AregG06137	AregG06138	AregG06162	AregG06169	AregG06178	AregG06185	AregG06190	AregG06193	AregG06199	AregG06203	AregG06204	AregG06211	AregG06212	AregG06234	AregG06236	AregG06238	AregG06262	AregG06263	AregG10509	AregG10510	AregG10518	AregG10520	AregG10521	AregG10525	AregG10563	AregG10565	AregG10569	AregG10574	AregG10585	AregG10587	AregG10590	AregG10593	AregG10594	AregG10598	AregG10605	AregG10608	AregG10615	AregG10630	AregG10634	AregG10635	AregG10636	AregG10637	AregG10639	AregG10642	AregG10643	AregG10665	AregG10676	AregG10679	AregG10686	AregG10687	AregG10689	AregG10692	AregG10707	AregG10714	AregG10719	AregG10721	AregG10737	AregG10741	AregG10748	AregG10749	AregG10750	AregG10761	AregG06646	AregG06277	AregG06283	AregG06286	AregG01633	AregG01639	AregG01645	AregG01646	AregG01653	AregG01661	AregG01662	AregG01678	AregG01680	AregG01682	AregG01683	AregG01687	AregG01688	AregG01694	AregG14938	AregG14942	AregG14943	AregG14944	AregG14953	AregG14959	AregG14961	AregG14965	AregG14968	AregG01587	AregG01171	AregG01176	AregG01180	AregG01184	AregG01194	AregG01215	AregG01217	AregG01223	AregG01236	AregG01256	AregG01260	AregG01262	AregG01267	AregG01270	AregG01273	AregG01289	AregG01307	AregG01308	AregG01309	AregG01310	AregG01311	AregG01312	AregG01317	AregG01318	AregG01326	AregG01334	AregG01338	AregG01349	AregG01356	AregG01376	AregG01384	AregG01386	AregG01399	AregG13681	AregG13683	AregG14424	AregG14425	AregG14438	AregG14449	AregG04307	AregG04314	AregG13388	AregG13389	AregG13390	AregG13401	AregG13403	AregG18881	AregG18882	AregG18886	AregG18888	AregG20055	AregG20062	AregG17903	AregG17907	AregG05095	AregG05099	AregG05101	AregG05104	AregG05110	AregG05125	AregG05129	AregG05132	AregG20771	AregG03077	AregG03080	AregG03092	AregG03093	AregG03106	AregG03110	AregG03133	AregG03137	AregG03151	AregG03152	AregG03159	AregG03167	AregG03169	AregG03179	AregG03185	AregG12969	AregG12970	AregG12981	AregG12982	AregG12994	AregG13015	AregG13016	AregG13019	AregG13030	AregG13038	AregG13044	AregG13047	AregG13070	AregG13076	AregG13082	AregG13091	AregG13114	AregG13120	AregG13127	AregG13128	AregG13129	AregG13134	AregG13146	AregG13155	AregG13158	AregG13159	AregG13171	AregG13172	AregG13177	AregG13184	AregG13185	AregG13187	AregG13190	AregG13197	AregG13203	AregG13206	AregG13214	AregG13229	AregG13232	AregG13236	AregG13239	AregG13240	AregG13241	AregG13248	AregG13249	AregG13250	AregG13260	AregG13269	AregG13274	AregG13275	AregG13287	AregG13288	AregG13291	AregG13303	AregG13304	AregG13318	AregG13326	AregG13328	AregG18361	AregG18366	AregG18381	AregG18382	AregG18399	AregG20717	AregG20720	AregG20732	AregG20736	AregG20738	AregG20766	AregG20337	AregG20349	AregG20356	AregG20358	AregG20361	AregG20371	AregG20378	AregG20380	AregG20381	AregG20382	AregG20383	AregG20400	AregG02499	AregG02503	AregG02506	AregG02507	AregG02519	AregG02520	AregG02521	AregG02523	AregG02528	AregG02540	AregG02546	AregG02555	AregG02573	AregG02574	AregG02575	AregG02576	AregG02580	AregG02583	AregG02586	AregG02587	AregG02591	AregG02598	AregG02600	AregG02603	AregG02609	AregG02617	AregG02621	AregG02626	AregG02640	AregG02648	AregG02649	AregG00496	AregG00502	AregG00503	AregG00506	AregG00509	AregG00512	AregG00521	AregG00522	AregG00526	AregG00548	AregG00552	AregG00553	AregG00560	AregG00564	AregG00565	AregG00584	AregG00605	AregG00611	AregG00613	AregG01078	AregG01079	AregG01080	AregG01097	AregG06022	AregG06037	AregG06042	AregG06052	AregG20789	AregG20790	AregG20794	AregG20798	AregG20800	AregG20806	AregG20780	AregG20069	AregG20070	AregG04135	AregG04139	AregG11859	AregG11860	AregG02694	AregG02696	AregG02698	AregG02702	AregG02709	AregG02710	AregG04399	AregG04410	AregG04416	AregG04417	AregG04418	AregG04428	AregG04441	AregG04443	AregG04447	AregG04451	AregG04456	AregG04462	AregG04464	AregG04465	AregG04466	AregG04467	AregG04470	AregG04472	AregG04473	AregG04483	AregG04492	AregG04503	AregG04504	AregG04509	AregG04510	AregG04513	AregG04514	AregG04522	AregG04523	AregG04525	AregG04526	AregG04535	AregG04539	AregG04543	AregG04546	AregG04549	AregG04550	AregG04557	AregG04565	AregG04575	AregG04579	AregG15099	AregG15103	AregG15104	AregG15105	AregG15109	AregG15114	AregG15138	AregG10343	AregG10345	AregG10346	AregG10354	AregG10355	AregG10356	AregG10360	AregG10367	AregG10369	AregG10373	AregG10374	AregG10384	AregG10385	AregG10388	AregG10401	AregG10402	AregG10414	AregG10419	AregG10425	AregG10430	AregG18978	AregG18984	AregG18985	AregG19006	AregG19008	AregG19030	AregG21037	AregG21048	AregG21052	AregG21058	AregG21061	AregG21082	AregG21086	AregG21087	AregG21092	AregG21100	AregG21105	AregG21109	AregG21115	AregG21127	AregG21131	AregG21146	AregG21160	AregG21194	AregG21196	AregG21200	AregG21211	AregG21215	AregG21226	AregG21236	AregG21518	AregG21525	AregG21530	AregG21544	AregG21552	AregG21553	AregG21556	AregG21563	AregG21576	AregG21611	AregG21619	AregG21626	AregG21264	AregG21272	AregG21276	AregG21280	AregG21286	AregG21292	AregG21293	AregG21295	AregG21300	AregG21312	AregG21321	AregG21329	AregG21341	AregG21345	AregG21347	AregG21349	AregG21365	AregG21371	AregG21375	AregG21386	AregG21395	AregG21396	AregG21411	AregG21413	AregG21426	AregG21435	AregG21442	AregG21448	AregG21462	AregG21473	AregG21474	AregG21491	AregG21503	AregG21507	AregG21656	AregG21673	AregG21678	AregG21689	AregG21693	AregG21726	AregG21730	AregG21735	AregG21741	AregG21756	AregG21765	AregG21766	AregG21772	AregG21773	AregG21782	AregG21783	AregG21788	AregG21793	AregG21798	AregG21807	AregG21816	AregG21817	AregG21818	AregG21825	AregG21826	AregG21841	AregG21844	AregG21854	AregG21857	AregG21858	AregG21859	AregG21860	AregG21867	AregG21888	AregG21927	AregG21937	AregG21978	AregG22008	AregG22021	AregG22023	AregG22043	AregG22054	AregG22060	AregG22070	AregG22075	AregG22096	AregG22143	AregG22145	AregG22147	AregG22152	AregG22154	AregG22169	AregG22173	AregG22178	AregG22180	AregG22181	AregG22194	AregG22198	AregG22199	AregG22209	AregG22210	AregG22211	AregG22213	AregG22223	AregG22225	AregG22228	AregG22232	AregG22233	AregG22237	AregG22244	AregG22245	AregG22256	AregG22260	AregG22263	AregG22264	AregG22265	AregG22268	AregG22274	AregG22277	AregG22286	AregG22288	AregG22291	AregG22292	AregG22293	AregG22294	AregG22295	AregG22308	AregG22312	AregG22320	AregG22323	AregG22326	AregG22331	AregG22338	AregG22342	AregG22350	AregG22351	AregG22352	AregG22355	AregG22360	AregG22367	AregG22369	AregG22370	AregG22376	AregG22380	AregG22391	AregG22393	AregG22400	AregG22402	AregG22409	AregG22411	AregG22445	AregG22449	AregG22450	AregG22455	AregG22467	AregG22470	AregG22472	AregG22481	AregG22485	AregG22492	AregG22493	AregG22495	AregG22496	AregG22498	AregG22500	AregG22509	AregG22522	AregG22532	AregG22540	AregG22543	AregG22545	AregG22549	AregG22560	AregG22561	AregG22573	AregG22581	AregG22589	AregG22593	AregG22597	AregG22623	AregG22632	AregG22642	AregG22644	AregG22647	AregG22670	AregG22672	AregG22688	AregG22691	AregG22692	AregG22700	AregG22701	AregG22702	AregG22739	AregG22740	AregG22744	AregG22756	AregG22762	AregG22767	AregG22771	AregG22791	AregG22793	AregG22796	AregG22798	AregG22813	AregG22817	AregG22822	AregG22823	AregG22826	AregG22829	AregG22831	AregG22838	AregG22844	AregG22855	AregG22860	AregG22865	AregG22876	AregG22878	AregG22881	AregG22897	AregG22905	AregG22908	AregG22914	AregG22918	AregG22927	AregG22932	AregG22949	AregG22960	AregG22961	AregG22968	AregG22969	AregG22975	AregG22979	AregG22984	AregG22990	AregG23009	AregG23010	AregG23011	AregG23020	AregG23022	AregG23025	AregG23032	AregG23035	AregG23038	AregG23054	AregG23066	AregG23068	AregG23081	AregG23082	AregG23092	AregG23118	AregG23126	AregG23128	AregG23129	AregG23138	AregG23143	AregG23152	AregG23180	AregG23190	AregG23193	AregG23207	AregG23211	AregG23212	AregG23222	AregG23236	AregG23244	AregG23256	AregG23257	AregG23258	AregG23259	AregG23261	AregG23269	AregG23288	AregG23292	AregG23296	AregG23297	AregG23306	AregG23307	AregG23308	AregG23319	AregG23325	AregG23328	AregG23340	AregG23344	AregG23348	AregG23353	AregG23375	AregG23376	AregG23382	AregG23386	AregG23389	AregG23398	AregG23401	AregG23409	AregG23425	AregG23445	AregG23446	AregG23449	AregG23452	AregG23457	AregG23459	AregG23462	AregG23464	AregG23466	AregG23469	AregG23473	AregG23483	AregG23494	AregG23495	AregG23500	AregG23501	AregG23504	AregG23511	AregG23521	AregG23528	AregG23535	AregG23540	AregG23544	AregG23552	AregG23569	AregG23577	AregG23582	AregG23586	AregG23595	AregG23601	AregG23605	AregG23609	AregG23618	AregG23622	AregG23623	AregG23625	AregG23626	AregG23627	AregG23638	AregG23644	AregG23650	AregG23652	AregG23658	AregG23667	AregG23669	AregG23678	AregG23682	AregG23685	AregG23697	AregG23698	AregG23707	AregG23724	AregG23733	AregG23734	AregG23736	AregG23741	AregG23749	AregG23752	AregG23756	AregG23757	AregG23764	AregG23765	AregG23773	AregG23785	AregG23797	AregG23806	AregG23815	AregG23821	AregG23837	AregG23843	AregG23846	AregG23848	AregG23850	AregG23852	AregG23855	AregG23856	AregG23858	AregG23865	AregG23874	AregG23877	AregG23882	AregG23883	AregG23892	AregG23895	AregG23896	AregG23897	AregG23908	AregG23958	AregG23959	AregG23960	AregG23969	AregG23973	AregG23976	AregG23980	AregG23995	AregG24011	AregG24018	AregG24019	AregG24021	AregG24022	AregG24023	AregG24024	AregG24025	AregG24029	AregG24032	AregG24035	AregG24040	AregG24047	AregG24057	AregG24059	AregG24064	AregG24065	AregG24072	AregG24075	AregG24076	AregG24081	AregG24091	AregG24100	AregG24101	AregG24114	AregG24117	AregG24132	AregG24135	AregG24139	AregG24140	AregG24148	AregG24160	AregG24165	AregG24197	AregG24205	AregG24219	AregG24220	AregG24238	AregG24242	AregG24245	AregG24267	AregG24279	AregG24284	AregG24286	AregG24291	AregG24293	AregG24297	AregG24298	AregG24304	AregG24305	AregG24320	AregG24329	AregG24342	AregG24346	AregG24347	AregG24353	AregG24361	AregG24371	AregG24381	AregG24382	AregG24401	AregG24410	AregG24412	AregG24417	AregG24419	AregG24421	AregG24431	AregG24437	AregG24442	AregG24449	AregG24455	AregG24458	AregG24466	AregG24475	AregG24476	AregG24481	AregG24482	AregG24489	AregG24496	AregG24497	AregG24502	AregG24504	AregG24507	AregG24510	AregG24511	AregG24514	AregG24521	AregG24527	AregG24529	AregG24534	AregG24538	AregG24541	AregG24551	AregG24555	AregG24575	AregG24576	AregG24580	AregG24587
[truncated: 18,565,019 more chars]
