# Supplementary material for: Chromosome genome assembly for the meagre, Argyrosomus regius, reveals species adaptations and sciaenid sex-related locus evolution
Source: Front Genet. 2023 Jan 10;13:1081760. doi: 10.3389/fgene.2022.1081760 (PMC9871315; doi:10.3389/fgene.2022.1081760)
Supplement: Supplementary file 6 [file Table1.XLSX]

## Sheet: supplementary_table_1
	MinION		Illumina
Number of reads	3003301		143224530
% Reads Pass	99.9424		85.808
Mean read length	12640.4		150
Read length N50	30600		-
Total bases	37962807176		21483679500
Coverage	54.5		30.9

## Sheet: supplementary_table_2
Tissue	Trimmed reads		% reads pass
brain	126387852		90.1969
gills	107109570		91.0566
gonad	126296102		90.502
heart	113954698		91.0876
liver	139570152		92.461
muscle	137815166		90.6197
skin	127358490		91.1842
spleen	131482808		90.7423

## Sheet: supplementary_table_3
Species_ID	Scientific_name	Common_name	Proteome_ID	Total_proteins
ORYLA	Oryzias latipes	Japanese rice fish	UP000001038	36128
XIPMA	Xiphophorus maculatus	Southern platyfish	UP000002852	35279
TAKRU	Takifugu rubripes	Japanese pufferfish	UP000005226	51078
LEPOC	Lepisosteus oculatus	Spotted gar	UP000018468	22463
ICTPU	Ictalurus punctatus	Channel catfish	UP000221080	40210
AMPCI	Amphilophus citrinellus	Midas cichlid	UP000261340	31742
HIPCM	Hippocampus comes	Tiger tail seahorse	UP000264820	27735
HAPBU	Haplochromis burtoni	Burton's mouthbrooder	UP000264840	34332
ESOLU	Esox lucius	Northern pike	UP000265140	71519
PERFV	Perca flavescens	American yellow perch	UP000295070	21644
CLUHA	Clupea harengus	Atlantic herring	UP000515152	37255
GYMAC	Gymnodraco acuticeps	Antarctic dragonfish	UP000515161	39915

## Sheet: supplementary_table_4
Species	Genome Version	Source
Astyanax_mexicanus	Astyanax_mexicanus-2.0	ENSEMBL
Channa_argus	GCA_004786185.1_ASM478618v1	NCBI RefSeq
Collichthys_lucidus	GCA_004119915.2_ASM411991v2	NCBI RefSeq
Danio_rerio	GRCz11	ENSEMBL
Dicentrarchus_labrax	seabass_V1.0	ENSEMBL
Gasterosteus_aculeatus	BROADS1	ENSEMBL
Kryptolebias_marmoratus	ASM164957v1	ENSEMBL
Larimichthys_crocea	L_crocea_2.0	ENSEMBL
Lates_calcarifer	ASB_HGAPassembly_v1	ENSEMBL
Lepisosteus_oculatus	LepOcu1	ENSEMBL
Mola_mola	ASM169857v1	ENSEMBL
Monopterus_albus	M_albus_1.0	ENSEMBL
Oreochromis_niloticus	O_niloticus_UMD_NMBU	ENSEMBL
Oryzias_latipes	ASM223467v1	ENSEMBL
Pangasianodon_hypophthalmus	GCA_009078355.1_GENO_Phyp_1.0	NCBI RefSeq
Perca_fluviatilis	GCA_010015445.1_GENO_Pfluv_1.0	NCBI RefSeq
Poecilia_formosa	PoeFor_5.1.2	ENSEMBL
Scophthalmus_maximus	GCF_013347765.1_ASM1334776v1	NCBI RefSeq
Seriola_dumerili	Sdu_1.0	ENSEMBL
Takifugu_rubripes	fTakRub1.2	ENSEMBL
Tetraodon_nigroviridis	TETRAODON8	ENSEMBL
Triplophysa_tibetana	GCA_008369825.1_ASM836982v1	NCBI RefSeq
Xiphophorus_maculatus	X_maculatus-5.0-male	ENSEMBL
Zebra_mbuna	GCF_000238955.4_M_zebra_UMD2a	NCBI RefSeq

## Sheet: supplementary_table_5
Argyrosomus	Astyanax	Channa	Collichthys	Danio	Dicentrarchus	Gasterosteus	Kryptolebias	Larimichthys	Lates	Lepisosteus	Mola	Monopterus	Oreochromis	Oryzias	Pangasianodon	Perca	Poecilia	Scophthalmus	Seriola	Takifugu	Tetraodon	Triplophysa	Xiphophorus	Zebra
HOG0000422	HOG0000000	HOG0000084	HOG0001837	HOG0000483	HOG0000015	HOG0000163	HOG0000114	HOG0000015	HOG0000000	HOG0000075	HOG0000019	HOG0000046	HOG0000000	HOG0000015	HOG0000000	HOG0000000	HOG0000014	HOG0000014	HOG0000000	HOG0000040	HOG0001687	HOG0000000	HOG0000000	HOG0000014
HOG0000084	HOG0000109	HOG0000133	HOG0000666	HOG0000014	HOG0000135	HOG0000019	HOG0000054	HOG0000014	HOG0000011	HOG0000629	HOG0000046	HOG0000054	HOG0000015	HOG0000112	HOG0000075	HOG0000066	HOG0000000	HOG0000082	HOG0000011	HOG0000015	HOG0000040	HOG0000134	HOG0000014	HOG0000082
HOG0000677	HOG0000181	HOG0000054	HOG0000134	HOG0000046	HOG0000162	HOG0000054	HOG0000082	HOG0000011	HOG0000040	HOG0000451	HOG0000082	HOG0000082	HOG0000109	HOG0000130	HOG0000019	HOG0000166	HOG0000066	HOG0000040	HOG0000054	HOG0000046	HOG0000162	HOG0000014	HOG0000109	HOG0000000
HOG0000153	HOG0000075	HOG0000000	HOG0000163	HOG0000070	HOG0000000	HOG0000112	HOG0000014	HOG0000682	HOG0000085	HOG0000187	HOG0000000	HOG0000015	HOG0000084	HOG0000109	HOG0000176	HOG0000958	HOG0000040	HOG0000070	HOG0000019	HOG0000075	HOG0000799	HOG0000338	HOG0000085	HOG0000134
HOG0000312	HOG0000597	HOG0000014	HOG0000164	HOG0003969	HOG0000011	HOG0000096	HOG0000000	HOG0000135	HOG0000184	HOG0000010	HOG0000163	HOG0000616	HOG0000040	HOG0000000	HOG0000096	HOG0000134	HOG0000133	HOG0000000	HOG0000153	HOG0000109	HOG0000011	HOG0000717	HOG0000066	HOG0000040
HOG0001496	HOG0000085	HOG0000096	HOG0000014	HOG0000243	HOG0000019	HOG0000134	HOG0000066	HOG0000000	HOG0000135	HOG0000115	HOG0000075	HOG0000432	HOG0000181	HOG0000040	HOG0003309	HOG0000096	HOG0000320	HOG0000054	HOG0000082	HOG0000076	HOG0004037	HOG0000960	HOG0000047	HOG0000084
HOG0000498	HOG0000070	HOG0000066	HOG0000109	HOG0000019	HOG0000153	HOG0004037	HOG0000047	HOG0000040	HOG0000096	HOG0005215	HOG0000054	HOG0000011	HOG0000112	HOG0000085	HOG0000162	HOG0000084	HOG0000163	HOG0000263	HOG0000177	HOG0000222	HOG0000096	HOG0000680	HOG0000112	HOG0000153
HOG0000424	HOG0000046	HOG0000040	HOG0000224	HOG0000163	HOG0000040	HOG0001294	HOG0001838	HOG0000162	HOG0000047	HOG0000019	HOG0000432	HOG0000629	HOG0000014	HOG0000181	HOG0002322	HOG0000423	HOG0000011	HOG0000110	HOG0000047	HOG0000349	HOG0000730	HOG0000436	HOG0000046	HOG0000112
HOG0001121	HOG0000015	HOG0000917	HOG0000113	HOG0000155	HOG0000047	HOG0000895	HOG0000184	HOG0000082	HOG0000199	HOG0006500	HOG0000110	HOG0000485	HOG0000019	HOG0000242	HOG0002020	HOG0000321	HOG0000047	HOG0000047	HOG0000085	HOG0000011	HOG0000075	HOG0000431	HOG0000432	HOG0000096
HOG0000129	HOG0000019	HOG0000046	HOG0000222	HOG0000134	HOG0000096	HOG0000222	HOG0000085	HOG0000096	HOG0000019	HOG0000504	HOG0000697	HOG0001334	HOG0000011	HOG0000054	HOG0001725	HOG0001212	HOG0000054	HOG0000015	HOG0000046	HOG0000233	HOG0007991	HOG0000895	HOG0000181	HOG0000047
HOG0000107	HOG0000162	HOG0000082	HOG0000402	HOG0000180	HOG0000085	HOG0000011	HOG0000134	HOG0000177	HOG0000066	HOG0005629	HOG0000484	HOG0000063	HOG0000047	HOG0000046	HOG0005972	HOG0000114	HOG0000019	HOG0004443	HOG0000075	HOG0000082	HOG0001023	HOG0000153	HOG0000054	HOG0000019
HOG0000220	HOG0000165	HOG0000075	HOG0000054	HOG0000075	HOG0000112	HOG0000000	HOG0000040	HOG0000155	HOG0000014	HOG0000112	HOG0000113	HOG0000154	HOG0000096	HOG0000231	HOG0000484	HOG0000040	HOG0000096	HOG0001680	HOG0000096	HOG0000000	HOG0004952	HOG0001759	HOG0000096	HOG0000066
HOG0000070	HOG0000163	HOG0000085	HOG0000047	HOG0000276	HOG0000014	HOG0001190	HOG0000061	HOG0000649	HOG0000162	HOG0000096	HOG0000096	HOG0000066	HOG0000082	HOG0000177	HOG0000156	HOG0001552	HOG0000084	HOG0000431	HOG0000040	HOG0000162	HOG0001769	HOG0000628	HOG0000353	HOG0002003
HOG0000199	HOG0000134	HOG0000112	HOG0000112	HOG0000958	HOG0000054	HOG0001174	HOG0000664	HOG0000112	HOG0000054	HOG0006580	HOG0007887	HOG0000000	HOG0000132	HOG0000377	HOG0006232	HOG0000085	HOG0000451	HOG0000134	HOG0000162	HOG0004824	HOG0007201	HOG0000085	HOG0000019	HOG0000054
HOG0000075	HOG0000599	HOG0000019	HOG0000154	HOG0000066	HOG0000199	HOG0000616	HOG0000084	HOG0000442	HOG0000224	HOG0002818	HOG0007013	HOG0000420	HOG0000134	HOG0000070	HOG0005511	HOG0002935	HOG0000220	HOG0000112	HOG0000165	HOG0001067	HOG0006794	HOG0002301	HOG0004253	HOG0000133
HOG0000735	HOG0000420	HOG0000758	HOG0000311	HOG0000173	HOG0000075	HOG0005286	HOG0000153	HOG0000223	HOG0000353	HOG0000425	HOG0001030	HOG0000162	HOG0000085	HOG0000014	HOG0005384	HOG0000155	HOG0000165	HOG0005541	HOG0000014	HOG0000096	HOG0006433	HOG0000156	HOG0000424	HOG0000156
HOG0001829	HOG0000436	HOG0000109	HOG0000359	HOG0000153	HOG0000114	HOG0000111	HOG0000162	HOG0000184	HOG0000153	HOG0000014	HOG0000625	HOG0000163	HOG0000075	HOG0000188	HOG0004974	HOG0001594	HOG0000153	HOG0005019	HOG0005081	HOG0000242	HOG0005320	HOG0000112	HOG0000075	HOG0001224
HOG0001187	HOG0000153	HOG0005312	HOG0002102	HOG0000296	HOG0000132	HOG0000066	HOG0000063	HOG0000061	HOG0000075	HOG0016162	HOG0000246	HOG0000019	HOG0000232	HOG0000082	HOG0004893	HOG0000075	HOG0000075	HOG0002147	HOG0000519	HOG0000112	HOG0005272	HOG0000075	HOG0000177	HOG0000162
HOG0000019	HOG0000096	HOG0000111	HOG0004368	HOG0001554	HOG0000312	HOG0006404	HOG0000019	HOG0000189	HOG0000275	HOG0006118	HOG0016925	HOG0001125	HOG0000242	HOG0000971	HOG0001984	HOG0000475	HOG0001957	HOG0001913	HOG0000320	HOG0005578	HOG0005203	HOG0000405	HOG0000162	HOG0001696
HOG0001825	HOG0000243	HOG0000011	HOG0000665	HOG0000311	HOG0000066	HOG0000691	HOG0000616	HOG0000767	HOG0000132	HOG0005371	HOG0015020	HOG0000084	HOG0001067	HOG0000682	HOG0001763	HOG0000431	HOG0000199	HOG0000628	HOG0000134	HOG0000223	HOG0001945	HOG0002863	HOG0000070	HOG0000758
HOG0001112	HOG0000166	HOG0000015	HOG0000015	HOG0000226	HOG0000084	HOG0000161	HOG0000596	HOG0000111	HOG0000015	HOG0005240	HOG0014057	HOG0000047	HOG0000066	HOG0000665	HOG0001007	HOG0000189	HOG0000729	HOG0000011	HOG0000112	HOG0001279	HOG0001093	HOG0000040	HOG0000010	HOG0000895
HOG0000848	HOG0001282	HOG0002024	HOG0007267	HOG0000085	HOG0000177	HOG0000075	HOG0000425	HOG0000047	HOG0000112	HOG0005041	HOG0010851	HOG0000499	HOG0000046	HOG0000096	HOG0000422	HOG0000758	HOG0000112	HOG0016450	HOG0000163	HOG0000232	HOG0001043	HOG0000019	HOG0000243	HOG0000985
HOG0000774	HOG0000320	HOG0000135	HOG0000625	HOG0004118	HOG0000296	HOG0000047	HOG0000112	HOG0000063	HOG0000359	HOG0004760	HOG0009444	HOG0000165	HOG0000162	HOG0000598	HOG0000155	HOG0000628	HOG0000069	HOG0011644	HOG0000084	HOG0000181	HOG0000569	HOG0000691	HOG0000015	HOG0000061
HOG0000829	HOG0000135	HOG0005627	HOG0000084	HOG0003718	HOG0000440	HOG0005974	HOG0000075	HOG0000066	HOG0000634	HOG0002965	HOG0009091	HOG0000153	HOG0000054	HOG0000281	HOG0016857	HOG0000518	HOG0000758	HOG0010094	HOG0000189	HOG0000165	HOG0016217	HOG0000015	HOG0001111	HOG0000628
HOG0000878	HOG0000040	HOG0000577	HOG0000263	HOG0000372	HOG0000076	HOG0002227	HOG0001607	HOG0000165	HOG0000076	HOG0002128	HOG0008204	HOG0000014	HOG0000153	HOG0001607	HOG0012892	HOG0000162	HOG0000452	HOG0007135	HOG0000070	HOG0000432	HOG0016214	HOG0002406	HOG0000530	HOG0000917
HOG0000953	HOG0000014	HOG0000180	HOG0000303	HOG0000407	HOG0000129	HOG0002069	HOG0001103	HOG0000231	HOG0000070	HOG0001713	HOG0007137	HOG0001823	HOG0000231	HOG0000420	HOG0007450	HOG0000133	HOG0000296	HOG0006569	HOG0000697	HOG0005547	HOG0014391	HOG0000774	HOG0000231	HOG0000422
HOG0001224	HOG0000730	HOG0005667	HOG0001352	HOG0004671	HOG0000189	HOG0000810	HOG0000246	HOG0000810	HOG0000154	HOG0001631	HOG0006815	HOG0000895	HOG0000115	HOG0000134	HOG0006883	HOG0002062	HOG0005279	HOG0005224	HOG0000451	HOG0001334	HOG0011132	HOG0000066	HOG0000915	HOG0000377
HOG0000664	HOG0000431	HOG0005300	HOG0001913	HOG0003104	HOG0000166	HOG0000164	HOG0000096	HOG0000132	HOG0000356	HOG0001555	HOG0006502	HOG0000181	HOG0000436	HOG0000115	HOG0006416	HOG0000680	HOG0005240	HOG0004969	HOG0000402	HOG0001294	HOG0009827	HOG0005203	HOG0000358	HOG0000180
HOG0005582	HOG0001554	HOG0001899	HOG0005493	HOG0000321	HOG0000163	HOG0006206	HOG0005415	HOG0000599	HOG0000220	HOG0000432	HOG0006374	HOG0000112	HOG0000199	HOG0001111	HOG0006239	HOG0000484	HOG0003632	HOG0004656	HOG0000356	HOG0001063	HOG0009199	HOG0004928	HOG0005552	HOG0000011
HOG0000372	HOG0000830	HOG0001778	HOG0006714	HOG0000064	HOG0000061	HOG0005608	HOG0001835	HOG0001067	HOG0000046	HOG0000402	HOG0006244	HOG0000096	HOG0000431	HOG0000162	HOG0006130	HOG0000372	HOG0001726	HOG0001710	HOG0000353	HOG0000767	HOG0008495	HOG0001212	HOG0000423	HOG0001913
HOG0001291	HOG0000407	HOG0001653	HOG0015068	HOG0005646	HOG0000165	HOG0005202	HOG0001701	HOG0000076	HOG0000962	HOG0000195	HOG0006042	HOG0004708	HOG0000320	HOG0000075	HOG0005435	HOG0001561	HOG0001472	HOG0000917	HOG0000135	HOG0000666	HOG0008326	HOG0001067	HOG0000134	HOG0001496
HOG0000000	HOG0000401	HOG0001016	HOG0015337	HOG0001501	HOG0000691	HOG0001827	HOG0000983	HOG0000730	HOG0000848		HOG0005939	HOG0001417	HOG0000767	HOG0000356	HOG0004671	HOG0001154	HOG0000735	HOG0000485	HOG0000066	HOG0005409	HOG0008323	HOG0000811	HOG0000040	HOG0001114
HOG0000870	HOG0000242	HOG0000440	HOG0000428	HOG0001131	HOG0000010	HOG0000436	HOG0000958	HOG0001631	HOG0000084		HOG0005903	HOG0000402	HOG0000070	HOG0000320	HOG0004429	HOG0000356	HOG0000611	HOG0000423	HOG0000015	HOG0004601	HOG0007962	HOG0000810	HOG0005643	HOG0001121
HOG0000985	HOG0000115	HOG0002435	HOG0004559	HOG0000915	HOG0000423	HOG0000173	HOG0000891	HOG0000275	HOG0000190		HOG0005719	HOG0000114	HOG0000440	HOG0001954	HOG0003198	HOG0000135	HOG0000422	HOG0000303	HOG0000649	HOG0001281	HOG0007725	HOG0000190	HOG0005110	HOG0005354
HOG0001103	HOG0001553	HOG0001496	HOG0000467	HOG0000729	HOG0000677	HOG0000124	HOG0000730	HOG0000085	HOG0000163		HOG0005629	HOG0000040	HOG0000208	HOG0001201	HOG0003093	HOG0000061	HOG0000246	HOG0000233	HOG0000424	HOG0000442	HOG0007688	HOG0016576	HOG0000435	HOG0002322
HOG0001544	HOG0001111	HOG0001442	HOG0000893	HOG0000654	HOG0000070	HOG0016671	HOG0000156	HOG0000019	HOG0001103		HOG0005541	HOG0008109	HOG0000764	HOG0000626	HOG0002997	HOG0003683	HOG0000132	HOG0000179	HOG0000359	HOG0000359	HOG0007489	HOG0015053	HOG0000163	HOG0001825
HOG0001763	HOG0000358	HOG0001019	HOG0000019	HOG0000425	HOG0000184	HOG0015323	HOG0007009	HOG0000153	HOG0000840		HOG0005516	HOG0007324	HOG0000166	HOG0000245	HOG0002690	HOG0001417	HOG0006056	HOG0000113	HOG0000199	HOG0000164	HOG0007378	HOG0014658	HOG0000111	HOG0000303
HOG0000066	HOG0000246	HOG0000985	HOG0000126	HOG0000132	HOG0000222	HOG0008198	HOG0006631	HOG0000054	HOG0001756		HOG0005339	HOG0002262	HOG0001442	HOG0000076	HOG0002604	HOG0000710	HOG0001925		HOG0004928	HOG0000063	HOG0007364	HOG0013186	HOG0005766	HOG0000163
HOG0000180	HOG0000084	HOG0000893	HOG0001115	HOG0000000	HOG0000224	HOG0007282	HOG0003237	HOG0000095	HOG0000953		HOG0005259	HOG0002079	HOG0001348	HOG0001839	HOG0002594	HOG0000116	HOG0001224		HOG0003311	HOG0008755	HOG0007174	HOG0006512	HOG0000981	HOG0000085
HOG0001417	HOG0000840	HOG0000829	HOG0001981	HOG0001288	HOG0000599	HOG0005460	HOG0002023	HOG0000226	HOG0000763		HOG0005242	HOG0000598	HOG0000649	HOG0001688	HOG0002144	HOG0005936	HOG0000162		HOG0000611	HOG0006837	HOG0007158	HOG0006484	HOG0000232	HOG0003533
HOG0004972	HOG0000232	HOG0000385	HOG0005476	HOG0001043	HOG0000634	HOG0005224	HOG0001653	HOG0003380	HOG0000758		HOG0005134	HOG0000187	HOG0000848	HOG0000998	HOG0001135	HOG0000626	HOG0000110		HOG0000475	HOG0005980	HOG0006855	HOG0006080	HOG0015049	HOG0001472
HOG0005793	HOG0000132	HOG0000349	HOG0000485	HOG0000697	HOG0001016	HOG0005127	HOG0001440	HOG0000425	HOG0000595		HOG0004583	HOG0015803	HOG0000424	HOG0000697	HOG0000841	HOG0000425	HOG0007908		HOG0000405	HOG0005412	HOG0006656	HOG0005959	HOG0007042	HOG0001291
HOG0000274	HOG0000129	HOG0000173	HOG0000880	HOG0000499	HOG0000115	HOG0005019	HOG0000402	HOG0000069	HOG0000358		HOG0004443	HOG0012429	HOG0000274	HOG0000243	HOG0000677	HOG0000153	HOG0006796		HOG0000276	HOG0001861	HOG0006632	HOG0005943	HOG0005919	HOG0000498
HOG0000452	HOG0000011	HOG0000164	HOG0001492	HOG0000233	HOG0000953	HOG0004879	HOG0000227	HOG0000377	HOG0000208		HOG0004396	HOG0009032	HOG0000129	HOG0000233	HOG0000646	HOG0006914	HOG0005853		HOG0000129	HOG0001680	HOG0006524	HOG0005268	HOG0004110	HOG0000164
HOG0000475	HOG0000981	HOG0000107	HOG0001609	HOG0000165	HOG0001653	HOG0003718	HOG0000224	HOG0000401	HOG0003552		HOG0003358	HOG0008344	HOG0000165	HOG0000084	HOG0000408	HOG0001409	HOG0005768		HOG0001815	HOG0000303	HOG0006466	HOG0005106	HOG0002030	HOG0000110
HOG0000626	HOG0000611	HOG0016393	HOG0001614	HOG0000112	HOG0000063	HOG0003266	HOG0000154	HOG0000691	HOG0003380		HOG0002704	HOG0006954	HOG0000710	HOG0005907	HOG0000372	HOG0000875	HOG0001802		HOG0000953	HOG0006763	HOG0006438	HOG0002693	HOG0001598	HOG0011333
HOG0000708	HOG0000107	HOG0013428	HOG0001638	HOG0006131	HOG0000223	HOG0002105	HOG0017158	HOG0000710	HOG0001747		HOG0002579	HOG0006344	HOG0000475	HOG0001552	HOG0000371	HOG0000597	HOG0001442		HOG0000425	HOG0006495	HOG0006356	HOG0002272	HOG0000953	HOG0005285
HOG0001111	HOG0000063	HOG0009914	HOG0001703	HOG0005674	HOG0000226	HOG0001826	HOG0006748	HOG0000983	HOG0001187		HOG0002368	HOG0006001	HOG0000246	HOG0001495	HOG0000188	HOG0000312	HOG0001411		HOG0000296	HOG0006494	HOG0006319	HOG0002031	HOG0000534	HOG0003633
HOG0002507	HOG0003037	HOG0007316	HOG0001870	HOG0004708	HOG0000649	HOG0001679	HOG0006292	HOG0001700	HOG0001070		HOG0002160	HOG0005671	HOG0000163	HOG0001353		HOG0000163	HOG0001113		HOG0000280	HOG0005737	HOG0006291	HOG0001835	HOG0000425	HOG0003373
HOG0005422	HOG0002863	HOG0007314	HOG0002016	HOG0001834	HOG0001331	HOG0001344	HOG0005251	HOG0004706	HOG0000666		HOG0002106	HOG0005152	HOG0000960	HOG0000775		HOG0000115	HOG0000917		HOG0000275	HOG0005231	HOG0006159	HOG0001442	HOG0000164	HOG0001125
HOG0005790	HOG0000595	HOG0006815	HOG0002027	HOG0001798	HOG0000091	HOG0001334	HOG0004708	HOG0000227	HOG0000280		HOG0001839	HOG0005134	HOG0000915	HOG0000431		HOG0001279	HOG0000892		HOG0012058	HOG0003683	HOG0006107	HOG0001417	HOG0000129	HOG0000598
HOG0005930	HOG0000402	HOG0006673	HOG0002063	HOG0001780	HOG0000220	HOG0000764	HOG0004126	HOG0000504	HOG0000274		HOG0001370	HOG0004126	HOG0000708	HOG0000423		HOG0001186	HOG0000436		HOG0006635	HOG0002225	HOG0006048	HOG0001299	HOG0005633	HOG0000296
HOG0006230	HOG0000010	HOG0005776	HOG0002101	HOG0001555	HOG0000311	HOG0000427	HOG0002519	HOG0000962	HOG0000226		HOG0000403	HOG0004118	HOG0000691	HOG0000359		HOG0001122	HOG0000405		HOG0006269	HOG0001986	HOG0005903	HOG0001264	HOG0005520	HOG0000275
HOG0000001	HOG0004360	HOG0005038	HOG0002319	HOG0001485	HOG0000358	HOG0000337	HOG0001825	HOG0001797	HOG0000189		HOG0000356	HOG0003594	HOG0000680	HOG0000011		HOG0001121	HOG0000321		HOG0006054	HOG0001910	HOG0005880	HOG0001103	HOG0003657	HOG0015893
HOG0004965	HOG0003714	HOG0004373	HOG0002479	HOG0001474	HOG0000665	HOG0000210	HOG0001652	HOG0002524	HOG0000166		HOG0000320	HOG0002898	HOG0000442	HOG0005563		HOG0001111	HOG0000245		HOG0005747	HOG0001316	HOG0005851	HOG0001074	HOG0003380	HOG0015107
HOG0000595	HOG0002024	HOG0004169	HOG0003226	HOG0000870	HOG0000731	HOG0000154	HOG0001582	HOG0004268	HOG0004634		HOG0000233	HOG0002780	HOG0000420	HOG0004443		HOG0000991	HOG0000166		HOG0005442	HOG0001135	HOG0005782	HOG0000967	HOG0001653	HOG0011332
HOG0000729	HOG0001778	HOG0003718	HOG0003621	HOG0000452	HOG0000960		HOG0001186	HOG0005048	HOG0001316			HOG0002062	HOG0000107	HOG0002023		HOG0000840	HOG0017000		HOG0005362	HOG0001076	HOG0005668	HOG0000115	HOG0001527	HOG0010698
HOG0000085	HOG0001288	HOG0003632	HOG0003904	HOG0000220	HOG0001803		HOG0001043	HOG0005670	HOG0001279			HOG0001825	HOG0000106	HOG0001679		HOG0000829	HOG0016781		HOG0005312	HOG0000987	HOG0005285	HOG0000111	HOG0001154	HOG0005423
HOG0000133	HOG0000960	HOG0001925	HOG0004192	HOG0000188	HOG0003380		HOG0000961	HOG0006588	HOG0001055			HOG0001318	HOG0000069	HOG0001442		HOG0000735	HOG0016101		HOG0005087	HOG0000895	HOG0005267	HOG0000046	HOG0000998	HOG0005274
HOG0000518	HOG0000800	HOG0001803	HOG0004300	HOG0006169	HOG0005259		HOG0000942	HOG0006654	HOG0000321			HOG0001288	HOG0001187	HOG0000810		HOG0000730	HOG0015888		HOG0005026	HOG0000408	HOG0004957	HOG0015189	HOG0000665	HOG0005248
HOG0001708	HOG0000405	HOG0001131	HOG0004916	HOG0006016	HOG0000280		HOG0000890	HOG0006944	HOG0000311			HOG0000983	HOG0001016	HOG0000432		HOG0000611	HOG0012943		HOG0004824	HOG0000405	HOG0004373	HOG0009807	HOG0000440	HOG0004107
HOG0005378	HOG0000223	HOG0000452	HOG0005013	HOG0005626	HOG0000442		HOG0000875	HOG0007165	HOG0000063			HOG0000961	HOG0000353	HOG0000371		HOG0000530	HOG0012151		HOG0002969	HOG0000208	HOG0003865	HOG0009260	HOG0000420	HOG0003985
HOG0005398	HOG0000171	HOG0000422	HOG0005124	HOG0005434	HOG0000451		HOG0000861	HOG0007983	HOG0004936			HOG0000875	HOG0008015	HOG0000232		HOG0000519	HOG0011936		HOG0002179	HOG0000163	HOG0003377	HOG0009213	HOG0000274	HOG0003244
HOG0000973	HOG0005276	HOG0000377	HOG0005216	HOG0005384	HOG0000519		HOG0000767		HOG0004911			HOG0000246	HOG0002507	HOG0000066		HOG0000408	HOG0010136		HOG0002155	HOG0000132	HOG0003279	HOG0009031	HOG0000130	HOG0002020
HOG0002277	HOG0004240	HOG0000296	HOG0005339	HOG0005191	HOG0000530		HOG0000484		HOG0003640			HOG0000184	HOG0001957	HOG0015047		HOG0000401	HOG0010033		HOG0001957	HOG0000130	HOG0002757	HOG0008855	HOG0000063	HOG0001833
HOG0006025	HOG0003380	HOG0000280	HOG0005366	HOG0005017	HOG0000654		HOG0000311		HOG0001122			HOG0000177	HOG0000988	HOG0012285		HOG0000220	HOG0008637		HOG0001803	HOG0000127	HOG0002414	HOG0008711	HOG0000061	HOG0001827
HOG0009007	HOG0001713	HOG0000263	HOG0005517	HOG0004750	HOG0000962		HOG0000303		HOG0000983				HOG0000892	HOG0005901		HOG0000156	HOG0007520		HOG0001582	HOG0016654	HOG0002279	HOG0008499	HOG0015340	HOG0001474
HOG0001318	HOG0001353	HOG0000129	HOG0005535	HOG0004706	HOG0000971		HOG0000167		HOG0000799				HOG0000452	HOG0005747		HOG0000129	HOG0007430		HOG0001331	HOG0016566	HOG0002243	HOG0008490	HOG0009353	HOG0000893
HOG0001843	HOG0001067		HOG0005745	HOG0002260	HOG0001070				HOG0000750				HOG0000349	HOG0005717		HOG0008165	HOG0007373		HOG0001103	HOG0016537	HOG0002172	HOG0007924	HOG0007626	HOG0000076
HOG0001941	HOG0000942		HOG0005807	HOG0001680	HOG0001154				HOG0000731				HOG0000189	HOG0005174		HOG0005606	HOG0007305		HOG0000981	HOG0016033	HOG0002123	HOG0007809	HOG0007563	HOG0016032
HOG0005111	HOG0000654		HOG0005963	HOG0001372	HOG0001187				HOG0000649				HOG0000161	HOG0003683		HOG0005488	HOG0007286		HOG0000875	HOG0015873	HOG0001742	HOG0007787	HOG0006964	HOG0015962
HOG0001076	HOG0000432		HOG0006170	HOG0001125	HOG0002263				HOG0000629				HOG0004605	HOG0003623		HOG0005425	HOG0007178		HOG0000871	HOG0015862	HOG0001672	HOG0007746	HOG0006222	HOG0013434
HOG0001515	HOG0000385		HOG0006171	HOG0000730	HOG0005767				HOG0000616				HOG0002062	HOG0003380		HOG0005111	HOG0007114		HOG0000840	HOG0015682	HOG0001536	HOG0007654	HOG0005412	HOG0012815
HOG0001996	HOG0000357		HOG0006188	HOG0000677	HOG0005849				HOG0000534				HOG0001527	HOG0001842		HOG0004995	HOG0007054		HOG0000767	HOG0015045	HOG0001508	HOG0007262	HOG0005013	HOG0010105
HOG0013248	HOG0000280		HOG0006413	HOG0000597	HOG0006928				HOG0000498				HOG0001154	HOG0001835		HOG0003317	HOG0007033		HOG0000735	HOG0014787	HOG0001474	HOG0007208	HOG0004995	HOG0007339
HOG0015289	HOG0000154		HOG0006571	HOG0000596	HOG0000155				HOG0000475				HOG0001112	HOG0001713		HOG0002420	HOG0007032		HOG0000730	HOG0014348	HOG0001271	HOG0006979	HOG0002862	HOG0006978
HOG0000173	HOG0000112		HOG0006649	HOG0000484	HOG0000181				HOG0000407				HOG0000729	HOG0001670		HOG0002023	HOG0006695		HOG0000691	HOG0013792	HOG0001132	HOG0006628	HOG0001725	HOG0006747
HOG0000321	HOG0005281		HOG0006675	HOG0000420	HOG0000208				HOG0000069				HOG0000616	HOG0001348		HOG0001900	HOG0006691		HOG0000666	HOG0013352	HOG0001009	HOG0006624	HOG0001353	HOG0006372
HOG0001114	HOG0005204		HOG0006762	HOG0000227	HOG0000349				HOG0000061				HOG0000611	HOG0001318		HOG0001720	HOG0006588		HOG0000504	HOG0010272	HOG0000625	HOG0006543	HOG0001186	HOG0006222
HOG0001135	HOG0004819		HOG0006768	HOG0000179	HOG0000353				HOG0000016				HOG0000564	HOG0000577		HOG0001702	HOG0006132		HOG0000222	HOG0009692	HOG0000485	HOG0006460	HOG0001131	HOG0006168
HOG0001344	HOG0004483		HOG0006892	HOG0000110	HOG0000627				HOG0015771				HOG0000534	HOG0000422		HOG0001492	HOG0005847		HOG0000173	HOG0008334	HOG0000180	HOG0006378	HOG0001076	HOG0005912
HOG0001702	HOG0003104		HOG0006965	HOG0000091	HOG0000767				HOG0010806				HOG0000223	HOG0000184		HOG0001343	HOG0005779		HOG0000166	HOG0007959		HOG0006318	HOG0000848	HOG0005686
HOG0001778	HOG0002507		HOG0007516	HOG0016796	HOG0000810				HOG0009389				HOG0000154	HOG0000165		HOG0001234	HOG0005714		HOG0000164	HOG0007854		HOG0005652	HOG0000776	HOG0005438
HOG0001838	HOG0002062		HOG0007905	HOG0016502	HOG0000871				HOG0007505				HOG0000010	HOG0000010		HOG0001112	HOG0005366		HOG0000155	HOG0007755		HOG0005582	HOG0000697	HOG0005175
HOG0001848	HOG0001815		HOG0008898	HOG0009457	HOG0001112				HOG0006808				HOG0013135	HOG0012683		HOG0001100	HOG0005172		HOG0000133	HOG0007753		HOG0005546	HOG0000634	HOG0004396
HOG0002062	HOG0001652		HOG0016052	HOG0007856	HOG0001281				HOG0006788				HOG0006107	HOG0006030		HOG0001019	HOG0004199		HOG0000132	HOG0007164		HOG0005500	HOG0000629	HOG0004117
HOG0003435	HOG0001622		HOG0000427	HOG0006958	HOG0001439				HOG0006713				HOG0005251	HOG0005546		HOG0000917	HOG0004195		HOG0000114	HOG0007155		HOG0005496	HOG0000595	HOG0003632
HOG0003665	HOG0001607		HOG0000618	HOG0006908	HOG0001455				HOG0006617				HOG0005058	HOG0005487		HOG0000296	HOG0003714		HOG0000095	HOG0006983		HOG0005330	HOG0000499	HOG0001849
HOG0004670	HOG0001158		HOG0000892	HOG0006227	HOG0001765				HOG0006427				HOG0002023	HOG0005373		HOG0000275	HOG0003507		HOG0000094	HOG0006879		HOG0005085	HOG0000356	HOG0001708
HOG0005002	HOG0001055		HOG0001517	HOG0005787	HOG0001845				HOG0006410				HOG0001882	HOG0005330		HOG0000243	HOG0003469		HOG0000076	HOG0006793		HOG0004779	HOG0000303	HOG0001561
HOG0005419	HOG0001052		HOG0005477	HOG0005457	HOG0001849				HOG0006409				HOG0001815	HOG0005251		HOG0000180	HOG0003166		HOG0000001	HOG0006583		HOG0004493		HOG0001299
HOG0005437	HOG0000875		HOG0006113	HOG0004670	HOG0001941				HOG0006403				HOG0001652	HOG0005248		HOG0000113	HOG0003038			HOG0006472		HOG0004117		HOG0000664
HOG0005616	HOG0000697		HOG0000628	HOG0004656	HOG0002057				HOG0006381				HOG0001533	HOG0005110		HOG0000095	HOG0002903			HOG0006422		HOG0003962		HOG0000645
HOG0006178	HOG0000519		HOG0000770	HOG0004372	HOG0003020				HOG0006332				HOG0001234	HOG0005019		HOG0017175	HOG0002830			HOG0006366		HOG0003469		HOG0000626
HOG0008235	HOG0000467		HOG0002080	HOG0004284	HOG0004561				HOG0006307				HOG0001030	HOG0005013		HOG0015194	HOG0002780			HOG0006066		HOG0002758		HOG0000408
HOG0008237	HOG0000451		HOG0002114	HOG0004199	HOG0004670				HOG0006167				HOG0001008	HOG0004199		HOG0015132	HOG0002716			HOG0006045		HOG0002690		HOG0000224
HOG0015267	HOG0000296		HOG0005097	HOG0003090	HOG0006805				HOG0006124				HOG0000983	HOG0003937		HOG0014672	HOG0002525			HOG0005937		HOG0002441		HOG0000188
HOG0016039	HOG0006997		HOG0005352	HOG0002440	HOG0006876				HOG0006065				HOG0000731	HOG0003391		HOG0012429	HOG0002308			HOG0005879		HOG0002205		HOG0000113
HOG0000163	HOG0006646		HOG0000389	HOG0002068	HOG0006945				HOG0005948				HOG0000665	HOG0002922		HOG0012048	HOG0002241			HOG0005681		HOG0002175		HOG0016717
HOG0000519	HOG0006607		HOG0000657	HOG0001984	HOG0007275				HOG0005781				HOG0000423	HOG0002261		HOG0011184	HOG0002207			HOG0005619		HOG0002106		HOG0016292
HOG0000763	HOG0006110		HOG0002167	HOG0001848	HOG0007790				HOG0005720				HOG0000372	HOG0002260		HOG0008173	HOG0001956			HOG0005144		HOG0002026		HOG0016074
HOG0000166	HOG0005610		HOG0002329	HOG0001765	HOG0008926				HOG0005679				HOG0000243	HOG0002066		HOG0006724	HOG0001316			HOG0004722		HOG0001995		HOG0015620
HOG0000116	HOG0005585		HOG0003244	HOG0001710	HOG0013183				HOG0005531				HOG0000177	HOG0001705		HOG0006582	HOG0001099			HOG0004479		HOG0001987		HOG0015488
HOG0000871	HOG0005038		HOG0004777	HOG0001706					HOG0005471				HOG0000135	HOG0001586		HOG0006376	HOG0000691			HOG0004396		HOG0001802		HOG0012683
HOG0001710	HOG0004169		HOG0005570	HOG0001409					HOG0005417				HOG0015394	HOG0001334		HOG0006303	HOG0000677			HOG0004277		HOG0001708		HOG0012609
HOG0005838	HOG0003099		HOG0005774	HOG0001353					HOG0005398				HOG0014633	HOG0000960		HOG0006292	HOG0000596			HOG0004238		HOG0001008		HOG0011644
HOG0007483	HOG0001518		HOG0005937	HOG0001334					HOG0005360				HOG0007642	HOG0000953		HOG0006211	HOG0000312			HOG0003918		HOG0000985		HOG0011414
HOG0001201	HOG0001131		HOG0006176	HOG0001201					HOG0005321				HOG0006873	HOG0000829		HOG0005907	HOG0000208			HOG0003633		HOG0000770		HOG0009939
HOG0001472	HOG0001076		HOG0006527	HOG0000710					HOG0005320				HOG0006796	HOG0000597		HOG0005683	HOG0000135			HOG0002222		HOG0000649		HOG0009599
HOG0002002	HOG0001063		HOG0006651	HOG0000629					HOG0005285				HOG0006707	HOG0000534		HOG0005563	HOG0000115			HOG0002128		HOG0000563		HOG0008808
HOG0002160	HOG0001008		HOG0006977	HOG0000595					HOG0005227				HOG0005842	HOG0000189		HOG0005417				HOG0002042		HOG0000534		HOG0008001
HOG0005191	HOG0000629		HOG0007328	HOG0000467					HOG0005127				HOG0004965	HOG0000167		HOG0005371				HOG0001885		HOG0000371		HOG0007878
HOG0005221	HOG0000626		HOG0011323	HOG0000427					HOG0004678				HOG0004774	HOG0000129		HOG0005276				HOG0001873		HOG0000280		HOG0007715
HOG0005264	HOG0000475		HOG0017079	HOG0000385					HOG0004613				HOG0004656	HOG0000095		HOG0005101				HOG0001694		HOG0000242		HOG0007268
HOG0007968	HOG0000338		HOG0000522	HOG0000349					HOG0003638				HOG0004323			HOG0004708				HOG0001655		HOG0000106		HOG0007014
HOG0008479	HOG0000311		HOG0000541	HOG0000281					HOG0003372				HOG0004033			HOG0004396				HOG0001652				HOG0006981
	HOG0000281		HOG0000653	HOG0000224					HOG0003099				HOG0003890			HOG0003634				HOG0001614				HOG0006969
	HOG0000091		HOG0000668	HOG0000208					HOG0002163				HOG0003714			HOG0003632				HOG0001402				HOG0006955
	HOG0000061		HOG0000857	HOG0000199					HOG0002078				HOG0002168			HOG0003552				HOG0001353				HOG0006892
	HOG0016746		HOG0000891	HOG0000094					HOG0001996				HOG0001607			HOG0003241				HOG0001318				HOG0006266
	HOG0015635		HOG0000923						HOG0001582				HOG0001409			HOG0003037				HOG0001253				HOG0006211
	HOG0013287		HOG0000936						HOG0001551				HOG0001288			HOG0002392				HOG0001187				HOG0006137
	HOG0013250		HOG0001051						HOG0001527				HOG0000962			HOG0001912				HOG0001113				HOG0006046
	HOG0011569		HOG0001180						HOG0001485				HOG0000735			HOG0001911				HOG0001055				HOG0006001
	HOG0011318		HOG0001213						HOG0001372				HOG0000599			HOG0001873				HOG0000971				HOG0005930
	HOG0009282		HOG0001214						HOG0001347				HOG0000530			HOG0001838				HOG0000764				HOG0005863
	HOG0008799		HOG0001215						HOG0001343				HOG0000130			HOG0001527				HOG0000736				HOG0005802
	HOG0008770		HOG0001294						HOG0001331				HOG0017620			HOG0001353				HOG0000716				HOG0005644
	HOG0007807		HOG0001299						HOG0001115				HOG0009873			HOG0001135				HOG0000682				HOG0005616
	HOG0006993		HOG0001385						HOG0001008				HOG0007912			HOG0001008				HOG0000628				HOG0005605
	HOG0006897		HOG0001403						HOG0000991				HOG0007651			HOG0000892				HOG0000577				HOG0005546
	HOG0006254		HOG0001415						HOG0000856				HOG0007461			HOG0000649				HOG0000534				HOG0005420
	HOG0005906		HOG0001429						HOG0000829				HOG0007263			HOG0000534				HOG0000475				HOG0005360
	HOG0005719		HOG0001451						HOG0000729				HOG0007261			HOG0000406				HOG0000245				HOG0005057
	HOG0005515		HOG0001511						HOG0000708				HOG0006715			HOG0000236				HOG0000226				HOG0005034
	HOG0005423		HOG0001553						HOG0000691				HOG0006564			HOG0000188								HOG0004893
	HOG0005373		HOG0001580						HOG0000627				HOG0006355			HOG0000107								HOG0004879
	HOG0005231		HOG0001595						HOG0000596				HOG0005492			HOG0000099								HOG0004675
	HOG0005087		HOG0001670						HOG0000563				HOG0005416											HOG0004671
	HOG0004818		HOG0001673						HOG0000523				HOG0005414											HOG0004429
	HOG0004664		HOG0001772						HOG0000452				HOG0005336											HOG0002861
	HOG0004601		HOG0001786						HOG0000442				HOG0005126											HOG0002338
	HOG0003631		HOG0001804						HOG0000408				HOG0004756											HOG0002167
	HOG0002922		HOG0001817						HOG0000245				HOG0004238											HOG0002059
	HOG0002635		HOG0001822						HOG0000223				HOG0002982											HOG0001998
	HOG0002406		HOG0001826						HOG0000095				HOG0002565											HOG0001976
	HOG0002369		HOG0001872						HOG0017228				HOG0002471											HOG0001941
	HOG0002283		HOG0001899						HOG0016769				HOG0002277											HOG0001773
	HOG0002176		HOG0001908						HOG0016505				HOG0002263											HOG0001455
	HOG0002160		HOG0001954						HOG0016121				HOG0002024											HOG0001190
	HOG0002156		HOG0001968						HOG0016012				HOG0001842											HOG0001140
	HOG0002079		HOG0001980						HOG0015902				HOG0001725											HOG0000870
	HOG0001722		HOG0001995						HOG0015796				HOG0001594											HOG0000775
	HOG0001710		HOG0002012						HOG0015669				HOG0001353											HOG0000595
	HOG0001701		HOG0002031						HOG0015564				HOG0001282											HOG0000499
	HOG0001670		HOG0002049						HOG0015294				HOG0001281											HOG0000451
	HOG0001655		HOG0002078						HOG0013953				HOG0001213											HOG0000428
	HOG0001651		HOG0002108						HOG0013776				HOG0001131											HOG0000358
	HOG0001331		HOG0002128						HOG0011926				HOG0001063											HOG0000155
	HOG0001316		HOG0002132						HOG0010246				HOG0000953
	HOG0001190		HOG0002154						HOG0010236				HOG0000871
	HOG0001189		HOG0002174						HOG0009729				HOG0000654
	HOG0001114		HOG0002182						HOG0009156				HOG0000629
	HOG0001043		HOG0002185						HOG0009123				HOG0000597
	HOG0000915		HOG0002226						HOG0009092				HOG0000485
	HOG0000894		HOG0002286						HOG0008984				HOG0000467
	HOG0000750		HOG0002295						HOG0008788				HOG0000321
	HOG0000666		HOG0002312						HOG0008536				HOG0000233
	HOG0000469		HOG0002326						HOG0008476				HOG0000222
	HOG0000423		HOG0002359						HOG0008470				HOG0000173
	HOG0000356		HOG0002367						HOG0008151
	HOG0000233		HOG0002379						HOG0008098
	HOG0000231		HOG0002395						HOG0007958
	HOG0000199		HOG0002397						HOG0007911
			HOG0002415						HOG0007822
			HOG0002429						HOG0007810
			HOG0002442						HOG0007769
			HOG0002448						HOG0007645
			HOG0002461						HOG0007529
			HOG0002464						HOG0007491
			HOG0002465						HOG0007488
			HOG0002477						HOG0007454
			HOG0002502						HOG0007396
			HOG0002520						HOG0007088
			HOG0002543						HOG0007080
			HOG0002551						HOG0006972
			HOG0002552						HOG0006959
			HOG0002558						HOG0006899
			HOG0002577						HOG0006870
			HOG0002597						HOG0006826
			HOG0002599						HOG0006825
			HOG0002610						HOG0006814
			HOG0002611						HOG0006810
			HOG0002642						HOG0006791
			HOG0002686						HOG0006789
			HOG0002711						HOG0006764
			HOG0002717						HOG0006686
			HOG0002720						HOG0006670
			HOG0002746						HOG0006634
			HOG0002768						HOG0006339
			HOG0002785						HOG0006195
			HOG0002797						HOG0006026
			HOG0002805						HOG0005703
			HOG0002813						HOG0005630
			HOG0002830						HOG0005605
			HOG0002846						HOG0005569
			HOG0002869						HOG0005520
			HOG0002958						HOG0005435
			HOG0003022						HOG0005420
			HOG0003024						HOG0005415
			HOG0003025						HOG0005271
			HOG0003066						HOG0005260
			HOG0003083						HOG0004826
			HOG0003107						HOG0004795
			HOG0003153						HOG0004652
			HOG0003171						HOG0004609
			HOG0003189						HOG0004154
			HOG0003242						HOG0004079
			HOG0003255						HOG0004076
			HOG0003264						HOG0003683
			HOG0003300						HOG0002565
			HOG0003348						HOG0002517
			HOG0003379						HOG0002433
			HOG0003390						HOG0002420
			HOG0003473						HOG0002204
			HOG0003503						HOG0002203
			HOG0003544						HOG0002019
			HOG0003686						HOG0001947
			HOG0003769						HOG0001927
			HOG0003780						HOG0001848
			HOG0003793						HOG0001817
			HOG0003827						HOG0001774
			HOG0003832						HOG0001598
			HOG0003877						HOG0001594
			HOG0003911						HOG0001492
			HOG0003944						HOG0001472
			HOG0003946						HOG0001370
			HOG0003950						HOG0001348
			HOG0004024						HOG0001318
			HOG0004051						HOG0001224
			HOG0004091						HOG0001174
			HOG0004095						HOG0000895
			HOG0004098						HOG0000810
			HOG0004139						HOG0000767
			HOG0004315						HOG0000736
			HOG0004373						HOG0000735
			HOG0004467						HOG0000710
			HOG0004492						HOG0000577
			HOG0004537						HOG0000530
			HOG0004549						HOG0000484
			HOG0004555						HOG0000222
			HOG0004562						HOG0000188
			HOG0004580						HOG0000094
			HOG0004652
			HOG0004663
			HOG0004682
			HOG0004685
			HOG0004719
			HOG0004722
			HOG0004885
			HOG0004922
			HOG0004947
			HOG0005063
			HOG0005074
			HOG0005117
			HOG0005145
			HOG0005146
			HOG0005203
			HOG0005277
			HOG0005336
			HOG0005341
			HOG0005392
			HOG0005412
			HOG0005542
			HOG0005544
			HOG0005572
			HOG0005622
			HOG0005623
			HOG0005722
			HOG0005742
			HOG0005782
			HOG0005827
			HOG0005837
			HOG0005950
			HOG0006061
			HOG0006063
			HOG0006101
			HOG0006116
			HOG0006162
			HOG0006320
			HOG0006344
			HOG0006374
			HOG0006403
			HOG0006408
			HOG0006435
			HOG0006449
			HOG0006454
			HOG0006523
			HOG0006528
			HOG0006572
			HOG0006581
			HOG0006586
			HOG0006655
			HOG0006683
			HOG0006699
			HOG0006797
			HOG0006833
			HOG0006847
			HOG0006936
			HOG0006941
			HOG0006975
			HOG0007039
			HOG0007086
			HOG0007152
			HOG0007191
			HOG0007215
			HOG0007217
			HOG0007218
			HOG0007254
			HOG0007332
			HOG0007355
			HOG0007389
			HOG0007409
			HOG0007431
			HOG0007435
			HOG0007438
			HOG0007452
			HOG0007525
			HOG0007555
			HOG0007593
			HOG0007680
			HOG0007734
			HOG0007761
			HOG0007767
			HOG0007778
			HOG0007804
			HOG0007821
			HOG0007833
			HOG0007840
			HOG0007845
			HOG0007857
			HOG0007876
			HOG0007918
			HOG0007925
			HOG0007955
			HOG0007956
			HOG0007973
			HOG0008043
			HOG0008048
			HOG0008250
			HOG0008283
			HOG0008340
			HOG0008406
			HOG0008505
			HOG0008906
			HOG0008907
			HOG0008932
			HOG0008933
			HOG0008934
			HOG0009049
			HOG0009150
			HOG0009166
			HOG0009316
			HOG0009653
			HOG0009810
			HOG0009859
			HOG0009956
			HOG0009970
			HOG0010795
			HOG0011449
			HOG0011477
			HOG0012823
			HOG0013172
			HOG0013532
			HOG0013917
			HOG0013919
			HOG0013964
			HOG0014346
			HOG0014495
			HOG0014958
			HOG0015067
			HOG0015129
			HOG0015204
			HOG0015768
			HOG0016431
			HOG0016456
			HOG0016650
			HOG0016674
			HOG0016830
			HOG0017084
			HOG0017544

## Sheet: supplementary_table_6
num_other_species	term_name	term_id	adjusted_p_value__Argyrosomus	adjusted_p_value__Astyanax	adjusted_p_value__Channa	adjusted_p_value__Collichthys	adjusted_p_value__Danio	adjusted_p_value__Dicentrarchus	adjusted_p_value__Gasterosteus	adjusted_p_value__Kryptolebias	adjusted_p_value__Larimichthys	adjusted_p_value__Lates	adjusted_p_value__Lepisosteus	adjusted_p_value__Mola	adjusted_p_value__Monopterus	adjusted_p_value__Oreochromis	adjusted_p_value__Oryzias	adjusted_p_value__Pangasianodon	adjusted_p_value__Perca	adjusted_p_value__Poecilia	adjusted_p_value__Scophthalmus	adjusted_p_value__Seriola	adjusted_p_value__Takifugu	adjusted_p_value__Tetraodon	adjusted_p_value__Triplophysa	adjusted_p_value__Xiphophorus	adjusted_p_value__Zebra
1	leukocyte_cell-cell_adhesion	GO:0007159	0.000388154	0.463333	1	1	1	1	1	1	1	1	1	1	1	0.253908	1	1	1	1	1	1	1	1	1	1	1
1	regulation_of_immune_response	GO:0050776	0.000636477	0.106269	1	1	1	1	1	1	1	1	1	1	1	1	1	1	0.937817	1	1	1	1	1	1	1	1
1	regulation_of_immune_system_process	GO:0002682	0.000889566	0.141027	1	1	1	1	1	1	1	0.1054	1	1	1	1	1	1	1	1	1	0.163784	1	1	1	1	1
1	cell-cell_adhesion	GO:0098609	0.0032224	1	1	1	1	1	1	1	1	1	1	1	1	1	1	1	1	1	1	1	1	1	1	1	1
1	immune_response-activating_signal_transduction	GO:0002757	0.00343101	1	1	1	1	1	1	1	1	0.222793	1	1	1	0.194696	1	1	1	0.112406	1	1	1	1	1	0.766607	1
1	immune_response-regulating_signaling_pathway	GO:0002764	0.00635871	1	1	1	1	1	1	1	1	0.402067	1	1	1	0.306401	1	1	1	0.177691	1	1	1	1	1	1	1
1	cell-cell_adhesion_via_plasma-membrane_adhesion_molecules	GO:0098742	0.00848309	0.604062	0.266	1	1	1	1	1	1	0.667663	1	1	1	0.423063	0.212124	1	1	1	1	1	1	1	0.786034	0.136941	1
1	antigen_sampling_in_mucosal-associated_lymphoid_tissue	GO:0002404	0.00946589	1	1	1	1	1	1	1	1	1	1	1	1	1	1	1	1	1	1	1	1	1	1	1	1
1	antigen_sampling_by_M_cells_in_mucosal-associated_lymphoid_tissue	GO:0002406	0.00946589	1	1	1	1	1	1	1	1	1	1	1	1	1	1	1	1	1	1	1	1	1	1	1	1
1	antigen_transcytosis_by_M_cells_in_mucosal-associated_lymphoid_tissue	GO:0002412	0.00946589	1	1	1	1	1	1	1	1	1	1	1	1	1	1	1	1	1	1	1	1	1	1	1	1
1	positive_regulation_of_immune_response	GO:0050778	0.00948738	0.17864	1	1	1	1	1	1	1	0.266194	1	1	1	0.196245	1	1	1	0.55315	1	1	1	1	1	1	1
1	regulation_of_protein_activation_cascade	GO:2000257	0.0297078	1	1	1	1	1	1	1	1	1	1	1	1	1	1	0.285239	1	1	1	1	1	1	1	1	1
2	immune_system_process	GO:0002376	0.0055104	1	1	1	1	1	1	1	1	1	1	1	1	1	1	1	1	0.0315349	1	1	1	1	1	1	1
2	interferon-gamma-mediated_signaling_pathway	GO:0060333	0.0058763	1	1	1	1	1	1	1	1	0.890338	1	1	1	0.000560363	1	1	1	1	1	1	1	1	1	1	1
2	negative_regulation_of_protein_activation_cascade	GO:2000258	0.00948207	1	1	1	1	1	1	1	1	1	1	1	1	1	1	0.00299185	1	1	1	1	1	1	1	1	1
2	positive_regulation_of_cell-cell_adhesion	GO:0022409	0.0138137	0.639927	1	1	1	1	1	1	1	0.122768	1	1	1	0.0109537	1	1	1	1	1	1	1	1	1	1	1
2	positive_regulation_of_leukocyte_cell-cell_adhesion	GO:1903039	0.0178415	1	1	1	1	1	1	1	1	0.122974	0.674902	1	1	0.00200943	1	1	1	1	1	0.566057	1	1	1	1	1
2	positive_regulation_of_leukocyte_activation	GO:0002696	0.0182936	0.0454405	1	1	1	1	1	1	1	0.981565	1	1	1	1	1	1	1	1	1	1	1	1	1	1	1
2	positive_regulation_of_cell_activation	GO:0050867	0.0251327	0.0667739	1	1	1	1	1	1	1	1	1	1	1	1	1	1	1	1	1	1	1	1	1	1	1
2	inflammatory_response_to_antigenic_stimulus	GO:0002437	0.0474154	1	1	1	1	1	1	1	1	1	1	1	1	0.0152568	1	1	1	1	1	1	1	1	1	1	1
2	positive_regulation_of_myeloid_cell_differentiation	GO:0045639	0.0970755	1	1	1	1	1	1	1	1	1	1	1	1	1	1	1	1	1	1	0.0447406	1	1	1	1	1
3	activation_of_immune_response	GO:0002253	0.000100176	1	1	1	1	1	1	1	1	0.0110174	1	1	1	0.0318588	1	1	0.590101	0.295718	1	1	1	1	1	1	1
3	regulation_of_defense_response	GO:0031347	0.00802191	0.014629	1	1	1	1	1	1	1	0.0344208	1	1	1	0.158134	1	1	0.174307	0.252934	1	0.695587	0.976873	1	1	1	1
3	positive_regulation_of_T_cell_activation	GO:0050870	0.0137962	0.812492	1	1	1	1	1	1	1	0.0894321	0.616916	1	1	0.023451	1	1	1	1	1	0.459288	1	1	1	1	1
3	response_to_other_organism	GO:0051707	0.0197848	0.000688959	0.0189348	1	1	1	1	1	1	0.265376	1	1	1	0.226061	1	1	0.364157	0.377752	1	1	1	1	1	0.419162	1
3	response_to_external_biotic_stimulus	GO:0043207	0.0200615	0.00070152	0.019171	1	1	1	1	1	1	0.268076	1	1	1	0.228361	1	1	0.366609	0.38206	1	1	1	1	1	0.423988	1
3	regulation_of_innate_immune_response	GO:0045088	0.0228825	0.00564265	1	1	1	1	1	1	1	0.0189356	1	1	1	0.111048	1	1	0.594944	0.786994	1	1	1	1	1	1	1
3	response_to_biotic_stimulus	GO:0009607	0.0278195	0.00107344	0.0256746	1	1	1	1	1	1	0.340261	1	1	1	0.289852	1	1	0.429519	0.49882	1	1	1	1	1	0.555034	1
3	regulation_of_leukocyte_cell-cell_adhesion	GO:1903037	0.0931605	0.119356	1	1	1	1	1	1	1	0.0430204	1	1	1	0.0140098	1	1	1	1	1	1	1	1	1	1	1
4	activation_of_innate_immune_response	GO:0002218	0.0121966	0.0380841	0.350848	1	1	0.9686	1	1	1	0.00288317	1	1	1	0.00888228	1	1	0.531187	0.317235	1	0.655934	1	1	0.783477	0.100328	1
4	innate_immune_response-activating_signal_transduction	GO:0002758	0.0845477	0.429436	0.219413	1	1	0.572243	0.693158	1	1	0.00528143	1	1	1	0.065522	1	1	1	0.172035	1	1	1	1	0.491902	0.0538404	1
4	positive_regulation_of_innate_immune_response	GO:0045089	0.0972381	0.00123283	1	1	1	0.186208	1	1	1	0.0101789	0.790173	1	1	0.00926972	1	1	1	0.131158	1	0.296285	1	1	1	0.560691	1
5	positive_regulation_of_immune_system_process	GO:0002684	0.00158397	0.0139227	1	1	1	1	1	1	1	0.00397408	1	1	1	0.0518234	1	1	1	0.112803	1	0.0835635	1	1	1	0.434644	1
5	inflammatory_response	GO:0006954	0.00243664	0.00112518	1	1	0.220223	1	1	1	1	0.00212528	1	1	1	0.00554384	1	0.645776	0.00232375	1	1	1	1	1	1	0.36325	1
6	heterophilic_cell-cell_adhesion_via_plasma_membrane_cell_adhesion_molecules	GO:0007157	0.0659695	1	0.00933999	1	1	0.157031	0.179187	0.315623	1	0.0240601	1	1	1	0.000234818	0.0320918	1	0.854183	0.272088	1	0.913511	1	1	0.126627	0.00468485	1
7	positive_regulation_of_defense_response	GO:0031349	0.0617472	4.41692e-05	1	1	1	0.217638	0.265031	1	1	0.00108577	1	1	1	0.00745155	1	1	0.405969	0.0507201	1	0.0281771	1	1	1	0.0607344	1
9	immune_response	GO:0006955	0.000129409	8.35762e-06	1	1	0.0794896	1	0.214461	1	1	0.000205174	0.460753	0.779346	1	0.000834605	1	6.68188e-05	0.0166192	0.00863576	1	0.521773	1	1	0.11515	0.0340665	1
9	defense_response	GO:0006952	0.041494	4.83216e-05	0.341093	1	1	1	0.0847759	1	1	0.00182755	0.0605884	0.190483	1	0.0536519	0.794906	0.0406703	0.0558251	1	1	1	1	1	0.790004	0.0870433	1
12	response_to_bacterium	GO:0009617	0.00211064	5.9625e-05	0.00726867	1	0.311892	0.00620962	0.636695	1	1	0.000226213	1	0.52902	1	3.45272e-05	0.0170094	1	0.0748883	0.0187072	1	0.0902608	0.036365	1	1	0.0221918	1
	acute_inflammatory_response_to_antigenic_stimulus	GO:0002438	0.144466	1	1	1	1	1	1	1	1	1	1	1	1	0.0211952	1	0.652075	1	1	1	1	1	1	1	1	1
	adhesion_of_symbiont_to_host_cell	GO:0044650	0.159794	1	1	1	1	1	1	1	1	0.653748	1	1	1	0.0194394	1	1	1	1	1	1	1	1	1	1	1
	virion_attachment_to_host_cell	GO:0019062	0.159794	1	1	1	1	1	1	1	1	0.653748	1	1	1	0.0194394	1	1	1	1	1	1	1	1	1	1	1
	adhesion_of_symbiont_to_host	GO:0044406	0.18252	1	1	1	1	1	1	1	1	0.746337	1	1	1	0.0238761	1	1	1	1	1	1	1	1	1	1	1
	cell_adhesion	GO:0007155	0.22346	0.173812	1	1	1	1	1	1	1	0.148	1	1	1	1	1	1	1	1	1	0.00235513	1	1	1	1	1
	protein_tetramerization	GO:0051262	0.468524	1	1	1	0.0280329	1	1	1	1	1	1	1	1	1	1	1	1	1	1	1	1	1	1	1	1
	innate_immune_response	GO:0045087	0.686476	0.00732128	1	1	1	1	0.118886	1	1	0.0763439	0.198721	0.074633	1	0.00135744	0.602794	1	1	0.0204165	1	0.00971701	1	1	1	1	1
	negative_regulation_of_complement_activation	GO:0045916	0.802035	1	1	1	1	1	1	1	1	1	1	1	1	1	1	0.00199815	1	1	1	1	1	1	1	1	1
	T_cell_receptor_signaling_pathway	GO:0050852	0.833727	1	1	1	1	1	1	1	1	1	1	1	1	1	1	1	1	0.00319611	1	1	1	1	1	1	1
	DNA_integration	GO:0015074	1	2.31164e-05	1	1	1	1	1	1	1	1	1	1	1	5.4769e-08	3.48412e-08	1	1	1	1	1	0.000231529	1	1	0.00293696	1
	detection_of_chemical_stimulus_involved_in_sensory_perception_of_smell	GO:0050911	1	1	1	3.42859e-06	0.00198539	0.0977338	0.035945	0.00178236	1	2.80077e-06	1	1	1.31278e-07	0.111429	1	1	1	1	0.179114	1	0.00877584	1	1	1	1
	phagocytosis	GO:0006910	1	0.00017255	0.00713916	1	0.116801	1.85021e-06	0.00978535	1	0.017181	0.00419956	0.00181253	1	0.0327516	0.000141845	6.2229e-06	1	1	0.000119076	0.960812	9.18432e-05	2.87755e-05	0.220231	0.457474	0.00963786	1
	defense_response_to_bacterium	GO:0042742	1	0.00102575	0.00126008	1	1	6.32156e-05	0.0271013	1	0.00536865	0.000590826	0.0786965	0.208174	0.0409071	3.05061e-06	0.000859463	1	0.193305	0.000658329	1	0.00488241	0.0335534	0.66525	1	0.020781	0.923962
	regulation_of_eosinophil_activation	GO:1902566	1	1.82749e-05	1	1	1	1	1	1	1	1	1	1	1	1	1	1	1	1	1	1	1	1	1	1	1
	entry_into_host	GO:0044409	1	4.69452e-05	1	1	1	1	1	1	1	1	0.647606	1	1	1	1	1	1	1	1	1	1	1	1	1	1
	cytolysis	GO:0019835	1	0.0481643	0.000116928	1	1	0.505978	0.383313	0.748157	0.708865	0.0928628	1	1	1	0.0699318	1	1	1	0.005934	1	0.127296	0.434058	1	0.434058	0.0451337	0.182956
	complement_activation	GO:0006958	1	0.0113918	0.933811	1	1	0.000337469	0.035418	1	0.0208168	0.263672	0.395087	1	0.0396682	0.000210891	0.000496034	1	1	0.018126	1	0.0166045	0.000791229	1	1	1	1
	G_protein-coupled_receptor_signaling_pathway	GO:0007186	1	1	1	0.195984	0.082875	1	1	0.030793	0.162591	0.00660572	1	1	0.000467716	1	1	1	1	1	1	1	1	1	1	1	1
	interleukin-1_beta_production	GO:0032611	1	0.000571927	1	1	1	1	1	1	1	1	1	1	1	0.428423	1	1	0.0539117	1	1	0.578372	0.0683481	1	1	1	1
	interleukin-1_production	GO:0032612	1	0.000854322	1	1	1	1	1	1	1	1	1	1	1	0.513432	1	1	0.0715798	1	1	0.693134	0.0907147	1	1	1	1
	viral_entry_into_host_cell	GO:0046718	1	0.000920875	1	1	1	1	1	1	1	1	0.484453	1	1	1	1	1	1	1	1	1	1	1	1	1	1
	response_to_growth_hormone-releasing_hormone	GO:1990864	1	1	0.00619445	1	0.0682191	0.0121458	0.00918736	0.0180001	0.0170677	0.0159343	1	1	0.0300714	0.0107971	0.11334	1	0.854281	0.0170677	1	0.0434724	1	1	0.0104115	0.0010728	0.00436858
	cellular_response_to_gastrin	GO:1990878	1	1	0.00619445	1	0.0682191	0.0121458	0.00918736	0.0180001	0.0170677	0.0159343	1	1	0.0300714	0.0107971	0.11334	1	0.854281	0.0170677	1	0.0434724	1	1	0.0104115	0.0010728	0.00436858
	positive_regulation_of_acinar_cell_proliferation	GO:1904699	1	1	0.00619445	1	0.0682191	0.0121458	0.00918736	0.0180001	0.0170677	0.0159343	1	1	0.0300714	0.0107971	0.11334	1	0.854281	0.0170677	1	0.0434724	1	1	0.0104115	0.0010728	0.00436858
	response_to_gastrin	GO:1990867	1	1	0.00619445	1	0.0682191	0.0121458	0.00918736	0.0180001	0.0170677	0.0159343	1	1	0.0300714	0.0107971	0.11334	1	0.854281	0.0170677	1	0.0434724	1	1	0.0104115	0.0010728	0.00436858
	regulation_of_acinar_cell_proliferation	GO:1904697	1	1	0.00619445	1	0.0682191	0.0121458	0.00918736	0.0180001	0.0170677	0.0159343	1	1	0.0300714	0.0107971	0.11334	1	0.854281	0.0170677	1	0.0434724	1	1	0.0104115	0.0010728	0.00436858
	response_to_sulfur_dioxide	GO:0010477	1	1	1	1	1	1	1	1	1	1	1	1	1	0.0011893	1	1	1	1	1	1	1	1	1	1	1
	chemokine-mediated_signaling_pathway	GO:0070098	1	0.018287	1	1	0.47235	1	1	1	1	1	1	1	1	0.00129118	1	0.426139	1	1	1	1	1	1	1	0.331566	1
	negative_regulation_of_eosinophil_activation	GO:1902567	1	0.00162117	1	1	1	1	1	1	1	1	1	1	1	1	1	1	1	1	1	1	1	1	1	1	1
	response_to_acetylsalicylate	GO:1903492	1	1	0.0103195	1	0.113517	0.0202301	0.0153037	0.0299774	0.0284234	0.0265391	1	1	0.050069	0.0179844	0.188501	1	1	0.0284234	1	0.0723759	1	1	0.0173421	0.00178779	0.00727835
	positive_regulation_of_type_B_pancreatic_cell_proliferation	GO:1904692	1	1	0.0103195	1	0.113517	0.0202301	0.0153037	0.0299774	0.0284234	0.0265391	1	1	0.050069	0.0179844	0.188501	1	1	0.0284234	1	0.0723759	1	1	0.0173421	0.00178779	0.00727835
	cell_wall_disruption_in_other_organism	GO:0044278	1	1	0.0103195	1	0.113517	0.0202301	0.0153037	0.0299774	0.0284234	0.0265391	1	1	0.050069	0.0179844	0.188501	1	1	0.0284234	1	0.0723759	1	1	0.0173421	0.00178779	0.00727835
	regulation_of_leukocyte_degranulation	GO:0043300	1	0.00184982	1	1	1	1	1	1	1	1	1	1	1	1	1	1	1	1	1	1	1	1	1	1	1
	B_cell_receptor_signaling_pathway	GO:0050853	1	0.0662851	1	1	1	0.00186558	0.555855	1	0.0736498	0.914633	0.911055	1	0.139919	0.0027394	0.00418378	1	1	0.0641784	1	0.0589258	0.0157006	1	1	1	1
	cellular_response_to_tumor_necrosis_factor	GO:0071356	1	0.812492	1	1	1	1	1	1	1	0.0548437	1	1	1	0.280843	1	1	1	1	1	1	1	1	1	0.00198657	1
	regulation_of_cytokine_production	GO:0001817	1	0.0781679	0.639514	1	1	1	1	1	1	1	0.222526	1	1	1	1	1	0.00944021	0.00966671	1	0.00222814	1	1	1	1	1
	positive_regulation_of_keratinocyte_proliferation	GO:0010838	1	1	0.0802105	1	0.0931639	0.156991	0.118837	0.23241	0.220293	0.205885	1	1	0.387436	0.139609	0.0168021	1	1	0.220293	1	0.559691	1	1	0.00236767	0.0139314	0.0566083
	regulation_of_interleukin-18_production	GO:0032661	1	1	1	1	1	1	0.854358	1	1	0.976391	1	1	1	0.231794	1	1	0.276469	1	1	0.00252614	1	1	1	1	1
	positive_regulation_of_interleukin-1_beta_production	GO:0032731	1	0.00265057	1	1	1	1	1	1	1	1	1	1	1	1	1	1	1	1	1	0.0136694	1	1	1	1	1
	response_to_water-immersion_restraint_stress	GO:1990785	1	1	0.0154725	1	0.170004	0.0303258	0.0229428	0.044932	0.0426011	0.0397817	1	1	0.0750287	0.0269605	0.282155	1	1	0.0426011	1	0.108447	1	1	0.0259977	0.00268136	0.0109136
	regulation_of_myeloid_leukocyte_mediated_immunity	GO:0002886	1	0.00312375	1	1	1	1	1	1	1	1	1	1	1	1	1	1	1	1	1	1	1	1	1	1	1
	cellular_response_to_L-arginine	GO:1903577	1	1	0.021652	1	0.237627	0.042429	0.032102	0.0628571	0.059594	0.0556566	1	1	0.104936	0.0377222	0.394182	1	1	0.059594	1	0.151662	1	1	0.036375	0.00375345	0.0152736
	cytolysis_in_other_organism	GO:0051715	1	0.571401	0.021652	1	0.237627	0.042429	0.032102	0.0628571	0.059594	0.0556566	1	1	0.104936	0.0377222	0.394182	1	1	0.059594	1	0.151662	1	1	0.036375	0.00375345	0.0152736
	biological_process_involved_in_interaction_with_host	GO:0051701	1	0.00447391	1	1	1	1	1	1	1	1	1	1	1	1	1	1	1	1	1	1	1	1	1	1	1
	substrate-dependent_cell_migration	GO:0006931	1	1	1	1	1	1	1	1	1	1	1	1	1	1	1	0.00448733	1	1	1	1	1	1	1	1	1
	positive_regulation_of_killing_of_cells_of_other_organism	GO:0051712	1	0.00521228	1	1	1	1	1	1	1	1	1	1	1	1	1	1	1	1	1	1	1	1	1	1	1
	positive_regulation_of_interleukin-1_production	GO:0032732	1	0.00525861	1	1	1	1	1	1	1	1	1	1	1	1	1	1	1	1	1	0.023564	1	1	1	1	1
	positive_regulation_of_B_cell_activation	GO:0050871	1	0.555141	1	1	1	0.0165618	1	1	0.372339	1	1	1	0.702832	0.570935	0.0609875	1	1	0.324978	1	0.299826	0.00529951	1	1	1	1
	regulation_of_microtubule-based_movement	GO:0060632	1	1	0.472217	1	1	1	1	1	1	1	1	0.00595684	1	1	1	1	1	1	1	1	1	1	1	1	1
	response_to_L-arginine	GO:1903576	1	1	0.0370852	1	0.406062	0.0726427	0.0549705	0.107592	0.101998	0.095282	1	1	0.179531	0.0645893	0.672892	1	1	0.101998	1	0.259434	1	1	0.00789144	0.00643295	0.0261645
	response_to_interleukin-13	GO:0035962	1	0.00675958	1	1	1	1	1	1	1	1	1	1	1	1	1	1	1	1	1	1	1	1	1	0.296969	1
	regulation_of_killing_of_cells_of_other_organism	GO:0051709	1	0.00693756	1	1	1	1	1	1	1	1	1	1	1	1	1	1	1	1	1	1	1	1	1	1	1
	defense_response_to_other_organism	GO:0098542	1	0.0169319	0.00788561	1	1	1	1	1	1	1	1	0.599794	1	0.248214	1	1	0.556951	0.495867	1	1	1	1	1	0.423672	1
	positive_regulation_of_acrosome_reaction	GO:2000344	1	1	1	1	1	1	1	1	1	1	1	1	1	1	1	1	1	1	1	1	1	1	0.00803959	1	1
	regulation_of_hydrogen_peroxide-induced_neuron_death	GO:1903207	1	1	0.0463362	1	0.506769	0.0907454	0.0686748	0.134388	0.127396	0.119022	1	1	0.22419	0.0806883	0.83934	1	1	0.127396	1	0.323943	1	1	0.0778066	0.00804023	0.0326938
	negative_regulation_of_hydrogen_peroxide-induced_neuron_death	GO:1903208	1	1	0.0463362	1	0.506769	0.0907454	0.0686748	0.134388	0.127396	0.119022	1	1	0.22419	0.0806883	0.83934	1	1	0.127396	1	0.323943	1	1	0.0778066	0.00804023	0.0326938
	negative_regulation_of_protein_maturation	GO:1903318	1	1	1	1	1	1	1	1	1	1	1	1	1	1	1	0.0081413	0.190992	1	1	1	0.138526	1	1	1	1
	negative_regulation_of_protein_processing	GO:0010955	1	1	1	1	1	1	1	1	1	1	1	1	1	1	1	0.0081413	0.190992	1	1	1	0.138526	1	1	1	1
	phagocytosis	GO:0006911	1	0.279192	1	1	1	0.00814288	0.371247	1	0.219727	1	1	1	0.415797	0.287706	0.0256726	1	1	0.191658	1	0.176493	0.0672472	1	1	1	0.840462
	modulation_of_process_of_other_organism	GO:0035821	1	1	0.181155	1	0.180954	0.503487	0.573525	1	1	0.698205	1	0.296162	1	0.421777	1	1	1	0.00824864	1	1	0.406713	1	0.406713	0.170826	1
	negative_regulation_of_viral_process	GO:0048525	1	0.23914	1	1	1	1	1	1	1	1	1	1	1	0.456585	1	1	1	1	1	0.00899901	1	1	1	1	1
	negative_regulation_of_keratinocyte_differentiation	GO:0045617	1	1	0.0566083	1	0.618398	0.11084	0.083889	0.164128	0.155582	0.145373	1	1	0.273737	0.0985601	1	1	1	0.155582	1	0.395504	1	1	0.0950401	0.00982577	0.0399448
	humoral_immune_response	GO:0006959	1	1	0.320451	1	0.13534	1	1	1	1	0.0103086	1	1	1	0.125342	1	1	1	0.0632941	1	1	1	1	0.727097	1	1
	antimicrobial_humoral_immune_response_mediated_by_antimicrobial_peptide	GO:0061844	1	1	0.189633	1	0.139726	1	1	1	0.916696	1	1	1	0.0104963	0.171037	1	1	1	0.0111526	0.0872039	1	1	1	0.344731	0.226691	0.387309
	positive_regulation_of_interleukin-4-mediated_signaling_pathway	GO:1902216	1	0.0105718	1	1	1	1	1	1	1	1	1	1	1	1	1	1	1	1	1	1	1	1	1	1	1
	response_to_tumor_necrosis_factor	GO:0034612	1	1	1	1	1	1	1	1	1	0.0110947	1	1	1	0.383271	1	1	1	1	1	1	1	1	1	0.371321	1
	regulation_of_keratinocyte_proliferation	GO:0010837	1	1	0.444005	1	1	0.866087	0.656487	1	1	1	1	1	1	0.770714	0.229252	1	1	1	1	1	1	1	0.032951	0.0116464	0.31378
	xenobiotic_metabolic_process	GO:0006805	1	0.0230175	1	1	0.0123897	1	1	1	1	1	1	1	1	1	1	1	1	1	1	1	1	1	1	1	1
	positive_regulation_of_erythrocyte_differentiation	GO:0045648	1	1	1	1	1	1	1	1	1	1	1	1	1	1	1	1	1	1	1	0.0124089	1	1	1	1	1
	response_to_chemokine	GO:1990868	1	1	0.0802105	1	0.87421	0.156991	0.118837	0.23241	0.220293	0.205885	1	1	0.387436	0.139609	1	1	1	0.220293	1	0.559691	1	1	0.134623	0.0139314	0.0566083
	response_to_anticoagulant	GO:0061476	1	1	0.0802105	1	0.87421	0.156991	0.118837	0.23241	0.220293	0.205885	1	1	0.387436	0.139609	1	1	1	0.220293	1	0.559691	1	1	0.134623	0.0139314	0.0566083
	cellular_response_to_chemokine	GO:1990869	1	1	0.0802105	1	0.87421	0.156991	0.118837	0.23241	0.220293	0.205885	1	1	0.387436	0.139609	1	1	1	0.220293	1	0.559691	1	1	0.134623	0.0139314	0.0566083
	defense_response_to_Gram-negative_bacterium	GO:0050829	1	0.0210866	0.185499	1	1	0.743019	0.49764	1	1	0.501999	1	1	1	0.0169298	0.153416	1	0.406767	0.0309162	1	0.463519	1	1	1	0.108995	0.156694
	positive_regulation_of_phagocytosis	GO:0050766	1	0.0181081	1	1	1	1	1	1	1	1	1	1	1	1	1	1	0.229309	1	1	1	1	1	1	1	1
	negative_regulation_of_NF-kappaB_transcription_factor_activity	GO:0032088	1	1	1	1	1	1	0.0364073	1	1	1	1	0.388619	1	1	1	1	1	0.469648	1	0.0190716	1	1	1	1	1
	regulation_of_interleukin-4-mediated_signaling_pathway	GO:1902214	1	0.0210205	1	1	1	1	1	1	1	1	1	1	1	1	1	1	1	1	1	1	1	1	1	1	1
	regulation_of_response_to_reactive_oxygen_species	GO:1901031	1	1	1	1	1	0.962454	0.588267	1	1	0.0211659	1	1	1	1	1	1	1	1	1	1	1	1	1	0.19229	0.775017
	regulation_of_interleukin-1_beta_production	GO:0032651	1	0.0216915	1	1	1	1	1	1	1	1	1	1	1	1	1	1	1	1	1	0.0731011	1	1	1	1	1
	negative_regulation_of_leukocyte_degranulation	GO:0043301	1	0.0227927	1	1	1	1	1	1	1	1	1	1	1	1	1	1	1	1	1	1	1	1	1	1	1
	negative_regulation_of_myeloid_leukocyte_mediated_immunity	GO:0002887	1	0.0227927	1	1	1	1	1	1	1	1	1	1	1	1	1	1	1	1	1	1	1	1	1	1	1
	sensory_perception_of_smell	GO:0007608	1	1	1	0.226205	0.279879	1	0.173977	1	1	1	1	1	0.0237869	1	1	1	1	1	1	1	1	1	1	1	1
	negative_regulation_of_epidermal_cell_differentiation	GO:0045605	1	1	0.156991	1	1	0.306964	0.232454	0.454159	0.430393	0.402486	1	1	0.756195	0.273031	1	1	1	0.430393	1	0.0559937	1	1	0.26328	0.0273106	0.11084
	regulation_of_type_B_pancreatic_cell_proliferation	GO:0061469	1	1	0.156991	1	1	0.306964	0.232454	0.454159	0.430393	0.402486	1	1	0.756195	0.273031	1	1	1	0.430393	1	1	1	1	0.26328	0.0273106	0.11084
	killing_of_cells_of_other_organism	GO:0031640	1	0.527898	0.571609	1	0.0274468	1	0.844754	1	1	1	1	1	1	0.991582	1	1	1	0.0829065	0.593594	0.494507	1	1	0.956168	0.0830216	0.114298
	disruption_of_cells_of_other_organism	GO:0044364	1	0.527898	0.571609	1	0.0274468	1	0.844754	1	1	1	1	1	1	0.991582	1	1	1	0.0829065	0.593594	0.494507	1	1	0.956168	0.0830216	0.114298
	cellular_response_to_molecule_of_bacterial_origin	GO:0071219	1	0.0307522	1	1	1	1	1	1	1	1	1	1	1	1	1	1	1	1	1	1	1	1	1	1	1
	regulation_of_leukocyte_migration	GO:0002685	1	0.0318987	1	1	1	1	1	1	1	1	1	1	1	1	1	1	1	1	1	1	1	1	1	1	1
	positive_regulation_of_T_cell_migration	GO:2000406	1	0.0330603	1	1	1	1	1	1	1	1	1	1	1	1	1	1	1	1	1	1	1	1	1	1	1
	suckling_behavior	GO:0001967	1	1	0.194785	1	1	0.380711	0.288346	0.563134	0.533624	0.499142	1	1	0.937197	0.338653	1	1	1	0.533624	1	1	1	1	0.326558	0.033907	0.137546
	response_to_platelet_aggregation_inhibitor	GO:0061478	1	1	0.194785	1	1	0.380711	0.288346	0.563134	0.533624	0.499142	1	1	0.937197	0.338653	1	1	1	0.234087	1	1	1	1	0.225882	0.033907	0.137546
	regulation_of_compound_eye_retinal_cell_programmed_cell_death	GO:0046669	1	1	1	0.0343454	1	1	1	1	1	1	1	1	1	1	1	1	1	1	1	1	1	1	1	1	1
	negative_regulation_of_phagocytosis	GO:0060101	1	1	1	1	1	0.0363005	1	1	1	1	1	1	1	1	1	1	1	1	1	1	1	1	1	1	1
	nucleosome_assembly	GO:0006334	1	1	0.0365779	1	0.508188	1	0.489872	1	1	1	1	1	1	1	1	1	1	1	1	1	1	1	1	1	1
	pancreas_regeneration	GO:1990798	1	1	0.215195	1	1	0.420517	0.31852	0.621941	0.589325	0.55131	1	1	1	0.374076	1	1	1	0.589325	1	1	0.138688	1	0.360717	0.0374717	0.15197
	xenobiotic_detoxification_by_transmembrane_export_across_the_plasma_membrane	GO:1990961	1	1	1	1	1	1	1	1	1	1	1	1	1	1	1	1	1	1	1	1	1	0.0388004	1	1	1
	regulation_of_protein_processing	GO:0070613	1	1	1	1	1	1	1	1	1	1	1	1	1	1	1	0.304907	0.0629491	1	1	1	0.0393777	1	1	1	1
	negative_regulation_of_complement_activation	GO:0001869	1	1	1	1	1	1	1	1	1	1	1	1	1	1	1	0.0439721	1	1	1	1	1	1	1	1	1
	regulation_of_protein_maturation	GO:1903317	1	1	1	1	1	1	1	1	1	1	1	1	1	1	1	0.328689	0.0702495	1	1	1	0.0439801	1	1	1	1
	multi-organism_cellular_process	GO:0044764	1	1	0.259031	1	1	0.288169	0.383313	0.748157	0.708865	0.663297	1	1	1	0.450134	1	1	1	0.708865	1	1	1	1	0.434058	0.0451337	0.182956
	negative_regulation_of_viral_life_cycle	GO:1903901	1	1	1	1	1	1	1	1	1	1	1	1	1	0.165995	1	1	1	1	1	0.0461962	1	1	1	1	1
	regulation_of_fertilization	GO:0080154	1	1	1	0.0470774	1	1	1	1	1	1	1	1	1	1	1	1	1	1	1	1	1	1	1	1	1
	regulation_of_immune_effector_process	GO:0002697	1	0.0474449	1	1	1	1	1	1	1	1	1	1	1	1	1	1	1	1	1	1	1	1	1	1	1
	defense_response_to_virus	GO:0051607	1	0.048014	1	1	1	0.512741	1	1	1	1	1	1	1	1	1	1	1	1	1	1	1	1	1	1	1
	negative_regulation_of_membrane_invagination	GO:1905154	1	1	1	1	1	0.0482251	1	1	1	1	1	1	1	1	1	1	1	1	1	1	1	1	1	1	1
	negative_regulation_of_oxidative_stress-induced_neuron_death	GO:1903204	1	1	0.282456	1	1	0.42476	0.417927	0.815553	0.772692	0.723107	1	1	1	0.490762	1	1	1	0.772692	1	1	1	1	0.473235	0.0492308	0.199517

## Sheet: supplementary_table_7
Aregius Gene Transcript	Gene Annotation (rbh)	phylop score (CONACC)
AREGG01469.1		-0.851462
AREGG18971.1		-0.733669
AREGG17547.1		-0.719525
AREGG06171.1	pim2	-0.708341
AREGG15121.1		-0.690186
AREGG09707.1		-0.668836
AREGG04977.1	igl4v8	-0.663029
AREGG10440.1	si:dkey-11f4.14	-0.648434
AREGG07585.1	CR788316.4	-0.640304
AREGG01577.1		-0.632096
AREGG21233.1		-0.613104
AREGG07255.1		-0.605736
AREGG22073.1		-0.596884
AREGG04972.1		-0.59471
AREGG21542.1		-0.539345
AREGG21542.2		-0.539345
AREGG04254.1	si:ch211-208g24.8	-0.535777
AREGG11896.1		-0.526435
AREGG04969.1		-0.52399
AREGG22216.1		-0.523037
AREGG04256.1	si:ch211-208g24.8	-0.518464
AREGG12762.1	FO704673.1	-0.514246
AREGG12762.2	FO704673.1	-0.514246
AREGG07586.1	CR788316.4	-0.510287
AREGG03388.1	si:ch211-269k10.5	-0.506663
AREGG04966.1		-0.503923
AREGG07581.1	CR788316.4	-0.50178
AREGG08330.1	si:dkey-92f12.2	-0.500235
AREGG18353.1		-0.497684
AREGG00622.1	tlr22	-0.496241
AREGG21164.1		-0.494251
AREGG20384.1	si:ch211-229i14.2	-0.49366
AREGG11437.1		-0.490518
AREGG02737.1		-0.48602
AREGG04973.1		-0.483931
AREGG06959.1	BX936298.3	-0.477241
AREGG21233.2		-0.476643
AREGG07583.1	CR788316.4	-0.470535
AREGG18946.1	si:ch211-250k18.6	-0.470295
AREGG06927.1	si:ch211-212d10.1	-0.467817
AREGG01283.1		-0.466234
AREGG04967.1		-0.466158
AREGG04995.1		-0.463298
AREGG16442.1	si:ch211-125e6.14	-0.460518
AREGG07730.1	scn4aa	-0.458619
AREGG11889.1		-0.458571
AREGG20198.1	si:dkey-237j11.3	-0.456005
AREGG03264.1	icn	-0.455654
AREGG04970.1		-0.453453
AREGG06926.1	si:ch211-212d10.1	-0.453415
AREGG17413.1		-0.452954
AREGG18696.1	si:ch211-163c2.1	-0.451859
AREGG02300.1		-0.450732
AREGG10730.1		-0.449149
AREGG23546.1	ptprh	-0.448512
AREGG04974.1		-0.446182
AREGG04252.1	si:ch211-208g24.8	-0.445198
AREGG04252.2	si:ch211-208g24.8	-0.445198
AREGG04252.3	si:ch211-208g24.8	-0.445198
AREGG04252.4	si:ch211-208g24.8	-0.445198
AREGG04252.5	si:ch211-208g24.8	-0.445198
AREGG06925.1	si:ch211-212d10.1	-0.442565
AREGG06924.1	si:ch211-212d10.1	-0.440148
AREGG03481.1	negaly6	-0.436567
AREGG16936.1		-0.434858
AREGG06923.1	si:ch211-212d10.1	-0.434359
AREGG20201.1	si:dkey-237j11.3	-0.433616
AREGG18166.1	si:dkey-4c23.5	-0.433252
AREGG11101.1		-0.433011
AREGG07584.1		-0.43294
AREGG06922.1	si:ch211-212d10.1	-0.432937
AREGG13536.1		-0.432612
AREGG10446.1	si:dkey-11f4.14	-0.431241
AREGG17412.1		-0.430706
AREGG06569.1	rnasel2	-0.430662
AREGG06569.2	rnasel2	-0.430662
AREGG16583.1		-0.425167
AREGG21230.1		-0.424611
AREGG18654.1	cbln5	-0.420473
AREGG06265.1		-0.419848
AREGG06265.2		-0.419848
AREGG17900.1	zgc:162154	-0.417132
AREGG17900.2	zgc:162154	-0.417132
AREGG19968.1	thbd	-0.415428
AREGG20608.1		-0.41431
AREGG04993.1		-0.413906
AREGG04435.1		-0.413795
AREGG04435.2		-0.413795
AREGG04435.3		-0.413795
AREGG03634.1		-0.413702
AREGG06928.1	si:ch211-212d10.1	-0.411822
AREGG04989.1		-0.411082
AREGG00701.1		-0.407989
AREGG14232.1	FO904885.1	-0.405521
AREGG14232.2	FO904885.1	-0.405521
AREGG14232.3	FO904885.1	-0.405521
AREGG14232.4	FO904885.1	-0.405521
AREGG01578.1		-0.402432
AREGG10641.1		-0.401208
AREGG04965.1		-0.397466
AREGG21320.1	apoc1	-0.397388
AREGG06568.1	rnasel2	-0.397037
AREGG12339.1		-0.396849
AREGG04253.1	si:ch211-208g24.8	-0.396784
AREGG15429.1	mxa	-0.396483
AREGG02359.1		-0.396407
AREGG04978.1		-0.395534
AREGG04976.1		-0.395147
AREGG04673.1		-0.394875
AREGG12860.1	nitr12	-0.394285
AREGG06565.2	nitr13	-0.393444
AREGG00476.1	isg15	-0.393368
AREGG07623.1	CR788316.4	-0.392175
AREGG07623.2	CR788316.4	-0.392175
AREGG07623.3	CR788316.4	-0.392175
AREGG07623.4	CR788316.4	-0.392175
AREGG16468.1		-0.392151
AREGG08998.1		-0.391617
AREGG08998.2		-0.391617
AREGG05087.1		-0.391416
AREGG00700.1		-0.391181
AREGG00700.2		-0.391181
AREGG20367.1		-0.388625
AREGG01520.1		-0.388616
AREGG21812.1		-0.387174
AREGG20141.1	si:ch211-227p7.1	-0.387106
AREGG04762.1	si:dkeyp-75b4.10	-0.386712
AREGG17895.1	CABZ01001434.2	-0.386103
AREGG02684.1	CU459094.3	-0.38308
AREGG13886.1	hipk2	-0.382376
AREGG07355.1		-0.381928
AREGG06673.1		-0.380569
AREGG17298.1	gbp3	-0.380126
AREGG04999.1		-0.379349
AREGG20202.1	si:dkey-237j11.3	-0.379347
AREGG09709.1	svep1	-0.378963
AREGG09709.2	svep1	-0.378963
AREGG09709.3	svep1	-0.378963
AREGG09709.4	svep1	-0.378963
AREGG09709.5	svep1	-0.378963
AREGG09709.6	svep1	-0.378963
AREGG09709.7	svep1	-0.378963
AREGG14143.1	c3a.1	-0.377899
AREGG22657.1	nitr7b	-0.377485
AREGG20386.3	si:ch211-229i14.2	-0.377293
AREGG06944.1	BX936298.3	-0.37599
AREGG21325.1	mep1b	-0.375668
AREGG21959.1	si:ch211-8c17.2	-0.37435
AREGG10302.1	cbln5	-0.374237
AREGG01322.1		-0.37363
AREGG11892.1		-0.373566
AREGG21258.1		-0.373359
AREGG21210.1		-0.373109
AREGG17898.1	CABZ01001434.2	-0.372317
AREGG08332.1	FO704673.1	-0.371444
AREGG00311.1	hp	-0.370417
AREGG18355.1		-0.370384
AREGG18355.2		-0.370384
AREGG18355.3		-0.370384
AREGG04987.1	igl4v8	-0.369219
AREGG14234.1	FO907110.1	-0.367578
AREGG14234.2	FO907110.1	-0.367578
AREGG13330.1	si:ch211-212k18.13	-0.364407
AREGG13330.2	si:ch211-212k18.13	-0.364407
AREGG21326.1	mep1b	-0.363698
AREGG12854.1	nitr3a	-0.362518
AREGG15943.1		-0.362139
AREGG17669.1	si:ch211-215k15.4	-0.361339
AREGG17808.1	tmem176l.1	-0.360257
AREGG02686.1	CU459094.3	-0.360178
AREGG12226.1		-0.356459
AREGG16653.1	zgc:64051	-0.356148
AREGG05499.1		-0.355175
AREGG17896.1	CABZ01001434.2	-0.354925
AREGG12225.1		-0.354657
AREGG12559.1		-0.354269
AREGG08363.1		-0.352909
AREGG07644.1		-0.352886
AREGG05357.1	cfhl2	-0.352878
AREGG20175.1		-0.352158
AREGG18000.1		-0.350805
AREGG07992.1		-0.350084
AREGG07992.2		-0.350084
AREGG03795.1		-0.349511
AREGG22660.1	nitr7b	-0.349447
AREGG02651.1		-0.349178
AREGG02651.2		-0.349178
AREGG17670.1	si:ch211-215k15.4	-0.348518
AREGG23354.1	plxnc1	-0.348169
AREGG03295.1		-0.348026
AREGG17897.1	CABZ01001434.2	-0.347846
AREGG18070.1	si:ch211-255g12.8	-0.347379
AREGG21361.1	si:ch211-264f5.6	-0.346159
AREGG07625.1	CR788316.4	-0.345386
AREGG09353.1	eif2ak2	-0.344922
AREGG18246.1	si:ch211-66e2.3	-0.344688
AREGG08331.1	si:dkey-92f12.2	-0.344402
AREGG08331.2	si:dkey-92f12.2	-0.344402
AREGG13533.1		-0.344043
AREGG17315.2	si:dkeyp-75b4.10	-0.343671
AREGG23155.1		-0.342828
AREGG10304.1	cbln5	-0.342314
AREGG15609.1	si:busm1-169i8.11	-0.341949
AREGG15196.1	zgc:172131	-0.341872
AREGG02302.1		-0.340599
AREGG07624.1		-0.340425
AREGG07624.2		-0.340425
AREGG07624.3		-0.340425
AREGG07624.4		-0.340425
AREGG04971.1		-0.340143
AREGG21240.1	si:ch211-215k15.4	-0.339613
AREGG10604.1		-0.338696
AREGG23172.1		-0.337144
AREGG12859.1	nitr3a	-0.337052
AREGG15520.1	im:7152348	-0.336715
AREGG15425.1	mxa	-0.33619
AREGG12857.1	nitr3a	-0.336163
AREGG23231.1	slc5a7a	-0.335105
AREGG14321.1		-0.334074
AREGG17804.1	tmem176l.1	-0.334025
AREGG18060.2		-0.333395
AREGG20359.1		-0.332435
AREGG01449.1		-0.332232
AREGG16544.1		-0.331617
AREGG16544.2		-0.331617
AREGG20199.1	si:ch211-125e6.14	-0.331566
AREGG20199.2	si:ch211-125e6.14	-0.331566
AREGG20199.3	si:ch211-125e6.14	-0.331566
AREGG20199.4	si:ch211-125e6.14	-0.331566
AREGG16216.1		-0.330381
AREGG18698.1		-0.329573
AREGG20417.1	tas1r2.2	-0.329382
AREGG12855.1	nitr3a	-0.328468
AREGG20634.1	si:ch211-215k15.4	-0.32763
AREGG04255.1	si:ch211-208g24.8	-0.327513
AREGG21259.1	si:dkey-24p1.7	-0.32723
AREGG16100.1	si:dkey-40c23.2	-0.326714
AREGG16100.2	si:dkey-40c23.2	-0.326714
AREGG16100.3	si:dkey-40c23.2	-0.326714
AREGG16100.4	si:dkey-40c23.2	-0.326714
AREGG22590.1	il4r.1	-0.326283
AREGG22590.2	il4r.1	-0.326283
AREGG13370.1		-0.325298
AREGG14233.2	FO904885.1	-0.324914
AREGG14233.3	FO904885.1	-0.324914
AREGG17325.1		-0.324631
AREGG09811.1	tnfrsf9a	-0.323582
AREGG04251.1	si:ch211-208g24.8	-0.323523
AREGG04251.2	si:ch211-208g24.8	-0.323523
AREGG08045.1		-0.323167
AREGG14979.1		-0.323138
AREGG23167.1		-0.322471
AREGG10603.1		-0.321917
AREGG10603.2		-0.321917
AREGG10603.3		-0.321917
AREGG03794.1	si:ch211-227p7.1	-0.321556
AREGG11687.1	si:ch73-338o16.4	-0.321146
AREGG21324.1	mep1b	-0.320948
AREGG18198.1	si:dkey-4c23.5	-0.319761
AREGG12861.1	nitr3a	-0.31937
AREGG21238.1	si:ch211-215k15.4	-0.318109
AREGG23979.1		-0.317411
AREGG23979.2		-0.317411
AREGG23979.3		-0.317411
AREGG04998.1		-0.317313
AREGG13534.1		-0.317205
AREGG10303.1	cbln5	-0.316421
AREGG13387.1	si:cabz01030277.1	-0.316336
AREGG12284.1		-0.31611
AREGG04258.1	si:ch211-208g24.8	-0.315249
AREGG09354.1	eif2ak2	-0.315076
AREGG10869.1		-0.31488
AREGG13806.1		-0.314523
AREGG23162.1	BX897691.1	-0.314084
AREGG23162.2	BX897691.1	-0.314084
AREGG12378.1	cacna1ha	-0.313502
AREGG20386.1	si:ch211-229i14.2	-0.312894
AREGG20386.2	si:ch211-229i14.2	-0.312894
AREGG01385.1		-0.312233
AREGG05133.1	si:ch211-111e20.1	-0.312125
AREGG09352.1		-0.31169
AREGG09352.2		-0.31169
AREGG21256.1	si:dkey-24p1.7	-0.311577
AREGG21255.1	si:dkey-24p1.7	-0.311082
AREGG15918.1		-0.311029
AREGG01071.1		-0.311001
AREGG01462.1		-0.308936
AREGG22701.1	ccl38.1	-0.308793
AREGG12863.1	nitr3a	-0.308497
AREGG06019.1		-0.308489
AREGG00309.1	hp	-0.30763
AREGG08087.1	si:dkey-32n7.4	-0.307494
AREGG12792.1	si:ch211-66e2.5	-0.307348
AREGG18861.1		-0.307079
AREGG00479.5	unga	-0.305957
AREGG18176.1		-0.3051
AREGG04982.1		-0.305036
AREGG05088.1	CR382337.2	-0.304858
AREGG08393.1		-0.304744
AREGG08393.2		-0.304744
AREGG08393.3		-0.304744
AREGG08393.4		-0.304744
AREGG08393.5		-0.304744
AREGG15103.1	negaly6	-0.303977
AREGG20140.1	si:ch211-227p7.1	-0.303724
AREGG03652.1	si:ch211-215k15.4	-0.303472
AREGG23170.1		-0.303347
AREGG23170.2		-0.303347
AREGG03482.1	negaly6	-0.303095
AREGG17877.1		-0.302157
AREGG13126.1	si:dkey-17e16.9	-0.30187
AREGG13126.2	si:dkey-17e16.9	-0.30187
AREGG18858.1	si:ch211-152f2.3	-0.301381
AREGG16508.1		-0.301374
AREGG17807.1	tmem176l.2	-0.301265
AREGG17807.2	tmem176l.2	-0.301265
AREGG09329.1	cst3	-0.301163
AREGG18702.1		-0.301061
AREGG22215.1		-0.300996
AREGG08099.2	ca15b	-0.30072
AREGG09706.1	svep1	-0.300694
AREGG04044.1	si:ch73-208g10.1	-0.300673
AREGG12001.1	nkl.4	-0.300191
AREGG15669.1		-0.299873
AREGG20038.1	btr18	-0.299676
AREGG00009.1	si:ch211-165f21.4	-0.298884
AREGG14742.1	mmp13a	-0.298342
AREGG23165.1		-0.297998
AREGG07991.1		-0.297499
AREGG18352.1		-0.297337
AREGG18352.2		-0.297337
AREGG23168.1		-0.297263
AREGG09764.1		-0.297172
AREGG08099.1	ca15b	-0.297107
AREGG04080.1	tnfsf14	-0.297105
AREGG04080.2	tnfsf14	-0.297105
AREGG12477.1		-0.296833
AREGG05238.1	si:dkey-88j15.4	-0.295498
AREGG05489.1		-0.29543
AREGG00262.1	sorbs3	-0.295429
AREGG16854.1	si:ch211-229i14.2	-0.295281
AREGG12285.1		-0.295243
AREGG20213.1	si:cabz01007794.1	-0.294847
AREGG16890.1	ccl27a	-0.29458
AREGG19004.1		-0.294534
AREGG17315.1	si:dkeyp-75b4.10	-0.293989
AREGG21053.1	si:dkey-152b24.6	-0.293727
AREGG19042.1	cbln17	-0.292991
AREGG19042.2	cbln17	-0.292991
AREGG03443.1		-0.292575
AREGG16443.1	si:dkeyp-75b4.10	-0.292491
AREGG00942.2	cbln17	-0.292285
AREGG21254.1	si:dkey-24p1.7	-0.291838
AREGG15427.1	mxa	-0.291557
AREGG21205.1		-0.291503
AREGG17317.1	zgc:136410	-0.290976
AREGG23166.1		-0.290737
AREGG07575.1		-0.290354
AREGG21349.1	cxcr3.1	-0.289806
AREGG21349.2	cxcr3.1	-0.289806
AREGG21349.3	cxcr3.1	-0.289806
AREGG21349.4	cxcr3.1	-0.289806
AREGG21349.5	cxcr3.1	-0.289806
AREGG21349.6	cxcr3.1	-0.289806
AREGG21349.7	cxcr3.1	-0.289806
AREGG08857.1	slc5a7a	-0.28924
AREGG21771.1	zgc:162944	-0.289181
AREGG06566.2	nitr13	-0.289124
AREGG13125.1	si:dkey-17e16.9	-0.288893
AREGG01440.1	si:ch211-8c17.2	-0.288886
AREGG11654.1	tsr2	-0.288752
AREGG11654.2	tsr2	-0.288752
AREGG11654.3	tsr2	-0.288752
AREGG12286.1		-0.288559
AREGG00310.1	hp	-0.288541
AREGG22659.1	nitr7b	-0.288207
AREGG08450.2		-0.288117
AREGG20411.1	si:ch73-338o16.4	-0.287435
AREGG20079.1	BX511087.2	-0.286691
AREGG11999.1	nkl.4	-0.286077
AREGG10854.1		-0.285606
AREGG13644.1		-0.285095
AREGG09710.1	si:ch73-217n20.1	-0.285078
AREGG09710.2	si:ch73-217n20.1	-0.285078
AREGG09710.3	si:ch73-217n20.1	-0.285078
AREGG05115.1	klhl10a	-0.284966
AREGG07810.1	muc13b	-0.284764
AREGG18701.1		-0.284635
AREGG00959.1	ptgdsb.1	-0.284054
AREGG09524.1		-0.283451
AREGG17870.2		-0.283267
AREGG07353.1	ptprc	-0.282915
AREGG06942.1		-0.282891
AREGG01903.4	parp9	-0.282684
AREGG01466.1	si:ch211-165f21.2	-0.282418
AREGG18947.1	si:ch211-250k18.6	-0.282221
AREGG13655.1	ptprh	-0.281408
AREGG08357.1		-0.281305
AREGG24340.1	muc5.1	-0.281287
AREGG17014.1	gzma	-0.280283
AREGG01903.2	parp9	-0.280098
AREGG01903.3	parp9	-0.280098
AREGG09485.1	epcam	-0.279583
AREGG22591.1	il4r.1	-0.279562
AREGG22591.2	il4r.1	-0.279562
AREGG10611.1	si:ch73-252p3.1	-0.278864
AREGG00639.1		-0.278568
AREGG06672.1		-0.278348
AREGG23701.1	si:dkey-205h13.2	-0.27771
AREGG06213.1		-0.277484
AREGG15394.1	itih3a	-0.277264
AREGG15394.2	itih3a	-0.277264
AREGG03313.1	si:busm1-194e12.8	-0.27724
AREGG13329.1		-0.277017
AREGG11920.1		-0.276048
AREGG13488.1	zpax4	-0.276015
AREGG13488.2	zpax4	-0.276015
AREGG13488.3	zpax4	-0.276015
AREGG10310.1	tas1r2.2	-0.275932
AREGG16243.1		-0.27581
AREGG07024.1		-0.275769
AREGG03479.1	si:ch73-380l3.2	-0.275645
AREGG03479.2	si:ch73-380l3.2	-0.275645
AREGG01903.1	parp9	-0.275428
AREGG07574.1		-0.275336
AREGG07574.2		-0.275336
AREGG13535.1		-0.274533
AREGG17017.1	gzma	-0.274355
AREGG02303.1		-0.274148
AREGG04980.1		-0.274139
AREGG08863.1	cgas	-0.273782
AREGG21893.1		-0.273622
AREGG05574.1	ccl20a.3	-0.273309
AREGG23502.1		-0.273183
AREGG02295.2		-0.273008
AREGG04997.1		-0.272697
AREGG14745.1	mmp13a	-0.272359
AREGG23169.1		-0.271977
AREGG09829.1	chia.6	-0.271734
AREGG09829.2	chia.6	-0.271734
AREGG14744.1	mmp13a	-0.27167
AREGG13645.1		-0.271612
AREGG23158.1	BX897691.1	-0.270877
AREGG22709.1		-0.270763
AREGG23699.1	si:dkey-205h13.2	-0.2707
AREGG13487.1	zpax4	-0.270318
AREGG11833.1		-0.270181
AREGG11701.1		-0.270108
AREGG02732.1	lrrfip1a	-0.27008
AREGG13123.1	si:dkey-17e16.9	-0.269223
AREGG01453.1		-0.269124
AREGG12853.1	nitr3a	-0.269116
AREGG01145.1		-0.269086
AREGG18248.1	si:ch211-42c5.5	-0.268344
AREGG02707.1		-0.267847
AREGG06021.1		-0.267807
AREGG21041.1		-0.267607
AREGG08355.1		-0.26705
AREGG05899.1	btf3l4	-0.26701
AREGG05899.2	btf3l4	-0.26701
AREGG08449.1		-0.266918
AREGG18206.1	si:dkey-4c23.5	-0.266729
AREGG01671.1		-0.266663
AREGG20637.1	si:ch211-215k15.4	-0.266638
AREGG20637.2	si:ch211-215k15.4	-0.266638
AREGG13646.1		-0.266622
AREGG20191.1	si:dkey-241l7.4	-0.266125
AREGG00272.1	si:ch1073-392o20.2	-0.266101
AREGG03315.1	si:ch73-211l2.3	-0.266048
AREGG03315.2	si:ch73-211l2.3	-0.266048
AREGG03315.3	si:ch73-211l2.3	-0.266048
AREGG20192.1	si:dkey-241l7.4	-0.265991
AREGG14024.1	zp3c	-0.265584
AREGG14024.2	zp3c	-0.265584
AREGG11058.1	cdkl1	-0.265459
AREGG11058.2	cdkl1	-0.265459
AREGG24070.1	zp2.5	-0.264918
AREGG16796.1		-0.264821
AREGG16796.2		-0.264821
AREGG16796.3		-0.264821
AREGG02299.1		-0.26456
AREGG07804.1	ubtf	-0.264225
AREGG07804.2	ubtf	-0.264225
AREGG20847.1	si:ch211-248e11.2	-0.264143
AREGG12334.1		-0.263875
AREGG20729.1		-0.263533
AREGG01497.1	BX901922.1	-0.263465
AREGG06634.1		-0.263242
AREGG23421.1	zgc:136254	-0.262964
AREGG05899.3	btf3l4	-0.262727
AREGG18168.1	si:dkey-4c23.5	-0.262434
AREGG02295.3		-0.26216
AREGG02295.4		-0.26216
AREGG02295.5		-0.26216
AREGG02295.6		-0.26216
AREGG13369.1		-0.261938
AREGG22131.1		-0.261906
AREGG22131.2		-0.261906
AREGG22100.1	cuzd1.2	-0.261771
AREGG00942.1	cbln17	-0.261551
AREGG21251.1	si:dkey-24p1.1	-0.261512
AREGG21251.2	si:dkey-24p1.1	-0.261512
AREGG07578.1		-0.260224
AREGG04257.1	si:ch211-208g24.8	-0.259944
AREGG22129.1		-0.259895
AREGG01443.1	lmna	-0.259671
AREGG17906.1		-0.259597
AREGG08354.1		-0.259541
AREGG08354.2		-0.259541
AREGG02685.1	CU459094.3	-0.259515
AREGG05798.1	CABZ01021592.1	-0.259477
AREGG00171.1		-0.259435
AREGG17394.1	eef2kmt	-0.259167
AREGG17394.2	eef2kmt	-0.259167
AREGG17394.3	eef2kmt	-0.259167
AREGG17394.4	eef2kmt	-0.259167
AREGG01774.1	si:dkey-13n23.3	-0.259085
AREGG10573.1		-0.258901
AREGG20933.1	si:dkey-8e10.2	-0.258899
AREGG20933.2	si:dkey-8e10.2	-0.258899
AREGG20436.1	klhl10b.1	-0.258883
AREGG00178.1	ccdc65	-0.25842
AREGG14741.1	mmp13a	-0.258163
AREGG17140.1	si:ch211-248e11.2	-0.258099
AREGG07523.1	ifit10	-0.257895
AREGG07523.2	ifit10	-0.257895
AREGG07523.3	ifit10	-0.257895
AREGG07523.4	ifit10	-0.257895
AREGG07523.5	ifit10	-0.257895
AREGG11770.1	si:ch211-165f21.4	-0.257874
AREGG13425.1	si:dkey-17e16.9	-0.257798
AREGG01996.1	gzm3.3	-0.257769
AREGG04036.1	si:ch73-208g10.1	-0.257703
AREGG04036.2	si:ch73-208g10.1	-0.257703
AREGG00828.1	cst14a.2	-0.257651
AREGG20823.1		-0.257121
AREGG21354.1		-0.25709
AREGG04501.1		-0.256923
AREGG20495.2	zgc:136410	-0.256875
AREGG22130.1		-0.256481
AREGG13114.1	cdkn2a/b	-0.256051
AREGG10029.1	samhd1	-0.255442
AREGG14980.1		-0.255145
AREGG18695.1	si:ch211-163c2.1	-0.254495
AREGG01239.1		-0.254435
AREGG01527.1	CR382337.2	-0.254152
AREGG17710.1	si:dkey-26c10.5	-0.254044
AREGG17710.2	si:dkey-26c10.5	-0.254044
AREGG16855.1	si:ch211-229i14.2	-0.253978
AREGG06686.1	pigc	-0.253976
AREGG06686.2	pigc	-0.253976
AREGG23419.1	zgc:136254	-0.253889
AREGG10546.1		-0.253707
AREGG10546.2		-0.253707
AREGG05955.1	ccl25a	-0.253636
AREGG05955.2	ccl25a	-0.253636
AREGG13581.1	CABZ01074298.1	-0.25359
AREGG03479.3	si:ch73-380l3.2	-0.253476
AREGG23157.1	BX897691.1	-0.253338
AREGG00480.1	alkbh2	-0.253183
AREGG04535.1	ccl36.1	-0.253139
AREGG01404.1	tgm2a	-0.252969
AREGG17391.1		-0.252386
AREGG18728.2	si:ch1073-220m6.1	-0.252134
AREGG05358.1	svep1	-0.252131
AREGG14233.1	FO904885.1	-0.252053
AREGG21188.1		-0.251993
AREGG03060.1	si:ch211-197g15.10	-0.251937
AREGG15945.1		-0.251926
AREGG22212.1	c6ast3	-0.251877
AREGG05797.1	CABZ01021592.1	-0.251589
AREGG20395.1	si:busm1-194e12.11	-0.251451
AREGG20395.2	si:busm1-194e12.11	-0.251451
AREGG20495.1	zgc:136410	-0.251377
AREGG17711.1	si:dkey-26c10.5	-0.251052
AREGG07356.1	ptprc	-0.250923
AREGG07356.2	ptprc	-0.250923
AREGG21223.1		-0.2508
AREGG01465.2		-0.250767
AREGG11704.1		-0.250294
AREGG20212.1	si:cabz01007794.1	-0.250094
AREGG13331.1	si:ch211-212k18.13	-0.249871
AREGG18471.2	si:dkey-56i24.1	-0.24983
AREGG18471.3	si:dkey-56i24.1	-0.24983
AREGG23282.1		-0.249339
AREGG08029.1	si:dkey-49c17.4	-0.249224
AREGG14590.1		-0.24917
AREGG01010.1	si:dkeyp-28d2.4	-0.249056
AREGG21245.1	adgrg6	-0.248795
AREGG17999.1		-0.248337
AREGG24575.1	BX322542.1	-0.248273
AREGG00941.1	cbln17	-0.248266
AREGG00941.2	cbln17	-0.248266
AREGG14145.1	c3a.1	-0.248034
AREGG04542.1	si:ch211-245h14.1	-0.247994
AREGG20187.1	si:dkey-241l7.4	-0.247957
AREGG14590.2		-0.247809
AREGG04220.1		-0.247799
AREGG18202.1	si:dkey-4c23.5	-0.247046
AREGG19047.1		-0.247035
AREGG12864.1	nitr3a	-0.24683
AREGG07357.2	ptprc	-0.246743
AREGG16799.1	ccl19a.1	-0.246627
AREGG00382.1	arrdc3a	-0.246625
AREGG09902.1	cdh26.1	-0.246394
AREGG09902.2	cdh26.1	-0.246394
AREGG23160.1	BX897691.1	-0.246226
AREGG23420.1	zgc:136254	-0.246221
AREGG13124.1	si:dkey-17e16.9	-0.245595
AREGG13124.2	si:dkey-17e16.9	-0.245595
AREGG13124.3	si:dkey-17e16.9	-0.245595
AREGG18222.1	si:dkey-61p9.9	-0.24539
AREGG01460.1	zgc:162154	-0.245373
AREGG03387.4	si:ch211-269k10.4	-0.245343
AREGG03387.5	si:ch211-269k10.4	-0.245343
AREGG11887.1		-0.245062
AREGG21253.6	si:dkey-24p1.7	-0.2449
AREGG05575.1	ccl20a.3	-0.244671
AREGG00437.1	cfap73	-0.244661
AREGG00437.2	cfap73	-0.244661
AREGG00437.3	cfap73	-0.244661
AREGG00437.4	cfap73	-0.244661
AREGG03829.1	si:ch211-227p7.1	-0.244593
AREGG07436.1	si:ch211-160o17.4	-0.244471
AREGG09980.1	ssuh2rs1	-0.244424
AREGG01695.1	nuggc.3	-0.244416
AREGG00351.1	zgc:110353	-0.244173
AREGG20724.1	si:ch73-338o16.4	-0.244172
AREGG08092.1	si:dkey-32n7.4	-0.243965
AREGG23161.1	BX897691.1	-0.24392
AREGG05576.1	ccl20a.3	-0.243702
AREGG06331.1	si:ch73-74h11.1	-0.243313
AREGG23286.1		-0.243227
AREGG01451.1	si:dkey-10h3.3	-0.242742
AREGG07357.1	ptprc	-0.242721
AREGG01438.1		-0.242635
AREGG09947.1	sult1st3	-0.242624
AREGG17237.1	tradv26.0	-0.242101
AREGG22711.1		-0.24177
AREGG23164.1		-0.241687
AREGG01161.1		-0.241541
AREGG20425.1	si:dkeyp-100a1.6	-0.241493
AREGG20425.2	si:dkeyp-100a1.6	-0.241493
AREGG06567.2	nitr13	-0.241276
AREGG21851.1		-0.240932
AREGG16587.1		-0.24077
AREGG15445.1	cd8a	-0.240731
AREGG09859.1	si:ch73-217n20.1	-0.24061
AREGG09859.2	si:ch73-217n20.1	-0.24061
AREGG09231.1	si:ch73-288o11.4	-0.240505
AREGG22101.1	cuzd1.2	-0.239915
AREGG22101.2	cuzd1.2	-0.239915
AREGG22101.3	cuzd1.2	-0.239915
AREGG13097.1	si:ch211-145b13.6	-0.239845
AREGG21197.1	ASTE1	-0.239466
AREGG04770.1		-0.239201
AREGG04770.2		-0.239201
AREGG03387.3	si:ch211-269k10.4	-0.238627
AREGG05800.1	CABZ01021592.1	-0.238334
AREGG08447.1		-0.238117
AREGG03796.1		-0.237903
AREGG09517.1		-0.237647
AREGG22712.1		-0.237549
AREGG07791.1	si:ch211-256e16.6	-0.237378
AREGG06240.1		-0.236882
AREGG18146.1	prss59.1	-0.236463
AREGG07430.1		-0.236384
AREGG07430.2		-0.236384
AREGG07430.3		-0.236384
AREGG14645.1	aspa	-0.236315
AREGG12383.1	CABZ01112049.1	-0.236295
AREGG23417.1	zgc:136254	-0.236291
AREGG21262.1		-0.236257
AREGG04696.1	cfh	-0.236179
AREGG23001.1		-0.236062
AREGG07354.1	ptprc	-0.235845
AREGG17449.1	sult3st1	-0.235803
AREGG00382.2	arrdc3a	-0.235726
AREGG08206.1	csf3a	-0.235408
AREGG08206.2	csf3a	-0.235408
AREGG21253.1	si:dkey-24p1.7	-0.23534
AREGG21253.2	si:dkey-24p1.7	-0.23534
AREGG21253.3	si:dkey-24p1.7	-0.23534
AREGG21253.4	si:dkey-24p1.7	-0.23534
AREGG21253.5	si:dkey-24p1.7	-0.23534
AREGG05116.1	si:ch211-111e20.1	-0.23502
AREGG11824.1	tbx1	-0.234676
AREGG18506.1	rcn3	-0.234659
AREGG05899.4	btf3l4	-0.234616
AREGG22728.1		-0.234442
AREGG13537.1		-0.234345
AREGG13537.2		-0.234345
AREGG13537.3		-0.234345
AREGG15197.1	tlr22	-0.234184
AREGG06995.1		-0.233997
AREGG08088.1	si:dkey-32n7.4	-0.233902
AREGG04984.1		-0.233838
AREGG19038.1	si:ch211-165f21.4	-0.233737
AREGG20770.1	si:ch73-338o16.4	-0.233664
AREGG15104.1		-0.233639
AREGG04355.1	si:dkey-23c22.5	-0.233611
AREGG11250.1		-0.233535
AREGG21195.1	ASTE1	-0.233206
AREGG10086.1	si:ch211-165f21.2	-0.233096
AREGG17870.1		-0.232881
AREGG13909.1	slc47a2.1	-0.232871
AREGG13909.2	slc47a2.1	-0.232871
AREGG13909.3	slc47a2.1	-0.232871
AREGG17802.1	tmem176l.2	-0.232723
AREGG17802.2	tmem176l.2	-0.232723
AREGG20413.1		-0.232505
AREGG01465.1		-0.232383
AREGG21419.1	c1r	-0.232332
AREGG03719.1		-0.232252
AREGG03372.1	gra	-0.232211
AREGG03372.2	gra	-0.232211
AREGG03372.3	gra	-0.232211
AREGG03372.4	gra	-0.232211
AREGG02740.1		-0.231931
AREGG02740.2		-0.231931
AREGG15243.1		-0.231593
AREGG04902.1		-0.231552
AREGG17803.1	tmem176l.2	-0.231521
AREGG17803.2	tmem176l.2	-0.231521
AREGG21879.1	si:ch211-214p13.8	-0.23136
AREGG13575.1	CABZ01074298.1	-0.231263
AREGG09081.1	pigrl4.2	-0.231246
AREGG09081.2	pigrl4.2	-0.231246
AREGG20770.2	si:ch73-338o16.4	-0.231168
AREGG24069.1	zp2.5	-0.230823
AREGG08942.1	cd74b	-0.229979
AREGG08942.2	cd74b	-0.229979
AREGG08942.3	cd74b	-0.229979
AREGG00621.1	tlr22	-0.229833
AREGG10452.1		-0.229489
AREGG17410.1	si:ch211-256e16.4	-0.228938
AREGG17190.1		-0.228757
AREGG17190.2		-0.228757
AREGG17190.3		-0.228757
AREGG17190.4		-0.228757
AREGG17190.5		-0.228757
AREGG23418.1	zgc:136254	-0.22845
AREGG06044.1		-0.228404
AREGG06044.2		-0.228404
AREGG05799.1	CABZ01021592.1	-0.228354
AREGG16680.1	glipr2	-0.22834
AREGG20662.1	si:dkey-88j15.3	-0.228265
AREGG06895.1		-0.22824
AREGG06895.2		-0.22824
AREGG01576.1		-0.227888
AREGG02297.1		-0.227706
AREGG15946.1		-0.22741
AREGG15946.2		-0.22741
AREGG02053.1	tas2r203	-0.227375
AREGG17553.1	si:dkey-27p18.3	-0.227118
AREGG09825.1	chia.6	-0.226953
AREGG02888.1		-0.226854
AREGG01481.1	si:dkeyp-75b4.10	-0.226851
AREGG09826.1	chia.6	-0.226805
AREGG11933.1	vwa10.2	-0.226796
AREGG17806.4	tmem176l.2	-0.226749
AREGG00047.1	adgrg4a	-0.226549
AREGG24022.1	sb:cb37	-0.226457
AREGG01871.1		-0.226127
AREGG01871.2		-0.226127
AREGG01871.3		-0.226127
AREGG01871.4		-0.226127
AREGG14401.1		-0.226076
AREGG14401.2		-0.226076
AREGG14401.3		-0.226076
AREGG08097.1	mmp25b	-0.225575
AREGG12287.1		-0.225529
AREGG12287.2		-0.225529
AREGG15129.1		-0.225327
AREGG17450.2	sult3st1	-0.225245
AREGG08089.1	si:dkey-32n7.4	-0.225236
AREGG05821.4	ube2d1b	-0.225173
AREGG05821.5	ube2d1b	-0.225173
AREGG07249.1		-0.224847
AREGG04975.1	igl4v8	-0.224559
AREGG11952.1		-0.224208
AREGG19044.2	mettl27	-0.224161
AREGG19044.3	mettl27	-0.224161
AREGG21418.1	c1r	-0.223859
AREGG12868.1	zgc:112970	-0.223619
AREGG17875.1		-0.223593
AREGG06576.1	CR847844.1	-0.22355
AREGG13489.1	zpax4	-0.223475
AREGG13489.2	zpax4	-0.223475
AREGG13489.3	zpax4	-0.223475
AREGG13489.4	zpax4	-0.223475
AREGG13066.1		-0.223474
AREGG20416.1	tas1r2.2	-0.223265
AREGG06036.1		-0.222932
AREGG07352.1	ptprc	-0.222862
AREGG15940.1		-0.222811
AREGG00439.1	iqcd	-0.222743
AREGG00141.1		-0.222721
AREGG04985.1		-0.222325
AREGG12929.2	tcnba	-0.222242
AREGG12929.3	tcnba	-0.222242
AREGG12929.4	tcnba	-0.222242
AREGG09980.2	ssuh2rs1	-0.222035
AREGG09980.3	ssuh2rs1	-0.222035
AREGG16501.1	setdb1b	-0.221971
AREGG05801.1	CABZ01021592.1	-0.22193
AREGG05801.2	CABZ01021592.1	-0.22193
AREGG11924.1		-0.221842
AREGG22587.1	terfa	-0.221813
AREGG22587.2	terfa	-0.221813
AREGG20636.1	si:ch211-215k15.4	-0.221732
AREGG09683.1	cd40	-0.221693
AREGG09683.2	cd40	-0.221693
AREGG01444.1		-0.221564
AREGG12615.1		-0.221074
AREGG23416.1	zgc:136254	-0.221012
AREGG08030.1	si:dkey-239b22.1	-0.220993
AREGG09355.1	eif2ak2	-0.220945
AREGG09355.2	eif2ak2	-0.220945
AREGG01457.1	si:dkey-10h3.3	-0.220924
AREGG05973.1	frrs1a	-0.220749
AREGG17806.1	tmem176l.2	-0.22069
AREGG17806.2	tmem176l.2	-0.22069
AREGG13582.1	CABZ01074298.1	-0.220407
AREGG20233.1	si:dkey-81n2.2	-0.220344
AREGG01441.1	lmna	-0.220251
AREGG20403.1		-0.220168
AREGG14382.1	btr18	-0.220161
AREGG13333.1		-0.219927
AREGG04625.1		-0.21991
AREGG18157.1		-0.219845
AREGG17450.1	sult3st1	-0.219754
AREGG10573.2		-0.219605
AREGG17749.1	si:dkey-11o15.5	-0.21937
AREGG01544.1	si:ch73-338o16.4	-0.219317
AREGG13717.1		-0.219089
AREGG00949.1		-0.218968
AREGG00380.1	zgc:110626	-0.21884
AREGG00380.2	zgc:110626	-0.21884
AREGG17451.1		-0.218687
AREGG04693.1	cfh	-0.218606
AREGG04693.2	cfh	-0.218606
AREGG23356.1	plxnc1	-0.218533
AREGG16788.5	stambpa	-0.218508
AREGG00824.1	si:ch211-161h7.4	-0.218504
AREGG00824.2	si:ch211-161h7.4	-0.218504
AREGG00824.3	si:ch211-161h7.4	-0.218504
AREGG13781.1	FO704673.1	-0.218333
AREGG20200.1	si:dkey-241l7.4	-0.218171
AREGG22122.1		-0.218062
AREGG17435.1	im:6904045	-0.217831
AREGG18068.2	si:ch211-255g12.8	-0.217809
AREGG18471.1	si:dkey-56i24.1	-0.217617
AREGG21188.2		-0.217554
AREGG21188.3		-0.217554
AREGG21188.4		-0.217554
AREGG21188.5		-0.217554
AREGG21188.6		-0.217554
AREGG21188.7		-0.217554
AREGG04219.1		-0.217536
AREGG08206.3	csf3a	-0.217364
AREGG07803.1	ubtf	-0.217259
AREGG08685.1	btr21	-0.217197
AREGG13579.1	CABZ01074298.1	-0.217137
AREGG22674.1	il13ra1	-0.21711
AREGG22674.2	il13ra1	-0.21711
AREGG22674.3	il13ra1	-0.21711
AREGG18068.1	si:ch211-255g12.8	-0.217006
AREGG16282.1	zgc:123297	-0.216986
AREGG16282.2	zgc:123297	-0.216986
AREGG16282.3	zgc:123297	-0.216986
AREGG23709.1		-0.21695
AREGG08686.1	btr21	-0.216883
AREGG12985.1		-0.216727
AREGG21178.2	si:dkey-7j14.6	-0.216554
AREGG17806.3	tmem176l.2	-0.216444
AREGG22074.1		-0.216351
AREGG24113.1	zp3a.2	-0.216348
AREGG08450.1		-0.216216
AREGG01464.1	si:ch211-165f21.2	-0.216216
AREGG01464.2	si:ch211-165f21.2	-0.216216
AREGG16022.1		-0.216143
AREGG16501.2	setdb1b	-0.216021
AREGG11283.1	caspa	-0.215878
AREGG05502.1	FP236331.1	-0.215769
AREGG05502.2	FP236331.1	-0.215769
AREGG03359.1	crp2	-0.215621
AREGG00354.1	zgc:110353	-0.215323
AREGG02298.1		-0.215138
AREGG01627.1	nitr12	-0.215081
AREGG21880.1	si:ch211-214p13.8	-0.215026
AREGG07052.1	si:dkeyp-82a1.4	-0.214942
AREGG02784.1		-0.214927
AREGG18282.1	chmp4ba	-0.214656
AREGG17839.1		-0.214264
AREGG10959.1	BX323880.1	-0.214169
AREGG00968.1	GPR141	-0.213999
AREGG16464.1		-0.213682
AREGG05631.1	zgc:153615	-0.213641
AREGG23643.1	si:dkey-17e16.9	-0.213637
AREGG01870.1		-0.21326
AREGG01870.2		-0.21326
AREGG01870.3		-0.21326
AREGG01870.4		-0.21326
AREGG21882.1	si:ch211-214p13.9	-0.21311
AREGG21882.2	si:ch211-214p13.9	-0.21311
AREGG21882.3	si:ch211-214p13.9	-0.21311
AREGG21882.4	si:ch211-214p13.9	-0.21311
AREGG21882.5	si:ch211-214p13.9	-0.21311
AREGG01060.1		-0.213105
AREGG09828.1	chia.6	-0.212878
AREGG23642.1	si:dkey-17e16.9	-0.212819
AREGG15173.1		-0.212771
AREGG10755.1	lcp2b	-0.212697
AREGG21355.1	ceacam1	-0.212639
AREGG21355.2	ceacam1	-0.212639
AREGG16987.1		-0.212352
AREGG10542.1	si:ch1073-291c23.2	-0.21225
AREGG12920.1	zp3a.1	-0.212172
AREGG20239.1	zgc:123297	-0.212137
AREGG02925.1		-0.212095
AREGG12131.1	si:ch73-343l4.8	-0.212087
AREGG12131.2	si:ch73-343l4.8	-0.212087
AREGG21319.1	apoc4	-0.211977
AREGG23357.1		-0.211885
AREGG01003.1	nanog	-0.211789
AREGG03442.1	dicp3.1	-0.211622
AREGG03442.2	dicp3.1	-0.211622
AREGG03442.3	dicp3.1	-0.211622
AREGG00073.1		-0.211399
AREGG01963.1	pkd1l2a	-0.211378
AREGG00353.1	zgc:110353	-0.211368
AREGG18242.1	si:ch211-66e2.5	-0.21128
AREGG05039.1	si:dkey-196h17.9	-0.211238
AREGG06940.1		-0.211099
AREGG22361.1	gpa33a	-0.211069
AREGG22684.1	epdl1	-0.211024
AREGG21142.1		-0.210966
AREGG10610.1	si:ch73-252p3.1	-0.210959
AREGG13503.1	fn1a	-0.210872
AREGG18745.1		-0.21082
AREGG18745.2		-0.21082
AREGG16210.1	si:ch211-114l13.12	-0.210681
AREGG17296.1		-0.210651
AREGG23674.1	drc1	-0.210328
AREGG06635.1		-0.21026
AREGG09056.1	b3gnt3.4	-0.210141
AREGG15173.2		-0.21014
AREGG08360.1		-0.210093
AREGG07590.1		-0.210069
AREGG02393.1		-0.209997
AREGG08114.1	ptprh	-0.209966
AREGG06516.1	si:dkey-88p24.11	-0.209876
AREGG09327.2	si:dkey-76k16.6	-0.209827
AREGG00349.1	zgc:110353	-0.20982
AREGG17011.1	epgn	-0.209812
AREGG03300.1		-0.209788
AREGG01011.1		-0.209534
AREGG05704.1	dsc2l	-0.209519
AREGG05704.2	dsc2l	-0.209519
AREGG03387.1	si:ch211-269k10.4	-0.209213
AREGG03387.2	si:ch211-269k10.4	-0.209213
AREGG06035.1		-0.209111
AREGG13137.1	casp6a	-0.20899
AREGG13137.2	casp6a	-0.20899
AREGG07547.1		-0.208974
AREGG12185.1	adgrg11	-0.208703
AREGG18655.1	ins	-0.208703
AREGG01700.1	slc5a7a	-0.208575
AREGG08364.1		-0.208552
AREGG05821.3	ube2d1b	-0.208137
AREGG02754.1	si:dkey-208m12.3	-0.207908
AREGG21894.1		-0.20789
AREGG21894.2		-0.20789
AREGG01459.1	zgc:162154	-0.207689
AREGG04893.1	adgrf3a	-0.207513
AREGG19969.1	thbd	-0.207419
AREGG16624.1	hdr	-0.207152
AREGG16624.2	hdr	-0.207152
AREGG16624.3	hdr	-0.207152
AREGG16624.4	hdr	-0.207152
AREGG16624.5	hdr	-0.207152
AREGG16624.6	hdr	-0.207152
AREGG16624.7	hdr	-0.207152
AREGG16624.8	hdr	-0.207152
AREGG16624.9	hdr	-0.207152
AREGG21450.2	si:dkey-26c10.5	-0.206929
AREGG21450.3	si:dkey-26c10.5	-0.206929
AREGG21450.4	si:dkey-26c10.5	-0.206929
AREGG04024.1	hbbe1.2	-0.206765
AREGG16840.1		-0.206736
AREGG00143.1		-0.206647
AREGG12130.1	si:ch73-343l4.8	-0.206482
AREGG07587.1	si:ch211-111e20.1	-0.206464
AREGG22804.1	si:ch211-270n8.1	-0.206414
AREGG23640.1	si:dkey-17e16.9	-0.205781
AREGG23640.2	si:dkey-17e16.9	-0.205781
AREGG23640.3	si:dkey-17e16.9	-0.205781
AREGG07582.1	CR788316.4	-0.205762
AREGG00397.1		-0.205506
AREGG00397.2		-0.205506
AREGG00397.3		-0.205506
AREGG00397.4		-0.205506
AREGG08441.1	ifng1	-0.205393
AREGG18243.1	si:ch211-66e2.3	-0.205381
AREGG15782.1		-0.204959
AREGG21229.1		-0.204868
AREGG09630.1	ubxn10	-0.204864
AREGG21278.3	dnali1	-0.204489
AREGG08503.1		-0.204425
AREGG03779.1		-0.204199
AREGG03551.1		-0.204183
AREGG21359.1	si:ch211-264f5.6	-0.204118
AREGG18502.1		-0.204047
AREGG21228.1		-0.203696
AREGG21228.2		-0.203696
AREGG08008.1	CU571315.1	-0.203569
AREGG08008.2	CU571315.1	-0.203569
AREGG21360.1	si:ch211-264f5.6	-0.203559
AREGG23632.1		-0.203503
AREGG04691.1	cfh	-0.203451
AREGG04691.2	cfh	-0.203451
AREGG05500.1	cxcl32b.1	-0.203219
AREGG21515.1		-0.203199
AREGG18913.1		-0.203121
AREGG13756.1		-0.203014
AREGG09704.1		-0.202912
AREGG19970.1		-0.202786
AREGG16837.1	ugt5a1	-0.202707
AREGG05160.1	fam3c	-0.202645
AREGG05632.1		-0.202582
AREGG05632.2		-0.202582
AREGG21340.1	cd79a	-0.202504
AREGG21340.2	cd79a	-0.202504
AREGG21188.8		-0.202378
AREGG21188.9		-0.202378
AREGG20963.1	cdh27	-0.202212
AREGG16798.1	ccl19a.1	-0.20213
AREGG24339.1	muc5.1	-0.202085
AREGG21362.1		-0.202006
AREGG00352.1	zgc:110353	-0.201665
AREGG11603.1	si:ch73-223p23.2	-0.201563
AREGG11603.2	si:ch73-223p23.2	-0.201563
AREGG02589.1		-0.201544
AREGG22045.1		-0.201356
AREGG13053.1	si:dkey-223p19.1	-0.201334
AREGG05712.1		-0.201176
AREGG24023.1	sb:cb37	-0.201173
AREGG00511.1	si:dkey-17e16.9	-0.201139
AREGG24135.1	ripk3	-0.201109
AREGG24135.2	ripk3	-0.201109
AREGG24135.3	ripk3	-0.201109
AREGG24135.4	ripk3	-0.201109
AREGG24135.5	ripk3	-0.201109
AREGG24135.6	ripk3	-0.201109
AREGG24135.7	ripk3	-0.201109
AREGG04141.1	nuggc.3	-0.201024
AREGG04141.2	nuggc.3	-0.201024
AREGG04141.3	nuggc.3	-0.201024
AREGG04141.4	nuggc.3	-0.201024
AREGG04141.5	nuggc.3	-0.201024
AREGG15433.1	mxa	-0.200998
AREGG07431.1		-0.200909
AREGG11933.2	vwa10.2	-0.200649
AREGG00355.1	zgc:110353	-0.200581
AREGG20635.1		-0.200416
AREGG16214.1	si:ch211-114l13.12	-0.200378
AREGG09901.1		-0.200365
AREGG15025.1	si:ch73-233k15.2	-0.200293
AREGG12619.1	casp8	-0.200237
AREGG08856.1	slc5a7a	-0.200232
AREGG01446.1	si:ch211-165f21.2	-0.200205
AREGG00974.1	b4galt1l	-0.20013
AREGG00974.2	b4galt1l	-0.20013
AREGG23101.2	si:dkey-11f4.20	-0.200078
AREGG23101.3	si:dkey-11f4.20	-0.200078
AREGG16679.1	glipr2	-0.199612
AREGG00475.1	isg15	-0.199469
AREGG22836.1	he1.2	-0.199442
AREGG21585.1		-0.199277
AREGG02089.1	cflara	-0.199264
AREGG13960.1	slc1a1	-0.199209
AREGG13595.2	cdca9	-0.199171
AREGG10928.1	si:ch73-309g22.1	-0.198892
AREGG21347.1	cxcr3.1	-0.198806
AREGG17083.1		-0.198698
AREGG21895.1		-0.198645
AREGG21895.2		-0.198645
AREGG21895.3		-0.198645
AREGG12931.1	tcnba	-0.198566
AREGG12931.2	tcnba	-0.198566
AREGG12931.3	tcnba	-0.198566
AREGG12931.4	tcnba	-0.198566
AREGG17104.1		-0.198375
AREGG22102.1	cuzd1.2	-0.198245
AREGG00764.1		-0.198014
AREGG18697.1	si:ch211-163c2.1	-0.197947
AREGG04288.3	ighv1-4	-0.197893
AREGG04288.4	ighv1-4	-0.197893
AREGG21282.1		-0.1977
AREGG17508.1	serpinb14	-0.19755
AREGG17508.2	serpinb14	-0.19755
AREGG17508.3	serpinb14	-0.19755
AREGG17508.4	serpinb14	-0.19755
AREGG03941.1	cbln13	-0.197524
AREGG01824.1	si:ch73-343l4.6	-0.197402
AREGG21220.1	cd83	-0.1972
AREGG09586.1		-0.197019
AREGG05821.2	ube2d1b	-0.196999
AREGG06074.2	si:ch211-264f5.6	-0.196715
AREGG06157.1	scin	-0.196481
AREGG15230.2		-0.196416
AREGG11459.1		-0.196381
AREGG09470.1	tmem254	-0.196163
AREGG21960.1	zgc:123297	-0.196097
AREGG18831.1		-0.196088
AREGG21178.1	si:dkey-7j14.6	-0.196046
AREGG17841.1	pycard	-0.195863
AREGG16217.1		-0.195823
AREGG16501.3	setdb1b	-0.195565
AREGG16501.4	setdb1b	-0.195565
AREGG16501.5	setdb1b	-0.195565
AREGG16501.6	setdb1b	-0.195565
AREGG16501.7	setdb1b	-0.195565
AREGG16501.8	setdb1b	-0.195565
AREGG16501.9	setdb1b	-0.195565
AREGG16501.10	setdb1b	-0.195565
AREGG16501.11	setdb1b	-0.195565
AREGG18728.1	si:ch1073-220m6.1	-0.195287
AREGG00580.1		-0.195256
AREGG03468.1	psenen	-0.195056
AREGG03468.2	psenen	-0.195056
AREGG03468.3	psenen	-0.195056
AREGG03468.4	psenen	-0.195056
AREGG17712.1	si:dkey-26c10.5	-0.194967
AREGG17712.2	si:dkey-26c10.5	-0.194967
AREGG20190.1	si:dkey-241l7.4	-0.194929
AREGG10988.1	zmp:0000000608	-0.194915
AREGG04080.3	tnfsf14	-0.194862
AREGG00647.1	enkur	-0.194774
AREGG22527.1		-0.194663
AREGG17712.3	si:dkey-26c10.5	-0.194608
AREGG17712.4	si:dkey-26c10.5	-0.194608
AREGG06246.1	e2f3	-0.194373
AREGG06246.2	e2f3	-0.194373
AREGG06246.3	e2f3	-0.194373
AREGG06246.4	e2f3	-0.194373
AREGG15611.1	im:7151449	-0.194254
AREGG15611.2	im:7151449	-0.194254
AREGG15611.3	im:7151449	-0.194254
AREGG15611.4	im:7151449	-0.194254
AREGG05821.1	ube2d1b	-0.194086
AREGG06636.1		-0.194077
AREGG09980.4	ssuh2rs1	-0.194077
AREGG20130.1	plekhf1	-0.194044
AREGG12200.1	spint1a	-0.194036
AREGG03195.1	si:dkey-23k10.5	-0.193839
AREGG21883.1	maats1	-0.193633
AREGG01543.1		-0.193486
AREGG00671.1	CR318624.2	-0.193475
AREGG02928.1	zgc:100868	-0.193463
AREGG01732.1		-0.193352
AREGG07398.1	BX005027.3	-0.193284
AREGG07398.2	BX005027.3	-0.193284
AREGG02813.1	gzma	-0.193184
AREGG01427.1	zgc:123297	-0.19308
AREGG20032.1	ccdc65	-0.193023
AREGG22171.1	zgc:194679	-0.192975
AREGG13122.1	si:dkey-17e16.9	-0.192968
AREGG13334.1	si:ch211-212k18.13	-0.19284
AREGG08091.1	si:dkey-32n7.4	-0.192661
AREGG06637.1		-0.192648
AREGG19938.1	chia.3	-0.192594
AREGG18204.1	si:dkey-4c23.5	-0.192585
AREGG18197.1	si:dkey-4c23.5	-0.192499
AREGG21529.1	zbtb41	-0.192405
AREGG21529.2	zbtb41	-0.192405
AREGG21278.1	dnali1	-0.192169
AREGG21278.2	dnali1	-0.192169
AREGG23362.1	plxnc1	-0.191996
AREGG20189.1	si:dkey-241l7.4	-0.191876
AREGG01284.1		-0.191864
AREGG23914.1	dicp3.3	-0.19185
AREGG06946.1	BX936298.3	-0.191733
AREGG18354.1		-0.191366
AREGG00589.1		-0.19135
AREGG06565.1	nitr13	-0.191296
AREGG20188.1	si:dkey-241l7.4	-0.191237
AREGG04288.1	ighv1-4	-0.190925
AREGG08716.1	si:dkey-61f9.1	-0.19092
AREGG23363.1		-0.190896
AREGG01411.1	zgc:123297	-0.190878
AREGG07792.1	si:ch211-256e16.6	-0.190861
AREGG01593.1		-0.190704
AREGG01471.1	si:dkey-10h3.3	-0.190645
AREGG23365.1		-0.190622
AREGG17842.1		-0.190616
AREGG17842.2		-0.190616
AREGG17842.3		-0.190616
AREGG00378.1	zgc:110626	-0.190601
AREGG00378.2	zgc:110626	-0.190601
AREGG04016.2	si:ch211-5k11.8	-0.190591
AREGG05859.1	fkbp1ab	-0.190587
AREGG05859.2	fkbp1ab	-0.190587
AREGG02549.1	zgc:171506	-0.190559
AREGG02549.2	zgc:171506	-0.190559
AREGG10612.1	si:ch73-252p3.1	-0.190448
AREGG12872.1	FO704673.1	-0.190448
AREGG06638.1		-0.190408
AREGG16774.1		-0.190395
AREGG18158.1		-0.19032
AREGG18158.2		-0.19032
AREGG05310.1		-0.190077
AREGG14308.1	si:dkey-187i8.2	-0.189824
AREGG09235.1	zgc:163080	-0.189612
AREGG15024.1	si:ch73-233k15.2	-0.189597
AREGG13052.1		-0.189552
AREGG13052.2		-0.189552
AREGG13052.3		-0.189552
AREGG18060.1		-0.189551
AREGG01590.1		-0.189481
AREGG09236.2	gsta.1	-0.189335
AREGG13386.1	si:ch211-163c2.1	-0.189207
AREGG21945.1	CR382337.2	-0.189198
AREGG20633.1	si:cabz01040626.2	-0.18915
AREGG20633.2	si:cabz01040626.2	-0.18915
AREGG06460.1	snx10a	-0.189139
AREGG23916.1	cyp2k21	-0.189097
AREGG16256.1	si:dkey-187i8.2	-0.189022
AREGG06778.1		-0.189008
AREGG12125.1	npc2	-0.188986
AREGG12125.2	npc2	-0.188986
AREGG12125.3	npc2	-0.188986
AREGG06574.1	CR847844.1	-0.188806
AREGG04694.1	cfh	-0.188678
AREGG04694.2	cfh	-0.188678
AREGG18833.1		-0.188607
AREGG14141.2	c3a.1	-0.188467
AREGG06417.1		-0.188466
AREGG06417.2		-0.188466
AREGG15117.1		-0.188449
AREGG10607.1	havcr1	-0.188314
AREGG23188.1	si:ch211-132g1.3	-0.18828
AREGG23188.2	si:ch211-132g1.3	-0.18828
AREGG12933.1	tcnbb	-0.188277
AREGG18079.1		-0.188259
AREGG18316.1		-0.188258
AREGG15027.1	si:ch73-233k15.2	-0.188137
AREGG11831.6		-0.188109
AREGG01442.1	si:ch211-8c17.2	-0.187824
AREGG13576.1	CABZ01074298.1	-0.187509
AREGG13576.2	CABZ01074298.1	-0.187509
AREGG21241.1	adgrg6	-0.187466
AREGG22675.1	il13ra1	-0.187461
AREGG12337.1	si:dkey-11n14.1	-0.187352
AREGG13656.1	ptprh	-0.187243
AREGG15946.3		-0.187129
AREGG15946.4		-0.187129
AREGG09933.1		-0.187083
AREGG09933.2		-0.187083
AREGG24082.1		-0.187073
AREGG02753.1	BX649448.1	-0.186993
AREGG02753.2	BX649448.1	-0.186993
AREGG17159.1	map3k12	-0.186941
AREGG17981.1		-0.186881
AREGG01420.1	CR382337.2	-0.186733
AREGG01420.2	CR382337.2	-0.186733
AREGG13476.1		-0.186733
AREGG00826.1	fam162a	-0.186671
AREGG20216.1	si:dkey-187j14.8	-0.186568
AREGG16212.1	si:ch211-114l13.12	-0.186472
AREGG00348.1	si:ch211-130m23.2	-0.186458
AREGG03451.1		-0.186422
AREGG07793.1	si:ch211-256e16.6	-0.185984
AREGG07793.2	si:ch211-256e16.6	-0.185984
AREGG04077.1		-0.185809
AREGG02904.1		-0.185712
AREGG07252.1	hykk.2	-0.185635
AREGG07252.2	hykk.2	-0.185635
AREGG04692.1		-0.185165
AREGG16422.1	si:ch211-199g17.9	-0.184962
AREGG08785.1	il17rel	-0.18496
AREGG03453.1		-0.184801
AREGG18830.1		-0.184779
AREGG20660.1		-0.184761
AREGG18672.1	lrrc34	-0.18463
AREGG18672.2	lrrc34	-0.18463
AREGG18672.3	lrrc34	-0.18463
AREGG04018.1	hbbe1.2	-0.184598
AREGG02653.1	ighd	-0.184337
AREGG02653.2	ighd	-0.184337
AREGG02653.3	ighd	-0.184337
AREGG24341.1	muc5.3	-0.184296
AREGG07579.1		-0.184247
AREGG07199.1	vtg2	-0.184192
AREGG18822.1	si:dkey-4c23.5	-0.184041
AREGG14144.2	c3a.1	-0.184039
AREGG14144.3	c3a.1	-0.184039
AREGG06414.2	gstr	-0.183947
AREGG13334.2	si:ch211-212k18.13	-0.183911
AREGG09181.1	prom2	-0.183907
AREGG09181.2	prom2	-0.183907
AREGG18483.1	zgc:153654	-0.183855
AREGG04286.1	ighv1-4	-0.18379
AREGG04694.3	cfh	-0.183788
AREGG15430.1	mxa	-0.183442
AREGG18195.1	si:dkey-4c23.5	-0.183383
AREGG14743.1		-0.183367
AREGG20194.1	cbln6	-0.183234
AREGG23184.2	zgc:92380	-0.183232
AREGG15230.1		-0.183099
AREGG06577.1	CR847844.1	-0.182863
AREGG06577.2	CR847844.1	-0.182863
AREGG08447.2		-0.18274
AREGG05832.1	CABZ01053221.1	-0.182598
AREGG18196.1	si:dkey-4c23.5	-0.182582
AREGG20404.1		-0.182558
AREGG02301.1		-0.182202
AREGG18247.1	si:ch211-66e2.5	-0.18218
AREGG18247.2	si:ch211-66e2.5	-0.18218
AREGG18247.3	si:ch211-66e2.5	-0.18218
AREGG20406.1		-0.182113
AREGG03483.1	negaly6	-0.182094
AREGG08873.1	c1d	-0.182041
AREGG08873.2	c1d	-0.182041
AREGG08873.3	c1d	-0.182041
AREGG08010.1	CU571315.1	-0.18197
AREGG13579.2	CABZ01074298.1	-0.181952
AREGG16268.1	c1qa	-0.18194
AREGG09824.1	chia.2	-0.181939
AREGG09824.2	chia.2	-0.181939
AREGG09824.3	chia.2	-0.181939
AREGG07544.1		-0.181872
AREGG05501.1	ccl34a.4	-0.181737
AREGG16211.1	si:ch211-114l13.12	-0.181487
AREGG04151.1		-0.181449
AREGG04151.2		-0.181449
AREGG04151.3		-0.181449
AREGG24129.1		-0.181247
AREGG06575.1	CR847844.1	-0.18123
AREGG06575.2	CR847844.1	-0.18123
AREGG06575.3	CR847844.1	-0.18123
AREGG07198.1	vtg2	-0.181092
AREGG01282.1		-0.181064
AREGG08439.1		-0.181005
AREGG14584.1		-0.180962
AREGG15871.1	fam3a	-0.180951
AREGG15871.2	fam3a	-0.180951
AREGG14144.1	c3a.1	-0.180912
AREGG23871.1	CABZ01068499.1	-0.180811
AREGG23871.2	CABZ01068499.1	-0.180811
AREGG17960.1	si:dkey-11n14.1	-0.180807
AREGG09570.1	rasgrp3	-0.180803
AREGG21022.1		-0.180781
AREGG04288.2	ighv1-4	-0.180731
AREGG01660.1	si:ch211-152f2.3	-0.180718
AREGG17818.1	zmp:0000000924	-0.18058
AREGG17818.2	zmp:0000000924	-0.18058
AREGG09817.1	fbxo44	-0.180556
AREGG09817.2	fbxo44	-0.180556
AREGG17352.1	nupr1b	-0.180491
AREGG17352.2	nupr1b	-0.180491
AREGG08216.1		-0.180367
AREGG09844.1	oard1	-0.180284
AREGG17871.1	si:dkeyp-28d2.4	-0.180259
AREGG11331.1	kcnk12l	-0.180234
AREGG07272.1		-0.180191
AREGG04242.1	il12rb2l	-0.180062
AREGG04242.2	il12rb2l	-0.180062
AREGG02703.1	trim101	-0.180028
AREGG02703.2	trim101	-0.180028
AREGG02703.3	trim101	-0.180028
AREGG15444.1	cd8b	-0.180018
AREGG04945.1	oip5	-0.18
AREGG04945.2	oip5	-0.18
AREGG05249.1	cyt1	-0.179693
AREGG21853.1	hhla2a.2	-0.179682
AREGG15426.1	mxa	-0.179597
AREGG04053.1	nr5a5	-0.179593
AREGG21239.1	si:ch211-215k15.4	-0.179575
AREGG21239.2	si:ch211-215k15.4	-0.179575
AREGG21239.3	si:ch211-215k15.4	-0.179575
AREGG16779.1		-0.179538
AREGG23284.1		-0.179413
AREGG21581.1	si:ch1073-303k11.2	-0.179258
AREGG05644.1		-0.179158
AREGG04895.1		-0.179155
AREGG15930.1	si:ch211-11c3.11	-0.17915
AREGG16982.1	si:dkey-88e18.2	-0.17912
AREGG12301.1	thbd	-0.179113
AREGG00128.1	pla2g1b	-0.179104
AREGG10935.1	si:ch73-309g22.1	-0.179026
AREGG15188.1		-0.178977
AREGG23109.1		-0.178945
AREGG08361.1		-0.178889
AREGG12711.3		-0.178858
AREGG05645.1	si:ch211-211k8.4	-0.178839
AREGG05645.2	si:ch211-211k8.4	-0.178839
AREGG05645.3	si:ch211-211k8.4	-0.178839
AREGG16247.1	tgm2a	-0.178742
AREGG06324.1	si:ch73-74h11.1	-0.178735
AREGG18156.1		-0.178727
AREGG13716.1	cd9a	-0.178591
AREGG23700.1	si:dkey-205h13.2	-0.17845
AREGG21881.1	si:ch211-214p13.9	-0.178361
AREGG18059.1		-0.178332
AREGG18059.2		-0.178332
AREGG11620.1	si:dkey-52l18.4	-0.178251
AREGG11620.2	si:dkey-52l18.4	-0.178251
AREGG08391.1		-0.178106
AREGG21135.1		-0.177962
AREGG20686.1	si:ch73-170d6.2	-0.177835
AREGG14131.1	CABZ01059407.1	-0.177711
AREGG14131.2	CABZ01059407.1	-0.177711
AREGG14131.3	CABZ01059407.1	-0.177711
AREGG21347.2	cxcr3.1	-0.177705
AREGG21347.3	cxcr3.1	-0.177705
AREGG18762.1		-0.177571
AREGG00672.1	CR318624.2	-0.177564
AREGG04286.2	ighv1-4	-0.177497
AREGG21731.1	phf11	-0.177444
AREGG09065.1	fas	-0.177326
AREGG09065.2	fas	-0.177326
AREGG09065.3	fas	-0.177326
AREGG18315.1		-0.177234
AREGG10733.1		-0.177198
AREGG10733.2		-0.177198
AREGG21227.1	si:ch211-160o17.4	-0.177178
AREGG21227.2	si:ch211-160o17.4	-0.177178
AREGG15536.1		-0.177104
AREGG22524.1	ugt5c1	-0.176963
AREGG01472.1	si:dkey-10h3.3	-0.176709
AREGG23101.1	si:dkey-11f4.20	-0.176466
AREGG23568.1	si:ch1073-385f13.3	-0.176383
AREGG23568.2	si:ch1073-385f13.3	-0.176383
AREGG09827.1	chia.6	-0.176342
AREGG23913.1	dicp3.3	-0.176311
AREGG16813.1	anxa3b	-0.176059
AREGG23463.1	si:ch211-111e20.1	-0.176038
AREGG18911.2		-0.176003
AREGG18825.1		-0.175957
AREGG01160.1	prss60.3	-0.175874
AREGG08358.1		-0.175863
AREGG09666.1	si:ch211-66i15.4	-0.175791
AREGG05040.1	tnfaip2b	-0.175636
AREGG05040.2	tnfaip2b	-0.175636
AREGG08926.1	fbxo5	-0.175612
AREGG01477.1	FP102192.1	-0.175505
AREGG01477.2	FP102192.1	-0.175505
AREGG20025.2	dhrs13a.1	-0.175473
AREGG14468.1	si:ch211-197h24.8	-0.17543
AREGG01149.1		-0.175398
AREGG15754.1		-0.175374
AREGG17850.1	ifnlr1	-0.175357
AREGG03638.1	zgc:171470	-0.175339
AREGG21709.1	ifngr2	-0.174969
AREGG21709.2	ifngr2	-0.174969
AREGG04536.1		-0.174948
AREGG01454.1	si:ch211-165f21.2	-0.174884
AREGG01454.2	si:ch211-165f21.2	-0.174884
AREGG18158.3		-0.174858
AREGG18158.4		-0.174858
AREGG01427.2	zgc:123297	-0.174708
AREGG08617.1	si:ch211-244b2.4	-0.174599
AREGG08617.2	si:ch211-244b2.4	-0.174599
AREGG05000.1	igl4v8	-0.174536
AREGG14141.1	c3a.1	-0.174514
AREGG15900.1	ccdc36	-0.174452
AREGG01825.1	zmp:0000000924	-0.174336
AREGG05254.1	zgc:100868	-0.174277
AREGG04991.1		-0.174275
AREGG04991.2		-0.174275
AREGG20114.1	npsn	-0.17423
AREGG20114.2	npsn	-0.17423
AREGG21141.1		-0.174101
AREGG18648.1	si:ch73-368j24.12	-0.174027
AREGG01415.1		-0.173895
AREGG01415.2		-0.173895
AREGG08126.1		-0.173863
AREGG11688.1	si:ch73-338o16.4	-0.173792
AREGG01124.2	si:dkey-11f4.14	-0.173767
AREGG01124.3	si:dkey-11f4.14	-0.173767
AREGG10568.1	cd74a	-0.173749
AREGG21951.1		-0.173714
AREGG21951.2		-0.173714
AREGG21951.3		-0.173714
AREGG22231.1		-0.173601
AREGG23768.1	knstrn	-0.173496
AREGG23768.2	knstrn	-0.173496
AREGG00673.1	CR318624.2	-0.173432
AREGG08833.1		-0.173418
AREGG09082.1	pigrl4.2	-0.173306
AREGG12966.1	sb:cb37	-0.173226
AREGG10582.1		-0.17318
AREGG04739.1	si:dkey-23c22.5	-0.173142
AREGG17340.1	si:ch211-113e8.6	-0.173017
AREGG17340.2	si:ch211-113e8.6	-0.173017
AREGG17666.4	b2ml	-0.172936
AREGG13462.1	si:dkey-19b23.12	-0.172723
AREGG20231.1	si:dkey-81n2.2	-0.172682
AREGG14205.1	atp5pd	-0.172556
AREGG14205.2	atp5pd	-0.172556
AREGG14205.3	atp5pd	-0.172556
AREGG18169.1		-0.172538
AREGG13361.1	txn	-0.172249
AREGG13361.2	txn	-0.172249
AREGG09795.1		-0.172237
AREGG15264.1	asah1a	-0.172205
AREGG12935.1	tcnba	-0.172153
AREGG03316.1	mhc2dab	-0.172152
AREGG22412.1		-0.17215
AREGG09571.1		-0.172112
AREGG00981.1		-0.172094
AREGG07833.1	zgc:158404	-0.172051
AREGG07833.2	zgc:158404	-0.172051
AREGG07833.3	zgc:158404	-0.172051
AREGG00672.2	CR318624.2	-0.17204
AREGG01579.1	zgc:112970	-0.172034
AREGG03288.1	si:dkey-71b5.7	-0.172003
AREGG08627.1	fam3c	-0.171995
AREGG08627.2	fam3c	-0.171995
AREGG08627.3	fam3c	-0.171995
AREGG08627.4	fam3c	-0.171995
AREGG11956.1		-0.171981
AREGG11956.2		-0.171981
AREGG03332.1	zgc:153215	-0.171827
AREGG03332.2	zgc:153215	-0.171827
AREGG03332.3	zgc:153215	-0.171827
AREGG08820.1	slc5a8	-0.171816
AREGG09703.1		-0.171758
AREGG05382.1	CCDC39	-0.171665
AREGG21232.1		-0.171579
AREGG21636.1		-0.171491
AREGG18835.1	si:dkey-4c23.5	-0.171438
AREGG03693.1	si:dkey-165n16.1	-0.17137
AREGG12967.1	sb:cb37	-0.17136
AREGG13513.1		-0.171343
AREGG18030.1		-0.171327
AREGG23769.1	adgrg11	-0.171306
AREGG17045.1		-0.171252
AREGG01403.2	si:ch211-133n4.10	-0.171222
AREGG14147.3	c3a.1	-0.171066
AREGG02652.2	ighv1-4	-0.171039
AREGG02652.3	ighv1-4	-0.171039
AREGG14205.4	atp5pd	-0.171002
AREGG09410.1	sfxn4	-0.17091
AREGG09410.2	sfxn4	-0.17091
AREGG08086.1	si:dkey-32n7.4	-0.1709
AREGG12828.1		-0.170898
AREGG13829.1	si:ch211-165f21.4	-0.170884
AREGG18156.2		-0.170883
AREGG17379.1	zgc:100868	-0.170798
AREGG17379.2	zgc:100868	-0.170798
AREGG22171.2	zgc:194679	-0.17078
AREGG15201.1		-0.170691
AREGG15022.1		-0.17067
AREGG07727.1	cd79b	-0.170607
AREGG08289.1	ubald1a	-0.170486
AREGG17962.1		-0.170422
AREGG04285.1	ighv1-4	-0.17036
AREGG06414.1	gstr	-0.170328
AREGG21248.1	ethe1	-0.170302
AREGG06120.1	tnfa	-0.170216
AREGG01470.1	si:dkey-10h3.3	-0.170172
AREGG01470.2	si:dkey-10h3.3	-0.170172
AREGG06323.1	si:ch73-74h11.1	-0.170129
AREGG06323.2	si:ch73-74h11.1	-0.170129
AREGG06323.3	si:ch73-74h11.1	-0.170129
AREGG06323.4	si:ch73-74h11.1	-0.170129
AREGG15186.1	FO907110.1	-0.170076
AREGG12674.1	zp3f.2	-0.170046
AREGG12050.1	mis18bp1	-0.170038
AREGG12050.2	mis18bp1	-0.170038
AREGG12050.3	mis18bp1	-0.170038
AREGG12050.4	mis18bp1	-0.170038
AREGG18622.1		-0.169953
AREGG10540.2	si:ch1073-291c23.2	-0.169918
AREGG20438.1		-0.169842
AREGG24400.1	cox4i1	-0.169818
AREGG24400.2	cox4i1	-0.169818
AREGG20387.1		-0.169751
AREGG20497.1	zgc:136410	-0.169701
AREGG13878.1	slc1a1	-0.169564
AREGG01492.1		-0.169509
AREGG06027.1	mhc1zba	-0.169475
AREGG01403.1	si:ch211-133n4.10	-0.16944
AREGG13073.1		-0.169396
AREGG24391.1		-0.169333
AREGG24391.2		-0.169333
AREGG15202.2		-0.169296
AREGG09980.5	ssuh2rs1	-0.169282
AREGG06704.1	rpp21	-0.169182
AREGG06725.1	si:dkeyp-117h8.4	-0.169041
AREGG06323.5	si:ch73-74h11.1	-0.169004
AREGG10533.1		-0.169002
AREGG12930.1	BX324233.1	-0.168915
AREGG06862.1		-0.1689
AREGG18914.1		-0.168871
AREGG18914.2		-0.168871
AREGG18251.1	f13a1b	-0.168694
AREGG11458.1	CABZ01068244.1	-0.168654
AREGG05090.1	CR382337.2	-0.168622
AREGG02738.1		-0.168615
AREGG02738.2		-0.168615
AREGG16586.1	dhfr	-0.168578
AREGG16586.2	dhfr	-0.168578
AREGG10930.1	si:ch73-309g22.1	-0.168575
AREGG10930.2	si:ch73-309g22.1	-0.168575
AREGG10930.3	si:ch73-309g22.1	-0.168575
AREGG03831.1	jarid2a	-0.168539
AREGG17579.1	CU326366.2	-0.168499
AREGG17579.2	CU326366.2	-0.168499
AREGG17579.3	CU326366.2	-0.168499
AREGG17579.4	CU326366.2	-0.168499
AREGG13500.1		-0.16849
AREGG18836.1		-0.168463
AREGG08085.1	si:dkey-32n7.4	-0.168453
AREGG01447.1	zgc:162154	-0.168444
AREGG17455.1		-0.168394
AREGG09949.2	sult1st3	-0.1683
AREGG14084.1	BX649211.1	-0.168229
AREGG08647.1	parp11	-0.168204
AREGG17817.1	illr1	-0.168198
AREGG17817.2	illr1	-0.168198
AREGG21604.3	rarres3l	-0.16817
AREGG21604.4	rarres3l	-0.16817
AREGG21573.8	ahnak	-0.16813
AREGG21573.9	ahnak	-0.16813
AREGG05234.1	zgc:123297	-0.168101
AREGG17184.3	ribc2	-0.1681
AREGG17184.4	ribc2	-0.1681
AREGG17184.5	ribc2	-0.1681
AREGG04990.1	igl4v8	-0.168075
AREGG13328.1	si:ch211-66e2.5	-0.168065
AREGG14610.1	npm1a	-0.168024
AREGG14610.2	npm1a	-0.168024
AREGG17184.2	ribc2	-0.167982
AREGG05109.1		-0.167973
AREGG01478.1	FP102192.1	-0.16781
AREGG16215.1	si:ch211-114l13.12	-0.167741
AREGG08206.4	csf3a	-0.167737
AREGG15949.1	h1m	-0.167685
AREGG15949.2	h1m	-0.167685
AREGG13572.1	CABZ01074298.1	-0.167678
AREGG11852.1		-0.167669
AREGG12852.1	nitr13	-0.167551
AREGG21257.1	mag	-0.167549
AREGG21257.2	mag	-0.167549
AREGG02780.1		-0.167549
AREGG18289.1	spata2l	-0.16754
AREGG18289.2	spata2l	-0.16754
AREGG18289.3	spata2l	-0.16754
AREGG18289.4	spata2l	-0.16754
AREGG18289.5	spata2l	-0.16754
AREGG18289.6	spata2l	-0.16754
AREGG08005.1	CU571315.1	-0.167461
AREGG20146.1	pomt1	-0.167454
AREGG12929.1	tcnba	-0.167382
AREGG17888.1	NCEH1	-0.167344
AREGG17888.2	NCEH1	-0.167344
AREGG12624.1	si:ch211-227n13.3	-0.167325
AREGG12624.2	si:ch211-227n13.3	-0.167325
AREGG12624.3	si:ch211-227n13.3	-0.167325
AREGG12624.4	si:ch211-227n13.3	-0.167325
AREGG07397.1	ponzr10	-0.167237
AREGG05173.1		-0.167175
AREGG07337.1	si:ch211-197g15.7	-0.167172
AREGG20240.1	CR382337.2	-0.167113
AREGG10748.1	il12ba	-0.167095
AREGG10748.2	il12ba	-0.167095
AREGG10748.3	il12ba	-0.167095
AREGG10748.4	il12ba	-0.167095
AREGG10748.5	il12ba	-0.167095
AREGG10748.6	il12ba	-0.167095
AREGG21207.3	si:dkey-11n14.1	-0.167048
AREGG00897.1	terf1	-0.166965
AREGG15900.2	ccdc36	-0.166878
AREGG21948.1	CR382337.2	-0.166823
AREGG20370.1		-0.166803
AREGG11831.1		-0.166739
AREGG11831.2		-0.166739
AREGG11831.3		-0.166739
AREGG11831.4		-0.166739
AREGG11831.5		-0.166739
AREGG02700.1	rps21	-0.166671
AREGG02746.1	adgrg7.2	-0.166615
AREGG21892.1		-0.166528
AREGG06732.1		-0.166524
AREGG11832.1		-0.166505
AREGG02700.2	rps21	-0.166464
AREGG17183.1	galnt8a.1	-0.16644
AREGG17902.1		-0.166321
AREGG05106.1		-0.166195
AREGG14147.2	c3a.1	-0.166138
AREGG11357.1	il10ra	-0.166018
AREGG01143.1	si:ch211-212k18.4	-0.165928
AREGG12617.1	casp22	-0.165895
AREGG17044.1		-0.165892
AREGG20398.1	mhc2dab	-0.165721
AREGG20398.2	mhc2dab	-0.165721
AREGG06033.1		-0.165514
AREGG15202.1		-0.165494
AREGG10542.2	si:ch1073-291c23.2	-0.165464
AREGG23184.1	zgc:92380	-0.16544
AREGG05802.1		-0.165362
AREGG15929.1		-0.165289
AREGG01490.1	si:dkeyp-75b4.10	-0.165282
AREGG05661.1		-0.165189
AREGG22616.2	si:dkey-57k2.7	-0.165131
AREGG22616.3	si:dkey-57k2.7	-0.165131
AREGG22616.4	si:dkey-57k2.7	-0.165131
AREGG14873.1	slc1a1	-0.165097
AREGG14873.2	slc1a1	-0.165097
AREGG21187.1		-0.165013
AREGG21581.2	si:ch1073-303k11.2	-0.16497
AREGG17250.1	agbl2	-0.164885
AREGG06384.1		-0.164876
AREGG06384.2		-0.164876
AREGG06384.3		-0.164876
AREGG06384.4		-0.164876
AREGG06384.5		-0.164876
AREGG06384.6		-0.164876
AREGG06384.7		-0.164876
AREGG06384.8		-0.164876
AREGG06384.9		-0.164876
AREGG06384.10		-0.164876
AREGG13591.1		-0.164862
AREGG01148.1		-0.164819
AREGG05234.2	zgc:123297	-0.164754
AREGG05234.3	zgc:123297	-0.164754
AREGG13349.1	tinf2	-0.164734
AREGG13349.2	tinf2	-0.164734
AREGG13349.3	tinf2	-0.164734
AREGG23063.1	si:ch73-338o16.4	-0.164706
AREGG05237.1		-0.164636
AREGG21933.1	si:ch211-133n4.10	-0.164632
AREGG04612.1	cbln5	-0.164609
AREGG16097.1	dnajb9a	-0.164603
AREGG16097.2	dnajb9a	-0.164603
AREGG20501.1		-0.164558
AREGG22343.1		-0.164523
AREGG12026.1	dnajc30b	-0.164498
AREGG17707.1	si:dkey-187i8.2	-0.164491
AREGG14858.1	f11r.1	-0.164188
AREGG14858.2	f11r.1	-0.164188
AREGG15064.1		-0.164175
AREGG18004.1	tspan35	-0.164173
AREGG21596.1		-0.164163
AREGG02428.1	tspan36	-0.164115
AREGG02428.2	tspan36	-0.164115
AREGG15842.1	si:ch73-361p23.3	-0.164108
AREGG12543.1	adgrg6	-0.164084
AREGG13270.1		-0.164059
AREGG18912.1	si:ch211-113a14.18	-0.164043
AREGG03466.1	igflr1	-0.163984
AREGG22042.1		-0.163886
AREGG05082.3	mavs	-0.16387
AREGG18201.1	si:dkey-4c23.5	-0.163829
AREGG03296.1		-0.163811
AREGG11159.1	mrap	-0.163768
AREGG00612.1	cfap100	-0.163711
AREGG00612.2	cfap100	-0.163711
AREGG11468.1		-0.16357
AREGG02652.1	ighv1-4	-0.163541
AREGG24112.1	zp2.5	-0.163485
AREGG17794.1	il21r.1	-0.163424
AREGG17794.2	il21r.1	-0.163424
AREGG19020.1	si:dkey-9i23.15	-0.163406
AREGG05356.1	cfhl2	-0.163334
AREGG04539.1	il20ra	-0.163089
AREGG22697.1	s100a1	-0.16307
AREGG22519.1	DHDH	-0.163062
AREGG23104.1		-0.163007
AREGG17666.1	b2ml	-0.162902
AREGG17666.2	b2ml	-0.162902
AREGG17666.3	b2ml	-0.162902
AREGG14358.1	btr18	-0.162893
AREGG14358.2	btr18	-0.162893
AREGG14358.3	btr18	-0.162893
AREGG14358.4	btr18	-0.162893
AREGG14358.5	btr18	-0.162893
AREGG14358.6	btr18	-0.162893
AREGG03358.1	crp2	-0.162854
AREGG18440.11		-0.162818
AREGG18440.12		-0.162818
AREGG18440.13		-0.162818
AREGG17805.1	tmem176l.1	-0.162783
AREGG00385.1		-0.16276
AREGG22343.2		-0.162568
AREGG04740.1	si:dkey-23c22.5	-0.162538
AREGG04740.2	si:dkey-23c22.5	-0.162538
AREGG12336.1		-0.162441
AREGG12338.1		-0.162441
AREGG11184.1		-0.162384
AREGG20556.1	micos10	-0.162342
AREGG01069.2	zgc:123297	-0.162151
AREGG17554.1	si:dkey-27p18.3	-0.162142
AREGG17554.2	si:dkey-27p18.3	-0.162142
AREGG17554.3	si:dkey-27p18.3	-0.162142
AREGG07231.1		-0.162103
AREGG20226.1	si:dkey-81n2.2	-0.162023
AREGG22269.1		-0.162016
AREGG05513.1	CT583662.1	-0.161989
AREGG22519.2	DHDH	-0.161891
AREGG18018.1	neu3.1	-0.161846
AREGG02226.1	casp10	-0.16173
AREGG02226.2	casp10	-0.16173
AREGG04803.1	hhla2a.2	-0.161694
AREGG04803.2	hhla2a.2	-0.161694
AREGG10929.2	si:ch73-309g22.1	-0.161594
AREGG07250.1		-0.161561
AREGG18800.1	lgals2b	-0.161461
AREGG20836.1	si:ch73-376l24.6	-0.161458
AREGG24413.1	uraha	-0.161426
AREGG01147.1		-0.161359
AREGG15651.1	si:ch73-248e21.1	-0.161334
AREGG18199.1	si:dkey-4c23.5	-0.161267
AREGG01635.1	CR759836.1	-0.161247
AREGG18620.1	si:ch211-227p7.1	-0.161226
AREGG03358.2	crp2	-0.16117
AREGG03358.3	crp2	-0.16117
AREGG06748.1	lrrc66	-0.160952
AREGG10872.1		-0.160898
AREGG01414.3		-0.16088
AREGG12288.3		-0.160802
AREGG12288.4		-0.160802
AREGG20342.1		-0.160782
AREGG20388.1	si:dkey-73p2.3	-0.160718
AREGG01124.1	si:dkey-11f4.14	-0.16069
AREGG10286.1	si:ch211-112c15.8	-0.160575
AREGG23596.1	ifitm5	-0.160541
AREGG07647.3	si:ch73-334d15.2	-0.160482
AREGG12775.1		-0.160003
AREGG19046.1	cbln17	-0.159892
AREGG17033.1		-0.159808
AREGG17033.2		-0.159808
AREGG01142.2	si:ch211-212k18.4	-0.15977
AREGG01142.3	si:ch211-212k18.4	-0.15977
AREGG01142.4	si:ch211-212k18.4	-0.15977
AREGG01142.5	si:ch211-212k18.4	-0.15977
AREGG01142.6	si:ch211-212k18.4	-0.15977
AREGG01142.7	si:ch211-212k18.4	-0.15977
AREGG01142.8	si:ch211-212k18.4	-0.15977
AREGG18911.1		-0.159619
AREGG17706.1	si:dkey-187i8.2	-0.159593
AREGG06074.1	si:ch211-264f5.6	-0.15946
AREGG21426.1	tnfrsf1a	-0.159445
AREGG21426.2	tnfrsf1a	-0.159445
AREGG12936.1	tcnba	-0.159373
AREGG12936.2	tcnba	-0.159373
AREGG21426.3	tnfrsf1a	-0.15937
AREGG19966.1		-0.159365
AREGG23230.1	slc5a7a	-0.159095
AREGG23230.2	slc5a7a	-0.159095
AREGG23106.1		-0.159084
AREGG06788.1	igsf5a	-0.159078
AREGG06788.2	igsf5a	-0.159078
AREGG06788.3	igsf5a	-0.159078
AREGG06788.4	igsf5a	-0.159078
AREGG06521.2	zgc:112433	-0.15895
AREGG17316.1	zgc:136410	-0.158933
AREGG11847.1		-0.158855
AREGG09327.1	si:dkey-76k16.6	-0.158833
AREGG21172.1	zgc:158320	-0.158653
AREGG21582.1	TSTD1	-0.15865
AREGG16284.1	zgc:123297	-0.158628
AREGG16284.2	zgc:123297	-0.158628
AREGG04981.1		-0.158577
AREGG04226.1	wu:fc75a09	-0.158487
AREGG00350.1	zgc:110353	-0.158326
AREGG01012.1		-0.158282
AREGG00356.1	zgc:110353	-0.158201
AREGG00356.2	zgc:110353	-0.158201
AREGG02274.1	si:dkey-11f4.16	-0.1582
AREGG02109.1		-0.158075
AREGG02109.2		-0.158075
AREGG02109.3		-0.158075
AREGG04085.1	zgc:92161	-0.158049
AREGG04085.2	zgc:92161	-0.158049
AREGG15156.1	si:dkey-13m3.2	-0.158016
AREGG18470.1	si:dkey-56i24.1	-0.15794
AREGG18470.2	si:dkey-56i24.1	-0.15794
AREGG18470.3	si:dkey-56i24.1	-0.15794
AREGG16594.1		-0.157696
AREGG17084.1		-0.157654
AREGG21604.2	rarres3l	-0.157646
AREGG01848.1		-0.157639
AREGG09734.2	zgc:56699	-0.157531
AREGG09734.3	zgc:56699	-0.157531
AREGG09734.4	zgc:56699	-0.157531
AREGG09734.5	zgc:56699	-0.157531
AREGG09734.6	zgc:56699	-0.157531
AREGG15365.1	cdh27	-0.157525
AREGG24024.1	sb:cb37	-0.157481
AREGG20171.1	nop10	-0.15744
AREGG16503.1	setdb1b	-0.157435
AREGG15122.1		-0.157427
AREGG15122.2		-0.157427
AREGG20388.2	si:dkey-73p2.3	-0.157383
AREGG12288.1		-0.15713
AREGG12288.2		-0.15713
AREGG16913.1		-0.157046
AREGG11844.1		-0.156874
AREGG20196.1	cbln6	-0.156822
AREGG18479.1	theg	-0.156713
AREGG03590.1	ccr2	-0.156707
AREGG20405.1		-0.156706
AREGG17461.1	prf1.1	-0.15665
AREGG16444.1		-0.156646
AREGG02736.1		-0.156592
AREGG17220.4	C7H19orf12	-0.1564
AREGG09328.1	si:dkey-76k16.5	-0.156313
AREGG09328.2	si:dkey-76k16.5	-0.156313
AREGG09328.3	si:dkey-76k16.5	-0.156313
AREGG17297.1	gbp3	-0.156175
AREGG16465.1		-0.155951
AREGG15428.1	mxa	-0.155949
AREGG01319.1		-0.155917
AREGG06658.1	gpt2l	-0.15584
AREGG22616.1	si:dkey-57k2.7	-0.155794
AREGG22596.1	si:ch1073-291c23.2	-0.155753
AREGG15026.2	si:ch73-233k15.2	-0.155719
AREGG15026.3	si:ch73-233k15.2	-0.155719
AREGG15026.4	si:ch73-233k15.2	-0.155719
AREGG15026.5	si:ch73-233k15.2	-0.155719
AREGG15026.6	si:ch73-233k15.2	-0.155719
AREGG03393.1	grinaa	-0.15569
AREGG04286.3	ighv1-4	-0.15569
AREGG04286.4	ighv1-4	-0.15569
AREGG06041.1	tnfrsf11b	-0.155676
AREGG06041.2	tnfrsf11b	-0.155676
AREGG06041.3	tnfrsf11b	-0.155676
AREGG05248.1	cyt1	-0.155667
AREGG00632.1	ggh	-0.155631
AREGG08440.2		-0.155551
AREGG01428.1	si:dkeyp-75b4.10	-0.155526
AREGG11845.1		-0.155453
AREGG04280.1		-0.155243
AREGG20723.1	si:ch73-338o16.4	-0.15516
AREGG08928.1	cyp3c4	-0.155063
AREGG08928.2	cyp3c4	-0.155063
AREGG08928.3	cyp3c4	-0.155063
AREGG08928.4	cyp3c4	-0.155063
AREGG10561.1		-0.155051
AREGG15651.2	si:ch73-248e21.1	-0.15501
AREGG21243.1	adgrg6	-0.15501
AREGG01458.2	si:ch211-8c17.2	-0.154927
AREGG13595.1	cdca9	-0.154894
AREGG12335.1	si:dkey-11n14.1	-0.154866
AREGG07859.1		-0.154859
AREGG12934.1	tcnba	-0.154818
AREGG12934.2	tcnba	-0.154818
AREGG08855.1	b3gnt3.4	-0.154793
AREGG14148.1	c3a.1	-0.154734
AREGG03799.1	si:ch211-111e20.1	-0.154693
AREGG16606.1	vamp8	-0.154666
AREGG15118.1	sid1	-0.154619
AREGG20227.1	si:ch211-225k7.3	-0.154566
AREGG12459.1		-0.154543
AREGG23901.1	si:ch211-195d17.2	-0.15447
AREGG23901.2	si:ch211-195d17.2	-0.15447
AREGG23901.3	si:ch211-195d17.2	-0.15447
AREGG23901.4	si:ch211-195d17.2	-0.15447
AREGG12433.1	si:ch73-338d8.5	-0.15445
AREGG20415.1		-0.154307
AREGG04267.1	lgals2a	-0.154278
AREGG02763.1		-0.154185
AREGG02763.2		-0.154185
AREGG04149.2		-0.154132
AREGG06009.1		-0.15402
AREGG00596.1	si:dkey-185e18.7	-0.154
AREGG00596.2	si:dkey-185e18.7	-0.154
AREGG03883.1		-0.153997
AREGG01414.2		-0.153996
AREGG01143.2	si:ch211-212k18.4	-0.153975
AREGG01143.3	si:ch211-212k18.4	-0.153975
AREGG01143.4	si:ch211-212k18.4	-0.153975
AREGG01143.5	si:ch211-212k18.4	-0.153975
AREGG01143.6	si:ch211-212k18.4	-0.153975
AREGG01143.7	si:ch211-212k18.4	-0.153975
AREGG01143.8	si:ch211-212k18.4	-0.153975
AREGG01143.9	si:ch211-212k18.4	-0.153975
AREGG01143.10	si:ch211-212k18.4	-0.153975
AREGG01143.11	si:ch211-212k18.4	-0.153975
AREGG01143.12	si:ch211-212k18.4	-0.153975
AREGG03477.1	si:dkey-238d18.5	-0.153767
AREGG11249.1		-0.153748
AREGG18585.1		-0.153637
AREGG14469.1	si:ch211-197h24.9	-0.153634
AREGG02305.1		-0.153491
AREGG22142.1	otog	-0.153475
AREGG22142.2	otog	-0.153475
AREGG09734.1	zgc:56699	-0.153354
AREGG17912.1	CT867973.1	-0.153323
AREGG20217.1	si:dkey-187j14.8	-0.153278
AREGG22162.1		-0.153228
AREGG16870.1	il1b	-0.153199
AREGG20197.1	cbln6	-0.153196
AREGG09141.1	si:dkey-228d14.5	-0.152983
[truncated: 13,207 more rows]

## Sheet: supplementary_table_8
Aregius Gene Transcript	Gene Annotation (rbh)	phylop score (CONACC)
AREGG05697.1		1.76463
AREGG13559.1		1.60564
AREGG09237.1		1.5925
AREGG13184.1	pou4f2	1.58331
AREGG13789.1	necab2	1.48075
AREGG24486.1		1.38176
AREGG20423.1		1.35512
AREGG10107.1	hoxc4a	1.32296
AREGG15360.1		1.26233
AREGG13560.1		1.21914
AREGG19376.1		1.18305
AREGG13191.1	mab21l2	1.17438
AREGG07878.1	tcf7l2	1.13206
AREGG23831.1		1.11695
AREGG22384.1		1.10347
AREGG03058.1	brcc3	1.09548
AREGG23687.1		1.09499
AREGG23121.1		1.09467
AREGG07435.1	sox2	1.09246
AREGG10624.1		1.08845
AREGG12016.1	sox11a	1.08731
AREGG11147.1	mab21l1	1.07511
AREGG15700.1		1.06595
AREGG11289.1		1.05878
AREGG03997.1	gper1	1.04949
AREGG07109.1		1.04316
AREGG07411.1	foxd3	1.02963
AREGG09638.1	tuba1c	1.01782
AREGG22677.1		1.0146
AREGG00545.1	cplx2	1.00555
AREGG19403.1		0.999403
AREGG02141.1		0.992557
AREGG17617.1		0.988919
AREGG03462.1		0.970263
AREGG06595.1	phox2bb	0.96766
AREGG15415.1	magi1b	0.967153
AREGG19662.1	foxd1	0.956184
AREGG01014.1	cd2bp2	0.952928
AREGG13940.1		0.945826
AREGG00796.1	zic1	0.944027
AREGG00796.2	zic1	0.944027
AREGG21273.1	pou3f1	0.942677
AREGG24139.1	lrrc4.2	0.941317
AREGG00556.1	hnrnpa0a	0.940133
AREGG22606.1		0.939859
AREGG09044.1		0.938622
AREGG05723.1	foxc1a	0.93408
AREGG23955.1		0.932953
AREGG16494.1		0.930266
AREGG23240.1	pou3f3b	0.926042
AREGG03422.1	sp8b	0.919343
AREGG19433.1	cmlc1	0.911058
AREGG22641.1	psmc3	0.909333
AREGG04962.1	smoc1	0.901267
AREGG12256.1	nkx2.2a	0.9007
AREGG13975.1	junba	0.900295
AREGG11494.1	fzd9b	0.899034
AREGG06591.1	nanos1	0.898336
AREGG22393.1	pou4f1	0.895626
AREGG02203.1	sp9	0.895241
AREGG17505.1		0.894117
AREGG15758.1	b9d2	0.891821
AREGG00222.1	ier5l	0.89051
AREGG09043.1	ebf3a	0.886816
AREGG09043.2	ebf3a	0.886816
AREGG09043.3	ebf3a	0.886816
AREGG09043.4	ebf3a	0.886816
AREGG09043.5	ebf3a	0.886816
AREGG09043.6	ebf3a	0.886816
AREGG00198.1	aplnra	0.88154
AREGG06492.1	dlx6a	0.881243
AREGG05693.1		0.879811
AREGG06248.1	sox4a	0.877932
AREGG14623.1		0.877211
AREGG19720.1		0.874049
AREGG04729.1	foxc1a	0.865551
AREGG18008.1		0.863151
AREGG15804.1		0.860646
AREGG08749.1	gpr85	0.855015
AREGG08749.2	gpr85	0.855015
AREGG10018.1	mafba	0.851223
AREGG23039.1		0.849599
AREGG06859.1	jun	0.84632
AREGG06859.2	jun	0.84632
AREGG08750.1		0.846019
AREGG02180.1	sp5a	0.845154
AREGG17522.1	fzd8a	0.839649
AREGG18424.1	gjd2b	0.836982
AREGG18651.1		0.835796
AREGG14022.1	wfikkn1	0.835376
AREGG08541.1	ascl1a	0.834578
AREGG14072.3	mafgb	0.834349
AREGG06458.1	hoxa2b	0.833394
AREGG10280.1		0.832608
AREGG00966.1		0.829141
AREGG21478.1	grin2db	0.827307
AREGG24203.1	nr2f2	0.823199
AREGG24203.2	nr2f2	0.823199
AREGG05924.1	zbtb14	0.821831
AREGG07110.1	dmrta2	0.819026
AREGG08135.1	nog2	0.8159
AREGG00273.1		0.813915
AREGG20833.1	cmlc1	0.81207
AREGG22051.1	cebpa	0.811791
AREGG08690.1	fbxl14b	0.811764
AREGG03618.1	mdh2	0.80997
AREGG05756.1		0.805751
AREGG10112.1	hoxc11a	0.805133
AREGG16429.1		0.80439
AREGG14328.1	h2ax1	0.80138
AREGG22394.1	pcdh9	0.801296
AREGG24487.1		0.800828
AREGG19607.1		0.799523
AREGG13918.1		0.798491
AREGG12599.1		0.797918
AREGG24325.1		0.795649
AREGG14488.1		0.794051
AREGG15702.1		0.792735
AREGG14314.1		0.791602
AREGG10411.1	cxxc5b	0.790885
AREGG09488.1	zfp36l2	0.78935
AREGG09348.1		0.789166
AREGG14864.1	h2ax	0.788594
AREGG00870.1		0.787925
AREGG10411.2	cxxc5b	0.787796
AREGG10605.1	egr1	0.787112
AREGG23218.1		0.786859
AREGG06976.1		0.786641
AREGG13723.1		0.783868
AREGG14323.1	h2ax1	0.781211
AREGG15009.1	junbb	0.780398
AREGG08969.1		0.775709
AREGG09042.2	mgmt	0.775641
AREGG09042.1	mgmt	0.775115
AREGG23144.1		0.773924
AREGG00457.1	foxn4	0.771532
AREGG04561.1	pou3f2b	0.769449
AREGG18918.1	kcna1b	0.767294
AREGG04071.1	vac14	0.766916
AREGG15653.1	kcna2a	0.764756
AREGG02502.1		0.763908
AREGG02346.1	PITPNM2	0.761673
AREGG08967.1		0.76081
AREGG07879.1		0.760263
AREGG08408.1	tob1a	0.75846
AREGG15416.1		0.758418
AREGG00229.1	fzd10	0.754106
AREGG05597.1	rap2b	0.750442
AREGG04260.1	tob1a	0.749403
AREGG22963.1	slitrk2	0.746919
AREGG04584.1	lratd1	0.745696
AREGG20622.1	fzd8a	0.745627
AREGG03699.1	pou3f2b	0.745362
AREGG11617.1		0.741961
AREGG14276.1		0.741115
AREGG11893.1	pgls	0.740719
AREGG07901.1	znf503	0.740403
AREGG11785.1	foxl2a	0.739072
AREGG09752.1	cebpb	0.734885
AREGG12612.1	PCDH8	0.733563
AREGG07982.1		0.732977
AREGG17365.1	hspa1b	0.732867
AREGG08476.1		0.732621
AREGG16530.1	pygo2	0.73114
AREGG16530.2	pygo2	0.73114
AREGG17757.1		0.730841
AREGG14491.1		0.727805
AREGG10237.1		0.724787
AREGG12254.1	foxa2	0.723631
AREGG00039.1	zic3	0.722926
AREGG03573.1	sox4a	0.720143
AREGG10047.1		0.718251
AREGG00344.1	nr2f1a	0.717264
AREGG00344.2	nr2f1a	0.717264
AREGG19116.1		0.715193
AREGG06826.1		0.712866
AREGG14274.1	h2ax1	0.711337
AREGG09865.1	col2a1a	0.71128
AREGG21376.1		0.710444
AREGG21773.1	kctd12.1	0.710187
AREGG22498.1	sall1a	0.709801
AREGG14486.1	zgc:154164	0.706665
AREGG06452.1	hoxa9a	0.706496
AREGG12456.1		0.70317
AREGG03420.1	twist1a	0.702974
AREGG03420.2	twist1a	0.702974
AREGG06491.1	dlx5a	0.702961
AREGG06491.2	dlx5a	0.702961
AREGG09305.1		0.702513
AREGG03129.1		0.702218
AREGG19441.1	hspa5	0.700285
AREGG14041.1	lbx1a	0.699568
AREGG14041.2	lbx1a	0.699568
AREGG16178.1		0.699289
AREGG04201.1		0.699082
AREGG17273.1	phlda2	0.698603
AREGG10058.1		0.698598
AREGG10362.1	pou3f3a	0.698512
AREGG16489.1		0.69739
AREGG06978.1		0.697162
AREGG21788.1	zic2a	0.695473
AREGG01358.2	puraa	0.69531
AREGG14319.1	h2ax1	0.6952
AREGG19389.1		0.695119
AREGG21373.1		0.693879
AREGG04012.1		0.693644
AREGG11272.1		0.689717
AREGG05960.1	klf2b	0.689292
AREGG13105.1	egr4	0.687867
AREGG19716.1		0.687415
AREGG08483.1		0.687218
AREGG13220.1	sart1	0.686696
AREGG00618.1		0.686421
AREGG08478.1	celf2	0.686055
AREGG22279.1		0.685476
AREGG14284.1	h2ax1	0.685339
AREGG02909.1		0.68435
AREGG18813.1	cacna1aa	0.683776
AREGG05400.1		0.683668
AREGG11297.1	neu4	0.683501
AREGG07891.3	kat6b	0.682967
AREGG07891.4	kat6b	0.682967
AREGG00252.1	aak1a	0.680244
AREGG09798.1	gpr173	0.677463
AREGG09798.2	gpr173	0.677463
AREGG06666.1		0.677381
AREGG09992.1	bhlhe23	0.676798
AREGG06239.1		0.676405
AREGG14552.1	arhgap35b	0.675701
AREGG19588.1		0.675657
AREGG02215.1	hoxd10a	0.675063
AREGG04855.1	nkx2.1	0.674098
AREGG07891.1	kat6b	0.673123
AREGG07891.2	kat6b	0.673123
AREGG14332.1	h2ax1	0.672499
AREGG24156.1	zfhx3	0.67189
AREGG24156.2	zfhx3	0.67189
AREGG24156.3	zfhx3	0.67189
AREGG24156.4	zfhx3	0.67189
AREGG11189.1	dyrk1ab	0.670839
AREGG11189.2	dyrk1ab	0.670839
AREGG08371.1	rasd1	0.669675
AREGG04367.1		0.666345
AREGG09356.1	irf2bp2b	0.665309
AREGG08305.1		0.665102
AREGG08485.1		0.663903
AREGG00812.1		0.663543
AREGG10722.1	lrrtm2	0.663462
AREGG21787.1	zic5	0.663415
AREGG11105.1	nup88	0.663232
AREGG14289.1	h2ax1	0.662781
AREGG08963.1		0.662435
AREGG09749.1	scrt2	0.661943
AREGG00790.1	chst2b	0.660163
AREGG24094.1	fbxl14b	0.659922
AREGG02191.1	dlx1a	0.657808
AREGG13497.1		0.656212
AREGG18603.1		0.65533
AREGG19345.1	pgam2	0.655227
AREGG12723.1	DNAH10	0.654843
AREGG02246.1	sox21b	0.65417
AREGG10066.1	ngfa	0.652539
AREGG08571.1		0.652266
AREGG15438.1	drd6b	0.651314
AREGG09894.1	kcnk15	0.651037
AREGG03733.1	si:dkey-43k4.5	0.650875
AREGG10109.1	hoxc8a	0.650351
AREGG01632.1	btbd17b	0.648771
AREGG04714.1		0.648509
AREGG07640.1	arf2b	0.646219
AREGG07426.1	ccn1	0.643499
AREGG15281.1	gpr27	0.641391
AREGG19803.1	purbb	0.640056
AREGG14918.1	gsx1	0.639591
AREGG17294.1	ascl1b	0.639299
AREGG06695.1		0.638969
AREGG12972.1		0.638163
AREGG24122.1		0.637425
AREGG07223.1	fam43a	0.635738
AREGG07223.2	fam43a	0.635738
AREGG02018.1	kctd4	0.635488
AREGG22504.1	irx3a	0.635435
AREGG17147.1	pfdn2	0.634833
AREGG17223.1	tshz3b	0.634191
AREGG17223.2	tshz3b	0.634191
AREGG16358.1	gpr186	0.631802
AREGG23814.1	cnr1	0.631627
AREGG02064.1		0.631398
AREGG07984.1		0.631227
AREGG05694.1	ZNF521	0.63092
AREGG05694.2	ZNF521	0.63092
AREGG05694.3	ZNF521	0.63092
AREGG05694.4	ZNF521	0.63092
AREGG05694.5	ZNF521	0.63092
AREGG05694.6	ZNF521	0.63092
AREGG05694.7	ZNF521	0.63092
AREGG05694.8	ZNF521	0.63092
AREGG05694.9	ZNF521	0.63092
AREGG05694.10	ZNF521	0.63092
AREGG05694.11	ZNF521	0.63092
AREGG23704.1	sim1a	0.63072
AREGG23704.2	sim1a	0.63072
AREGG12020.1	id2a	0.63051
AREGG12020.2	id2a	0.63051
AREGG05757.1	gbx1	0.629276
AREGG09026.1	hmx2	0.628397
AREGG24092.1		0.627945
AREGG15341.1	mafba	0.626983
AREGG24239.1	c2cd4a	0.626164
AREGG16448.1	C19H6orf62	0.625473
AREGG10256.5	casz1	0.625116
AREGG10256.6	casz1	0.625116
AREGG10256.7	casz1	0.625116
AREGG10256.8	casz1	0.625116
AREGG01665.1	rasd1	0.624309
AREGG08479.1		0.623895
AREGG18808.1		0.623882
AREGG03434.1		0.623787
AREGG19608.1	nrarpa	0.62343
AREGG19608.2	nrarpa	0.62343
AREGG09511.1		0.623268
AREGG10256.1	casz1	0.623076
AREGG10256.2	casz1	0.623076
AREGG10256.3	casz1	0.623076
AREGG10256.4	casz1	0.623076
AREGG19544.1	aplnrb	0.622697
AREGG21551.1		0.620851
AREGG23688.1	mycn	0.620832
AREGG23688.2	mycn	0.620832
AREGG23688.3	mycn	0.620832
AREGG23688.4	mycn	0.620832
AREGG23688.5	mycn	0.620832
AREGG23688.6	mycn	0.620832
AREGG23688.7	mycn	0.620832
AREGG23688.8	mycn	0.620832
AREGG23688.9	mycn	0.620832
AREGG11214.1		0.61989
AREGG17714.1		0.619663
AREGG05749.1	snai2	0.619296
AREGG21927.1	gdf6b	0.619194
AREGG04029.1	elavl3	0.618947
AREGG15417.1	magi1b	0.618272
AREGG03916.1	klhl11	0.617801
AREGG22177.1		0.616881
AREGG12399.1	si:ch211-150g13.3	0.616684
AREGG05752.1	myt1b	0.615643
AREGG21644.1	ccdc85b	0.614962
AREGG04768.1		0.614728
AREGG05466.1	jund	0.614665
AREGG01269.1		0.613885
AREGG06507.1		0.613189
AREGG10011.1		0.612796
AREGG15343.1	si:ch211-232b12.5	0.611239
AREGG00721.1	sox17	0.610394
AREGG14270.1	h2ax1	0.609889
AREGG00892.1		0.607728
AREGG14876.1		0.606652
AREGG10361.1		0.60643
AREGG05439.1	ptger4c	0.605226
AREGG16866.1	purbb	0.604337
AREGG16362.1	ahdc1	0.604333
AREGG14326.1	zgc:154164	0.603745
AREGG01662.1	sox9a	0.603744
AREGG01666.1	sox8a	0.602979
AREGG19450.1	prdm12b	0.602878
AREGG02251.1	pcdh17	0.602727
AREGG23473.1	ptena	0.600776
AREGG07348.1		0.600541
AREGG21591.1		0.600363
AREGG00407.1		0.6003
AREGG15343.2	si:ch211-232b12.5	0.599518
AREGG03944.1	fzd2	0.599425
AREGG00973.1	zfhx4	0.598949
AREGG19229.1		0.598383
AREGG03923.1		0.597829
AREGG23239.1		0.59721
AREGG07970.1		0.596537
AREGG21647.1	npas4a	0.596271
AREGG18032.1		0.596224
AREGG15652.1	kcna2a	0.59596
AREGG14493.1		0.595745
AREGG05805.1	c1ql3b	0.593503
AREGG15668.1		0.592978
AREGG08349.1	sox9a	0.591872
AREGG21868.1		0.590819
AREGG10657.1	frmpd3	0.589028
AREGG19569.1		0.587866
AREGG04283.1		0.587344
AREGG14578.1		0.586525
AREGG17792.1		0.586303
AREGG05311.1	jun	0.586176
AREGG19460.1		0.586124
AREGG10110.1	hoxc9a	0.585466
AREGG07068.1	foxd2	0.584811
AREGG12276.1		0.584528
AREGG17222.1	znf536	0.583744
AREGG10718.1		0.583632
AREGG24303.1	tle3a	0.583512
AREGG06448.1	hoxa13b	0.583232
AREGG14272.1	zgc:154164	0.583207
AREGG00464.2	fam222a	0.582714
AREGG00592.1		0.58233
AREGG14202.1	adra2a	0.582039
AREGG07997.1		0.581683
AREGG24303.2	tle3a	0.581305
AREGG05911.1		0.580982
AREGG14492.1	zgc:154164	0.580857
AREGG19362.1	rxfp3	0.580821
AREGG00866.1	bhlhe22	0.580772
AREGG13496.1	zbtb4	0.580765
AREGG13496.2	zbtb4	0.580765
AREGG14269.1	FP325123.1	0.580141
AREGG11025.1		0.579345
AREGG01977.1	cryba2b	0.579165
AREGG21781.1	dachd	0.578408
AREGG21781.2	dachd	0.578408
AREGG21781.3	dachd	0.578408
AREGG21781.4	dachd	0.578408
AREGG21781.5	dachd	0.578408
AREGG21781.6	dachd	0.578408
AREGG21781.7	dachd	0.578408
AREGG06665.1	mafaa	0.57818
AREGG11950.1	dync1h1	0.578082
AREGG11950.2	dync1h1	0.578082
AREGG07895.1	zgc:153981	0.577622
AREGG16361.1	ahdc1	0.577448
AREGG12474.1		0.576894
AREGG10746.1		0.576828
AREGG12193.1	zbtb42	0.576739
AREGG14366.1	irf2bp2b	0.576264
AREGG07877.1		0.57585
AREGG04727.1	foxq1b	0.575819
AREGG11255.1	rap2b	0.574773
AREGG04421.1		0.574585
AREGG08970.3	zbtb18	0.573416
AREGG14283.1	zgc:154164	0.571949
AREGG19218.1	gadd45gb.1	0.571627
AREGG16731.1	znf703	0.57102
AREGG16731.2	znf703	0.57102
AREGG16731.3	znf703	0.57102
AREGG11290.1	cux1a	0.570851
AREGG13857.1		0.569955
AREGG21307.1		0.569892
AREGG14277.1	zgc:154164	0.56983
AREGG23737.1	exoc8	0.569332
AREGG03016.1	ier5l	0.568727
AREGG08970.2	zbtb18	0.568166
AREGG12538.1		0.567983
AREGG07641.1		0.567853
AREGG13034.1		0.567528
AREGG21484.1	si:dkeyp-69b9.6	0.56733
AREGG21484.2	si:dkeyp-69b9.6	0.56733
AREGG21484.3	si:dkeyp-69b9.6	0.56733
AREGG21484.4	si:dkeyp-69b9.6	0.56733
AREGG21484.5	si:dkeyp-69b9.6	0.56733
AREGG21484.6	si:dkeyp-69b9.6	0.56733
AREGG21484.7	si:dkeyp-69b9.6	0.56733
AREGG21484.8	si:dkeyp-69b9.6	0.56733
AREGG21484.9	si:dkeyp-69b9.6	0.56733
AREGG22165.1	dbx1b	0.566393
AREGG01229.1		0.566327
AREGG13950.1	pcdh18a	0.56615
AREGG13950.2	pcdh18a	0.56615
AREGG13950.3	pcdh18a	0.56615
AREGG22284.1		0.566142
AREGG13907.1	axin2	0.565736
AREGG07949.1		0.565538
AREGG22498.2	sall1a	0.565114
AREGG22909.1	gja3	0.564665
AREGG13144.1		0.564544
AREGG14320.1	FP325123.1	0.563752
AREGG13907.2	axin2	0.56375
AREGG08043.1	kcnh6a	0.563648
AREGG10509.2	fgf18a	0.563565
AREGG12782.1	ptf1a	0.563497
AREGG17778.1		0.563043
AREGG18866.1	dla	0.562329
AREGG05950.1	cdcp2	0.561653
AREGG19487.1		0.56108
AREGG12885.1		0.560917
AREGG14290.1	FP325123.1	0.560852
AREGG10509.3	fgf18a	0.560682
AREGG10403.1		0.560028
AREGG14720.1	atg101	0.558799
AREGG14218.1		0.55875
AREGG07158.1	CR751224.1	0.558372
AREGG07158.2	CR751224.1	0.558372
AREGG05509.1	ptprsa	0.557581
AREGG02120.1	nr4a2a	0.557451
AREGG15357.1	id1	0.55684
AREGG10129.1	wnt10b	0.556465
AREGG04465.1	bmp2b	0.55628
AREGG17813.1	FO082781.1	0.55627
AREGG07230.1	her6	0.556251
AREGG20812.1		0.556205
AREGG00951.1		0.556148
AREGG06474.1	dnah3	0.555973
AREGG24555.1	bdnf	0.555264
AREGG05774.1		0.554819
AREGG24303.3	tle3a	0.553852
AREGG03226.1		0.55279
AREGG15833.1	tardbpl	0.552711
AREGG15833.2	tardbpl	0.552711
AREGG15833.3	tardbpl	0.552711
AREGG15833.4	tardbpl	0.552711
AREGG15833.5	tardbpl	0.552711
AREGG15833.6	tardbpl	0.552711
AREGG15833.7	tardbpl	0.552711
AREGG10508.1	si:ch73-233f7.1	0.552611
AREGG11103.2	spred3	0.551678
AREGG19799.1		0.551569
AREGG12058.1	six1b	0.551408
AREGG04492.1	arf6b	0.550871
AREGG04492.2	arf6b	0.550871
AREGG14317.1		0.55065
AREGG05586.1	camk2n1a	0.550259
AREGG00795.1	zic4	0.550162
AREGG02438.1		0.549821
AREGG06456.1	hoxa4a	0.549625
AREGG18418.1	meis2a	0.549558
AREGG18418.2	meis2a	0.549558
AREGG18418.3	meis2a	0.549558
AREGG18418.4	meis2a	0.549558
AREGG11103.1	spred3	0.549385
AREGG04193.1	rps2	0.547625
AREGG04193.2	rps2	0.547625
AREGG06740.1	gsx2	0.547499
AREGG16996.1	fsta	0.547202
AREGG16996.2	fsta	0.547202
AREGG06449.1	hoxa11a	0.546876
AREGG11208.1	zbtb16b	0.546346
AREGG11208.2	zbtb16b	0.546346
AREGG03403.1	hoxa2b	0.54626
AREGG10509.1	fgf18a	0.545857
AREGG19654.1	dnajb5	0.545586
AREGG08106.1	prr12a	0.54558
AREGG11053.1	cldnh	0.545293
AREGG01138.1		0.544872
AREGG19686.1		0.54472
AREGG19414.5	klf4	0.544643
AREGG19414.6	klf4	0.544643
AREGG03712.1	zfpm2a	0.544603
AREGG03712.2	zfpm2a	0.544603
AREGG14790.1	h2ax1	0.544489
AREGG01357.1		0.544364
AREGG22556.1		0.543945
AREGG14278.1		0.542187
AREGG09611.1		0.541917
AREGG19402.1	smad7	0.541856
AREGG06579.1	spry1	0.541199
AREGG10242.1	her9	0.540699
AREGG10242.2	her9	0.540699
AREGG04513.1	vps18	0.539919
AREGG15348.1	snai1a	0.539881
AREGG17862.1		0.539
AREGG12245.1	cldn7a	0.537954
AREGG03150.1	prox1a	0.537908
AREGG19439.1		0.537514
AREGG19503.1	taok3b	0.536543
AREGG19503.2	taok3b	0.536543
AREGG19503.3	taok3b	0.536543
AREGG14676.1	rimbp2	0.536141
AREGG11556.1	sacs	0.535822
AREGG11556.2	sacs	0.535822
AREGG11556.3	sacs	0.535822
AREGG11556.4	sacs	0.535822
AREGG11556.5	sacs	0.535822
AREGG11556.6	sacs	0.535822
AREGG11556.7	sacs	0.535822
AREGG07979.1	kcng3	0.535481
AREGG10104.1		0.534872
AREGG16776.1	dmrt3a	0.533555
AREGG24026.1	fjx1	0.533139
AREGG03994.1	baiap3	0.533033
AREGG00236.1	nono	0.532896
AREGG24033.1	rag1	0.532588
AREGG24033.2	rag1	0.532588
AREGG00114.1		0.532586
AREGG03660.2	tshz1	0.532404
AREGG21405.1	atn1	0.532287
AREGG21405.2	atn1	0.532287
AREGG21405.3	atn1	0.532287
AREGG21405.4	atn1	0.532287
AREGG21405.5	atn1	0.532287
AREGG21405.6	atn1	0.532287
AREGG07958.1	foxi1	0.531692
AREGG08970.1	zbtb18	0.530965
AREGG23377.1		0.530602
AREGG00713.1	myca	0.530361
AREGG18034.1	sox10	0.529735
AREGG00464.1	fam222a	0.529706
AREGG02795.1	kalrnb	0.529559
AREGG22514.1	rpp25b	0.529458
AREGG15000.1	zgc:162612	0.528662
AREGG02217.1	hoxd9a	0.528584
AREGG08528.1	syt10	0.528244
AREGG08746.1	foxp2	0.527901
AREGG07522.1	ch25h	0.527493
AREGG21770.1		0.527432
AREGG16775.1	dmrt3a	0.527426
AREGG03054.1		0.527352
AREGG07881.1		0.527317
AREGG15780.1	pax7a	0.526983
AREGG15780.2	pax7a	0.526983
AREGG24216.3	znf710a	0.526809
AREGG24216.4	znf710a	0.526809
AREGG16405.1		0.526334
AREGG15511.1		0.526157
AREGG13631.1		0.525734
AREGG22505.1	irx5a	0.525696
AREGG22505.2	irx5a	0.525696
AREGG20787.1	si:ch211-212k18.5	0.525608
AREGG02905.1	hoxb4a	0.525383
AREGG02602.1	alyref	0.524017
AREGG02602.2	alyref	0.524017
AREGG02602.3	alyref	0.524017
AREGG02602.4	alyref	0.524017
AREGG07987.1		0.523937
AREGG09280.1	gpr75	0.523812
AREGG09280.2	gpr75	0.523812
AREGG09915.3	cnbpa	0.523749
AREGG04448.1		0.523599
AREGG17590.1	afdna	0.523444
AREGG15723.1		0.523106
AREGG16176.1	myog	0.522988
AREGG10659.1	frmpd3	0.521946
AREGG09635.1	fam43b	0.520701
AREGG03660.1	tshz1	0.520636
AREGG10747.1	ebf3a	0.520222
AREGG10747.2	ebf3a	0.520222
AREGG05507.1	fem1c	0.520096
AREGG06239.2		0.519879
AREGG10564.1		0.519069
AREGG10320.1		0.519018
AREGG24374.1	pax6a	0.518349
AREGG24374.2	pax6a	0.518349
AREGG24374.3	pax6a	0.518349
AREGG24374.4	pax6a	0.518349
AREGG24374.5	pax6a	0.518349
AREGG24374.6	pax6a	0.518349
AREGG22056.1	cog8	0.517712
AREGG22056.2	cog8	0.517712
AREGG17253.1	SLC15A5	0.517418
AREGG12137.1	fosaa	0.516752
AREGG13525.1		0.516324
AREGG13409.1	RNF224	0.515543
AREGG24403.1	foxf1	0.515478
AREGG24571.1		0.515213
AREGG16956.1	cldn5a	0.513696
AREGG20966.1		0.513422
AREGG20644.1		0.512187
AREGG06455.1	hoxa5a	0.511328
AREGG07381.1		0.510473
AREGG19884.1	cldn5b	0.510381
AREGG05952.1		0.510227
AREGG12101.1	arf6b	0.509004
AREGG19406.3	zbtb7c	0.508701
AREGG19406.4	zbtb7c	0.508701
AREGG08813.1		0.507901
AREGG21800.1		0.507757
AREGG01166.1	si:dkey-35i13.1	0.507134
AREGG12258.1		0.50676
AREGG13180.1		0.506681
AREGG06518.1	twist1a	0.506656
AREGG00874.1	rrs1	0.506472
AREGG12145.3	esrrb	0.506233
AREGG01927.1	mstnb	0.506189
AREGG00490.1	ficd	0.506047
AREGG05643.1		0.50598
AREGG00213.1	pbx3b	0.505627
AREGG00213.2	pbx3b	0.505627
AREGG00213.3	pbx3b	0.505627
AREGG00213.4	pbx3b	0.505627
AREGG10747.3	ebf3a	0.505176
AREGG04850.1	zfp36l1a	0.504856
AREGG06485.1		0.504587
AREGG14861.1	atf5a	0.504561
AREGG14861.2	atf5a	0.504561
AREGG03254.2	ash1l	0.504546
AREGG03254.3	ash1l	0.504546
AREGG03254.4	ash1l	0.504546
AREGG17689.1	onecutl	0.503672
AREGG16898.1	rnf165b	0.50366
AREGG00991.4	tfap2a	0.50282
AREGG00991.5	tfap2a	0.50282
AREGG00991.6	tfap2a	0.50282
AREGG00991.7	tfap2a	0.50282
AREGG09086.1	znf503	0.502038
AREGG09086.2	znf503	0.502038
AREGG01195.1		0.500344
AREGG15738.1	sp7	0.500051
AREGG10108.1	hoxc5a	0.499718
AREGG19343.1	nefma	0.499206
AREGG19343.2	nefma	0.499206
AREGG09045.1	ppp2r2d	0.498949
AREGG22507.1		0.498907
AREGG15719.1	slc32a1	0.498777
AREGG03037.1		0.4984
AREGG10441.1	htr7a	0.497892
AREGG11288.1	cux1b	0.497514
AREGG19277.1		0.496854
AREGG24309.1	kbtbd4	0.496596
AREGG24309.2	kbtbd4	0.496596
AREGG24309.3	kbtbd4	0.496596
AREGG19315.1	hspb11	0.496551
AREGG24302.1	tle3b	0.496388
AREGG24302.2	tle3b	0.496388
AREGG24302.3	tle3b	0.496388
AREGG24302.4	tle3b	0.496388
AREGG24302.5	tle3b	0.496388
AREGG24302.6	tle3b	0.496388
AREGG07288.1		0.495337
AREGG15912.1	bsnb	0.495119
AREGG22174.1	znf319b	0.494475
AREGG23711.1	sobpb	0.493721
AREGG23711.2	sobpb	0.493721
AREGG23711.3	sobpb	0.493721
AREGG03035.1	spina	0.493527
AREGG14318.1	zgc:154164	0.492413
AREGG21742.1		0.491971
AREGG08530.1	tnnt2c	0.491752
AREGG21102.1		0.491356
AREGG14333.1	FP325123.1	0.49128
AREGG13443.1		0.491188
AREGG15487.1	msx1a	0.490867
AREGG13669.1		0.490736
AREGG14874.1		0.489953
AREGG11270.1		0.489892
AREGG22982.2	adamts1	0.489632
AREGG09911.1	slc6a1a	0.489504
AREGG09911.2	slc6a1a	0.489504
AREGG14547.1		0.489464
AREGG03430.1	dnah9l	0.489152
AREGG11963.1		0.488387
AREGG01675.1		0.488306
AREGG20017.1		0.4882
AREGG05156.1		0.48797
AREGG15789.1	slc45a1	0.487914
AREGG03362.1		0.487819
AREGG05602.1	scg2b	0.487533
AREGG07937.1	hmx3a	0.487016
AREGG11563.1		0.486908
AREGG00775.1	en2a	0.486629
AREGG07876.1	tcf7l2	0.486407
AREGG07876.2	tcf7l2	0.486407
AREGG07876.3	tcf7l2	0.486407
AREGG07876.4	tcf7l2	0.486407
AREGG07876.5	tcf7l2	0.486407
AREGG07876.6	tcf7l2	0.486407
AREGG12955.1		0.486162
AREGG23716.1	kcnf1b	0.485756
AREGG12127.1		0.485733
AREGG17529.1		0.485647
AREGG08164.1	h1-0	0.485242
AREGG19730.1	notch1b	0.485015
AREGG11074.1		0.484913
AREGG11416.1	prpf8	0.484826
AREGG11416.2	prpf8	0.484826
AREGG00417.1		0.484627
AREGG03523.1	arid1aa	0.484281
AREGG03523.2	arid1aa	0.484281
AREGG03523.3	arid1aa	0.484281
AREGG03523.4	arid1aa	0.484281
AREGG20517.2	spen	0.484244
AREGG18053.1		0.483182
AREGG01309.1	spry4	0.482872
AREGG12005.1	cnr1	0.482319
AREGG16754.1		0.481734
AREGG22542.1		0.481523
AREGG06628.1	pitx2	0.48049
AREGG06628.2	pitx2	0.48049
AREGG15335.1	si:dkey-13a21.4	0.480381
AREGG15335.2	si:dkey-13a21.4	0.480381
AREGG00186.1		0.479761
AREGG23619.1		0.478948
AREGG09474.1		0.478861
AREGG04863.1		0.478021
AREGG07786.1		0.476167
AREGG03254.1	ash1l	0.475815
AREGG09678.8	tshz2	0.47553
AREGG09678.9	tshz2	0.47553
AREGG09678.10	tshz2	0.47553
AREGG18645.1	zgc:154164	0.474309
AREGG22741.1		0.473483
AREGG00991.2	tfap2a	0.472905
AREGG00991.3	tfap2a	0.472905
AREGG21981.1	mfn1b	0.472661
AREGG14907.1		0.472657
AREGG12186.1	cyp1c1	0.472155
AREGG12649.1	ctdspla	0.471868
AREGG19426.1		0.47167
AREGG21477.1	grin2db	0.471586
AREGG08934.1		0.47126
AREGG19297.1	hspb11	0.470976
AREGG24146.1		0.470862
AREGG13261.1		0.470646
AREGG03119.1	fosab	0.470413
AREGG03119.2	fosab	0.470413
AREGG00415.1		0.469582
AREGG08108.1		0.468397
AREGG21514.1		0.468352
AREGG13093.1	slc25a4	0.467776
AREGG11117.1	ywhag2	0.467671
AREGG05126.1		0.467577
AREGG18486.1	diras1b	0.467351
AREGG11346.1	fkrp	0.467337
AREGG11346.2	fkrp	0.467337
AREGG11346.3	fkrp	0.467337
AREGG15966.1		0.467074
AREGG08178.1	pdpk1b	0.466877
AREGG05399.1	fam78ba	0.466387
AREGG05399.2	fam78ba	0.466387
AREGG05399.3	fam78ba	0.466387
AREGG08026.1	srsf2a	0.466128
AREGG08026.2	srsf2a	0.466128
AREGG08026.3	srsf2a	0.466128
AREGG08026.4	srsf2a	0.466128
AREGG08026.5	srsf2a	0.466128
AREGG08026.6	srsf2a	0.466128
AREGG08026.7	srsf2a	0.466128
AREGG08026.8	srsf2a	0.466128
AREGG08026.9	srsf2a	0.466128
AREGG08026.10	srsf2a	0.466128
AREGG08026.11	srsf2a	0.466128
AREGG08026.12	srsf2a	0.466128
AREGG08026.13	srsf2a	0.466128
AREGG10524.1		0.465192
AREGG02042.1		0.464967
AREGG04011.1	aanat2	0.464681
AREGG01236.1	si:ch211-247j9.1	0.464124
AREGG07680.1	hoxb1b	0.463679
AREGG12923.1		0.463623
AREGG09201.1	lrrc18b	0.463464
AREGG11316.1	rrm1	0.463338
AREGG03744.1	id4	0.463238
AREGG05528.1	mex3b	0.462965
AREGG12725.1	DNAH10	0.462852
AREGG17254.1	SLC15A5	0.462796
AREGG05696.1		0.462702
AREGG02167.1	atp5f1b	0.462663
AREGG05544.1		0.462645
AREGG15390.3	gata2a	0.462483
AREGG15390.4	gata2a	0.462483
AREGG15390.5	gata2a	0.462483
AREGG15390.6	gata2a	0.461708
AREGG15390.7	gata2a	0.461708
AREGG19739.1	dolk	0.461585
AREGG19739.2	dolk	0.461585
AREGG03461.1	kirrel3l	0.46095
AREGG03461.2	kirrel3l	0.46095
AREGG03461.3	kirrel3l	0.46095
AREGG03461.4	kirrel3l	0.46095
AREGG18917.1		0.460912
AREGG02091.1		0.460693
AREGG19768.1	tnc	0.460553
AREGG03474.1	hsc70	0.460528
AREGG03474.2	hsc70	0.460528
AREGG13917.1		0.459764
AREGG04095.1	zgc:153426	0.459603
AREGG04095.2	zgc:153426	0.459603
AREGG20124.1	mex3b	0.459138
AREGG20124.2	mex3b	0.459138
AREGG18520.1	si:ch73-367p23.2	0.458912
AREGG00038.1	zic6	0.458559
AREGG12821.1		0.458367
AREGG24151.1		0.458253
AREGG13569.1	ppargc1a	0.457958
AREGG14570.2	AL935333.5	0.457148
AREGG10259.1	pex14	0.456531
AREGG10259.2	pex14	0.456531
AREGG10259.3	pex14	0.456531
AREGG20153.1		0.456014
AREGG21458.1	aicda	0.455695
AREGG00772.1	shha	0.455661
AREGG05184.1	rxfp3.3a2	0.455025
AREGG10258.1		0.454993
AREGG07930.1	lrit1b	0.45496
AREGG11256.1	p2ry1	0.454862
AREGG22800.1	kpna2	0.4545
AREGG07080.1		0.454457
AREGG00848.1		0.454005
AREGG15474.1	crybb3	0.453629
AREGG03354.1		0.453404
AREGG09390.1	tmem264	0.45322
AREGG22014.1		0.45318
AREGG00023.1	tex11	0.452854
AREGG05224.1		0.452712
AREGG09678.7	tshz2	0.45267
AREGG14912.7	zbtb20	0.452159
AREGG14039.1		0.451959
AREGG24176.1	ptprq	0.451221
AREGG05046.1	cdca4	0.45121
AREGG05046.2	cdca4	0.45121
AREGG05046.3	cdca4	0.45121
AREGG04101.1	cldnk	0.451145
AREGG24326.1	syt7a	0.450883
AREGG03340.1		0.450724
AREGG22786.1	egr2b	0.450676
AREGG00913.1	cbln2b	0.450161
AREGG08125.1	lrrc4bb	0.450082
AREGG07351.1		0.449224
AREGG20769.1	drd6b	0.449102
AREGG24545.1		0.449065
AREGG19524.1	orai1b	0.449015
AREGG19677.1		0.449008
AREGG07830.1	adrb1	0.44898
AREGG11032.1	foxa3	0.448875
AREGG19344.1	nefla	0.448869
AREGG19344.2	nefla	0.448869
AREGG07349.1		0.448646
AREGG13939.1	rtn4rl2a	0.448529
AREGG21601.1	ints5	0.44809
AREGG09204.2	drgx	0.448076
AREGG04500.1		0.447996
AREGG14501.1		0.447805
AREGG08178.2	pdpk1b	0.447761
AREGG09204.1	drgx	0.447752
AREGG18278.1		0.447497
AREGG07985.1		0.447426
AREGG19435.1	trim32	0.44717
AREGG22982.1	adamts1	0.446846
AREGG10687.1	dusp1	0.446717
AREGG16486.1		0.446411
AREGG20290.1	mgat4c	0.446146
AREGG21309.1	cited4b	0.446114
AREGG15371.1		0.446087
AREGG20310.1		0.445472
AREGG03500.1	si:ch211-261d7.3	0.444987
AREGG03500.2	si:ch211-261d7.3	0.444987
AREGG03500.3	si:ch211-261d7.3	0.444987
AREGG03500.4	si:ch211-261d7.3	0.444987
AREGG10545.1	arsia	0.444947
AREGG00879.1		0.444799
AREGG09185.1		0.444752
AREGG05743.1	klhl14	0.44427
AREGG13935.1		0.443067
AREGG09793.1	iqsec2b	0.442992
AREGG10726.1	rnf44	0.442969
AREGG06937.1		0.442864
AREGG05710.1	igfbp3	0.44238
AREGG16462.1		0.442294
AREGG09003.1		0.442134
AREGG19520.1	setd1ba	0.440792
AREGG19520.2	setd1ba	0.440792
AREGG19676.1		0.44029
AREGG03880.1	hexim1	0.439857
AREGG18647.1	FP325123.1	0.439828
AREGG02167.2	atp5f1b	0.439723
AREGG08287.1	foxj1b	0.439687
AREGG00873.1	crhb	0.439525
AREGG22893.1	atp5f1b	0.439282
AREGG22893.2	atp5f1b	0.439282
AREGG23176.1	rab9a	0.439113
AREGG19684.1		0.438923
AREGG19377.1		0.438844
AREGG13359.1		0.438744
AREGG24202.3	mctp2a	0.438583
AREGG24202.4	mctp2a	0.438583
AREGG24202.5	mctp2a	0.438583
AREGG00779.1	tgif1	0.438429
AREGG22468.1		0.438316
AREGG03955.1		0.438284
AREGG12057.1	six4a	0.438025
AREGG10754.1	foxi3b	0.437914
AREGG19656.1	atp5fa1	0.437314
AREGG04502.1	hsp90aa1.1	0.437309
AREGG19465.1	tbx3a	0.437232
AREGG19465.2	tbx3a	0.437232
AREGG00531.1		0.437086
AREGG12145.1	esrrb	0.436978
AREGG12145.2	esrrb	0.436978
AREGG07258.1		0.436845
AREGG08481.1		0.436723
AREGG18909.1	zgc:154164	0.436385
AREGG00346.1		0.436
AREGG00991.1	tfap2a	0.43554
AREGG24510.1	lmo1	0.435359
AREGG04522.1	ccn2a	0.435314
AREGG14670.1		0.435313
AREGG14711.1		0.435133
AREGG24322.1		0.43509
AREGG10174.1	si:dkey-157g16.6	0.434125
AREGG10174.2	si:dkey-157g16.6	0.434125
AREGG09334.1	flrt3	0.433908
AREGG09334.2	flrt3	0.433908
AREGG14018.1	bcl11ab	0.433627
AREGG14018.2	bcl11ab	0.433627
AREGG13702.1		0.433486
AREGG02142.1	tbr1b	0.433438
AREGG06764.1	ndnf	0.433385
AREGG09047.1	adra2a	0.433359
AREGG19381.1	esm1	0.433285
AREGG10208.1	rbm15	0.432908
AREGG20799.1		0.432834
AREGG18437.1	marcksa	0.43262
AREGG15452.1		0.432578
AREGG16092.1	bhlhe40	0.432526
AREGG21033.1	inhbaa	0.432501
AREGG04779.2	zbtb22b	0.432472
AREGG19972.1	disp1	0.432387
AREGG19620.1		0.432153
AREGG04460.1		0.431337
AREGG07189.1	aldh7a1	0.430543
AREGG07189.2	aldh7a1	0.430543
AREGG05775.1	cyp8b1	0.430239
AREGG10505.1	pcdh2ab9	0.430239
AREGG14700.1		0.430066
AREGG23070.1		0.429977
AREGG02192.1	dlx2a	0.429947
AREGG09311.1		0.42982
AREGG21485.1	shisa7b	0.429386
AREGG06038.1		0.429336
AREGG06450.1	hoxa10b	0.429033
AREGG00366.1		0.428773
AREGG09055.1		0.428742
AREGG02444.1	foxd5	0.428358
AREGG04905.1	hivep2b	0.427779
AREGG12109.1	exoc5	0.427683
AREGG12109.2	exoc5	0.427683
AREGG14696.1	ftr83	0.427424
AREGG14696.2	ftr83	0.427424
AREGG12291.1	marcksl1a	0.427125
AREGG16767.1	fbrsl1	0.426821
AREGG16767.2	fbrsl1	0.426821
AREGG16767.3	fbrsl1	0.426821
AREGG16767.4	fbrsl1	0.426821
AREGG16767.5	fbrsl1	0.426821
AREGG12162.1	rhov	0.426407
AREGG11517.1		0.426345
AREGG05636.1	ptch2	0.426183
AREGG04481.1	lrfn5b	0.426169
AREGG14285.1	FP325123.1	0.42612
AREGG12009.1	syncrip	0.425459
AREGG12009.2	syncrip	0.425459
AREGG12009.3	syncrip	0.425459
AREGG12009.4	syncrip	0.425459
AREGG12009.5	syncrip	0.425459
AREGG12009.6	syncrip	0.425459
AREGG12009.7	syncrip	0.425459
AREGG12009.8	syncrip	0.425459
AREGG12009.9	syncrip	0.425459
AREGG19406.1	zbtb7c	0.425212
AREGG19406.2	zbtb7c	0.425212
AREGG08625.1		0.425165
AREGG11107.1	bicra	0.425009
AREGG11107.2	bicra	0.425009
AREGG11107.3	bicra	0.425009
AREGG11107.4	bicra	0.425009
AREGG15589.1	klhdc7a	0.424687
AREGG10168.1		0.424594
AREGG23814.2	cnr1	0.424525
AREGG02412.1		0.424499
AREGG11364.1		0.424473
AREGG04509.1	dll4	0.424366
AREGG00016.1	slc25a5	0.42375
AREGG14489.1	zgc:173552	0.423695
AREGG24202.1	mctp2a	0.423652
AREGG24202.2	mctp2a	0.423652
AREGG03088.1		0.423198
AREGG24469.1	zfhx3	0.423175
AREGG07240.1		0.422957
AREGG17210.1		0.422144
AREGG00414.1	setbp1	0.421827
AREGG00842.1		0.421815
AREGG12160.1	dll4	0.421722
AREGG00093.3	pcdh19	0.421287
AREGG00093.4	pcdh19	0.421287
AREGG00093.5	pcdh19	0.421287
AREGG00093.6	pcdh19	0.421287
AREGG00093.7	pcdh19	0.421287
AREGG02345.1		0.421127
AREGG10663.1	znf711	0.420727
AREGG10663.2	znf711	0.420727
AREGG19857.1		0.420144
AREGG15053.1		0.420066
AREGG07346.1		0.419807
AREGG14327.1	FP325123.1	0.419796
AREGG16362.2	ahdc1	0.419781
AREGG00779.2	tgif1	0.419586
AREGG00780.1	otud1	0.419387
AREGG00865.1	ythdf3	0.419367
AREGG00865.2	ythdf3	0.419367
AREGG00865.3	ythdf3	0.419367
AREGG00865.4	ythdf3	0.419367
AREGG08714.1		0.419123
AREGG10734.1	cpeb4b	0.418715
AREGG10734.2	cpeb4b	0.418715
AREGG10734.3	cpeb4b	0.418715
AREGG10734.4	cpeb4b	0.418715
AREGG10734.5	cpeb4b	0.418715
AREGG10734.6	cpeb4b	0.418715
AREGG10734.7	cpeb4b	0.418715
AREGG10734.8	cpeb4b	0.418715
AREGG10734.9	cpeb4b	0.418715
AREGG10332.1		0.418541
AREGG02250.1	slitrk5b	0.41854
AREGG02250.2	slitrk5b	0.41854
AREGG14824.1		0.418316
AREGG23038.16	zeb2b	0.417787
AREGG04050.1	notch3	0.417142
AREGG22395.1	pcdh20	0.417133
AREGG20641.1	hist1h2a11	0.416964
AREGG23038.15	zeb2b	0.416187
AREGG24496.1	adma	0.416125
AREGG24496.2	adma	0.416125
AREGG19846.1	hnrnpd	0.41581
AREGG19846.2	hnrnpd	0.41581
AREGG19846.3	hnrnpd	0.41581
AREGG19846.4	hnrnpd	0.41581
AREGG19846.5	hnrnpd	0.41581
AREGG19846.6	hnrnpd	0.41581
AREGG19846.7	hnrnpd	0.41581
AREGG23038.9	zeb2b	0.415309
AREGG23038.10	zeb2b	0.415309
AREGG23038.11	zeb2b	0.415309
AREGG23038.12	zeb2b	0.415309
AREGG23038.13	zeb2b	0.415309
AREGG23038.14	zeb2b	0.415309
AREGG12261.1	zbtb8a	0.415037
AREGG12261.2	zbtb8a	0.415037
AREGG12261.3	zbtb8a	0.415037
AREGG12261.4	zbtb8a	0.415037
AREGG12107.1	tmem260	0.414924
AREGG12107.2	tmem260	0.414924
AREGG19718.3	C21H18orf25	0.41462
AREGG19718.4	C21H18orf25	0.41462
AREGG19718.5	C21H18orf25	0.41462
AREGG19718.6	C21H18orf25	0.41462
AREGG19718.7	C21H18orf25	0.41462
AREGG19718.8	C21H18orf25	0.41462
AREGG22698.1	zgc:158564	0.414505
AREGG12450.1		0.4145
AREGG06977.2	zbtb7a	0.414014
AREGG07236.1		0.413454
AREGG09729.1	ankrd52a	0.41343
AREGG14632.1		0.412791
AREGG07000.1	fam78bb	0.412654
AREGG21631.1	hs6st2	0.412565
AREGG21631.2	hs6st2	0.412565
AREGG18436.1	col10a1a	0.412121
AREGG19256.1	grin1a	0.412022
AREGG04799.1		0.411485
AREGG19539.1	trim69	0.411258
AREGG10129.2	wnt10b	0.411196
AREGG21476.1	grin2db	0.411144
AREGG22601.1	greb1	0.411133
AREGG05217.1		0.41082
AREGG15764.1		0.410616
AREGG14604.1	pcdhb	0.410332
AREGG14604.2	pcdhb	0.410332
AREGG14604.3	pcdhb	0.410332
AREGG23038.5	zeb2b	0.410306
AREGG23038.6	zeb2b	0.410306
AREGG23038.7	zeb2b	0.410306
AREGG23038.8	zeb2b	0.410306
AREGG21455.1	il11a	0.410081
AREGG17994.1		0.409769
AREGG03092.1	sox7	0.409764
AREGG01231.1	zgc:158291	0.40968
AREGG08875.1		0.409283
AREGG12388.1	kcnc1b	0.408784
AREGG12388.2	kcnc1b	0.408784
AREGG03074.6	sgk1	0.408381
AREGG04051.1		0.408358
AREGG02442.1	zswim5	0.408242
AREGG02442.2	zswim5	0.408242
AREGG06457.1	hoxa4a	0.408207
AREGG06457.2	hoxa4a	0.408207
AREGG04434.1	im:7142702	0.408151
AREGG24374.7	pax6a	0.408058
AREGG24374.8	pax6a	0.408058
AREGG24374.9	pax6a	0.408058
AREGG24374.10	pax6a	0.408058
AREGG19769.2	traf2a	0.408051
AREGG00805.1	csrnp1b	0.407968
AREGG00805.2	csrnp1b	0.407968
AREGG00805.3	csrnp1b	0.407968
AREGG00805.4	csrnp1b	0.407968
AREGG12917.1		0.407875
AREGG07811.1	znf281b	0.407858
AREGG07811.2	znf281b	0.407858
AREGG14280.1	FP325123.1	0.407231
AREGG19881.1	cryba4	0.406886
AREGG02475.2	tlnrd1	0.406833
AREGG01624.1	si:dkey-165a24.9	0.406719
AREGG01624.2	si:dkey-165a24.9	0.406719
AREGG01624.3	si:dkey-165a24.9	0.406719
AREGG12172.1	thbs1b	0.406264
AREGG12172.2	thbs1b	0.406264
AREGG12172.3	thbs1b	0.406264
AREGG19679.3	olfm1b	0.405914
AREGG19679.4	olfm1b	0.405914
AREGG12142.1	tgfb3	0.405905
AREGG04261.1	wfikkn2a	0.405831
AREGG04261.2	wfikkn2a	0.405831
AREGG04261.3	wfikkn2a	0.405831
AREGG04498.1	mgat2	0.405799
AREGG19484.1	rfx3	0.405768
AREGG11163.1	zgc:110333	0.405334
AREGG15978.1	FNDC10	0.405265
AREGG07890.3	adkb	0.405228
AREGG19296.1	hspb11	0.404653
AREGG24051.1	bhlhe41	0.404507
AREGG24051.2	bhlhe41	0.404507
AREGG24051.3	bhlhe41	0.404507
AREGG24051.4	bhlhe41	0.404507
AREGG07926.1	pax2a	0.404381
AREGG07926.2	pax2a	0.404381
AREGG18742.1	egr4	0.404381
AREGG18742.2	egr4	0.404381
AREGG18742.3	egr4	0.404381
AREGG18742.4	egr4	0.404381
AREGG21367.1		0.404286
AREGG09678.1	tshz2	0.404269
AREGG09678.2	tshz2	0.404269
AREGG09678.3	tshz2	0.404269
AREGG09678.4	tshz2	0.404269
AREGG09678.5	tshz2	0.404269
AREGG09678.6	tshz2	0.404269
AREGG09108.1	pax2a	0.404113
AREGG09108.2	pax2a	0.404113
AREGG21526.1		0.403958
AREGG19236.1		0.403945
AREGG19769.1	traf2a	0.403873
AREGG07085.1	C2CD4C	0.403523
AREGG04167.1	axin2	0.403322
AREGG04167.2	axin2	0.403322
AREGG14845.1	CR854980.1	0.403197
AREGG06457.3	hoxa4a	0.403064
AREGG06431.1		0.402622
AREGG11948.1	wdr20a	0.402531
AREGG10067.1	kcna1b	0.402082
AREGG19718.1	C21H18orf25	0.402012
AREGG19718.2	C21H18orf25	0.402012
AREGG10135.3	kmt2d	0.401959
AREGG10135.4	kmt2d	0.401959
AREGG13885.1	nptx1l	0.401905
AREGG02627.1		0.401595
AREGG05678.10	pbx1a	0.401572
AREGG05678.11	pbx1a	0.401572
AREGG24268.1	islr2	0.401472
AREGG21476.2	grin2db	0.401301
AREGG23992.1		0.401272
AREGG21479.1		0.401012
AREGG11499.13	trip12	0.400478
AREGG00274.1	mn1b	0.400055
AREGG00274.2	mn1b	0.400055
AREGG00274.3	mn1b	0.400055
AREGG05759.1	asb10	0.399677
AREGG05700.1	kctd1	0.399363
AREGG02086.1	dip2a	0.399279
AREGG21803.1		0.399163
AREGG08745.1	MDFIC	0.399077
AREGG14475.1	hspb11	0.398683
AREGG00838.1	usf3	0.398681
AREGG19217.1	si:ch211-22d5.2	0.398667
AREGG10113.1	hoxc12a	0.398519
AREGG15712.1	BX936363.1	0.398478
AREGG13517.1	gpr78b	0.397965
AREGG01055.1		0.397805
AREGG17263.1	kcnj11	0.397761
AREGG21887.1		0.397452
AREGG07163.1	hnrnpm	0.39744
AREGG07163.2	hnrnpm	0.39744
AREGG07163.3	hnrnpm	0.39744
AREGG07163.4	hnrnpm	0.39744
AREGG00215.1	lmx1bb	0.397045
AREGG16707.1	cux2b	0.396983
AREGG05339.1		0.396934
AREGG02004.1	cxcr4b	0.39674
AREGG02423.1	atoh1a	0.396721
AREGG10010.1		0.396638
AREGG03255.1		0.396431
AREGG00166.1		0.396211
AREGG18716.5	rbm14b	0.395959
AREGG00210.1	unm_hu7912	0.395723
AREGG03176.1	gpr6	0.395723
AREGG15892.1	frs3	0.395705
AREGG14325.1	FP325123.1	0.395685
AREGG16537.1	znf687b	0.395539
AREGG16537.2	znf687b	0.395539
AREGG16537.3	znf687b	0.395539
AREGG16537.4	znf687b	0.395539
AREGG16537.5	znf687b	0.395539
AREGG15809.1	skib	0.395419
AREGG22966.1	slitrk5a	0.395312
AREGG20811.1		0.395223
AREGG13143.1	bnc2	0.395142
AREGG13143.2	bnc2	0.395142
AREGG10368.1	tent5d	0.395089
AREGG02121.1	gpd2	0.394908
AREGG13952.1	pcdh10a	0.394863
AREGG13952.2	pcdh10a	0.394863
AREGG06977.1	zbtb7a	0.394809
AREGG18907.1	FP325123.1	0.394764
AREGG01794.1		0.394592
AREGG13679.1		0.394049
AREGG18299.1		0.394021
AREGG12411.1	rfx7b	0.39401
AREGG10647.1	nexmifb	0.393851
AREGG13673.1	si:dkey-85k7.10	0.393693
AREGG00929.1	arxa	0.393495
AREGG02515.1	actb2	0.393406
AREGG02515.2	actb2	0.393406
AREGG02515.3	actb2	0.393406
AREGG02515.4	actb2	0.393406
AREGG02515.5	actb2	0.393406
AREGG02515.6	actb2	0.393406
AREGG02515.7	actb2	0.393406
AREGG02515.8	actb2	0.393406
AREGG02515.9	actb2	0.393406
AREGG18462.1		0.39323
AREGG19833.1	hcar1-3	0.393141
AREGG03225.1	zbtb7b	0.392954
AREGG04413.1		0.392839
AREGG18650.1	zgc:154164	0.392749
AREGG00081.1	atp1b4	0.392602
AREGG06975.1		0.391796
AREGG03436.1		0.391508
AREGG08745.2	MDFIC	0.391017
AREGG11799.1	CABZ01041604.1	0.390977
AREGG21306.1	foxo6b	0.390901
AREGG12085.1	si:dkey-85n7.6	0.390889
AREGG00460.1	ube3b	0.39079
AREGG13143.3	bnc2	0.390479
AREGG24291.1	smad6b	0.390023
AREGG10735.1	stc2a	0.389968
AREGG13035.1		0.389918
AREGG09993.1	ythdf1	0.389815
AREGG09993.2	ythdf1	0.389815
AREGG13216.1	stox2a	0.389739
AREGG13216.2	stox2a	0.389739
AREGG21828.2	dcun1d2a	0.389371
AREGG21828.3	dcun1d2a	0.389371
AREGG00212.1		0.389333
AREGG02293.1	gja8b	0.389135
AREGG03669.1	sall3a	0.388746
AREGG07890.1	adkb	0.388635
AREGG07890.2	adkb	0.388635
AREGG24101.1	wwox	0.387958
AREGG18908.1		0.387774
AREGG19555.1	ggcx	0.38773
AREGG19555.2	ggcx	0.38773
AREGG03713.1		0.387427
AREGG22222.1		0.387376
AREGG19464.1		0.387051
AREGG09338.1	btbd3b	0.387027
AREGG21410.1	wnt4b	0.38702
AREGG18469.1	slitrk3b	0.38695
AREGG18469.2	slitrk3b	0.386933
AREGG11313.1		0.386791
AREGG18574.1		0.386481
AREGG06775.1		0.385392
AREGG09838.1	CR774178.1	0.385235
AREGG00173.1	snrnp200	0.385187
AREGG03845.1	dcaf7	0.385177
AREGG10116.1	rarga	0.384941
AREGG23899.1		0.384846
AREGG10236.8	rerea	0.384633
AREGG10236.9	rerea	0.384633
AREGG12208.1	zgc:153157	0.384427
AREGG15987.3	usp49	0.384415
AREGG00893.1	eya1	0.38437
AREGG15410.1	kbtbd8	0.384264
AREGG15410.2	kbtbd8	0.384264
AREGG06827.2	bcl6aa	0.384255
AREGG06827.3	bcl6aa	0.384255
AREGG09104.1	wnt8b	0.384078
AREGG04004.1	igfals	0.38405
AREGG03962.1	wnt9b	0.383994
AREGG07347.1	lhx9	0.383934
AREGG10154.1	huwe1	0.383929
AREGG10154.2	huwe1	0.383929
AREGG10154.3	huwe1	0.383929
AREGG10154.4	huwe1	0.383929
AREGG10154.5	huwe1	0.383929
AREGG10154.6	huwe1	0.383929
AREGG10154.7	huwe1	0.383929
AREGG10154.8	huwe1	0.383929
AREGG13563.1		0.383923
AREGG05086.1	si:dkey-33c12.3	0.383879
AREGG02989.9	sptan1	0.383417
AREGG21536.1	cryba1l1	0.383391
AREGG11308.1	znf296	0.383346
AREGG07099.1	ccl44	0.383177
AREGG07099.2	ccl44	0.383177
AREGG07099.3	ccl44	0.383177
AREGG09111.1	slc18a3a	0.383175
AREGG14913.1	slc25a5	0.38316
AREGG14913.2	slc25a5	0.38316
AREGG03724.8	ubr5	0.38296
AREGG03724.9	ubr5	0.38296
AREGG05647.1	amotl2a	0.382674
AREGG16170.4	foxp4	0.382623
AREGG16170.5	foxp4	0.382623
AREGG19479.1	nup155	0.382475
AREGG19479.2	nup155	0.382475
AREGG21345.1	megf8	0.382338
AREGG00294.1	stc1	0.382246
AREGG08487.2	gata3	0.382235
AREGG08487.3	gata3	0.382235
AREGG08487.4	gata3	0.382235
AREGG08487.5	gata3	0.382235
AREGG08487.6	gata3	0.382235
AREGG08487.7	gata3	0.382235
AREGG08487.8	gata3	0.382235
AREGG08487.9	gata3	0.382235
AREGG08487.10	gata3	0.382235
AREGG08487.11	gata3	0.382235
AREGG08487.12	gata3	0.382235
AREGG05524.1	btbd2b	0.382162
AREGG23902.1		0.381921
AREGG00365.5	mef2cb	0.381837
AREGG00365.6	mef2cb	0.381837
AREGG15967.1	SPEN	0.381785
AREGG15967.2	SPEN	0.381785
AREGG15967.3	SPEN	0.381785
AREGG15967.4	SPEN	0.381785
AREGG15967.5	SPEN	0.381785
AREGG15967.6	SPEN	0.381785
AREGG21782.1	gpr18	0.38176
AREGG21782.2	gpr18	0.38176
AREGG09016.1	dachc	0.381732
AREGG09016.2	dachc	0.381732
AREGG09016.3	dachc	0.381732
AREGG12097.1	CABZ01084273.1	0.381471
AREGG08487.1	gata3	0.380578
AREGG10253.1	tardbpl	0.380229
AREGG10253.2	tardbpl	0.380229
AREGG10253.3	tardbpl	0.380229
AREGG10253.4	tardbpl	0.380229
AREGG03995.1	baiap3	0.380145
AREGG09438.1	polr1b	0.379971
AREGG13351.1	si:dkey-183c6.9	0.379882
AREGG12348.1	bend3	0.379802
AREGG02599.1	nptx1l	0.379616
AREGG07736.1	twnk	0.379558
AREGG07736.2	twnk	0.379558
AREGG07736.3	twnk	0.379558
AREGG22503.1	fto	0.379223
AREGG22503.2	fto	0.379223
AREGG22503.3	fto	0.379223
AREGG19313.1	skor1b	0.379181
AREGG00339.1		0.378747
AREGG01925.1	adat3	0.378686
AREGG05695.1		0.378655
AREGG24583.1	rrad	0.378406
AREGG19860.1	trim23	0.378389
AREGG19860.2	trim23	0.378389
AREGG19427.1		0.378272
AREGG19427.2		0.378272
AREGG06459.1	hoxa1a	0.377928
AREGG03907.1	neurod2	0.377747
AREGG11102.1	dhx34	0.377632
AREGG10135.1	kmt2d	0.377587
AREGG10135.2	kmt2d	0.377587
AREGG18644.1	zgc:154164	0.377445
AREGG14535.1	taf1	0.377246
AREGG14535.2	taf1	0.377246
AREGG14535.3	taf1	0.377246
AREGG14535.4	taf1	0.377246
AREGG14535.5	taf1	0.377246
AREGG14535.6	taf1	0.377246
AREGG14535.7	taf1	0.377246
AREGG14535.8	taf1	0.377246
AREGG08786.1	pim3	0.377125
AREGG09088.1	lrmda	0.376988
AREGG17521.1	klf6a	0.376968
AREGG22190.1	map1aa	0.376773
AREGG16373.1	dclk3	0.376765
AREGG00513.1	neurog1	0.376754
AREGG20693.1	vcpip1	0.376746
AREGG02910.1	hoxb2a	0.376642
AREGG09747.1	tcf15	0.376294
AREGG18428.1	bmp4	0.375948
AREGG03405.1	hoxa10b	0.37585
AREGG10348.1	efnb1	0.375731
AREGG16487.1		0.37566
AREGG03776.1	fzd1	0.375609
AREGG02504.1		0.37555
AREGG14029.1	taf5	0.375433
AREGG03489.1	prss1	0.375387
AREGG03406.1	hoxa11b	0.375363
AREGG14717.1	PRDM15	0.374942
AREGG22383.1	baz2ba	0.374899
AREGG22383.2	baz2ba	0.374899
AREGG22383.3	baz2ba	0.374899
AREGG22383.4	baz2ba	0.374899
AREGG22383.5	baz2ba	0.374899
AREGG22383.6	baz2ba	0.374899
AREGG22383.7	baz2ba	0.374899
AREGG22383.8	baz2ba	0.374899
AREGG22383.9	baz2ba	0.374899
AREGG18419.1	CDIN1	0.374847
AREGG18419.2	CDIN1	0.374847
AREGG18419.3	CDIN1	0.374847
AREGG19379.1		0.374836
AREGG08591.1	spi2	0.374784
AREGG15998.1	gpr61	0.374701
AREGG23589.1		0.374364
AREGG04447.3	runx2b	0.374317
AREGG21456.2		0.374271
AREGG20433.1	her4.2	0.374184
AREGG19355.1	dhx29	0.37411
AREGG24516.1	sox6	0.374108
AREGG10388.1	fgf20b	0.373866
AREGG15788.1		0.373522
AREGG09379.1	trim110	0.373327
AREGG19493.1	fam222a	0.373191
AREGG19493.2	fam222a	0.373191
AREGG02531.1	si:ch211-256m1.8	0.373172
AREGG23038.1	zeb2b	0.373087
AREGG23038.2	zeb2b	0.373087
AREGG23038.3	zeb2b	0.373087
AREGG23038.4	zeb2b	0.373087
AREGG03392.1	rbm24a	0.373083
AREGG03392.2	rbm24a	0.373083
AREGG00893.2	eya1	0.373048
AREGG00893.3	eya1	0.373048
AREGG07588.1		0.372908
AREGG15049.1		0.372858
AREGG21454.1	rasip1	0.372828
AREGG21454.2	rasip1	0.372828
AREGG05924.2	zbtb14	0.372584
AREGG19133.1		0.372405
AREGG13147.1	foxe1	0.372267
AREGG23140.1	farp1	0.372193
AREGG13721.2	tcf20	0.372129
AREGG13721.3	tcf20	0.372129
AREGG13721.4	tcf20	0.372129
AREGG06590.1	lbx2	0.372093
AREGG10671.1	fut11	0.372015
AREGG10671.2	fut11	0.372015
AREGG10671.3	fut11	0.372015
AREGG10671.4	fut11	0.372015
AREGG22365.1	prss23	0.371968
AREGG10269.1	fam217b	0.371773
AREGG11965.1	id3	0.371768
AREGG11965.2	id3	0.371768
AREGG11965.3	id3	0.371768
AREGG16369.1		0.371681
AREGG16993.1	fgf10a	0.371617
AREGG00365.4	mef2cb	0.371387
AREGG07632.1		0.371236
AREGG19771.1	znf703	0.371183
AREGG05790.1		0.371097
AREGG06229.1	hpcal4	0.371079
AREGG01727.1		0.371075
AREGG03499.1	prss1	0.370697
AREGG11961.2	ythdf2	0.370684
AREGG11961.3	ythdf2	0.370684
AREGG11961.4	ythdf2	0.370684
AREGG19996.1		0.370586
AREGG03501.1	zgc:66448	0.370565
AREGG03501.2	zgc:66448	0.370565
AREGG03501.3	zgc:66448	0.370565
AREGG03501.4	zgc:66448	0.370565
AREGG11305.1		0.370556
AREGG18469.4	slitrk3b	0.370432
AREGG24396.1		0.370297
AREGG13553.1		0.370124
AREGG24588.1	kctd12.2	0.370068
AREGG17602.1	crnkl1	0.36999
AREGG22599.1	greb1	0.369838
AREGG00214.1	mvb12ba	0.369782
AREGG00214.2	mvb12ba	0.369782
AREGG00214.3	mvb12ba	0.369782
AREGG00214.4	mvb12ba	0.369782
AREGG00214.5	mvb12ba	0.369782
AREGG00214.6	mvb12ba	0.369782
AREGG00214.7	mvb12ba	0.369782
AREGG14833.1	si:ch211-284e13.4	0.369733
AREGG09918.1	iqsec1b	0.369725
AREGG19859.1	ppwd1	0.36956
AREGG09088.2	lrmda	0.369422
AREGG24101.2	wwox	0.36942
AREGG23796.1		0.369387
AREGG05622.1	tal1	0.36929
AREGG05622.2	tal1	0.36929
AREGG02902.1	hoxb5a	0.36901
AREGG02065.1	tuba8l3	0.368898
AREGG03963.1		0.368833
AREGG12348.2	bend3	0.368638
AREGG11220.3	hic1	0.368631
AREGG11220.4	hic1	0.368631
AREGG19302.1		0.368368
AREGG15390.1	gata2a	0.368345
AREGG15390.2	gata2a	0.368345
AREGG01642.3	bahcc1a	0.368321
AREGG14756.1	irf2bp1	0.368005
AREGG20655.1		0.367793
AREGG05700.2	kctd1	0.367768
AREGG05700.3	kctd1	0.367768
AREGG05700.4	kctd1	0.367768
AREGG11579.1		0.367731
AREGG10731.1	drd1a	0.367685
AREGG22516.1		0.367183
AREGG01358.1	puraa	0.367162
AREGG12473.1	kcnd2	0.36699
AREGG12473.2	kcnd2	0.36699
AREGG19719.1	rnf165b	0.366961
AREGG19719.2	rnf165b	0.366961
AREGG12084.1		0.366566
AREGG12084.2		0.366566
AREGG07872.1	neurod2	0.366524
AREGG07872.2	neurod2	0.366524
AREGG11767.1	si:ch1073-429i10.3	0.366415
AREGG11767.2	si:ch1073-429i10.3	0.366415
AREGG09676.1	sall4	0.366138
AREGG09676.2	sall4	0.366138
AREGG05410.1	atp1b3a	0.366032
AREGG07999.1		0.365933
AREGG14921.1	CABZ01079241.1	0.365868
AREGG02231.1	ino80da	0.365718
AREGG19670.1	nsa2	0.365625
AREGG19670.2	nsa2	0.365625
AREGG19670.3	nsa2	0.365625
AREGG09137.1	si:ch211-198a12.6	0.365607
AREGG15352.1		0.365215
AREGG05678.1	pbx1a	0.365085
AREGG05678.2	pbx1a	0.365085
AREGG05678.3	pbx1a	0.365085
AREGG05678.4	pbx1a	0.365085
AREGG05678.5	pbx1a	0.365085
AREGG05678.6	pbx1a	0.365085
AREGG05678.7	pbx1a	0.365085
AREGG05678.8	pbx1a	0.365085
AREGG05678.9	pbx1a	0.365085
AREGG06350.1	klf2a	0.365051
AREGG03695.1	pnisr	0.364949
AREGG03695.2	pnisr	0.364949
AREGG04871.1	tulp4b	0.364758
AREGG04871.2	tulp4b	0.364758
AREGG04871.3	tulp4b	0.364758
AREGG12643.1	xirp1	0.364642
AREGG12643.2	xirp1	0.364642
AREGG12643.3	xirp1	0.364642
AREGG12643.4	xirp1	0.364642
AREGG12643.5	xirp1	0.364642
AREGG12643.6	xirp1	0.364642
AREGG04062.1	atp13a1	0.364429
AREGG06075.1	si:dkeyp-92c9.2	0.364428
AREGG13547.1	dmrta2	0.364337
AREGG16194.1		0.364154
AREGG04888.2	scml4	0.363911
AREGG19628.1		0.363906
AREGG03010.1	cdk9	0.36388
AREGG19264.1	barhl1b	0.363829
AREGG19786.1	otpa	0.36379
AREGG11225.1	wdr81	0.363207
AREGG14969.1		0.362983
AREGG10575.1	adra2db	0.362917
AREGG19467.1		0.362784
AREGG19660.1	tnpo1	0.362122
AREGG19660.2	tnpo1	0.362122
AREGG18810.1	ier2b	0.362078
AREGG13012.1		0.362011
AREGG04447.2	runx2b	0.361621
AREGG10679.1	eda	0.361613
AREGG10679.2	eda	0.361613
AREGG10679.3	eda	0.361613
AREGG10679.4	eda	0.361613
AREGG06753.1	slc10a4	0.361267
AREGG10129.3	wnt10b	0.361231
AREGG16980.1	hic2	0.361169
AREGG18716.1	rbm14b	0.361039
AREGG18716.2	rbm14b	0.361039
AREGG18716.3	rbm14b	0.361039
AREGG18716.4	rbm14b	0.361039
AREGG08024.1	trim8a	0.360736
AREGG08024.2	trim8a	0.360736
AREGG03661.1		0.360677
AREGG04496.1		0.360335
AREGG10317.1	smc2	0.360305
AREGG00972.1	pex2	0.360271
AREGG04263.1	luc7l3	0.360247
AREGG04263.2	luc7l3	0.360247
AREGG05191.1	smg8	0.360222
AREGG12901.1	lhx1a	0.359828
AREGG13721.1	tcf20	0.35965
AREGG07389.3	ivns1abpa	0.359589
AREGG19571.1	RNF208	0.359271
AREGG14537.1		0.359175
AREGG23353.1	hmgb1b	0.359162
AREGG21531.1	si:dkeyp-121d2.7	0.359032
AREGG21531.2	si:dkeyp-121d2.7	0.359032
AREGG21531.3	si:dkeyp-121d2.7	0.359032
AREGG21531.4	si:dkeyp-121d2.7	0.359032
AREGG02537.1		0.358699
AREGG21825.1	grk1a	0.358605
AREGG08329.1		0.358569
AREGG00684.1	gli3	0.358463
AREGG09863.1	map3k12	0.358199
AREGG09863.2	map3k12	0.358199
AREGG21456.1		0.358119
AREGG03687.6	dop1a	0.357995
AREGG03349.1	gpr20	0.357971
AREGG17416.1	rbfox3a	0.357808
AREGG14005.1	abcc6a	0.357737
AREGG19486.1	UNC5C	0.357573
AREGG19486.2	UNC5C	0.357573
AREGG19486.3	UNC5C	0.357573
AREGG04514.1	rhov	0.357332
AREGG23330.1	ugt5d1	0.35727
AREGG21757.1	bcor	0.357091
AREGG21757.2	bcor	0.357091
AREGG21757.3	bcor	0.357091
AREGG14130.1	si:dkey-27j5.5	0.357061
AREGG10117.2	nr1d4a	0.357025
AREGG15279.1	foxp1b	0.356798
AREGG20642.1	FP325123.1	0.356748
AREGG05605.1	pax3a	0.356732
AREGG05605.2	pax3a	0.356732
AREGG03497.1	prss1	0.356691
AREGG02077.1		0.356619
AREGG09087.1	lrmda	0.35661
AREGG20248.1		0.356588
AREGG04447.1	runx2b	0.356543
AREGG02989.2	sptan1	0.356515
AREGG02989.3	sptan1	0.356515
AREGG02989.4	sptan1	0.356515
AREGG02989.5	sptan1	0.356515
AREGG02989.6	sptan1	0.356515
AREGG02989.7	sptan1	0.356515
AREGG02989.8	sptan1	0.356515
AREGG12257.1	kiz	0.356502
AREGG12257.2	kiz	0.356502
AREGG12257.3	kiz	0.356502
AREGG12257.4	kiz	0.356502
AREGG12257.5	kiz	0.356502
AREGG03969.2	lfng	0.356478
AREGG02989.1	sptan1	0.356368
AREGG02202.1	ola1	0.35633
AREGG07662.4	wnt3	0.356213
AREGG19425.1	nacc1a	0.356146
AREGG00147.4	LRRTM4	0.35601
AREGG23904.1		0.355904
AREGG11435.1	zgc:162730	0.355853
AREGG19490.1	gdnfa	0.35567
AREGG02441.1	ndufaf2	0.355579
AREGG02441.2	ndufaf2	0.355579
AREGG02441.3	ndufaf2	0.355579
AREGG04177.1	cbx4	0.355515
AREGG01642.1	bahcc1a	0.355251
AREGG01642.2	bahcc1a	0.355251
AREGG15381.1	sec61a1	0.355222
AREGG03227.1	hcn4	0.354645
AREGG19471.1	abl1	0.354558
AREGG19471.2	abl1	0.354558
AREGG20210.1	znf219	0.354322
AREGG12275.1	runx3	0.354254
AREGG16495.1	adgrb1a	0.354187
AREGG13174.1	smarca5	0.353903
AREGG04026.1	kank2	0.353792
AREGG04076.1		0.353679
AREGG15518.1	camta1b	0.353666
AREGG15518.2	camta1b	0.353666
AREGG09039.1		0.353571
AREGG00089.1	nkrf	0.353361
AREGG15901.1	kbtbd12	0.353356
AREGG07111.1		0.35312
AREGG07111.2		0.35312
AREGG23964.1		0.353048
AREGG19422.1	PRRC2B	0.352951
AREGG19422.2	PRRC2B	0.352951
AREGG19422.3	PRRC2B	0.352951
AREGG19422.4	PRRC2B	0.352951
AREGG19422.5	PRRC2B	0.352951
AREGG19422.6	PRRC2B	0.352951
AREGG19422.7	PRRC2B	0.352951
AREGG19422.8	PRRC2B	0.352951
AREGG19422.9	PRRC2B	0.352951
AREGG19422.10	PRRC2B	0.352951
AREGG19422.11	PRRC2B	0.352951
AREGG19422.12	PRRC2B	0.352951
AREGG19422.13	PRRC2B	0.352951
AREGG19422.14	PRRC2B	0.352951
AREGG19422.15	PRRC2B	0.352951
AREGG19422.16	PRRC2B	0.352951
AREGG19422.17	PRRC2B	0.352951
AREGG19422.18	PRRC2B	0.352951
AREGG19422.19	PRRC2B	0.352951
AREGG19422.20	PRRC2B	0.352951
AREGG19422.21	PRRC2B	0.352951
AREGG10654.1	si:ch211-153b23.4	0.352801
AREGG12079.1	plk4	0.352667
AREGG13705.1	ddx5	0.352569
AREGG13705.2	ddx5	0.352569
AREGG13705.3	ddx5	0.352569
AREGG13705.4	ddx5	0.352569
AREGG19478.1	nipblb	0.352488
AREGG19478.2	nipblb	0.352488
AREGG04819.1	msl2b	0.352452
AREGG04819.2	msl2b	0.352452
AREGG05771.1	jmjd4	0.352422
AREGG05771.2	jmjd4	0.352422
AREGG05771.3	jmjd4	0.352422
AREGG24492.1	ctr9	0.352359
AREGG24492.2	ctr9	0.352359
AREGG02329.1	ebf2	0.351923
AREGG02329.2	ebf2	0.351923
AREGG21806.1	med14	0.351727
AREGG21806.2	med14	0.351727
AREGG17598.1	nkx2.4a	0.351493
AREGG16379.1		0.35111
AREGG00469.1		0.351011
AREGG19870.1	DUSP26	0.350973
AREGG12533.1		0.350775
AREGG03683.1	TENT5A	0.35072
AREGG20837.1	endog	0.350587
AREGG22318.1	sema6dl	0.350561
AREGG22318.2	sema6dl	0.350561
AREGG00062.1	mid1ip1l	0.350492
AREGG00680.1	dsela	0.350434
AREGG05478.1	copb2	0.350421
AREGG02179.6	myo3b	0.35029
AREGG00347.1	rcbtb2	0.350216
AREGG00347.2	rcbtb2	0.350216
AREGG07606.1	kcnj2a	0.34988
AREGG11395.1	kmt2a	0.349812
AREGG03489.2	prss1	0.349806
AREGG23939.1		0.349735
AREGG18469.3	slitrk3b	0.349687
AREGG14179.1		0.349614
AREGG16406.1	trib1	0.349573
AREGG08186.1	znf646	0.349315
AREGG01629.1	tspan10	0.349156
AREGG03369.1	hey1	0.348819
AREGG12087.1	si:dkey-85n7.6	0.348746
AREGG09924.1	wnt7aa	0.348705
AREGG02202.2	ola1	0.348464
AREGG02202.3	ola1	0.348464
AREGG06214.1	tpbga	0.348438
AREGG15786.1	tas1r3	0.348372
AREGG11518.1	slitrk3a	0.348142
AREGG15579.1	her4.3	0.347906
AREGG20431.12	ubr4	0.34782
AREGG14004.1	abcc6a	0.347631
AREGG17173.3	ccnd2a	0.347506
AREGG23437.1	phax	0.347461
AREGG23437.2	phax	0.347461
AREGG15057.1		0.34742
AREGG19627.1		0.34738
AREGG08477.1		0.347174
AREGG21649.1		0.34705
AREGG03977.1	ints1	0.346945
AREGG03977.2	ints1	0.346945
AREGG16497.1	hnrnpr	0.346927
AREGG16497.2	hnrnpr	0.346927
AREGG16497.3	hnrnpr	0.346927
AREGG14100.1	rln3b	0.346885
AREGG12398.1	fibina	0.34687
AREGG19679.1	olfm1b	0.346651
AREGG19679.2	olfm1b	0.346651
AREGG14038.1	fgf8b	0.346584
AREGG02179.5	myo3b	0.34656
AREGG04499.1	wdr20a	0.346551
AREGG03390.1	trim32	0.346541
AREGG05791.1		0.346519
AREGG19478.3	nipblb	0.346205
AREGG09012.1	ank3a	0.34594
AREGG13134.1	lef1	0.345859
AREGG13134.2	lef1	0.345859
AREGG13134.3	lef1	0.345859
AREGG13134.4	lef1	0.345859
AREGG13134.5	lef1	0.345859
AREGG13134.6	lef1	0.345859
AREGG13134.7	lef1	0.345859
AREGG13134.8	lef1	0.345859
AREGG12553.2	znf536	0.345769
AREGG12553.3	znf536	0.345769
AREGG10116.2	rarga	0.345685
AREGG23228.1	unc80	0.345656
AREGG23228.2	unc80	0.345656
AREGG23228.3	unc80	0.345656
AREGG23228.4	unc80	0.345656
AREGG23228.5	unc80	0.345656
AREGG23228.6	unc80	0.345656
AREGG03617.1	rnf146	0.345621
AREGG03617.2	rnf146	0.345621
AREGG03617.3	rnf146	0.345621
AREGG02714.1		0.345611
AREGG00717.1	pou6f2	0.345393
AREGG00717.2	pou6f2	0.345393
AREGG22318.3	sema6dl	0.345217
AREGG22318.4	sema6dl	0.345217
AREGG22318.5	sema6dl	0.345217
AREGG00802.1	slc35g2b	0.345183
AREGG13215.1		0.345109
AREGG12842.1	nkx3-2	0.344897
AREGG16393.1	ubqln4	0.344542
AREGG01656.1	mafga	0.344534
AREGG13494.1	neurl4	0.344487
AREGG24271.1	cyp11a2	0.344416
AREGG23264.1	gbx2	0.344362
AREGG08765.1	prdm4	0.344337
AREGG08765.2	prdm4	0.344337
AREGG08765.3	prdm4	0.344337
AREGG23679.1	wtap	0.344223
AREGG23679.2	wtap	0.344223
AREGG07751.1		0.344148
AREGG12536.1		0.344098
AREGG10131.1	ikzf4	0.343984
AREGG04728.1	foxf2a	0.34381
AREGG12640.1	wdr48b	0.343432
AREGG12640.2	wdr48b	0.343432
AREGG09195.1	gdf10a	0.343055
AREGG14201.1		0.342953
AREGG09432.1	pkd2l1	0.342913
AREGG16979.1	serpind1	0.342681
AREGG13854.1	smarce1	0.342568
AREGG11797.1		0.342541
AREGG13175.1	frem3	0.342229
AREGG13175.2	frem3	0.342229
AREGG02179.4	myo3b	0.341968
AREGG17173.1	ccnd2a	0.341954
AREGG17173.2	ccnd2a	0.341954
AREGG05845.1	adcyap1b	0.341863
AREGG15784.1	errfi1a	0.341597
AREGG15784.2	errfi1a	0.341597
AREGG15784.3	errfi1a	0.341597
AREGG02218.1	hoxd4a	0.341519
AREGG21342.1	erfl1	0.341449
AREGG21342.2	erfl1	0.341449
AREGG05721.1	foxq1a	0.341263
AREGG19388.1	znf532	0.341223
AREGG10154.9	huwe1	0.34121
AREGG10154.10	huwe1	0.34121
AREGG10154.11	huwe1	0.34121
AREGG10154.12	huwe1	0.34121
AREGG10154.13	huwe1	0.34121
AREGG10154.14	huwe1	0.34121
AREGG10154.15	huwe1	0.34121
AREGG10154.16	huwe1	0.34121
AREGG10154.17	huwe1	0.34121
AREGG10154.18	huwe1	0.34121
AREGG10154.19	huwe1	0.34121
AREGG10154.20	huwe1	0.34121
AREGG10154.21	huwe1	0.34121
AREGG10154.22	huwe1	0.34121
AREGG10154.23	huwe1	0.34121
AREGG10154.24	huwe1	0.34121
AREGG10154.25	huwe1	0.34121
AREGG10154.26	huwe1	0.34121
AREGG10154.27	huwe1	0.34121
AREGG10154.28	huwe1	0.34121
AREGG14750.1	nrip1a	0.341195
AREGG14750.2	nrip1a	0.341195
AREGG19702.1	rpl7a	0.341166
AREGG06254.1	irx1b	0.34106
AREGG08944.1	six2a	0.341016
AREGG12243.1	filip1a	0.34101
AREGG00984.1		0.340978
AREGG14764.1	dlb	0.340914
AREGG00422.1	rgmb	0.340777
AREGG00648.1	thnsl2	0.340766
AREGG07212.1		0.340731
AREGG21638.1	foxo4	0.340639
AREGG11187.1	rab30	0.340601
AREGG12503.1	CABZ01113981.1	0.340581
AREGG22880.1		0.340466
AREGG06929.1	midn	0.340451
AREGG07785.1	qki2	0.340366
AREGG07785.2	qki2	0.340366
AREGG07785.3	qki2	0.340366
AREGG17852.1		0.340342
AREGG02179.2	myo3b	0.340319
AREGG02179.3	myo3b	0.340319
AREGG19227.1	slc30a5	0.340021
AREGG06211.1	tbxta	0.340007
AREGG12008.1	znf292a	0.339997
AREGG00299.1	egr3	0.339738
AREGG19838.2	CDK2AP1	0.339579
AREGG08017.1	socs3b	0.339502
AREGG08017.2	socs3b	0.339502
AREGG08017.3	socs3b	0.339502
AREGG12622.1	mcm6	0.3394
AREGG19416.1	ZNF462	0.339248
AREGG11187.2	rab30	0.339236
AREGG04889.1	vsnl1a	0.338706
AREGG03930.1	kcnh4a	0.338606
AREGG22290.1	rxfp3.3a1	0.338384
AREGG01728.1		0.338287
AREGG11341.1	npas1	0.338093
AREGG13598.1	plaa	0.337966
AREGG19564.1	kcnn2	0.337954
AREGG13519.1	hmx4	0.337941
AREGG12144.1	GPATCH2	0.337828
AREGG16407.1	lratd2	0.337794
AREGG11245.1	med13a	0.337604
AREGG13854.2	smarce1	0.337595
AREGG07227.1	atp13a2	0.337513
AREGG21106.2	zbtb10	0.337477
AREGG21106.3	zbtb10	0.337477
AREGG21106.4	zbtb10	0.337477
AREGG02245.1	abcc4	0.337231
AREGG11310.1	fosb	0.337126
AREGG00846.1		0.337125
AREGG09024.1	ikzf5	0.33708
[truncated: 30,380 more rows]

## Sheet: supplementary_table_9
meagre HOG with duplications	Meagre gene in dup. HOGs	phyloP score
HOG0000422	AregG09707.1	-0.668836				Dup. HOG genes	<0	>0		AVERAGE
HOG0000084	AregG04977.1	-0.663029			average	-0.101196	-0.161125	0.195471			All Genes	Duplications
HOG0000677	AregG07585.1	-0.640304			stdev	0.192045	0.116108	0.21702		fast evolving	-0.0751544	-0.161125
HOG0000153	AregG04972.1	-0.59471								slow evolving	0.125292	0.195471
HOG0000312	AregG04254.1	-0.535777				All Genes	<0	>0
HOG0001496	AregG04969.1	-0.52399			average	0.0612387	-0.0751544	0.125292		STDEV
HOG0000498	AregG04256.1	-0.518464			stdev	0.147463	0.0774939	0.127664			All Genes	Duplications
HOG0000424	AregG07586.1	-0.510287								fast evolving	0.0774939	0.116108
HOG0001121	AregG04966.1	-0.503923			ttest	4.65357e-100	5.72e-68	9.38062e-05		slow evolving	0.127664	0.21702
HOG0000129	AregG07581.1	-0.50178
HOG0000107	AregG20384.1	-0.49366
HOG0000220	AregG04973.1	-0.483931				Count
HOG0000070	AregG06959.1	-0.477241			fast evolving	698
HOG0000199	AregG07583.1	-0.470535			slow evolving	141
HOG0000075	AregG06927.1	-0.467817			neutral	213
HOG0000735	AregG01283.1	-0.466234
HOG0001829	AregG04967.1	-0.466158
HOG0001187	AregG04995.1	-0.463298
HOG0000019	AregG04970.1	-0.453453
HOG0001825	AregG06926.1	-0.453415
HOG0001112	AregG23546.1	-0.448512
HOG0000848	AregG04974.1	-0.446182
HOG0000774	AregG04252.1	-0.445198
HOG0000829	AregG06925.1	-0.442565
HOG0000878	AregG06924.1	-0.440148
HOG0000953	AregG06923.1	-0.434359
HOG0001224	AregG18166.1	-0.433252
HOG0000664	AregG07584.1	-0.43294
HOG0005582	AregG06922.1	-0.432937
HOG0000372	AregG18654.1	-0.420473
HOG0001291	AregG04993.1	-0.413906
HOG0000000	AregG06928.1	-0.411822
HOG0000870	AregG04965.1	-0.397466
HOG0000985	AregG12339.1	-0.396849
HOG0001103	AregG04253.1	-0.396784
HOG0001544	AregG04978.1	-0.395534
HOG0001763	AregG04976.1	-0.395147
HOG0000066	AregG12860.1	-0.394285
HOG0000180	AregG07623.1	-0.392175
HOG0001417	AregG04762.1	-0.386712
HOG0004972	AregG17298.1	-0.380126
HOG0005793	AregG09709.1	-0.378963
HOG0000274	AregG14143.1	-0.377899
HOG0000452	AregG22657.1	-0.377485
HOG0000475	AregG06944.1	-0.37599
HOG0000626	AregG21959.1	-0.37435
HOG0000708	AregG10302.1	-0.374237
HOG0001111	AregG13330.1	-0.364407
HOG0002507	AregG12854.1	-0.362518
HOG0005422	AregG17808.1	-0.360257
HOG0005790	AregG22660.1	-0.349447
HOG0005930	AregG21361.1	-0.346159
HOG0006230	AregG07625.1	-0.345386
HOG0000001	AregG23155.1	-0.342828
HOG0004965	AregG10304.1	-0.342314
HOG0000595	AregG07624.1	-0.340425
HOG0000729	AregG04971.1	-0.340143
HOG0000085	AregG12859.1	-0.337052
HOG0000133	AregG12857.1	-0.336163
HOG0000518	AregG17804.1	-0.334025
HOG0001708	AregG12855.1	-0.328468
HOG0005378	AregG04255.1	-0.327513
HOG0005398	AregG21259.1	-0.32723
HOG0000973	AregG04251.1	-0.323523
HOG0002277	AregG11687.1	-0.321146
HOG0006025	AregG18198.1	-0.319761
HOG0009007	AregG12861.1	-0.31937
HOG0001318	AregG10303.1	-0.316421
HOG0001843	AregG04258.1	-0.315249
HOG0001941	AregG23162.2	-0.314084
HOG0005111	AregG20386.1	-0.312894
HOG0001076	AregG21256.1	-0.311577
HOG0001515	AregG21255.1	-0.311082
HOG0001996	AregG12863.1	-0.308497
HOG0013248	AregG12792.1	-0.307348
HOG0015289	AregG18861.1	-0.307079
HOG0000173	AregG18176.1	-0.3051
HOG0000321	AregG04982.1	-0.305036
HOG0001114	AregG17877.1	-0.302157
HOG0001135	AregG13126.1	-0.30187
HOG0001344	AregG16508.1	-0.301374
HOG0001702	AregG17807.1	-0.301265
HOG0001778	AregG09706.1	-0.300694
HOG0001838	AregG20038.1	-0.299676
HOG0001848	AregG14742.1	-0.298342
HOG0002062	AregG16854.1	-0.295281
HOG0003435	AregG17315.1	-0.293989
HOG0003665	AregG19042.1	-0.292991
HOG0004670	AregG00942.2	-0.292285
HOG0005002	AregG21254.1	-0.291838
HOG0005419	AregG21205.1	-0.291503
HOG0005437	AregG13125.1	-0.288893
HOG0005616	AregG01440.1	-0.288886
HOG0006178	AregG22659.1	-0.288207
HOG0008235	AregG20411.1	-0.287435
HOG0008237	AregG20079.1	-0.286691
HOG0015267	AregG09710.1	-0.285078
HOG0016039	AregG06942.1	-0.282891
HOG0000163	AregG01466.1	-0.282418
HOG0000519	AregG23701.1	-0.27771
HOG0000763	AregG15394.1	-0.277264
HOG0000166	AregG13329.1	-0.277017
HOG0000116	AregG04980.1	-0.274139
HOG0000871	AregG04997.1	-0.272697
HOG0001710	AregG14745.1	-0.272359
HOG0005838	AregG14744.1	-0.27167
HOG0007483	AregG23158.1	-0.270877
HOG0001201	AregG22709.1	-0.270763
HOG0001472	AregG23699.1	-0.2707
HOG0002002	AregG13123.1	-0.269223
HOG0002160	AregG01453.1	-0.269124
HOG0005191	AregG12853.1	-0.269116
HOG0005221	AregG18206.1	-0.266729
HOG0005264	AregG01497.1	-0.263465
HOG0007968	AregG06634.1	-0.263242
HOG0008479	AregG18168.1	-0.262434
	AregG07578.1	-0.260224
	AregG04257.1	-0.259944
	AregG14741.1	-0.258163
	AregG18695.1	-0.254495
	AregG01527.1	-0.254152
	AregG16855.1	-0.253978
	AregG10546.1	-0.253707
	AregG13581.1	-0.25359
	AregG23157.1	-0.253338
	AregG05358.1	-0.252131
	AregG03060.1	-0.251937
	AregG20395.2	-0.251451
	AregG13331.1	-0.249871
	AregG00941.1	-0.248266
	AregG14145.1	-0.248034
	AregG18202.1	-0.247046
	AregG12864.1	-0.24683
	AregG23160.1	-0.246226
	AregG13124.1	-0.245595
	AregG18222.1	-0.24539
	AregG21253.6	-0.2449
	AregG01695.1	-0.244416
	AregG00351.1	-0.244173
	AregG20724.1	-0.244172
	AregG08092.1	-0.243965
	AregG23161.1	-0.24392
	AregG06331.1	-0.243313
	AregG23286.1	-0.243227
	AregG01451.1	-0.242742
	AregG22711.1	-0.24177
	AregG22712.1	-0.237549
	AregG06240.1	-0.236882
	AregG08088.1	-0.233902
	AregG04984.1	-0.233838
	AregG04355.1	-0.233611
	AregG17870.1	-0.232881
	AregG17802.1	-0.232723
	AregG01465.1	-0.232383
	AregG17803.1	-0.231521
	AregG13575.1	-0.231263
	AregG20770.2	-0.231168
	AregG01576.1	-0.227888
	AregG17553.1	-0.227118
	AregG01481.1	-0.226851
	AregG24022.1	-0.226457
	AregG08089.1	-0.225236
	AregG04975.1	-0.224559
	AregG17875.1	-0.223593
	AregG06576.1	-0.22355
	AregG04985.1	-0.222325
	AregG17806.1	-0.22069
	AregG13582.1	-0.220407
	AregG14382.1	-0.220161
	AregG13333.1	-0.219927
	AregG04625.1	-0.21991
	AregG18157.1	-0.219845
	AregG01544.1	-0.219317
	AregG17451.1	-0.218687
	AregG13579.1	-0.217137
	AregG22074.1	-0.216351
	AregG01464.1	-0.216216
	AregG00354.1	-0.215323
	AregG23643.1	-0.213637
	AregG23642.1	-0.212819
	AregG10542.1	-0.21225
	AregG00353.1	-0.211368
	AregG18242.1	-0.21128
	AregG06940.1	-0.211099
	AregG17296.1	-0.210651
	AregG06635.1	-0.21026
	AregG00349.1	-0.20982
	AregG23640.1	-0.205781
	AregG07582.1	-0.205762
	AregG21359.1	-0.204118
	AregG08008.1	-0.203569
	AregG21360.1	-0.203559
	AregG00352.1	-0.201665
	AregG24023.1	-0.201173
	AregG00511.1	-0.201139
	AregG04141.1	-0.201024
	AregG00355.1	-0.200581
	AregG15025.1	-0.200293
	AregG01446.1	-0.200205
	AregG10928.1	-0.198892
	AregG12931.1	-0.198566
	AregG18697.1	-0.197947
	AregG01824.1	-0.197402
	AregG18831.1	-0.196088
	AregG06636.1	-0.194077
	AregG00671.1	-0.193475
	AregG13122.1	-0.192968
	AregG13334.1	-0.19284
	AregG08091.1	-0.192661
	AregG06637.1	-0.192648
	AregG18204.1	-0.192585
	AregG18197.1	-0.192499
	AregG01284.1	-0.191864
	AregG06946.1	-0.191733
	AregG01411.1	-0.190878
	AregG01471.1	-0.190645
	AregG06638.1	-0.190408
	AregG18158.1	-0.19032
	AregG14308.1	-0.189824
	AregG15024.1	-0.189597
	AregG13386.1	-0.189207
	AregG21945.1	-0.189198
	AregG06574.1	-0.188806
	AregG18833.1	-0.188607
	AregG15027.1	-0.188137
	AregG01442.1	-0.187824
	AregG13576.1	-0.187509
	AregG12337.1	-0.187352
	AregG01420.1	-0.186733
	AregG00348.1	-0.186458
	AregG18830.1	-0.184779
	AregG07579.1	-0.184247
	AregG18822.1	-0.184041
	AregG14144.3	-0.184039
	AregG15430.1	-0.183442
	AregG18195.1	-0.183383
	AregG06577.1	-0.182863
	AregG18196.1	-0.182582
	AregG18247.1	-0.18218
	AregG08010.1	-0.18197
	AregG07544.1	-0.181872
	AregG06575.1	-0.18123
	AregG01282.1	-0.181064
	AregG17960.1	-0.180807
	AregG17871.1	-0.180259
	AregG15426.1	-0.179597
	AregG23284.1	-0.179413
	AregG10935.1	-0.179026
	AregG06324.1	-0.178735
	AregG18156.1	-0.178727
	AregG23700.1	-0.17845
	AregG00672.1	-0.177564
	AregG01472.1	-0.176709
	AregG18825.1	-0.175957
	AregG01454.1	-0.174884
	AregG14141.1	-0.174514
	AregG01825.1	-0.174336
	AregG01415.1	-0.173895
	AregG08126.1	-0.173863
	AregG11688.1	-0.173792
	AregG21951.1	-0.173714
	AregG00673.1	-0.173432
	AregG12966.1	-0.173226
	AregG04739.1	-0.173142
	AregG03316.1	-0.172152
	AregG12967.1	-0.17136
	AregG08086.1	-0.1709
	AregG17962.1	-0.170422
	AregG04285.1	-0.17036
	AregG01470.1	-0.170172
	AregG06323.1	-0.170129
	AregG10540.2	-0.169918
	AregG10930.1	-0.168575
	AregG18836.1	-0.168463
	AregG08085.1	-0.168453
	AregG17455.1	-0.168394
	AregG13328.1	-0.168065
	AregG21257.2	-0.167549
	AregG08005.1	-0.167461
	AregG20146.1	-0.167454
	AregG12929.1	-0.167382
	AregG21948.1	-0.166823
	AregG20398.2	-0.165721
	AregG06384.1	-0.164876
	AregG23063.1	-0.164706
	AregG04612.1	-0.164609
	AregG18201.1	-0.163829
	AregG02652.1	-0.163541
	AregG05356.1	-0.163334
	AregG14358.1	-0.162893
	AregG17805.1	-0.162783
	AregG04740.1	-0.162538
	AregG17554.1	-0.162142
	AregG10929.2	-0.161594
	AregG18199.1	-0.161267
	AregG20388.1	-0.160718
	AregG19046.1	-0.159892
	AregG04981.1	-0.158577
	AregG00350.1	-0.158326
	AregG00356.1	-0.158201
	AregG21604.2	-0.157646
	AregG24024.1	-0.157481
	AregG17297.1	-0.156175
	AregG15428.1	-0.155949
	AregG22596.1	-0.155753
	AregG01428.1	-0.155526
	AregG20723.1	-0.15516
	AregG10561.1	-0.155051
	AregG12335.1	-0.154866
	AregG12934.1	-0.154818
	AregG08855.1	-0.154793
	AregG14148.1	-0.154734
	AregG10558.1	-0.152904
	AregG21941.1	-0.152866
	AregG24021.1	-0.152842
	AregG14147.1	-0.152743
	AregG15431.1	-0.152279
	AregG01426.1	-0.152253
	AregG14146.1	-0.152074
	AregG00943.1	-0.151787
	AregG17558.1	-0.150748
	AregG21939.1	-0.150744
	AregG14190.1	-0.149869
	AregG08110.1	-0.149752
	AregG22710.1	-0.149348
	AregG18200.1	-0.149175
	AregG01419.1	-0.148843
	AregG01822.1	-0.148644
	AregG18172.1	-0.148596
	AregG22666.1	-0.148056
	AregG03078.1	-0.147532
	AregG21952.1	-0.147394
	AregG21207.2	-0.147314
	AregG01414.1	-0.147222
	AregG15393.1	-0.145625
	AregG20076.1	-0.144951
	AregG21947.1	-0.144669
	AregG23702.1	-0.144605
	AregG05705.1	-0.144434
	AregG17874.1	-0.144089
	AregG13572.2	-0.144001
	AregG01280.1	-0.143753
	AregG14140.3	-0.143338
	AregG21603.1	-0.142687
	AregG06330.1	-0.142204
	AregG18194.1	-0.141657
	AregG13574.1	-0.141343
	AregG20394.1	-0.140678
	AregG22090.1	-0.140024
	AregG06328.1	-0.139916
	AregG24019.1	-0.139526
	AregG06943.1	-0.13949
	AregG14740.1	-0.13928
	AregG18106.1	-0.139024
	AregG18170.1	-0.138927
	AregG21688.1	-0.138877
	AregG15026.1	-0.137898
	AregG18859.1	-0.137528
	AregG18241.1	-0.137235
	AregG20396.2	-0.137025
	AregG14306.1	-0.136596
	AregG18171.1	-0.136502
	AregG21026.1	-0.135674
	AregG06939.1	-0.134881
	AregG13573.1	-0.13487
	AregG04983.1	-0.13401
	AregG01437.1	-0.133411
	AregG01530.1	-0.132516
	AregG15195.1	-0.132131
	AregG06325.1	-0.131986
	AregG21602.1	-0.131458
	AregG20081.1	-0.131049
	AregG21958.1	-0.130854
	AregG20077.1	-0.130854
	AregG14088.1	-0.130704
	AregG01279.1	-0.130446
	AregG12856.1	-0.129779
	AregG21946.1	-0.129672
	AregG18217.1	-0.12879
	AregG01410.1	-0.128788
	AregG13577.1	-0.128458
	AregG04286.7	-0.128299
	AregG10559.1	-0.127633
	AregG01409.1	-0.127632
	AregG01416.1	-0.127488
	AregG22837.1	-0.127336
	AregG04994.1	-0.127213
	AregG14149.1	-0.127152
	AregG21964.1	-0.126644
	AregG12932.1	-0.126544
	AregG21961.1	-0.126505
	AregG14311.2	-0.126
	AregG18223.1	-0.125953
	AregG17955.3	-0.125575
	AregG04288.5	-0.12545
	AregG18203.1	-0.125412
	AregG01904.1	-0.124897
	AregG20705.1	-0.124466
	AregG06326.2	-0.123321
	AregG21955.1	-0.122861
	AregG04354.1	-0.122428
	AregG11809.1	-0.122262
	AregG15175.1	-0.122041
	AregG23154.1	-0.121859
	AregG21940.2	-0.121091
	AregG05359.1	-0.120884
	AregG15432.1	-0.120775
	AregG14305.1	-0.120734
	AregG01819.1	-0.120654
	AregG18071.1	-0.120288
	AregG18834.1	-0.119997
	AregG01435.3	-0.11925
	AregG15191.1	-0.118763
	AregG03157.1	-0.11774
	AregG16256.2	-0.117584
	AregG03314.1	-0.117151
	AregG18165.1	-0.117112
	AregG08006.1	-0.117068
	AregG18167.1	-0.117041
	AregG13580.1	-0.116179
	AregG18826.1	-0.11614
	AregG16258.1	-0.115745
	AregG20697.1	-0.115294
	AregG10931.1	-0.115176
	AregG18860.1	-0.114985
	AregG15562.1	-0.114361
	AregG17556.2	-0.114171
	AregG14087.1	-0.114146
	AregG18820.1	-0.114049
	AregG18763.1	-0.113912
	AregG14268.1	-0.113725
	AregG14307.1	-0.11334
	AregG10926.1	-0.113129
	AregG18824.1	-0.11287
	AregG07546.1	-0.11187
	AregG06941.1	-0.111737
	AregG00133.2	-0.111324
	AregG17299.1	-0.110197
	AregG18177.1	-0.110075
	AregG01434.1	-0.110023
	AregG20694.1	-0.109305
	AregG01452.1	-0.109026
	AregG08854.1	-0.10697
	AregG06332.1	-0.106653
	AregG01826.1	-0.106226
	AregG22089.1	-0.104292
	AregG01383.1	-0.103788
	AregG10040.1	-0.103163
	AregG18821.1	-0.10313
	AregG00674.1	-0.102691
	AregG23285.1	-0.10263
	AregG10549.1	-0.101775
	AregG13942.1	-0.101654
	AregG10843.1	-0.101488
	AregG17945.1	-0.100344
	AregG17639.1	-0.100263
	AregG16581.1	-0.100221
	AregG11811.1	-0.100103
	AregG17869.1	-0.099693
	AregG10503.1	-0.099627
	AregG11813.1	-0.099549
	AregG00357.1	-0.098691
	AregG01811.1	-0.098431
	AregG18840.1	-0.098084
	AregG13121.1	-0.097968
	AregG01522.2	-0.097623
	AregG20243.1	-0.097496
	AregG10560.1	-0.097474
	AregG21157.1	-0.097124
	AregG01837.1	-0.096949
	AregG01473.1	-0.096295
	AregG01423.1	-0.096169
	AregG17559.2	-0.096064
	AregG07292.1	-0.095875
	AregG06954.1	-0.095754
	AregG01820.1	-0.095477
	AregG01430.1	-0.095462
	AregG18829.1	-0.095024
	AregG17555.1	-0.094904
	AregG06945.1	-0.094843
	AregG14312.1	-0.094126
	AregG20410.1	-0.092532
	AregG10557.1	-0.091308
	AregG21950.1	-0.090389
	AregG20755.1	-0.090142
	AregG20588.1	-0.089638
	AregG13336.1	-0.089027
	AregG07291.1	-0.087201
	AregG06948.1	-0.086652
	AregG14086.1	-0.086646
	AregG18772.3	-0.086336
	AregG10934.1	-0.086248
	AregG01532.1	-0.085438
	AregG20397.4	-0.085202
	AregG20590.1	-0.085145
	AregG16257.1	-0.084481
	AregG20409.1	-0.084452
	AregG16571.1	-0.084421
	AregG18174.1	-0.084053
	AregG01528.1	-0.083452
	AregG18121.1	-0.08234
	AregG01553.1	-0.081702
	AregG21969.1	-0.081311
	AregG13905.2	-0.081133
	AregG14387.1	-0.081091
	AregG21975.1	-0.080392
	AregG22664.1	-0.080276
	AregG11874.1	-0.080122
	AregG14267.1	-0.080009
	AregG10554.1	-0.079846
	AregG18942.1	-0.079473
	AregG18239.1	-0.07909
	AregG18240.1	-0.078072
	AregG18863.1	-0.076717
	AregG13904.1	-0.076564
	AregG18823.1	-0.076291
	AregG04356.1	-0.076286
	AregG07545.1	-0.07617
	AregG18827.1	-0.075654
	AregG18224.2	-0.075188
	AregG18832.1	-0.075177
	AregG10553.1	-0.074542
	AregG13279.1	-0.074207
	AregG01531.1	-0.073571
	AregG17942.1	-0.073411
	AregG18838.1	-0.072698
	AregG12858.1	-0.072565
	AregG13903.1	-0.072102
	AregG18122.1	-0.071538
	AregG13364.2	-0.070823
	AregG10927.1	-0.070115
	AregG01516.1	-0.070006
	AregG17153.1	-0.069507
	AregG14221.1	-0.069383
	AregG01382.1	-0.069045
	AregG07796.1	-0.068937
	AregG14225.2	-0.067938
	AregG21953.1	-0.067852
	AregG05566.1	-0.0672
	AregG06720.2	-0.067173
	AregG17796.1	-0.06704
	AregG06957.1	-0.066999
	AregG07557.1	-0.06691
	AregG11812.1	-0.066858
	AregG10932.1	-0.066355
	AregG15392.1	-0.065899
	AregG01529.2	-0.065863
	AregG15397.1	-0.065362
	AregG22658.1	-0.064866
	AregG09500.2	-0.064694
	AregG17873.1	-0.064665
	AregG07293.3	-0.064602
	AregG04761.1	-0.064483
	AregG08830.1	-0.064132
	AregG14224.1	-0.06365
	AregG15395.2	-0.063615
	AregG10547.1	-0.063523
	AregG17560.1	-0.063449
	AregG14222.1	-0.063367
	AregG08007.1	-0.062256
	AregG10550.1	-0.061215
	AregG01835.1	-0.060825
	AregG18175.1	-0.060345
	AregG06319.2	-0.060247
	AregG05569.1	-0.058591
	AregG01814.1	-0.058582
	AregG10551.1	-0.05834
	AregG01421.2	-0.05819
	AregG01812.1	-0.057101
	AregG01496.1	-0.056607
	AregG13775.4	-0.056439
	AregG14264.1	-0.056056
	AregG01551.1	-0.055931
	AregG05595.1	-0.055329
	AregG13280.1	-0.055129
	AregG02085.1	-0.054226
	AregG21250.1	-0.054115
	AregG05560.1	-0.053954
	AregG01815.2	-0.053891
	AregG10936.1	-0.05363
	AregG20383.1	-0.053159
	AregG14309.1	-0.053095
	AregG23248.1	-0.052547
	AregG10548.1	-0.051178
	AregG13782.1	-0.050977
	AregG18774.1	-0.050861
	AregG06329.1	-0.050693
	AregG11615.1	-0.050443
	AregG06533.1	-0.049848
	AregG03158.1	-0.049788
	AregG01281.1	-0.049782
	AregG15396.1	-0.049666
	AregG01526.1	-0.047926
	AregG13309.1	-0.047665
	AregG07666.2	-0.047512
	AregG05567.1	-0.046971
	AregG17910.1	-0.046668
	AregG04992.1	-0.046632
	AregG13900.1	-0.046032
	AregG17557.1	-0.045719
	AregG20145.1	-0.045006
	AregG24159.1	-0.04394
	AregG11611.2	-0.043804
	AregG20704.1	-0.043383
	AregG16569.1	-0.043151
	AregG22662.1	-0.043127
	AregG21954.1	-0.042249
	AregG13283.2	-0.042002
	AregG18775.1	-0.041633
	AregG07718.1	-0.041085
	AregG18943.2	-0.041039
	AregG01422.1	-0.040823
	AregG13308.1	-0.040615
	AregG22665.1	-0.040383
	AregG11618.1	-0.039865
	AregG08036.1	-0.039634
	AregG13332.1	-0.039444
	AregG20702.1	-0.039018
	AregG11610.1	-0.038431
	AregG02373.1	-0.038102
	AregG07542.1	-0.037803
	AregG22799.1	-0.037567
	AregG06953.1	-0.037315
	AregG07543.1	-0.036595
	AregG17452.1	-0.036564
	AregG08090.1	-0.03653
	AregG16580.1	-0.036308
	AregG20245.1	-0.033387
	AregG10555.1	-0.03327
	AregG21968.1	-0.033061
	AregG17637.2	-0.032928
	AregG04979.1	-0.032739
	AregG23251.1	-0.031756
	AregG22663.1	-0.031577
	AregG04968.1	-0.030432
	AregG11613.1	-0.028806
	AregG15146.1	-0.028307
	AregG01408.1	-0.026756
	AregG01418.1	-0.026152
	AregG13774.1	-0.024821
	AregG20685.1	-0.024535
	AregG20700.1	-0.02444
	AregG12801.1	-0.024363
	AregG06951.1	-0.024221
	AregG06952.1	-0.024221
	AregG01486.1	-0.024181
	AregG21938.1	-0.024126
	AregG18841.1	-0.023285
	AregG06950.1	-0.023242
	AregG03835.1	-0.022853
	AregG20698.1	-0.022633
	AregG11612.1	-0.022624
	AregG01821.1	-0.021685
	AregG17876.1	-0.021006
	AregG18755.1	-0.020773
	AregG08451.1	-0.02061
	AregG10552.1	-0.019494
	AregG16579.1	-0.019334
	AregG01488.1	-0.01888
	AregG05596.1	-0.018495
	AregG20703.1	-0.018215
	AregG01823.2	-0.017564
	AregG18856.1	-0.017006
	AregG21971.1	-0.016942
	AregG06955.1	-0.016711
	AregG07689.1	-0.016398
	AregG19850.1	-0.016372
	AregG05718.1	-0.015695
	AregG06949.1	-0.01547
	AregG13780.1	-0.015328
	AregG10556.1	-0.01511
	AregG13783.1	-0.014446
	AregG09484.1	-0.014429
	AregG06947.1	-0.014413
	AregG06958.1	-0.013905
	AregG01523.2	-0.013207
	AregG23246.1	-0.0127
	AregG18773.1	-0.012531
	AregG17961.1	-0.012305
	AregG08004.1	-0.012137
	AregG05563.1	-0.011884
	AregG20589.1	-0.011231
	AregG23634.1	-0.01069
	AregG20701.1	-0.01051
	AregG23252.1	-0.009603
	AregG11614.1	-0.008574
	AregG02376.1	-0.00856
	AregG06956.1	-0.008133
	AregG20144.1	-0.007219
	AregG16507.1	-0.00637
	AregG07447.1	-0.00417
	AregG01813.1	-0.00314
	AregG18987.1	-0.003049
	AregG12862.1	-0.002404
	AregG13367.1	-0.002324
	AregG09525.1	-0.001699
	AregG11404.1	-0.0006
	AregG19849.1	-0.00036
	AregG19848.1	0.000388
	AregG01836.1	0.000673
	AregG11769.1	0.001877
	AregG01413.1	0.002251
	AregG18634.1	0.003266
	AregG08455.1	0.004431
	AregG21942.1	0.005316
	AregG05564.1	0.005687
	AregG21966.1	0.005709
	AregG22661.1	0.006052
	AregG17638.2	0.007077
	AregG10501.1	0.00816
	AregG18776.2	0.009119
	AregG01412.5	0.011633
	AregG21944.1	0.013593
	AregG02375.1	0.013725
	AregG20696.1	0.01467
	AregG20074.1	0.016413
	AregG24179.1	0.016773
	AregG24121.1	0.017935
	AregG02799.1	0.01854
	AregG21943.1	0.020422
	AregG21356.1	0.020597
	AregG16573.1	0.02204
	AregG19064.1	0.022704
	AregG09637.1	0.022855
	AregG05568.1	0.023228
	AregG09482.1	0.024486
	AregG02759.1	0.026741
	AregG14869.1	0.02801
	AregG16570.1	0.029342
	AregG11403.2	0.029793
	AregG20080.1	0.031355
	AregG05565.1	0.035197
	AregG19197.1	0.035319
	AregG15101.2	0.035384
	AregG18864.1	0.039053
	AregG17872.1	0.039261
	AregG19063.1	0.039862
	AregG18753.1	0.04038
	AregG18652.1	0.042751
	AregG10506.1	0.043778
	AregG18988.1	0.044482
	AregG19851.1	0.044714
	AregG13299.1	0.047425
	AregG22091.1	0.047436
	AregG09641.1	0.04905
	AregG09481.1	0.050238
	AregG19671.2	0.050817
	AregG13366.1	0.05852
	AregG09640.1	0.063568
	AregG10933.1	0.068788
	AregG24178.1	0.072208
	AregG01575.1	0.078015
	AregG19135.1	0.081901
	AregG09483.1	0.082542
	AregG10925.1	0.084751
	AregG18205.1	0.084802
	AregG22315.1	0.086017
	AregG19281.1	0.087619
	AregG14313.1	0.09078
	AregG14315.1	0.094308
	AregG19198.1	0.106803
	AregG05562.1	0.10694
	AregG18991.1	0.110327
	AregG20385.1	0.111554
	AregG01485.1	0.112649
	AregG19199.1	0.112987
	AregG18915.1	0.113472
	AregG13666.1	0.119638
	AregG01484.1	0.120563
	AregG18906.1	0.120813
	AregG02082.1	0.121635
	AregG24175.1	0.121947
	AregG08035.1	0.123733
	AregG08031.1	0.124486
	AregG04067.1	0.124596
	AregG04996.1	0.125941
	AregG07690.1	0.131962
	AregG16572.1	0.133334
	AregG19672.1	0.136171
	AregG07688.1	0.139996
	AregG02087.1	0.143636
	AregG24177.1	0.144405
	AregG03197.1	0.147389
	AregG10504.1	0.148394
	AregG02374.1	0.15097
	AregG02083.1	0.157532
	AregG13166.1	0.15976
	AregG22314.1	0.159863
	AregG02760.1	0.16033
	AregG19516.1	0.165545
	AregG07797.1	0.173271
	AregG10507.1	0.182996
	AregG07687.1	0.189043
	AregG19201.1	0.199921
	AregG07794.1	0.210825
	AregG07164.1	0.2154
	AregG08032.1	0.21786
	AregG14288.1	0.224121
	AregG18905.1	0.239687
	AregG10502.1	0.250046
	AregG19200.1	0.262857
	AregG14330.1	0.27304
	AregG23250.1	0.28164
	AregG02372.1	0.286241
	AregG03834.1	0.314558
	AregG23120.1	0.315733
	AregG07686.1	0.319503
	AregG24123.1	0.319689
	AregG14273.1	0.321649
	AregG20642.1	0.356748
	AregG18644.1	0.377445
	AregG18907.1	0.394764
	AregG14325.1	0.395685
	AregG14280.1	0.407231
	AregG14327.1	0.419796
	AregG14489.1	0.423695
	AregG14285.1	0.42612
	AregG10505.1	0.430239
	AregG18909.1	0.436385
	AregG18647.1	0.439828
	AregG24176.1	0.451221
	AregG18645.1	0.474309
	AregG14333.1	0.49128
	AregG14318.1	0.492413
	AregG14290.1	0.560852
	AregG14320.1	0.563752
	AregG14277.1	0.56983
	AregG14283.1	0.571949
	AregG14269.1	0.580141
	AregG14492.1	0.580857
	AregG14272.1	0.583207
	AregG14326.1	0.603745
	AregG02064.1	0.631398
	AregG24122.1	0.637425
	AregG14486.1	0.706665
	AregG11893.1	0.740719
	AregG11617.1	0.741961
	AregG09638.1	1.01782
	AregG23121.1	1.09467
	AregG18110.1
	AregG18109.1
	AregG18112.1
	AregG18117.1
	AregG18115.1
	AregG18113.1
	AregG12866.1
	AregG20684.1
	AregG12867.1
	AregG18108.1
	AregG06525.1
	AregG06524.1
	AregG10500.1
	AregG10498.1
	AregG06307.1
	AregG06308.1
	AregG06306.1
	AregG10499.1
	AregG18116.1
	AregG19154.1
	AregG19153.1
	AregG19155.1
	AregG20942.1
	AregG20940.1
	AregG20946.1
	AregG20947.1
	AregG20945.1
	AregG20943.1
	AregG20941.1
	AregG20950.1
	AregG20937.1
	AregG20936.1
	AregG20938.1
	AregG20944.1
	AregG20949.1
	AregG20939.1
	AregG21003.1
	AregG01567.1
	AregG20389.1
	AregG13821.1
	AregG01573.1
	AregG01569.1
	AregG20392.2
	AregG21015.1
	AregG21004.1
	AregG13823.1
	AregG01574.1
	AregG21007.1
	AregG01570.2
	AregG01572.1
	AregG01571.1
	AregG11840.1
	AregG20390.1
	AregG13824.1
	AregG21008.1
	AregG20391.1
	AregG21006.1
	AregG01568.2
	AregG01417.1
	AregG18964.1
	AregG18960.1
	AregG18962.1
	AregG18957.1
	AregG05134.1
	AregG01602.1
	AregG18956.1
	AregG18959.1
	AregG18958.1
	AregG05135.1
	AregG01603.1
	AregG04804.1
	AregG04805.1
	AregG18963.1
	AregG15248.1
	AregG15247.1
	AregG20879.1
	AregG20878.1
	AregG06373.1
	AregG06371.1
	AregG18496.1
	AregG06382.1
	AregG18493.1
	AregG06372.1
	AregG18500.1
	AregG19191.1
	AregG19196.1
	AregG06378.1
	AregG19988.1
	AregG18692.2
	AregG00014.1
	AregG00010.1
	AregG00013.1
	AregG20575.1
	AregG18694.1
	AregG08419.1
	AregG00012.1
	AregG18693.1
	AregG20996.1
	AregG16324.1
	AregG00111.1
	AregG00101.1
	AregG00106.1
	AregG20894.3
	AregG20885.1
	AregG20888.1
	AregG20890.1
	AregG20887.1
	AregG20889.1
	AregG20886.1
	AregG20892.1
	AregG20893.1
	AregG20891.1
	AregG21671.2
	AregG11715.1
	AregG19162.1
	AregG19163.1
	AregG11717.1
	AregG11716.1
	AregG21038.1
	AregG04964.1
	AregG16323.1
	AregG16322.1
	AregG09597.1
	AregG20601.1
	AregG09599.1
	AregG20600.1
	AregG09600.1
	AregG09598.1
	AregG20602.1
	AregG21668.1
	AregG20253.1
	AregG20252.1
	AregG04585.1
	AregG19182.1
	AregG18733.1
	AregG18737.1
	AregG18732.1
	AregG18734.1
	AregG18738.1
	AregG10764.1
	AregG06267.1
	AregG20953.1
	AregG20952.1
	AregG06266.1
	AregG23249.1
	AregG23247.1
	AregG01433.1
	AregG01432.1
	AregG16576.1
	AregG21899.1
	AregG15246.1
	AregG15245.1
	AregG15244.1
	AregG20975.1
	AregG20976.1
	AregG20977.1
	AregG14988.1
	AregG21037.1
	AregG21898.1
	AregG14987.1
	AregG14083.1
	AregG14081.1
	AregG21669.1
	AregG04287.1
	AregG19140.1
	AregG06528.1
	AregG06529.3
	AregG13691.1
	AregG13692.1
	AregG13693.1
	AregG18730.1
	AregG18729.1
	AregG20706.1
	AregG01487.1
	AregG22656.1
	AregG22654.1
	AregG22655.1
	AregG01047.1
	AregG17622.1
	AregG02817.1
	AregG06654.1
	AregG06655.1
	AregG06656.1
	AregG21002.1
	AregG21001.1
	AregG21000.1
	AregG20956.1
	AregG13405.1
	AregG01556.1
	AregG10541.1
	AregG11647.1
	AregG20329.1
	AregG17306.1
	AregG20330.1
	AregG21663.1
	AregG02802.1
	AregG05226.1
	AregG05230.1
	AregG05229.1
	AregG05228.1
	AregG05227.1
	AregG19183.1
	AregG19181.1
	AregG17857.1
	AregG21039.1
	AregG18731.1
	AregG18736.1
	AregG15190.1
	AregG14452.1
	AregG14453.1
	AregG12876.1
	AregG18955.1

## Sheet: supplementary_table_10
source	term_name	term_id	adjusted_p_value	negative_log10_of_adjusted_p_value	term_size	query_size	intersection_size	effective_domain_size	intersections
aregius_GObiological_CORRECT	immune_response	GO:0006955	4.61493e-67	66.3358	1423	1205	315	15076	AREGG10440,AREGG10446,AREGG06569,AREGG06568,AREGG12339,AREGG04673,AREGG00476,AREGG06673,AREGG09709,AREGG14143,AREGG05499,AREGG18246,AREGG18060,AREGG21259,AREGG09811,AREGG21255,AREGG22701,AREGG08087,AREGG12792,AREGG15103,AREGG09706,AREGG12001,AREGG20038,AREGG14742,AREGG11999,AREGG09710,AREGG07353,AREGG17014,AREGG06672,AREGG17017,AREGG05574,AREGG14745,AREGG09829,AREGG14744,AREGG14741,AREGG07523,ARE…
aregius_GObiological_CORRECT	immune_system_process	GO:0002376	4.49481e-65	64.3473	2541	1211	445	15076	AREGG10440,AREGG10446,AREGG06569,AREGG06568,AREGG12339,AREGG04673,AREGG00476,AREGG06673,AREGG09709,AREGG14143,AREGG05499,AREGG18246,AREGG18060,AREGG21259,AREGG09811,AREGG23162,AREGG21256,AREGG21255,AREGG22701,AREGG08087,AREGG12792,AREGG00479,AREGG15103,AREGG09706,AREGG12001,AREGG20038,AREGG14742,AREGG21349,AREGG11999,AREGG09710,AREGG07810,AREGG07353,AREGG17014,AREGG09485,AREGG06672,AREGG17017,ARE…
aregius_GObiological_CORRECT	positive_regulation_of_immune_system_process	GO:0002684	3.09242e-57	56.5097	1015	1325	258	15076	AREGG12339,AREGG00476,AREGG14143,AREGG05499,AREGG18246,AREGG23162,AREGG22701,AREGG08087,AREGG12792,AREGG00479,AREGG20038,AREGG14742,AREGG07810,AREGG07353,AREGG01903,AREGG11920,AREGG08863,AREGG05574,AREGG14745,AREGG14744,AREGG23158,AREGG11833,AREGG24070,AREGG14741,AREGG23157,AREGG04535,AREGG14145,AREGG07357,AREGG23160,AREGG08092,AREGG23161,AREGG04696,AREGG07354,AREGG08088,AREGG10086,AREGG21419,ARE…
aregius_GObiological_CORRECT	regulation_of_immune_system_process	GO:0002682	8.12002e-51	50.0904	1652	1327	335	15076	AREGG12339,AREGG00476,AREGG09709,AREGG14143,AREGG17808,AREGG05499,AREGG09353,AREGG18246,AREGG17804,AREGG21259,AREGG16100,AREGG09354,AREGG23162,AREGG09352,AREGG21255,AREGG22701,AREGG08087,AREGG12792,AREGG00479,AREGG17807,AREGG09706,AREGG20038,AREGG14742,AREGG09710,AREGG07810,AREGG07353,AREGG01903,AREGG11920,AREGG08863,AREGG05574,AREGG14745,AREGG14744,AREGG23158,AREGG11833,AREGG24070,AREGG01443,ARE…
aregius_GObiological_CORRECT	leukocyte_activation	GO:0045321	3.0591e-46	45.5144	952	959	191	15076	AREGG10440,AREGG10446,AREGG04673,AREGG06673,AREGG14143,AREGG18246,AREGG18060,AREGG21259,AREGG21255,AREGG08087,AREGG12792,AREGG15103,AREGG14742,AREGG07353,AREGG06672,AREGG05574,AREGG14745,AREGG09829,AREGG14744,AREGG11833,AREGG14741,AREGG04535,AREGG17999,AREGG14145,AREGG04220,AREGG07357,AREGG08092,AREGG06331,AREGG07354,AREGG08088,AREGG15104,AREGG20662,AREGG08097,AREGG08089,AREGG07352,AREGG09683,ARE…
aregius_GObiological_CORRECT	regulation_of_immune_response	GO:0050776	1.35094e-45	44.8694	974	1321	232	15076	AREGG09709,AREGG14143,AREGG18246,AREGG21259,AREGG21255,AREGG08087,AREGG12792,AREGG00479,AREGG09706,AREGG14742,AREGG09710,AREGG07810,AREGG07353,AREGG01903,AREGG11920,AREGG08863,AREGG05574,AREGG14745,AREGG14744,AREGG11833,AREGG24070,AREGG01443,AREGG14741,AREGG10029,AREGG17710,AREGG17711,AREGG14145,AREGG07357,AREGG08092,AREGG04696,AREGG07354,AREGG08088,AREGG10086,AREGG21419,AREGG24069,AREGG20662,ARE…
aregius_GObiological_CORRECT	defense_response	GO:0006952	5.32091e-44	43.274	1240	1334	268	15076	AREGG10440,AREGG07730,AREGG10446,AREGG06569,AREGG06568,AREGG12339,AREGG00476,AREGG14143,AREGG05499,AREGG18246,AREGG18060,AREGG21259,AREGG09811,AREGG21255,AREGG22701,AREGG08087,AREGG12792,AREGG12001,AREGG20038,AREGG11999,AREGG07353,AREGG08863,AREGG05574,AREGG07523,AREGG10029,AREGG05955,AREGG04535,AREGG17999,AREGG14145,AREGG07357,AREGG08092,AREGG05576,AREGG07354,AREGG08088,AREGG24022,AREGG08097,ARE…
aregius_GObiological_CORRECT	regulation_of_immune_effector_process	GO:0002697	8.07199e-44	43.093	476	1316	150	15076	AREGG09709,AREGG14143,AREGG16100,AREGG08087,AREGG00479,AREGG09706,AREGG14742,AREGG09710,AREGG07353,AREGG01903,AREGG11920,AREGG08863,AREGG05574,AREGG14745,AREGG14744,AREGG14741,AREGG07523,AREGG17710,AREGG17711,AREGG14145,AREGG07357,AREGG08092,AREGG04696,AREGG07354,AREGG08088,AREGG10086,AREGG21419,AREGG20662,AREGG24022,AREGG08089,AREGG21418,AREGG07352,AREGG09683,AREGG04625,AREGG04693,AREGG17839,ARE…
aregius_GObiological_CORRECT	positive_regulation_of_immune_response	GO:0050778	6.17222e-43	42.2096	667	1321	181	15076	AREGG14143,AREGG18246,AREGG08087,AREGG12792,AREGG00479,AREGG14742,AREGG07810,AREGG07353,AREGG01903,AREGG11920,AREGG08863,AREGG05574,AREGG14745,AREGG14744,AREGG11833,AREGG24070,AREGG14741,AREGG14145,AREGG07357,AREGG08092,AREGG04696,AREGG07354,AREGG08088,AREGG21419,AREGG24069,AREGG20662,AREGG08097,AREGG08089,AREGG21418,AREGG06576,AREGG07352,AREGG09683,AREGG04625,AREGG04693,AREGG03359,AREGG17839,ARE…
aregius_GObiological_CORRECT	cell_activation	GO:0001775	4.03474e-42	41.3942	1122	959	203	15076	AREGG10440,AREGG10446,AREGG04673,AREGG06673,AREGG14143,AREGG18246,AREGG18060,AREGG21259,AREGG21255,AREGG08087,AREGG12792,AREGG15103,AREGG14742,AREGG07353,AREGG06672,AREGG05574,AREGG14745,AREGG09829,AREGG14744,AREGG11833,AREGG14741,AREGG04535,AREGG17999,AREGG14145,AREGG04220,AREGG07357,AREGG08092,AREGG06331,AREGG07354,AREGG08088,AREGG15104,AREGG20662,AREGG08097,AREGG08089,AREGG07352,AREGG09683,ARE…
aregius_GObiological_CORRECT	immune_effector_process	GO:0002252	1.07331e-41	40.9693	963	959	185	15076	AREGG10440,AREGG10446,AREGG04673,AREGG00476,AREGG06673,AREGG14143,AREGG18246,AREGG18060,AREGG21259,AREGG21255,AREGG08087,AREGG12792,AREGG15103,AREGG14742,AREGG07353,AREGG06672,AREGG08863,AREGG14745,AREGG09829,AREGG14744,AREGG14741,AREGG07523,AREGG10029,AREGG04535,AREGG17999,AREGG14145,AREGG07357,AREGG08092,AREGG06331,AREGG04696,AREGG07354,AREGG08088,AREGG15104,AREGG21419,AREGG08097,AREGG08089,ARE…
aregius_GObiological_CORRECT	response_to_other_organism	GO:0051707	2.26982e-41	40.644	1069	877	186	15076	AREGG06569,AREGG06568,AREGG15429,AREGG00476,AREGG14143,AREGG05499,AREGG09353,AREGG18246,AREGG15196,AREGG15425,AREGG18060,AREGG09811,AREGG09354,AREGG09352,AREGG22701,AREGG08087,AREGG12792,AREGG12001,AREGG14742,AREGG15427,AREGG11999,AREGG07353,AREGG08863,AREGG05574,AREGG14745,AREGG09829,AREGG14744,AREGG14741,AREGG07523,AREGG10029,AREGG05955,AREGG04535,AREGG17999,AREGG14145,AREGG07357,AREGG01695,ARE…
aregius_GObiological_CORRECT	response_to_external_biotic_stimulus	GO:0043207	2.61288e-41	40.5829	1070	877	186	15076	AREGG06569,AREGG06568,AREGG15429,AREGG00476,AREGG14143,AREGG05499,AREGG09353,AREGG18246,AREGG15196,AREGG15425,AREGG18060,AREGG09811,AREGG09354,AREGG09352,AREGG22701,AREGG08087,AREGG12792,AREGG12001,AREGG14742,AREGG15427,AREGG11999,AREGG07353,AREGG08863,AREGG05574,AREGG14745,AREGG09829,AREGG14744,AREGG14741,AREGG07523,AREGG10029,AREGG05955,AREGG04535,AREGG17999,AREGG14145,AREGG07357,AREGG01695,ARE…
aregius_GObiological_CORRECT	response_to_biotic_stimulus	GO:0009607	6.86953e-41	40.1631	1097	877	188	15076	AREGG06569,AREGG06568,AREGG15429,AREGG00476,AREGG14143,AREGG05499,AREGG09353,AREGG18246,AREGG15196,AREGG15425,AREGG18060,AREGG09811,AREGG09354,AREGG09352,AREGG22701,AREGG08087,AREGG12792,AREGG12001,AREGG14742,AREGG15427,AREGG11999,AREGG07353,AREGG08863,AREGG05574,AREGG14745,AREGG09829,AREGG14744,AREGG14741,AREGG07523,AREGG10029,AREGG05955,AREGG04535,AREGG17999,AREGG14145,AREGG07357,AREGG01695,ARE…
aregius_GObiological_CORRECT	myeloid_leukocyte_activation	GO:0002274	8.53158e-41	40.069	611	959	142	15076	AREGG10440,AREGG10446,AREGG04673,AREGG06673,AREGG14143,AREGG18060,AREGG21259,AREGG21255,AREGG08087,AREGG15103,AREGG14742,AREGG07353,AREGG06672,AREGG05574,AREGG14745,AREGG09829,AREGG14744,AREGG14741,AREGG04535,AREGG17999,AREGG14145,AREGG07357,AREGG08092,AREGG06331,AREGG07354,AREGG08088,AREGG15104,AREGG20662,AREGG08097,AREGG08089,AREGG07352,AREGG04625,AREGG11283,AREGG17839,AREGG09828,AREGG05704,ARE…
aregius_GObiological_CORRECT	leukocyte_mediated_immunity	GO:0002443	1.08644e-40	39.964	631	992	147	15076	AREGG10440,AREGG10446,AREGG04673,AREGG06673,AREGG14143,AREGG18060,AREGG21259,AREGG21255,AREGG08087,AREGG15103,AREGG14742,AREGG07353,AREGG06672,AREGG14745,AREGG09829,AREGG14744,AREGG14741,AREGG04535,AREGG17999,AREGG14145,AREGG07357,AREGG08092,AREGG06331,AREGG07354,AREGG08088,AREGG15104,AREGG21419,AREGG08097,AREGG08089,AREGG21418,AREGG07352,AREGG04625,AREGG03359,AREGG17839,AREGG09828,AREGG05704,ARE…
aregius_GObiological_CORRECT	positive_regulation_of_cytokine_production	GO:0001819	2.03442e-40	39.6916	433	711	102	15076	AREGG10440,AREGG10446,AREGG14143,AREGG05499,AREGG09353,AREGG18060,AREGG09354,AREGG09352,AREGG22701,AREGG14742,AREGG08863,AREGG05574,AREGG14745,AREGG14744,AREGG11833,AREGG14741,AREGG04535,AREGG17999,AREGG14145,AREGG20662,AREGG06576,AREGG09683,AREGG09355,AREGG04625,AREGG11283,AREGG17839,AREGG05500,AREGG16798,AREGG23101,AREGG17508,AREGG17841,AREGG03195,AREGG17842,AREGG16256,AREGG06574,AREGG14141,ARE…
aregius_GObiological_CORRECT	positive_regulation_of_leukocyte_activation	GO:0002696	7.68972e-40	39.1141	385	1072	116	15076	AREGG23162,AREGG08087,AREGG00479,AREGG07353,AREGG05574,AREGG23158,AREGG11833,AREGG24070,AREGG23157,AREGG07357,AREGG23160,AREGG08092,AREGG23161,AREGG07354,AREGG08088,AREGG10086,AREGG21879,AREGG24069,AREGG20662,AREGG08089,AREGG06576,AREGG07352,AREGG09683,AREGG04625,AREGG21880,AREGG17839,AREGG05500,AREGG16798,AREGG23101,AREGG17841,AREGG03195,AREGG00671,AREGG08091,AREGG17842,AREGG16256,AREGG06574,ARE…
aregius_GObiological_CORRECT	positive_regulation_of_cell_activation	GO:0050867	3.30289e-39	38.4811	405	1276	129	15076	AREGG23162,AREGG08087,AREGG00479,AREGG07353,AREGG05574,AREGG23158,AREGG11833,AREGG24070,AREGG23157,AREGG07357,AREGG23160,AREGG08092,AREGG23161,AREGG07354,AREGG08088,AREGG10086,AREGG21879,AREGG24069,AREGG20662,AREGG08089,AREGG06576,AREGG07352,AREGG09683,AREGG04625,AREGG21880,AREGG17839,AREGG05500,AREGG16798,AREGG23101,AREGG17841,AREGG03195,AREGG00671,AREGG08091,AREGG17842,AREGG16256,AREGG06574,ARE…
aregius_GObiological_CORRECT	regulation_of_leukocyte_cell-cell_adhesion	GO:1903037	3.00506e-37	36.5221	343	1072	106	15076	AREGG18246,AREGG23162,AREGG12792,AREGG07353,AREGG05574,AREGG23158,AREGG11833,AREGG24070,AREGG13114,AREGG05955,AREGG23157,AREGG07357,AREGG23160,AREGG23161,AREGG07354,AREGG21879,AREGG24069,AREGG20662,AREGG06576,AREGG07352,AREGG04625,AREGG21880,AREGG17839,AREGG18242,AREGG18243,AREGG05500,AREGG16798,AREGG17841,AREGG03195,AREGG17842,AREGG16256,AREGG06574,AREGG06577,AREGG18247,AREGG06575,AREGG14468,ARE…
aregius_GObiological_CORRECT	cytokine-mediated_signaling_pathway	GO:0019221	3.2082e-37	36.4937	579	1322	158	15076	AREGG12339,AREGG00476,AREGG05499,AREGG18246,AREGG09811,AREGG22701,AREGG08087,AREGG12792,AREGG20038,AREGG14742,AREGG21349,AREGG05574,AREGG14745,AREGG14744,AREGG14741,AREGG07523,AREGG10029,AREGG05955,AREGG04535,AREGG08092,AREGG05576,AREGG08088,AREGG08089,AREGG09683,AREGG14382,AREGG04625,AREGG08685,AREGG08686,AREGG11283,AREGG17839,AREGG01003,AREGG18242,AREGG16624,AREGG18243,AREGG05500,AREGG16798,ARE…
aregius_GObiological_CORRECT	positive_regulation_of_leukocyte_cell-cell_adhesion	GO:1903039	4.67386e-37	36.3303	271	1241	100	15076	AREGG18246,AREGG23162,AREGG12792,AREGG07353,AREGG05574,AREGG23158,AREGG11833,AREGG24070,AREGG23157,AREGG07357,AREGG23160,AREGG23161,AREGG07354,AREGG21879,AREGG24069,AREGG20662,AREGG06576,AREGG07352,AREGG04625,AREGG21880,AREGG17839,AREGG18242,AREGG18243,AREGG05500,AREGG16798,AREGG17841,AREGG03195,AREGG17842,AREGG16256,AREGG06574,AREGG06577,AREGG18247,AREGG06575,AREGG14468,AREGG04739,AREGG03316,ARE…
aregius_GObiological_CORRECT	regulation_of_cytokine_production	GO:0001817	9.58199e-37	36.0185	690	668	120	15076	AREGG10440,AREGG10446,AREGG12339,AREGG00476,AREGG14143,AREGG05499,AREGG09353,AREGG18060,AREGG09811,AREGG09354,AREGG09352,AREGG22701,AREGG20038,AREGG14742,AREGG08863,AREGG05574,AREGG14745,AREGG14744,AREGG11833,AREGG14741,AREGG04535,AREGG17999,AREGG14145,AREGG20662,AREGG06576,AREGG09683,AREGG09355,AREGG14382,AREGG04625,AREGG08685,AREGG08686,AREGG11283,AREGG03359,AREGG17839,AREGG05500,AREGG16798,ARE…
aregius_GObiological_CORRECT	regulation_of_defense_response	GO:0031347	1.89533e-36	35.7223	805	1472	204	15076	AREGG09709,AREGG14143,AREGG18246,AREGG21259,AREGG16100,AREGG21255,AREGG08087,AREGG12792,AREGG09706,AREGG14742,AREGG09710,AREGG07810,AREGG01903,AREGG11920,AREGG08863,AREGG05574,AREGG14745,AREGG14744,AREGG14741,AREGG07523,AREGG10029,AREGG17710,AREGG04535,AREGG17711,AREGG14145,AREGG08092,AREGG04696,AREGG08088,AREGG10086,AREGG21419,AREGG20662,AREGG24022,AREGG08097,AREGG08089,AREGG21418,AREGG06576,ARE…
aregius_GObiological_CORRECT	leukocyte_activation_involved_in_immune_response	GO:0002366	5.07037e-36	35.295	643	959	139	15076	AREGG10440,AREGG10446,AREGG04673,AREGG06673,AREGG14143,AREGG18246,AREGG18060,AREGG21259,AREGG21255,AREGG08087,AREGG12792,AREGG15103,AREGG14742,AREGG07353,AREGG06672,AREGG14745,AREGG09829,AREGG14744,AREGG14741,AREGG04535,AREGG17999,AREGG14145,AREGG07357,AREGG08092,AREGG06331,AREGG07354,AREGG08088,AREGG15104,AREGG08097,AREGG08089,AREGG07352,AREGG04625,AREGG17839,AREGG09828,AREGG18242,AREGG05704,ARE…
aregius_GObiological_CORRECT	regulation_of_leukocyte_activation	GO:0002694	5.65485e-36	35.2476	552	1327	152	15076	AREGG23162,AREGG08087,AREGG00479,AREGG07353,AREGG05574,AREGG23158,AREGG11833,AREGG24070,AREGG13114,AREGG23157,AREGG07357,AREGG23160,AREGG08092,AREGG23161,AREGG07354,AREGG08088,AREGG10086,AREGG21879,AREGG24069,AREGG20662,AREGG08089,AREGG06576,AREGG07352,AREGG09683,AREGG04625,AREGG21880,AREGG17839,AREGG05500,AREGG16798,AREGG24135,AREGG23101,AREGG17841,AREGG03195,AREGG00671,AREGG08091,AREGG17842,ARE…
aregius_GObiological_CORRECT	granulocyte_activation	GO:0036230	7.6787e-36	35.1147	533	959	125	15076	AREGG10440,AREGG10446,AREGG04673,AREGG06673,AREGG14143,AREGG18060,AREGG21259,AREGG21255,AREGG08087,AREGG15103,AREGG14742,AREGG07353,AREGG06672,AREGG05574,AREGG14745,AREGG09829,AREGG14744,AREGG14741,AREGG04535,AREGG17999,AREGG14145,AREGG07357,AREGG08092,AREGG06331,AREGG07354,AREGG08088,AREGG15104,AREGG08097,AREGG08089,AREGG07352,AREGG04625,AREGG17839,AREGG09828,AREGG05704,AREGG17508,AREGG17841,ARE…
aregius_GObiological_CORRECT	cell_activation_involved_in_immune_response	GO:0002263	1.53065e-35	34.8151	649	959	139	15076	AREGG10440,AREGG10446,AREGG04673,AREGG06673,AREGG14143,AREGG18246,AREGG18060,AREGG21259,AREGG21255,AREGG08087,AREGG12792,AREGG15103,AREGG14742,AREGG07353,AREGG06672,AREGG14745,AREGG09829,AREGG14744,AREGG14741,AREGG04535,AREGG17999,AREGG14145,AREGG07357,AREGG08092,AREGG06331,AREGG07354,AREGG08088,AREGG15104,AREGG08097,AREGG08089,AREGG07352,AREGG04625,AREGG17839,AREGG09828,AREGG18242,AREGG05704,ARE…
aregius_GObiological_CORRECT	myeloid_cell_activation_involved_in_immune_response	GO:0002275	1.82144e-35	34.7396	545	959	126	15076	AREGG10440,AREGG10446,AREGG04673,AREGG06673,AREGG14143,AREGG18060,AREGG21259,AREGG21255,AREGG08087,AREGG15103,AREGG14742,AREGG07353,AREGG06672,AREGG14745,AREGG09829,AREGG14744,AREGG14741,AREGG04535,AREGG17999,AREGG14145,AREGG07357,AREGG08092,AREGG06331,AREGG07354,AREGG08088,AREGG15104,AREGG08097,AREGG08089,AREGG07352,AREGG04625,AREGG17839,AREGG09828,AREGG05704,AREGG24339,AREGG17508,AREGG17841,ARE…
aregius_GObiological_CORRECT	regulation_of_cell_activation	GO:0050865	3.72805e-35	34.4285	604	1327	159	15076	AREGG19968,AREGG23162,AREGG08087,AREGG00479,AREGG07353,AREGG05574,AREGG23158,AREGG11833,AREGG24070,AREGG13114,AREGG23157,AREGG07357,AREGG23160,AREGG08092,AREGG23161,AREGG07354,AREGG08088,AREGG10086,AREGG21879,AREGG24069,AREGG20662,AREGG08089,AREGG06576,AREGG07352,AREGG09683,AREGG04625,AREGG21880,AREGG17839,AREGG19969,AREGG05500,AREGG16798,AREGG24135,AREGG23101,AREGG17841,AREGG03195,AREGG00671,ARE…
aregius_GObiological_CORRECT	inflammatory_response	GO:0006954	6.10518e-35	34.2143	385	1753	141	15076	AREGG07730,AREGG05499,AREGG18246,AREGG18060,AREGG09811,AREGG22701,AREGG08087,AREGG12792,AREGG05574,AREGG05955,AREGG04535,AREGG17999,AREGG08092,AREGG05576,AREGG08088,AREGG24022,AREGG08097,AREGG08089,AREGG09683,AREGG04625,AREGG03359,AREGG17839,AREGG18242,AREGG13137,AREGG16624,AREGG22804,AREGG18243,AREGG05500,AREGG16798,AREGG24023,AREGG17841,AREGG08091,AREGG17842,AREGG06417,AREGG18247,AREGG05249,ARE…
aregius_GObiological_CORRECT	neutrophil_activation	GO:0042119	8.47615e-35	34.0718	529	959	123	15076	AREGG10440,AREGG10446,AREGG04673,AREGG06673,AREGG14143,AREGG18060,AREGG21259,AREGG21255,AREGG08087,AREGG15103,AREGG14742,AREGG07353,AREGG06672,AREGG05574,AREGG14745,AREGG09829,AREGG14744,AREGG14741,AREGG17999,AREGG14145,AREGG07357,AREGG08092,AREGG06331,AREGG07354,AREGG08088,AREGG15104,AREGG08097,AREGG08089,AREGG07352,AREGG04625,AREGG17839,AREGG09828,AREGG05704,AREGG17508,AREGG17841,AREGG08091,ARE…
aregius_GObiological_CORRECT	neutrophil_activation_involved_in_immune_response	GO:0002283	6.12872e-34	33.2126	523	959	121	15076	AREGG10440,AREGG10446,AREGG04673,AREGG06673,AREGG14143,AREGG18060,AREGG21259,AREGG21255,AREGG08087,AREGG15103,AREGG14742,AREGG07353,AREGG06672,AREGG14745,AREGG09829,AREGG14744,AREGG14741,AREGG17999,AREGG14145,AREGG07357,AREGG08092,AREGG06331,AREGG07354,AREGG08088,AREGG15104,AREGG08097,AREGG08089,AREGG07352,AREGG04625,AREGG17839,AREGG09828,AREGG05704,AREGG17508,AREGG17841,AREGG08091,AREGG19938,ARE…
aregius_GObiological_CORRECT	myeloid_leukocyte_mediated_immunity	GO:0002444	9.7171e-34	33.0125	549	959	124	15076	AREGG10440,AREGG10446,AREGG04673,AREGG06673,AREGG14143,AREGG18060,AREGG21259,AREGG21255,AREGG08087,AREGG15103,AREGG14742,AREGG07353,AREGG06672,AREGG14745,AREGG09829,AREGG14744,AREGG14741,AREGG04535,AREGG17999,AREGG14145,AREGG07357,AREGG08092,AREGG06331,AREGG07354,AREGG08088,AREGG15104,AREGG08097,AREGG08089,AREGG07352,AREGG04625,AREGG17839,AREGG09828,AREGG05704,AREGG17508,AREGG17841,AREGG08091,ARE…
aregius_GObiological_CORRECT	leukocyte_degranulation	GO:0043299	1.41058e-33	32.8506	535	959	122	15076	AREGG10440,AREGG10446,AREGG04673,AREGG06673,AREGG14143,AREGG18060,AREGG21259,AREGG21255,AREGG08087,AREGG15103,AREGG14742,AREGG07353,AREGG06672,AREGG14745,AREGG09829,AREGG14744,AREGG14741,AREGG04535,AREGG17999,AREGG14145,AREGG07357,AREGG08092,AREGG06331,AREGG07354,AREGG08088,AREGG15104,AREGG08097,AREGG08089,AREGG07352,AREGG04625,AREGG17839,AREGG09828,AREGG05704,AREGG17508,AREGG17841,AREGG08091,ARE…
aregius_GObiological_CORRECT	neutrophil_mediated_immunity	GO:0002446	1.41058e-33	32.8506	535	959	122	15076	AREGG10440,AREGG10446,AREGG04673,AREGG06673,AREGG14143,AREGG18060,AREGG21259,AREGG21255,AREGG08087,AREGG15103,AREGG14742,AREGG07353,AREGG06672,AREGG14745,AREGG09829,AREGG14744,AREGG14741,AREGG17999,AREGG14145,AREGG07357,AREGG08092,AREGG06331,AREGG07354,AREGG08088,AREGG15104,AREGG08097,AREGG08089,AREGG07352,AREGG04625,AREGG17839,AREGG09828,AREGG05704,AREGG17508,AREGG17841,AREGG08091,AREGG19938,ARE…
aregius_GObiological_CORRECT	neutrophil_degranulation	GO:0043312	1.6435e-33	32.7842	520	959	120	15076	AREGG10440,AREGG10446,AREGG04673,AREGG06673,AREGG14143,AREGG18060,AREGG21259,AREGG21255,AREGG08087,AREGG15103,AREGG14742,AREGG07353,AREGG06672,AREGG14745,AREGG09829,AREGG14744,AREGG14741,AREGG17999,AREGG14145,AREGG07357,AREGG08092,AREGG06331,AREGG07354,AREGG08088,AREGG15104,AREGG08097,AREGG08089,AREGG07352,AREGG04625,AREGG17839,AREGG09828,AREGG05704,AREGG17508,AREGG17841,AREGG08091,AREGG19938,ARE…
aregius_GObiological_CORRECT	response_to_bacterium	GO:0009617	4.74854e-33	32.3234	757	1258	173	15076	AREGG06569,AREGG06568,AREGG15429,AREGG00476,AREGG14143,AREGG09353,AREGG18246,AREGG15196,AREGG15425,AREGG18060,AREGG09811,AREGG09354,AREGG09352,AREGG12792,AREGG12001,AREGG15427,AREGG11999,AREGG05574,AREGG09829,AREGG07523,AREGG04535,AREGG17999,AREGG14145,AREGG01695,AREGG06576,AREGG09683,AREGG09355,AREGG04625,AREGG11283,AREGG03359,AREGG17839,AREGG09828,AREGG18242,AREGG16624,AREGG18243,AREGG16837,ARE…
aregius_GObiological_CORRECT	regulation_of_leukocyte_mediated_immunity	GO:0002703	2.33967e-32	31.6308	237	1310	90	15076	AREGG09709,AREGG14143,AREGG08087,AREGG00479,AREGG09706,AREGG09710,AREGG07353,AREGG17710,AREGG17711,AREGG14145,AREGG07357,AREGG08092,AREGG07354,AREGG08088,AREGG20662,AREGG08089,AREGG07352,AREGG09683,AREGG05500,AREGG24135,AREGG17508,AREGG17712,AREGG03195,AREGG08091,AREGG14141,AREGG14144,AREGG17818,AREGG14468,AREGG17666,AREGG14147,AREGG08086,AREGG06120,AREGG08085,AREGG10748,AREGG07859,AREGG14148,ARE…
aregius_GObiological_CORRECT	positive_regulation_of_lymphocyte_activation	GO:0051251	2.64353e-32	31.5778	329	1247	105	15076	AREGG23162,AREGG00479,AREGG07353,AREGG05574,AREGG23158,AREGG11833,AREGG24070,AREGG23157,AREGG07357,AREGG23160,AREGG23161,AREGG07354,AREGG10086,AREGG21879,AREGG24069,AREGG20662,AREGG06576,AREGG07352,AREGG09683,AREGG04625,AREGG21880,AREGG17839,AREGG05500,AREGG16798,AREGG17841,AREGG03195,AREGG00671,AREGG17842,AREGG16256,AREGG06574,AREGG06577,AREGG06575,AREGG00672,AREGG14468,AREGG00673,AREGG04739,ARE…
aregius_GObiological_CORRECT	regulation_of_lymphocyte_activation	GO:0051249	2.6696e-32	31.5736	468	1085	119	15076	AREGG23162,AREGG00479,AREGG07353,AREGG05574,AREGG23158,AREGG11833,AREGG24070,AREGG13114,AREGG23157,AREGG07357,AREGG23160,AREGG23161,AREGG07354,AREGG10086,AREGG21879,AREGG24069,AREGG20662,AREGG06576,AREGG07352,AREGG09683,AREGG04625,AREGG21880,AREGG17839,AREGG05500,AREGG16798,AREGG24135,AREGG23101,AREGG17841,AREGG03195,AREGG00671,AREGG17842,AREGG16256,AREGG06574,AREGG06577,AREGG06575,AREGG00672,ARE…
aregius_GObiological_CORRECT	regulation_of_T_cell_activation	GO:0050863	2.82688e-32	31.5487	358	1072	102	15076	AREGG23162,AREGG07353,AREGG05574,AREGG23158,AREGG11833,AREGG24070,AREGG13114,AREGG23157,AREGG07357,AREGG23160,AREGG23161,AREGG07354,AREGG21879,AREGG24069,AREGG20662,AREGG06576,AREGG07352,AREGG04625,AREGG21880,AREGG17839,AREGG05500,AREGG16798,AREGG24135,AREGG23101,AREGG17841,AREGG03195,AREGG17842,AREGG16256,AREGG06574,AREGG06577,AREGG06575,AREGG14468,AREGG04739,AREGG03316,AREGG18622,AREGG10748,ARE…
aregius_GObiological_CORRECT	positive_regulation_of_T_cell_activation	GO:0050870	3.08995e-32	31.51	248	1072	84	15076	AREGG23162,AREGG07353,AREGG05574,AREGG23158,AREGG11833,AREGG24070,AREGG23157,AREGG07357,AREGG23160,AREGG23161,AREGG07354,AREGG21879,AREGG24069,AREGG20662,AREGG06576,AREGG07352,AREGG04625,AREGG21880,AREGG17839,AREGG05500,AREGG16798,AREGG17841,AREGG03195,AREGG17842,AREGG16256,AREGG06574,AREGG06577,AREGG06575,AREGG14468,AREGG04739,AREGG03316,AREGG18622,AREGG10748,AREGG20398,AREGG24112,AREGG04740,ARE…
aregius_GObiological_CORRECT	positive_regulation_of_cell-cell_adhesion	GO:0022409	1.3589e-31	30.8668	338	1682	123	15076	AREGG18246,AREGG23162,AREGG12792,AREGG07353,AREGG05574,AREGG23158,AREGG11833,AREGG24070,AREGG23157,AREGG07357,AREGG23160,AREGG23161,AREGG07354,AREGG21879,AREGG24069,AREGG20662,AREGG06576,AREGG07352,AREGG04625,AREGG21880,AREGG17839,AREGG18242,AREGG18243,AREGG05500,AREGG16798,AREGG17841,AREGG03195,AREGG17842,AREGG16256,AREGG06574,AREGG06577,AREGG18247,AREGG06575,AREGG14468,AREGG04739,AREGG03316,ARE…
aregius_GObiological_CORRECT	response_to_virus	GO:0009615	1.47853e-31	30.8302	255	635	67	15076	AREGG15429,AREGG00476,AREGG05499,AREGG09353,AREGG15425,AREGG09354,AREGG09352,AREGG22701,AREGG08087,AREGG14742,AREGG15427,AREGG07353,AREGG08863,AREGG05574,AREGG14745,AREGG14744,AREGG14741,AREGG07523,AREGG10029,AREGG07357,AREGG08092,AREGG07354,AREGG08088,AREGG08089,AREGG07352,AREGG09683,AREGG09355,AREGG04625,AREGG17839,AREGG05500,AREGG16798,AREGG15433,AREGG00475,AREGG17841,AREGG08091,AREGG17842,ARE…
aregius_GObiological_CORRECT	positive_regulation_of_defense_response	GO:0031349	9.55911e-31	30.0196	430	635	85	15076	AREGG14143,AREGG18246,AREGG08087,AREGG12792,AREGG14742,AREGG07810,AREGG01903,AREGG11920,AREGG08863,AREGG05574,AREGG14745,AREGG14744,AREGG14741,AREGG04535,AREGG14145,AREGG08092,AREGG08088,AREGG20662,AREGG08097,AREGG08089,AREGG06576,AREGG04625,AREGG17839,AREGG18242,AREGG18243,AREGG05500,AREGG24339,AREGG12619,AREGG17841,AREGG03195,AREGG08091,AREGG17842,AREGG16256,AREGG06574,AREGG14141,AREGG06417,ARE…
aregius_GObiological_CORRECT	regulation_of_leukocyte_proliferation	GO:0070663	4.163e-30	29.3806	243	1327	89	15076	AREGG07353,AREGG05574,AREGG11833,AREGG24070,AREGG13114,AREGG07357,AREGG07354,AREGG10086,AREGG24069,AREGG06576,AREGG07352,AREGG09683,AREGG04625,AREGG17839,AREGG05500,AREGG16798,AREGG24135,AREGG17841,AREGG00671,AREGG17842,AREGG16256,AREGG06574,AREGG06577,AREGG06575,AREGG00672,AREGG00673,AREGG03316,AREGG18622,AREGG10748,AREGG20398,AREGG24112,AREGG01069,AREGG04803,AREGG01848,AREGG16870,AREGG18466,ARE…
aregius_GObiological_CORRECT	regulation_of_mononuclear_cell_proliferation	GO:0032944	8.7782e-30	29.0566	240	1327	88	15076	AREGG07353,AREGG05574,AREGG11833,AREGG24070,AREGG13114,AREGG07357,AREGG07354,AREGG10086,AREGG24069,AREGG06576,AREGG07352,AREGG09683,AREGG04625,AREGG17839,AREGG05500,AREGG16798,AREGG24135,AREGG17841,AREGG00671,AREGG17842,AREGG16256,AREGG06574,AREGG06577,AREGG06575,AREGG00672,AREGG00673,AREGG03316,AREGG18622,AREGG10748,AREGG20398,AREGG24112,AREGG01069,AREGG04803,AREGG01848,AREGG16870,AREGG18466,ARE…
aregius_GObiological_CORRECT	regulation_of_lymphocyte_proliferation	GO:0050670	8.7782e-30	29.0566	240	1327	88	15076	AREGG07353,AREGG05574,AREGG11833,AREGG24070,AREGG13114,AREGG07357,AREGG07354,AREGG10086,AREGG24069,AREGG06576,AREGG07352,AREGG09683,AREGG04625,AREGG17839,AREGG05500,AREGG16798,AREGG24135,AREGG17841,AREGG00671,AREGG17842,AREGG16256,AREGG06574,AREGG06577,AREGG06575,AREGG00672,AREGG00673,AREGG03316,AREGG18622,AREGG10748,AREGG20398,AREGG24112,AREGG01069,AREGG04803,AREGG01848,AREGG16870,AREGG18466,ARE…
aregius_GObiological_CORRECT	positive_regulation_of_adaptive_immune_response	GO:0002821	1.42211e-29	28.8471	148	1682	75	15076	AREGG14143,AREGG00479,AREGG07353,AREGG14145,AREGG07357,AREGG07354,AREGG20662,AREGG07352,AREGG09683,AREGG04625,AREGG17839,AREGG05500,AREGG16798,AREGG17841,AREGG03195,AREGG17842,AREGG14141,AREGG14144,AREGG14468,AREGG17666,AREGG03316,AREGG14147,AREGG06120,AREGG18622,AREGG10748,AREGG07859,AREGG14148,AREGG16870,AREGG14146,AREGG07864,AREGG07860,AREGG07857,AREGG14140,AREGG22369,AREGG05990,AREGG07862,ARE…
aregius_GObiological_CORRECT	regulation_of_adaptive_immune_response	GO:0002819	2.3625e-29	28.6266	192	1343	78	15076	AREGG09709,AREGG14143,AREGG00479,AREGG09706,AREGG09710,AREGG07353,AREGG14145,AREGG07357,AREGG07354,AREGG20662,AREGG07352,AREGG09683,AREGG04625,AREGG17839,AREGG05500,AREGG16798,AREGG24135,AREGG17841,AREGG03195,AREGG17842,AREGG14141,AREGG14144,AREGG14468,AREGG17666,AREGG03316,AREGG14147,AREGG06120,AREGG18622,AREGG10748,AREGG07859,AREGG14148,AREGG16870,AREGG14146,AREGG07864,AREGG07860,AREGG07857,ARE…
aregius_GObiological_CORRECT	regulation_of_humoral_immune_response	GO:0002920	5.2532e-29	28.2796	158	776	56	15076	AREGG09709,AREGG14143,AREGG09706,AREGG09710,AREGG07353,AREGG24070,AREGG14145,AREGG07357,AREGG04696,AREGG07354,AREGG21419,AREGG24069,AREGG20662,AREGG24022,AREGG21418,AREGG07352,AREGG04693,AREGG24023,AREGG03195,AREGG14141,AREGG04692,AREGG14144,AREGG14468,AREGG12966,AREGG12967,AREGG14147,AREGG06120,AREGG24112,AREGG24024,AREGG07859,AREGG14148,AREGG24021,AREGG14146,AREGG07864,AREGG07860,AREGG07857,ARE…
aregius_GObiological_CORRECT	activation_of_immune_response	GO:0002253	2.88167e-28	27.5404	421	635	81	15076	AREGG14143,AREGG18246,AREGG08087,AREGG12792,AREGG07810,AREGG07353,AREGG08863,AREGG11833,AREGG14145,AREGG07357,AREGG08092,AREGG04696,AREGG07354,AREGG08088,AREGG21419,AREGG08097,AREGG08089,AREGG21418,AREGG06576,AREGG07352,AREGG04625,AREGG04693,AREGG03359,AREGG17839,AREGG18242,AREGG18243,AREGG21340,AREGG24339,AREGG12619,AREGG17508,AREGG17841,AREGG00671,AREGG08091,AREGG17842,AREGG16256,AREGG06574,ARE…
aregius_GObiological_CORRECT	positive_regulation_of_leukocyte_proliferation	GO:0070665	3.11903e-28	27.506	164	1189	67	15076	AREGG07353,AREGG05574,AREGG11833,AREGG24070,AREGG07357,AREGG07354,AREGG10086,AREGG24069,AREGG06576,AREGG07352,AREGG09683,AREGG04625,AREGG17839,AREGG05500,AREGG16798,AREGG17841,AREGG00671,AREGG17842,AREGG16256,AREGG06574,AREGG06577,AREGG06575,AREGG00672,AREGG00673,AREGG18622,AREGG10748,AREGG20398,AREGG24112,AREGG01069,AREGG04803,AREGG01848,AREGG16870,AREGG18466,AREGG09708,AREGG07424,AREGG20396,ARE…
aregius_GObiological_CORRECT	regulation_of_innate_immune_response	GO:0045088	1.08807e-27	26.9633	461	711	89	15076	AREGG18246,AREGG08087,AREGG12792,AREGG14742,AREGG07810,AREGG01903,AREGG11920,AREGG08863,AREGG05574,AREGG14745,AREGG14744,AREGG14741,AREGG10029,AREGG17710,AREGG17711,AREGG08092,AREGG08088,AREGG10086,AREGG20662,AREGG24022,AREGG08097,AREGG08089,AREGG06576,AREGG04625,AREGG17839,AREGG18242,AREGG18243,AREGG05500,AREGG24339,AREGG24023,AREGG12619,AREGG17508,AREGG17841,AREGG17712,AREGG03195,AREGG08091,ARE…
aregius_GObiological_CORRECT	positive_regulation_of_lymphocyte_proliferation	GO:0050671	1.08972e-27	26.9627	162	1189	66	15076	AREGG07353,AREGG05574,AREGG11833,AREGG24070,AREGG07357,AREGG07354,AREGG10086,AREGG24069,AREGG06576,AREGG07352,AREGG09683,AREGG04625,AREGG17839,AREGG05500,AREGG16798,AREGG17841,AREGG00671,AREGG17842,AREGG16256,AREGG06574,AREGG06577,AREGG06575,AREGG00672,AREGG00673,AREGG18622,AREGG10748,AREGG20398,AREGG24112,AREGG01069,AREGG04803,AREGG01848,AREGG16870,AREGG18466,AREGG09708,AREGG07424,AREGG20396,ARE…
aregius_GObiological_CORRECT	positive_regulation_of_mononuclear_cell_proliferation	GO:0032946	1.08972e-27	26.9627	162	1189	66	15076	AREGG07353,AREGG05574,AREGG11833,AREGG24070,AREGG07357,AREGG07354,AREGG10086,AREGG24069,AREGG06576,AREGG07352,AREGG09683,AREGG04625,AREGG17839,AREGG05500,AREGG16798,AREGG17841,AREGG00671,AREGG17842,AREGG16256,AREGG06574,AREGG06577,AREGG06575,AREGG00672,AREGG00673,AREGG18622,AREGG10748,AREGG20398,AREGG24112,AREGG01069,AREGG04803,AREGG01848,AREGG16870,AREGG18466,AREGG09708,AREGG07424,AREGG20396,ARE…
aregius_GObiological_CORRECT	regulation_of_lymphocyte_mediated_immunity	GO:0002706	1.24938e-27	26.9033	171	1239	69	15076	AREGG09709,AREGG14143,AREGG00479,AREGG09706,AREGG09710,AREGG07353,AREGG17710,AREGG17711,AREGG14145,AREGG07357,AREGG07354,AREGG20662,AREGG07352,AREGG09683,AREGG05500,AREGG24135,AREGG17508,AREGG17712,AREGG03195,AREGG14141,AREGG14144,AREGG17818,AREGG14468,AREGG17666,AREGG14147,AREGG06120,AREGG10748,AREGG07859,AREGG14148,AREGG16870,AREGG14146,AREGG07864,AREGG07860,AREGG07857,AREGG17509,AREGG14140,ARE…
aregius_GObiological_CORRECT	exocytosis	GO:0006887	1.80411e-27	26.7437	924	959	156	15076	AREGG10440,AREGG10446,AREGG04673,AREGG06673,AREGG14143,AREGG05499,AREGG18060,AREGG21259,AREGG21255,AREGG22701,AREGG08087,AREGG15103,AREGG14742,AREGG07353,AREGG06672,AREGG15394,AREGG05574,AREGG14745,AREGG09829,AREGG14744,AREGG24070,AREGG14741,AREGG04535,AREGG17999,AREGG14145,AREGG07357,AREGG08092,AREGG06331,AREGG07354,AREGG08088,AREGG15104,AREGG24069,AREGG24022,AREGG08097,AREGG08089,AREGG07352,ARE…
aregius_GObiological_CORRECT	regulation_of_interferon-gamma_production	GO:0032649	3.92736e-27	26.4059	120	1343	59	15076	AREGG00476,AREGG11833,AREGG20662,AREGG04625,AREGG17839,AREGG05500,AREGG24135,AREGG23101,AREGG00475,AREGG17508,AREGG17841,AREGG03195,AREGG17842,AREGG14468,AREGG03316,AREGG06120,AREGG18622,AREGG10748,AREGG20398,AREGG07859,AREGG16870,AREGG07864,AREGG07860,AREGG07857,AREGG00857,AREGG17509,AREGG18466,AREGG22369,AREGG20396,AREGG09702,AREGG07862,AREGG07863,AREGG20111,AREGG17838,AREGG17840,AREGG06718,ARE…
aregius_GObiological_CORRECT	regulated_exocytosis	GO:0045055	5.34269e-27	26.2722	856	959	148	15076	AREGG10440,AREGG10446,AREGG04673,AREGG06673,AREGG14143,AREGG18060,AREGG21259,AREGG21255,AREGG08087,AREGG15103,AREGG14742,AREGG07353,AREGG06672,AREGG15394,AREGG14745,AREGG09829,AREGG14744,AREGG24070,AREGG14741,AREGG04535,AREGG17999,AREGG14145,AREGG07357,AREGG08092,AREGG06331,AREGG07354,AREGG08088,AREGG15104,AREGG24069,AREGG24022,AREGG08097,AREGG08089,AREGG07352,AREGG04625,AREGG17839,AREGG09828,ARE…
aregius_GObiological_CORRECT	positive_regulation_of_T_cell_proliferation	GO:0042102	3.52752e-26	25.4525	118	1682	63	15076	AREGG07353,AREGG05574,AREGG11833,AREGG24070,AREGG07357,AREGG07354,AREGG24069,AREGG06576,AREGG07352,AREGG04625,AREGG17839,AREGG05500,AREGG16798,AREGG17841,AREGG17842,AREGG16256,AREGG06574,AREGG06577,AREGG06575,AREGG18622,AREGG10748,AREGG20398,AREGG24112,AREGG01069,AREGG04803,AREGG01848,AREGG16870,AREGG18466,AREGG09708,AREGG20396,AREGG09702,AREGG09705,AREGG20111,AREGG17838,AREGG07358,AREGG17840,ARE…
aregius_GObiological_CORRECT	regulation_of_cell_killing	GO:0031341	3.80352e-26	25.4198	121	1271	57	15076	AREGG18246,AREGG12792,AREGG07353,AREGG17710,AREGG17711,AREGG07357,AREGG07354,AREGG20662,AREGG07352,AREGG18242,AREGG18243,AREGG05500,AREGG24135,AREGG17508,AREGG17712,AREGG03195,AREGG18247,AREGG17818,AREGG14468,AREGG17666,AREGG13328,AREGG10748,AREGG17461,AREGG07859,AREGG07864,AREGG07860,AREGG07857,AREGG17509,AREGG21563,AREGG18241,AREGG21424,AREGG07862,AREGG07863,AREGG20111,AREGG07358,AREGG14788,ARE…
aregius_GObiological_CORRECT	response_to_cytokine	GO:0034097	6.65746e-26	25.1767	1120	1322	213	15076	AREGG10440,AREGG10446,AREGG12339,AREGG00476,AREGG05499,AREGG09353,AREGG18246,AREGG17315,AREGG09811,AREGG09354,AREGG09352,AREGG22701,AREGG08087,AREGG12792,AREGG20038,AREGG14742,AREGG21349,AREGG05574,AREGG14745,AREGG14744,AREGG14741,AREGG07523,AREGG13114,AREGG10029,AREGG05955,AREGG04535,AREGG08092,AREGG05576,AREGG08088,AREGG08089,AREGG09683,AREGG09355,AREGG14382,AREGG04625,AREGG08685,AREGG08686,ARE…
aregius_GObiological_CORRECT	innate_immune_response	GO:0045087	1.59575e-25	24.797	557	1322	135	15076	AREGG10440,AREGG10446,AREGG06569,AREGG06568,AREGG12339,AREGG00476,AREGG14143,AREGG05499,AREGG18246,AREGG21259,AREGG21255,AREGG22701,AREGG12792,AREGG20038,AREGG05574,AREGG07523,AREGG10029,AREGG05955,AREGG04535,AREGG14145,AREGG05576,AREGG14382,AREGG08685,AREGG08686,AREGG11283,AREGG18242,AREGG22804,AREGG18243,AREGG08008,AREGG05500,AREGG16798,AREGG24339,AREGG00475,AREGG14141,AREGG23188,AREGG24341,ARE…
aregius_GObiological_CORRECT	positive_regulation_of_adaptive_immune_response_based_on_somatic_recombination_of_immune_receptors_built_from_immunoglobulin_superfamily_domains	GO:0002824	1.77788e-25	24.7501	135	1682	67	15076	AREGG14143,AREGG00479,AREGG07353,AREGG14145,AREGG07357,AREGG07354,AREGG20662,AREGG07352,AREGG09683,AREGG05500,AREGG16798,AREGG03195,AREGG14141,AREGG14144,AREGG14468,AREGG17666,AREGG03316,AREGG14147,AREGG06120,AREGG10748,AREGG07859,AREGG14148,AREGG16870,AREGG14146,AREGG07864,AREGG07860,AREGG07857,AREGG14140,AREGG22369,AREGG05990,AREGG07862,AREGG07863,AREGG14149,AREGG20111,AREGG07358,AREGG06718,ARE…
aregius_GObiological_CORRECT	regulation_of_T_cell_proliferation	GO:0042129	2.0381e-25	24.6908	182	1727	80	15076	AREGG07353,AREGG05574,AREGG11833,AREGG24070,AREGG13114,AREGG07357,AREGG07354,AREGG24069,AREGG06576,AREGG07352,AREGG04625,AREGG17839,AREGG05500,AREGG16798,AREGG24135,AREGG17841,AREGG17842,AREGG16256,AREGG06574,AREGG06577,AREGG06575,AREGG03316,AREGG18622,AREGG10748,AREGG20398,AREGG24112,AREGG01069,AREGG04803,AREGG01848,AREGG16870,AREGG18466,AREGG09708,AREGG20396,AREGG09702,AREGG09705,AREGG20111,ARE…
aregius_GObiological_CORRECT	regulation_of_adaptive_immune_response_based_on_somatic_recombination_of_immune_receptors_built_from_immunoglobulin_superfamily_domains	GO:0002822	2.22426e-25	24.6528	174	1682	77	15076	AREGG09709,AREGG14143,AREGG00479,AREGG09706,AREGG09710,AREGG07353,AREGG14145,AREGG07357,AREGG07354,AREGG20662,AREGG07352,AREGG09683,AREGG05500,AREGG16798,AREGG24135,AREGG03195,AREGG14141,AREGG14144,AREGG14468,AREGG17666,AREGG03316,AREGG14147,AREGG06120,AREGG10748,AREGG07859,AREGG14148,AREGG16870,AREGG14146,AREGG07864,AREGG07860,AREGG07857,AREGG14140,AREGG22369,AREGG05990,AREGG07862,AREGG07863,ARE…
aregius_GObiological_CORRECT	positive_regulation_of_immune_effector_process	GO:0002699	1.23436e-24	23.9086	262	1343	86	15076	AREGG14143,AREGG08087,AREGG00479,AREGG07353,AREGG14145,AREGG07357,AREGG08092,AREGG07354,AREGG08088,AREGG20662,AREGG08089,AREGG07352,AREGG09683,AREGG05500,AREGG16798,AREGG03195,AREGG08091,AREGG14141,AREGG14144,AREGG14468,AREGG17666,AREGG14147,AREGG08086,AREGG06120,AREGG08085,AREGG10748,AREGG07859,AREGG14148,AREGG16606,AREGG16870,AREGG14146,AREGG07864,AREGG07860,AREGG07857,AREGG09708,AREGG14140,ARE…
aregius_GObiological_CORRECT	positive_regulation_of_innate_immune_response	GO:0045089	1.849e-24	23.7331	319	1343	96	15076	AREGG18246,AREGG08087,AREGG12792,AREGG14742,AREGG07810,AREGG01903,AREGG11920,AREGG08863,AREGG05574,AREGG14745,AREGG14744,AREGG14741,AREGG08092,AREGG08088,AREGG20662,AREGG08097,AREGG08089,AREGG06576,AREGG04625,AREGG17839,AREGG18242,AREGG18243,AREGG05500,AREGG24339,AREGG12619,AREGG17841,AREGG03195,AREGG08091,AREGG17842,AREGG16256,AREGG06574,AREGG24341,AREGG14743,AREGG06577,AREGG18247,AREGG06575,ARE…
aregius_GObiological_CORRECT	regulation_of_leukocyte_mediated_cytotoxicity	GO:0001910	6.04032e-24	23.2189	103	1239	50	15076	AREGG18246,AREGG12792,AREGG07353,AREGG17710,AREGG17711,AREGG07357,AREGG07354,AREGG20662,AREGG07352,AREGG18242,AREGG18243,AREGG05500,AREGG24135,AREGG17508,AREGG17712,AREGG03195,AREGG18247,AREGG17818,AREGG14468,AREGG17666,AREGG13328,AREGG10748,AREGG07859,AREGG07864,AREGG07860,AREGG07857,AREGG17509,AREGG21563,AREGG18241,AREGG21424,AREGG07862,AREGG07863,AREGG20111,AREGG07358,AREGG14788,AREGG06718,ARE…
aregius_GObiological_CORRECT	positive_regulation_of_leukocyte_mediated_immunity	GO:0002705	7.25322e-24	23.1395	162	1623	71	15076	AREGG14143,AREGG08087,AREGG00479,AREGG07353,AREGG14145,AREGG07357,AREGG08092,AREGG07354,AREGG08088,AREGG20662,AREGG08089,AREGG07352,AREGG09683,AREGG05500,AREGG03195,AREGG08091,AREGG14141,AREGG14144,AREGG14468,AREGG17666,AREGG14147,AREGG08086,AREGG06120,AREGG08085,AREGG10748,AREGG07859,AREGG14148,AREGG16606,AREGG16870,AREGG14146,AREGG07864,AREGG07860,AREGG07857,AREGG14140,AREGG22369,AREGG05990,ARE…
aregius_GObiological_CORRECT	cellular_response_to_cytokine_stimulus	GO:0071345	1.39899e-23	22.8542	998	1322	192	15076	AREGG10440,AREGG10446,AREGG12339,AREGG00476,AREGG05499,AREGG18246,AREGG17315,AREGG09811,AREGG22701,AREGG08087,AREGG12792,AREGG20038,AREGG14742,AREGG21349,AREGG05574,AREGG14745,AREGG14744,AREGG14741,AREGG07523,AREGG10029,AREGG05955,AREGG04535,AREGG08092,AREGG05576,AREGG08088,AREGG08089,AREGG09683,AREGG14382,AREGG04625,AREGG08685,AREGG08686,AREGG11283,AREGG03359,AREGG17839,AREGG01003,AREGG18242,ARE…
aregius_GObiological_CORRECT	regulation_of_cell-cell_adhesion	GO:0022407	2.53017e-23	22.5969	511	1072	110	15076	AREGG18246,AREGG23162,AREGG12792,AREGG07353,AREGG09485,AREGG05574,AREGG23158,AREGG11833,AREGG24070,AREGG13114,AREGG05955,AREGG23157,AREGG07357,AREGG23160,AREGG23161,AREGG07354,AREGG21879,AREGG24069,AREGG20662,AREGG06576,AREGG07352,AREGG04625,AREGG21880,AREGG17839,AREGG18242,AREGG18243,AREGG05500,AREGG16798,AREGG17841,AREGG03195,AREGG17842,AREGG16256,AREGG06574,AREGG06577,AREGG18247,AREGG06575,ARE…
aregius_GObiological_CORRECT	regulation_of_acute_inflammatory_response	GO:0002673	6.61514e-23	22.1795	107	560	37	15076	AREGG09709,AREGG14143,AREGG09706,AREGG09710,AREGG05574,AREGG14145,AREGG04696,AREGG21419,AREGG24022,AREGG21418,AREGG04693,AREGG22804,AREGG24023,AREGG14141,AREGG06417,AREGG04692,AREGG14144,AREGG12966,AREGG12967,AREGG14147,AREGG06120,AREGG03358,AREGG24024,AREGG14148,AREGG16870,AREGG24021,AREGG14146,AREGG06416,AREGG01339,AREGG09708,AREGG14140,AREGG24019,AREGG18106,AREGG11570,AREGG05990,AREGG09705,ARE…
aregius_GObiological_CORRECT	regulation_of_complement_activation	GO:0030449	8.95547e-23	22.0479	64	762	33	15076	AREGG09709,AREGG14143,AREGG09706,AREGG09710,AREGG14145,AREGG04696,AREGG21419,AREGG24022,AREGG21418,AREGG04693,AREGG24023,AREGG14141,AREGG04692,AREGG14144,AREGG12966,AREGG12967,AREGG14147,AREGG24024,AREGG14148,AREGG24021,AREGG14146,AREGG01339,AREGG09708,AREGG14140,AREGG24019,AREGG18106,AREGG11570,AREGG09705,AREGG14149,AREGG00958,AREGG13040,AREGG01505,AREGG21417
aregius_GObiological_CORRECT	positive_regulation_of_lymphocyte_mediated_immunity	GO:0002708	1.27143e-22	21.8957	128	1623	61	15076	AREGG14143,AREGG00479,AREGG07353,AREGG14145,AREGG07357,AREGG07354,AREGG20662,AREGG07352,AREGG09683,AREGG05500,AREGG03195,AREGG14141,AREGG14144,AREGG14468,AREGG17666,AREGG14147,AREGG06120,AREGG10748,AREGG07859,AREGG14148,AREGG16870,AREGG14146,AREGG07864,AREGG07860,AREGG07857,AREGG14140,AREGG22369,AREGG05990,AREGG21424,AREGG07862,AREGG07863,AREGG14149,AREGG20111,AREGG07358,AREGG14788,AREGG06718,ARE…
aregius_GObiological_CORRECT	response_to_interferon-gamma	GO:0034341	6.83815e-22	21.1651	200	1322	70	15076	AREGG10440,AREGG10446,AREGG12339,AREGG05499,AREGG18246,AREGG22701,AREGG12792,AREGG20038,AREGG05574,AREGG05955,AREGG04535,AREGG05576,AREGG14382,AREGG08685,AREGG08686,AREGG11283,AREGG18242,AREGG18243,AREGG05500,AREGG16798,AREGG23188,AREGG18247,AREGG17666,AREGG03316,AREGG05090,AREGG13328,AREGG10748,AREGG20398,AREGG14358,AREGG23596,AREGG02274,AREGG16606,AREGG00593,AREGG13504,AREGG07683,AREGG00620,ARE…
aregius_GObiological_CORRECT	cellular_response_to_interferon-gamma	GO:0071346	1.10527e-21	20.9565	186	1322	67	15076	AREGG10440,AREGG10446,AREGG12339,AREGG05499,AREGG18246,AREGG22701,AREGG12792,AREGG20038,AREGG05574,AREGG05955,AREGG04535,AREGG05576,AREGG14382,AREGG08685,AREGG08686,AREGG11283,AREGG18242,AREGG18243,AREGG05500,AREGG16798,AREGG23188,AREGG18247,AREGG17666,AREGG03316,AREGG05090,AREGG13328,AREGG10748,AREGG20398,AREGG14358,AREGG02274,AREGG16606,AREGG00593,AREGG13504,AREGG00620,AREGG02273,AREGG18241,ARE…
aregius_GObiological_CORRECT	regulation_of_protein_activation_cascade	GO:2000257	2.09787e-21	20.6782	69	762	33	15076	AREGG09709,AREGG14143,AREGG09706,AREGG09710,AREGG14145,AREGG04696,AREGG21419,AREGG24022,AREGG21418,AREGG04693,AREGG24023,AREGG14141,AREGG04692,AREGG14144,AREGG12966,AREGG12967,AREGG14147,AREGG24024,AREGG14148,AREGG24021,AREGG14146,AREGG01339,AREGG09708,AREGG14140,AREGG24019,AREGG18106,AREGG11570,AREGG09705,AREGG14149,AREGG00958,AREGG13040,AREGG01505,AREGG21417
aregius_GObiological_CORRECT	heterotypic_cell-cell_adhesion	GO:0034113	2.10369e-21	20.677	59	773	31	15076	AREGG10440,AREGG10446,AREGG08087,AREGG07353,AREGG07357,AREGG08092,AREGG06331,AREGG07354,AREGG08088,AREGG08089,AREGG07352,AREGG05704,AREGG23101,AREGG08091,AREGG23188,AREGG06324,AREGG08086,AREGG06323,AREGG08085,AREGG02274,AREGG05705,AREGG06330,AREGG06328,AREGG02273,AREGG06325,AREGG08961,AREGG07358,AREGG06326,AREGG12526,AREGG06332,AREGG23029
aregius_GObiological_CORRECT	regulation_of_inflammatory_response	GO:0050727	6.38717e-21	20.1947	360	1485	103	15076	AREGG09709,AREGG14143,AREGG21259,AREGG21255,AREGG09706,AREGG09710,AREGG05574,AREGG04535,AREGG14145,AREGG04696,AREGG21419,AREGG24022,AREGG21418,AREGG04625,AREGG04693,AREGG11283,AREGG17839,AREGG22804,AREGG05500,AREGG24023,AREGG17841,AREGG17842,AREGG14141,AREGG06417,AREGG04692,AREGG14144,AREGG12966,AREGG03316,AREGG12967,AREGG14147,AREGG06120,AREGG18622,AREGG21257,AREGG10748,AREGG03358,AREGG21426,ARE…
aregius_GObiological_CORRECT	response_to_lipopolysaccharide	GO:0032496	1.53316e-20	19.8144	393	1273	99	15076	AREGG06569,AREGG06568,AREGG09353,AREGG18246,AREGG18060,AREGG09811,AREGG09354,AREGG09352,AREGG12792,AREGG05574,AREGG04535,AREGG17999,AREGG01695,AREGG09683,AREGG09355,AREGG04625,AREGG11283,AREGG17839,AREGG18242,AREGG16624,AREGG18243,AREGG16837,AREGG04141,AREGG12619,AREGG17841,AREGG17842,AREGG18247,AREGG18059,AREGG09065,AREGG04739,AREGG17666,AREGG06120,AREGG18622,AREGG13328,AREGG10748,AREGG04740,ARE…
aregius_GObiological_CORRECT	protein_activation_cascade	GO:0072376	2.18675e-20	19.6602	85	480	30	15076	AREGG14143,AREGG05357,AREGG05358,AREGG14145,AREGG04696,AREGG21419,AREGG24022,AREGG21418,AREGG04693,AREGG03359,AREGG24023,AREGG14141,AREGG06417,AREGG04692,AREGG14144,AREGG16268,AREGG12966,AREGG12967,AREGG14147,AREGG18251,AREGG05356,AREGG24024,AREGG14148,AREGG24021,AREGG14146,AREGG06416,AREGG01339,AREGG14140,AREGG24019,AREGG18106
aregius_GObiological_CORRECT	response_to_molecule_of_bacterial_origin	GO:0002237	1.5727e-19	18.8034	412	1097	92	15076	AREGG06569,AREGG06568,AREGG09353,AREGG18246,AREGG18060,AREGG09811,AREGG09354,AREGG09352,AREGG12792,AREGG05574,AREGG04535,AREGG17999,AREGG01695,AREGG09683,AREGG09355,AREGG04625,AREGG11283,AREGG17839,AREGG18242,AREGG16624,AREGG18243,AREGG16837,AREGG04141,AREGG12619,AREGG17841,AREGG17842,AREGG18247,AREGG18059,AREGG09065,AREGG04739,AREGG17666,AREGG06120,AREGG18622,AREGG13328,AREGG10748,AREGG04740,ARE…
aregius_GObiological_CORRECT	leukocyte_migration	GO:0050900	2.00279e-19	18.6984	303	677	60	15076	AREGG10440,AREGG10446,AREGG05499,AREGG18246,AREGG21256,AREGG22701,AREGG08087,AREGG12792,AREGG14742,AREGG21349,AREGG09485,AREGG05574,AREGG14745,AREGG14744,AREGG14741,AREGG05955,AREGG04535,AREGG24575,AREGG08092,AREGG05576,AREGG08088,AREGG08089,AREGG18242,AREGG18243,AREGG05500,AREGG16798,AREGG23101,AREGG21347,AREGG08091,AREGG23188,AREGG14743,AREGG18247,AREGG00128,AREGG08086,AREGG06120,AREGG08085,ARE…
aregius_GObiological_CORRECT	leukocyte_cell-cell_adhesion	GO:0007159	4.56159e-19	18.3409	95	1289	44	15076	AREGG18246,AREGG08087,AREGG12792,AREGG07353,AREGG05574,AREGG07357,AREGG08092,AREGG07354,AREGG08088,AREGG08089,AREGG06576,AREGG07352,AREGG18242,AREGG18243,AREGG08091,AREGG16256,AREGG06574,AREGG06577,AREGG18247,AREGG06575,AREGG08086,AREGG06120,AREGG08085,AREGG13328,AREGG16870,AREGG18241,AREGG14088,AREGG07358,AREGG07060,AREGG14087,AREGG14304,AREGG07061,AREGG24029,AREGG13872,AREGG19804,AREGG13871,ARE…
aregius_GObiological_CORRECT	regulation_of_B_cell_mediated_immunity	GO:0002712	4.56915e-19	18.3402	86	631	32	15076	AREGG09709,AREGG14143,AREGG00479,AREGG09706,AREGG09710,AREGG07353,AREGG14145,AREGG07357,AREGG07354,AREGG20662,AREGG07352,AREGG09683,AREGG05500,AREGG03195,AREGG14141,AREGG14144,AREGG14468,AREGG14147,AREGG06120,AREGG07859,AREGG14148,AREGG14146,AREGG07864,AREGG07860,AREGG07857,AREGG14140,AREGG05990,AREGG07862,AREGG07863,AREGG14149,AREGG07358,AREGG06718
aregius_GObiological_CORRECT	regulation_of_immunoglobulin_mediated_immune_response	GO:0002889	4.56915e-19	18.3402	86	631	32	15076	AREGG09709,AREGG14143,AREGG00479,AREGG09706,AREGG09710,AREGG07353,AREGG14145,AREGG07357,AREGG07354,AREGG20662,AREGG07352,AREGG09683,AREGG05500,AREGG03195,AREGG14141,AREGG14144,AREGG14468,AREGG14147,AREGG06120,AREGG07859,AREGG14148,AREGG14146,AREGG07864,AREGG07860,AREGG07857,AREGG14140,AREGG05990,AREGG07862,AREGG07863,AREGG14149,AREGG07358,AREGG06718
aregius_GObiological_CORRECT	positive_regulation_of_hemopoiesis	GO:1903708	4.74933e-19	18.3234	269	1091	71	15076	AREGG12339,AREGG00476,AREGG08087,AREGG20038,AREGG07353,AREGG05574,AREGG04535,AREGG07357,AREGG08092,AREGG07354,AREGG08088,AREGG20662,AREGG08089,AREGG07352,AREGG14382,AREGG08685,AREGG08686,AREGG16798,AREGG12619,AREGG00475,AREGG06157,AREGG03195,AREGG08091,AREGG14468,AREGG03316,AREGG08086,AREGG06120,AREGG05090,AREGG08085,AREGG10748,AREGG14358,AREGG01069,AREGG07859,AREGG16870,AREGG07864,AREGG07860,ARE…
aregius_GObiological_CORRECT	secretion_by_cell	GO:0032940	1.00953e-18	17.9959	1228	959	167	15076	AREGG10440,AREGG10446,AREGG04673,AREGG06673,AREGG14143,AREGG05499,AREGG18060,AREGG21259,AREGG21255,AREGG22701,AREGG08087,AREGG15103,AREGG14742,AREGG07353,AREGG06672,AREGG15394,AREGG05574,AREGG14745,AREGG09829,AREGG14744,AREGG24070,AREGG14741,AREGG04535,AREGG17999,AREGG24575,AREGG14145,AREGG07357,AREGG08092,AREGG06331,AREGG07354,AREGG08088,AREGG15104,AREGG24069,AREGG24022,AREGG08097,AREGG08089,ARE…
aregius_GObiological_CORRECT	positive_regulation_of_cell_adhesion	GO:0045785	1.52334e-18	17.8172	542	1682	139	15076	AREGG18246,AREGG23162,AREGG12792,AREGG07353,AREGG05574,AREGG23158,AREGG11833,AREGG24070,AREGG05955,AREGG23157,AREGG07357,AREGG23160,AREGG23161,AREGG07354,AREGG21879,AREGG24069,AREGG20662,AREGG06576,AREGG07352,AREGG04625,AREGG21880,AREGG17839,AREGG18242,AREGG18243,AREGG05500,AREGG16798,AREGG17841,AREGG03195,AREGG17842,AREGG16256,AREGG06574,AREGG06577,AREGG18247,AREGG06575,AREGG14468,AREGG04739,ARE…
aregius_GObiological_CORRECT	positive_regulation_of_B_cell_mediated_immunity	GO:0002714	2.51657e-18	17.5992	74	1561	41	15076	AREGG14143,AREGG00479,AREGG07353,AREGG14145,AREGG07357,AREGG07354,AREGG20662,AREGG07352,AREGG09683,AREGG05500,AREGG03195,AREGG14141,AREGG14144,AREGG14468,AREGG14147,AREGG06120,AREGG07859,AREGG14148,AREGG14146,AREGG07864,AREGG07860,AREGG07857,AREGG14140,AREGG05990,AREGG07862,AREGG07863,AREGG14149,AREGG07358,AREGG06718,AREGG07861,AREGG07996,AREGG22908,AREGG05292,AREGG00638,AREGG20379,AREGG14142,ARE…
aregius_GObiological_CORRECT	positive_regulation_of_immunoglobulin_mediated_immune_response	GO:0002891	2.51657e-18	17.5992	74	1561	41	15076	AREGG14143,AREGG00479,AREGG07353,AREGG14145,AREGG07357,AREGG07354,AREGG20662,AREGG07352,AREGG09683,AREGG05500,AREGG03195,AREGG14141,AREGG14144,AREGG14468,AREGG14147,AREGG06120,AREGG07859,AREGG14148,AREGG14146,AREGG07864,AREGG07860,AREGG07857,AREGG14140,AREGG05990,AREGG07862,AREGG07863,AREGG14149,AREGG07358,AREGG06718,AREGG07861,AREGG07996,AREGG22908,AREGG05292,AREGG00638,AREGG20379,AREGG14142,ARE…
aregius_GObiological_CORRECT	regulation_of_response_to_stress	GO:0080134	4.25768e-18	17.3708	1670	569	142	15076	AREGG19968,AREGG04673,AREGG06673,AREGG09709,AREGG14143,AREGG09353,AREGG18246,AREGG21259,AREGG16100,AREGG09354,AREGG09352,AREGG21255,AREGG08087,AREGG12792,AREGG15103,AREGG09706,AREGG14742,AREGG09710,AREGG07810,AREGG01903,AREGG06672,AREGG11920,AREGG08863,AREGG05574,AREGG14745,AREGG14744,AREGG01443,AREGG14741,AREGG07523,AREGG13114,AREGG10029,AREGG17710,AREGG04535,AREGG17711,AREGG14145,AREGG08092,ARE…
aregius_GObiological_CORRECT	positive_regulation_of_humoral_immune_response	GO:0002922	6.83334e-18	17.1654	78	776	32	15076	AREGG14143,AREGG07353,AREGG24070,AREGG14145,AREGG07357,AREGG07354,AREGG24069,AREGG20662,AREGG07352,AREGG03195,AREGG14141,AREGG14144,AREGG14468,AREGG14147,AREGG06120,AREGG24112,AREGG07859,AREGG14148,AREGG14146,AREGG07864,AREGG07860,AREGG07857,AREGG14140,AREGG07862,AREGG07863,AREGG14149,AREGG07358,AREGG06718,AREGG00809,AREGG07861,AREGG15076,AREGG07996
aregius_GObiological_CORRECT	regulation_of_leukocyte_differentiation	GO:1902105	1.13358e-17	16.9455	331	1072	77	15076	AREGG17808,AREGG17804,AREGG08087,AREGG17807,AREGG07353,AREGG05574,AREGG13114,AREGG04535,AREGG07357,AREGG08092,AREGG07354,AREGG08088,AREGG10086,AREGG17802,AREGG17803,AREGG20662,AREGG17806,AREGG08089,AREGG07352,AREGG22804,AREGG16798,AREGG12619,AREGG23101,AREGG03195,AREGG08091,AREGG09065,AREGG14468,AREGG03316,AREGG08086,AREGG06120,AREGG08085,AREGG10748,AREGG03358,AREGG17805,AREGG01069,AREGG07859,ARE…
aregius_GObiological_CORRECT	regulation_of_leukocyte_migration	GO:0002685	1.35673e-17	16.8675	206	1310	65	15076	AREGG05499,AREGG18246,AREGG22701,AREGG12792,AREGG05574,AREGG05955,AREGG04535,AREGG04625,AREGG17839,AREGG18242,AREGG18243,AREGG05500,AREGG16798,AREGG24135,AREGG17841,AREGG17842,AREGG18247,AREGG06120,AREGG18622,AREGG13328,AREGG16594,AREGG16870,AREGG03292,AREGG13504,AREGG00644,AREGG00620,AREGG11570,AREGG21563,AREGG18241,AREGG09702,AREGG16595,AREGG03287,AREGG14159,AREGG16723,AREGG15843,AREGG20111,ARE…
aregius_GObiological_CORRECT	humoral_immune_response_mediated_by_circulating_immunoglobulin	GO:0002455	1.47443e-17	16.8314	28	1723	25	15076	AREGG14143,AREGG14145,AREGG21419,AREGG21418,AREGG03359,AREGG14141,AREGG14144,AREGG16268,AREGG03316,AREGG14147,AREGG14148,AREGG14146,AREGG01339,AREGG14140,AREGG14149,AREGG03314,AREGG21417,AREGG16252,AREGG23730,AREGG21420,AREGG14142,AREGG21416,AREGG18819,AREGG17762,AREGG16269
aregius_GObiological_CORRECT	inflammatory_response_to_antigenic_stimulus	GO:0002437	1.91432e-17	16.718	54	1682	35	15076	AREGG18246,AREGG18060,AREGG12792,AREGG17999,AREGG24022,AREGG18242,AREGG18243,AREGG24023,AREGG18247,AREGG18059,AREGG12966,AREGG03316,AREGG12967,AREGG06120,AREGG13328,AREGG24024,AREGG16870,AREGG24021,AREGG24019,AREGG18106,AREGG18241,AREGG21926,AREGG03314,AREGG10376,AREGG16252,AREGG23775,AREGG19804,AREGG03588,AREGG18239,AREGG18240,AREGG18224,AREGG08981,AREGG20782,AREGG17762,AREGG03587
aregius_GObiological_CORRECT	T_cell_activation	GO:0042110	3.42953e-17	16.4648	281	733	57	15076	AREGG18246,AREGG08087,AREGG12792,AREGG07353,AREGG11833,AREGG04220,AREGG07357,AREGG08092,AREGG07354,AREGG08088,AREGG20662,AREGG08089,AREGG07352,AREGG04219,AREGG18242,AREGG18243,AREGG16798,AREGG24135,AREGG12619,AREGG23101,AREGG03195,AREGG08091,AREGG11831,AREGG18247,AREGG09065,AREGG14468,AREGG17666,AREGG08086,AREGG08085,AREGG13328,AREGG10748,AREGG11832,AREGG01069,AREGG01848,AREGG07859,AREGG07864,ARE…
aregius_GObiological_CORRECT	defense_response_to_virus	GO:0051607	3.50519e-17	16.4553	141	1092	48	15076	AREGG00476,AREGG08087,AREGG07353,AREGG08863,AREGG07523,AREGG10029,AREGG07357,AREGG08092,AREGG07354,AREGG08088,AREGG08089,AREGG07352,AREGG09683,AREGG04625,AREGG17839,AREGG00475,AREGG17841,AREGG08091,AREGG17842,AREGG08086,AREGG17962,AREGG18622,AREGG08085,AREGG07337,AREGG10748,AREGG05082,AREGG23596,AREGG16594,AREGG17461,AREGG08865,AREGG00593,AREGG10028,AREGG16595,AREGG20111,AREGG17838,AREGG07358,ARE…
aregius_GObiological_CORRECT	negative_regulation_of_viral_process	GO:0048525	3.96961e-17	16.4013	116	363	28	15076	AREGG12339,AREGG00476,AREGG05499,AREGG09353,AREGG09354,AREGG09352,AREGG22701,AREGG20038,AREGG05574,AREGG07523,AREGG04535,AREGG09355,AREGG14382,AREGG08685,AREGG08686,AREGG22804,AREGG08008,AREGG00475,AREGG08010,AREGG01477,AREGG06120,AREGG05090,AREGG01478,AREGG08005,AREGG05082,AREGG14358,AREGG03358,AREGG23596
aregius_GObiological_CORRECT	negative_regulation_of_immune_system_process	GO:0002683	4.5085e-17	16.346	520	933	92	15076	AREGG09709,AREGG17808,AREGG17804,AREGG17807,AREGG09706,AREGG14742,AREGG09710,AREGG07353,AREGG14745,AREGG14744,AREGG01443,AREGG14741,AREGG07523,AREGG13114,AREGG17710,AREGG05955,AREGG04535,AREGG17711,AREGG07357,AREGG07354,AREGG10086,AREGG17802,AREGG17803,AREGG20662,AREGG17806,AREGG24022,AREGG07352,AREGG22804,AREGG05500,AREGG24023,AREGG17508,AREGG17712,AREGG03195,AREGG14743,AREGG17818,AREGG09065,ARE…
aregius_GObiological_CORRECT	acute_inflammatory_response	GO:0002526	4.76538e-17	16.3219	91	1368	42	15076	AREGG18246,AREGG18060,AREGG12792,AREGG17999,AREGG24022,AREGG03359,AREGG18242,AREGG13137,AREGG22804,AREGG18243,AREGG24023,AREGG06417,AREGG18247,AREGG18059,AREGG12966,AREGG12967,AREGG06120,AREGG13328,AREGG03358,AREGG24024,AREGG16870,AREGG24021,AREGG06416,AREGG24019,AREGG18106,AREGG18241,AREGG03287,AREGG21926,AREGG13136,AREGG01998,AREGG05660,AREGG15292,AREGG05292,AREGG19804,AREGG05662,AREGG00638,ARE…
aregius_GObiological_CORRECT	secretion	GO:0046903	7.15817e-17	16.1452	1365	630	131	15076	AREGG10440,AREGG10446,AREGG04673,AREGG06673,AREGG14143,AREGG05499,AREGG18060,AREGG21259,AREGG21255,AREGG22701,AREGG08087,AREGG15103,AREGG14742,AREGG07353,AREGG06672,AREGG15394,AREGG05574,AREGG14745,AREGG09829,AREGG14744,AREGG24070,AREGG14741,AREGG04535,AREGG17999,AREGG24575,AREGG14145,AREGG07357,AREGG08092,AREGG06331,AREGG07354,AREGG08088,AREGG15104,AREGG24069,AREGG24022,AREGG08097,AREGG08089,ARE…
aregius_GObiological_CORRECT	acute_inflammatory_response_to_antigenic_stimulus	GO:0002438	8.79898e-17	16.0556	29	493	18	15076	AREGG18246,AREGG18060,AREGG12792,AREGG17999,AREGG24022,AREGG18242,AREGG18243,AREGG24023,AREGG18247,AREGG18059,AREGG12966,AREGG12967,AREGG13328,AREGG24024,AREGG24021,AREGG24019,AREGG18106,AREGG18241
aregius_GObiological_CORRECT	positive_regulation_of_leukocyte_differentiation	GO:1902107	9.87413e-17	16.0055	189	1072	55	15076	AREGG08087,AREGG07353,AREGG05574,AREGG04535,AREGG07357,AREGG08092,AREGG07354,AREGG08088,AREGG20662,AREGG08089,AREGG07352,AREGG16798,AREGG12619,AREGG03195,AREGG08091,AREGG14468,AREGG03316,AREGG08086,AREGG06120,AREGG08085,AREGG10748,AREGG01069,AREGG07859,AREGG16870,AREGG07864,AREGG07860,AREGG07857,AREGG09708,AREGG07862,AREGG09705,AREGG07863,AREGG20111,AREGG07358,AREGG06718,AREGG03314,AREGG07861,ARE…
aregius_GObiological_CORRECT	neutrophil_migration	GO:1990266	1.87501e-16	15.727	65	677	27	15076	AREGG05499,AREGG22701,AREGG08087,AREGG05574,AREGG05955,AREGG04535,AREGG24575,AREGG08092,AREGG05576,AREGG08088,AREGG08089,AREGG05500,AREGG16798,AREGG08091,AREGG00128,AREGG08086,AREGG08085,AREGG16870,AREGG00620,AREGG11570,AREGG05990,AREGG14088,AREGG10268,AREGG22700,AREGG00809,AREGG01558,AREGG14087
aregius_GObiological_CORRECT	regulation_of_protein_processing	GO:0070613	1.91707e-16	15.7174	148	800	42	15076	AREGG09709,AREGG14143,AREGG09706,AREGG09710,AREGG14145,AREGG04696,AREGG21419,AREGG24022,AREGG21418,AREGG04693,AREGG11283,AREGG24023,AREGG22836,AREGG14141,AREGG06417,AREGG04692,AREGG14144,AREGG12966,AREGG12967,AREGG14147,AREGG06120,AREGG24024,AREGG14148,AREGG24021,AREGG14146,AREGG06416,AREGG01339,AREGG09708,AREGG14140,AREGG09569,AREGG24019,AREGG18106,AREGG11570,AREGG09705,AREGG11039,AREGG14149,ARE…
aregius_GObiological_CORRECT	neutrophil_chemotaxis	GO:0030593	3.02513e-16	15.5193	56	662	25	15076	AREGG05499,AREGG22701,AREGG08087,AREGG05574,AREGG05955,AREGG04535,AREGG24575,AREGG08092,AREGG05576,AREGG08088,AREGG08089,AREGG05500,AREGG16798,AREGG08091,AREGG00128,AREGG08086,AREGG08085,AREGG16870,AREGG00620,AREGG11570,AREGG05990,AREGG10268,AREGG22700,AREGG00809,AREGG01558
aregius_GObiological_CORRECT	regulation_of_protein_maturation	GO:1903317	4.25296e-16	15.3713	151	560	36	15076	AREGG09709,AREGG14143,AREGG09706,AREGG09710,AREGG14145,AREGG04696,AREGG21419,AREGG24022,AREGG21418,AREGG04693,AREGG11283,AREGG24023,AREGG22836,AREGG14141,AREGG06417,AREGG04692,AREGG14144,AREGG12966,AREGG12967,AREGG14147,AREGG06120,AREGG24024,AREGG14148,AREGG24021,AREGG14146,AREGG06416,AREGG01339,AREGG09708,AREGG14140,AREGG09569,AREGG24019,AREGG18106,AREGG11570,AREGG09705,AREGG11039,AREGG14149
aregius_GObiological_CORRECT	negative_regulation_of_viral_life_cycle	GO:1903901	4.81739e-16	15.3172	95	363	25	15076	AREGG12339,AREGG00476,AREGG09353,AREGG09354,AREGG09352,AREGG20038,AREGG05574,AREGG07523,AREGG09355,AREGG14382,AREGG08685,AREGG08686,AREGG22804,AREGG08008,AREGG00475,AREGG08010,AREGG01477,AREGG06120,AREGG05090,AREGG01478,AREGG08005,AREGG05082,AREGG14358,AREGG03358,AREGG23596
aregius_GObiological_CORRECT	positive_regulation_of_leukocyte_migration	GO:0002687	5.82804e-16	15.2345	148	1310	52	15076	AREGG05499,AREGG18246,AREGG22701,AREGG12792,AREGG05574,AREGG04535,AREGG04625,AREGG17839,AREGG18242,AREGG18243,AREGG05500,AREGG16798,AREGG17841,AREGG17842,AREGG18247,AREGG06120,AREGG18622,AREGG13328,AREGG16594,AREGG16870,AREGG13504,AREGG00620,AREGG11570,AREGG18241,AREGG16595,AREGG03287,AREGG16723,AREGG15843,AREGG20111,AREGG17838,AREGG10268,AREGG17840,AREGG22700,AREGG11586,AREGG01558,AREGG07060,ARE…
aregius_GObiological_CORRECT	humoral_immune_response	GO:0006959	7.84641e-16	15.1053	218	1487	69	15076	AREGG06569,AREGG06568,AREGG14143,AREGG05499,AREGG22701,AREGG12001,AREGG11999,AREGG05955,AREGG14145,AREGG04696,AREGG21419,AREGG21418,AREGG04693,AREGG03359,AREGG05500,AREGG16798,AREGG24339,AREGG14141,AREGG04692,AREGG24341,AREGG14144,AREGG16268,AREGG00128,AREGG17666,AREGG03316,AREGG14147,AREGG06120,AREGG18251,AREGG16594,AREGG14148,AREGG14146,AREGG18466,AREGG01339,AREGG14140,AREGG00620,AREGG16595,ARE…
aregius_GObiological_CORRECT	positive_regulation_of_tumor_necrosis_factor_production	GO:0032760	8.59637e-16	15.0657	94	730	32	15076	AREGG05499,AREGG18060,AREGG22701,AREGG04535,AREGG17999,AREGG06576,AREGG04625,AREGG17839,AREGG16798,AREGG23101,AREGG17841,AREGG17842,AREGG16256,AREGG06574,AREGG06577,AREGG06575,AREGG18059,AREGG18622,AREGG10748,AREGG05082,AREGG21426,AREGG05990,AREGG20111,AREGG17838,AREGG17840,AREGG22700,AREGG11586,AREGG00809,AREGG12526,AREGG01558,AREGG14304,AREGG05573
aregius_GObiological_CORRECT	positive_regulation_of_cell_killing	GO:0031343	1.21806e-15	14.9143	87	1088	36	15076	AREGG07353,AREGG07357,AREGG07354,AREGG20662,AREGG07352,AREGG05500,AREGG03195,AREGG14468,AREGG17666,AREGG10748,AREGG17461,AREGG07859,AREGG07864,AREGG07860,AREGG07857,AREGG21563,AREGG21424,AREGG07862,AREGG07863,AREGG20111,AREGG07358,AREGG14788,AREGG06718,AREGG22404,AREGG17667,AREGG07861,AREGG07996,AREGG17460,AREGG13904,AREGG22371,AREGG06885,AREGG19098,AREGG11566,AREGG07299,AREGG03588,AREGG13905
aregius_GObiological_CORRECT	positive_regulation_of_tumor_necrosis_factor_superfamily_cytokine_production	GO:1903557	1.2379e-15	14.9073	95	730	32	15076	AREGG05499,AREGG18060,AREGG22701,AREGG04535,AREGG17999,AREGG06576,AREGG04625,AREGG17839,AREGG16798,AREGG23101,AREGG17841,AREGG17842,AREGG16256,AREGG06574,AREGG06577,AREGG06575,AREGG18059,AREGG18622,AREGG10748,AREGG05082,AREGG21426,AREGG05990,AREGG20111,AREGG17838,AREGG17840,AREGG22700,AREGG11586,AREGG00809,AREGG12526,AREGG01558,AREGG14304,AREGG05573
aregius_GObiological_CORRECT	positive_regulation_of_interferon-gamma_production	GO:0032729	1.2449e-15	14.9049	67	1310	34	15076	AREGG11833,AREGG04625,AREGG17839,AREGG23101,AREGG17508,AREGG17841,AREGG17842,AREGG06120,AREGG18622,AREGG10748,AREGG20398,AREGG16870,AREGG00857,AREGG17509,AREGG18466,AREGG22369,AREGG20396,AREGG09702,AREGG20111,AREGG17838,AREGG17840,AREGG12526,AREGG22370,AREGG20410,AREGG06885,AREGG19098,AREGG19804,AREGG18772,AREGG07299,AREGG03588,AREGG06886,AREGG22367,AREGG02261,AREGG01818
aregius_GObiological_CORRECT	interferon-gamma-mediated_signaling_pathway	GO:0060333	1.29931e-15	14.8863	97	1457	43	15076	AREGG12339,AREGG18246,AREGG12792,AREGG20038,AREGG14382,AREGG08685,AREGG08686,AREGG18242,AREGG18243,AREGG18247,AREGG17666,AREGG03316,AREGG05090,AREGG13328,AREGG20398,AREGG14358,AREGG00593,AREGG13504,AREGG18241,AREGG20396,AREGG02546,AREGG08444,AREGG03314,AREGG17667,AREGG16252,AREGG24029,AREGG20410,AREGG08638,AREGG02578,AREGG18772,AREGG01273,AREGG18121,AREGG14387,AREGG05464,AREGG18239,AREGG18240,ARE…
aregius_GObiological_CORRECT	lymphocyte_activation	GO:0046649	1.6816e-15	14.7743	417	733	68	15076	AREGG18246,AREGG08087,AREGG12792,AREGG07353,AREGG11833,AREGG04220,AREGG07357,AREGG08092,AREGG07354,AREGG08088,AREGG20662,AREGG08089,AREGG07352,AREGG09683,AREGG04219,AREGG18242,AREGG18243,AREGG21340,AREGG16798,AREGG24135,AREGG12619,AREGG23101,AREGG03195,AREGG08091,AREGG11831,AREGG18247,AREGG09065,AREGG14468,AREGG17666,AREGG03316,AREGG08086,AREGG07727,AREGG08085,AREGG13328,AREGG10748,AREGG11832,ARE…
aregius_GObiological_CORRECT	regulation_of_alpha-beta_T_cell_activation	GO:0046634	1.81872e-15	14.7402	122	1059	42	15076	AREGG07353,AREGG11833,AREGG07357,AREGG07354,AREGG20662,AREGG07352,AREGG05500,AREGG16798,AREGG03195,AREGG14468,AREGG03316,AREGG10748,AREGG07859,AREGG07864,AREGG07860,AREGG07857,AREGG18466,AREGG09702,AREGG14159,AREGG07862,AREGG07863,AREGG07358,AREGG09518,AREGG06718,AREGG03314,AREGG07861,AREGG19122,AREGG09373,AREGG07996,AREGG16252,AREGG00084,AREGG24029,AREGG14124,AREGG09652,AREGG14125,AREGG20485,ARE…
aregius_GObiological_CORRECT	regulation_of_defense_response_to_virus_by_host	GO:0050691	2.02969e-15	14.6926	62	1055	30	15076	AREGG16100,AREGG14742,AREGG01903,AREGG11920,AREGG08863,AREGG05574,AREGG14745,AREGG14744,AREGG14741,AREGG07523,AREGG04625,AREGG17839,AREGG17841,AREGG17842,AREGG14743,AREGG18622,AREGG10748,AREGG05082,AREGG16870,AREGG08865,AREGG14740,AREGG09702,AREGG17838,AREGG17840,AREGG08864,AREGG18439,AREGG06885,AREGG19098,AREGG19804,AREGG07299
aregius_GObiological_CORRECT	positive_regulation_of_alpha-beta_T_cell_activation	GO:0046635	3.05065e-15	14.5156	86	1059	35	15076	AREGG07353,AREGG11833,AREGG07357,AREGG07354,AREGG20662,AREGG07352,AREGG05500,AREGG16798,AREGG03195,AREGG14468,AREGG03316,AREGG10748,AREGG07859,AREGG07864,AREGG07860,AREGG07857,AREGG18466,AREGG09702,AREGG07862,AREGG07863,AREGG07358,AREGG06718,AREGG03314,AREGG07861,AREGG19122,AREGG07996,AREGG16252,AREGG00084,AREGG09652,AREGG20485,AREGG06885,AREGG19098,AREGG23064,AREGG07299,AREGG03588
aregius_GObiological_CORRECT	immune_response-regulating_signaling_pathway	GO:0002764	3.25243e-15	14.4878	379	355	44	15076	AREGG18246,AREGG08087,AREGG12792,AREGG07810,AREGG07353,AREGG11833,AREGG17710,AREGG17711,AREGG07357,AREGG08092,AREGG07354,AREGG08088,AREGG08089,AREGG06576,AREGG07352,AREGG09683,AREGG18242,AREGG18243,AREGG21340,AREGG24339,AREGG12619,AREGG17712,AREGG00671,AREGG08091,AREGG16256,AREGG06574,AREGG11831,AREGG24341,AREGG06577,AREGG18247,AREGG06575,AREGG17818,AREGG00672,AREGG00673,AREGG03316,AREGG08086,ARE…
aregius_GObiological_CORRECT	complement_activation,_classical_pathway	GO:0006958	6.46131e-15	14.1897	21	1723	20	15076	AREGG14143,AREGG14145,AREGG21419,AREGG21418,AREGG03359,AREGG14141,AREGG14144,AREGG16268,AREGG14147,AREGG14148,AREGG14146,AREGG01339,AREGG14140,AREGG14149,AREGG21417,AREGG21420,AREGG14142,AREGG21416,AREGG18819,AREGG16269
aregius_GObiological_CORRECT	regulation_of_humoral_immune_response_mediated_by_circulating_immunoglobulin	GO:0002923	1.04666e-14	13.9802	37	776	21	15076	AREGG09709,AREGG09706,AREGG09710,AREGG07353,AREGG07357,AREGG07354,AREGG20662,AREGG07352,AREGG03195,AREGG14468,AREGG06120,AREGG07859,AREGG07864,AREGG07860,AREGG07857,AREGG07862,AREGG07863,AREGG07358,AREGG06718,AREGG07861,AREGG07996
aregius_GObiological_CORRECT	regulation_of_hemopoiesis	GO:1903706	1.2645e-14	13.8981	562	1072	100	15076	AREGG12339,AREGG00476,AREGG17808,AREGG09353,AREGG17804,AREGG09354,AREGG09352,AREGG08087,AREGG17807,AREGG20038,AREGG07353,AREGG05574,AREGG13114,AREGG04535,AREGG07357,AREGG08092,AREGG07354,AREGG08088,AREGG10086,AREGG17802,AREGG17803,AREGG20662,AREGG17806,AREGG08089,AREGG07352,AREGG09355,AREGG14382,AREGG08685,AREGG08686,AREGG22804,AREGG16798,AREGG12619,AREGG23101,AREGG00475,AREGG06157,AREGG03195,ARE…
aregius_GObiological_CORRECT	defense_response_to_other_organism	GO:0098542	1.50632e-14	13.8221	501	1309	105	15076	AREGG06569,AREGG06568,AREGG00476,AREGG08087,AREGG12001,AREGG11999,AREGG07353,AREGG08863,AREGG07523,AREGG10029,AREGG07357,AREGG08092,AREGG07354,AREGG08088,AREGG08089,AREGG06576,AREGG07352,AREGG09683,AREGG04625,AREGG03359,AREGG17839,AREGG00475,AREGG17841,AREGG08091,AREGG17842,AREGG16256,AREGG12125,AREGG06574,AREGG06577,AREGG06575,AREGG00128,AREGG16813,AREGG17850,AREGG17666,AREGG13361,AREGG08086,ARE…
aregius_GObiological_CORRECT	granulocyte_migration	GO:0097530	2.76567e-14	13.5582	83	677	28	15076	AREGG05499,AREGG22701,AREGG08087,AREGG05574,AREGG05955,AREGG04535,AREGG24575,AREGG08092,AREGG05576,AREGG08088,AREGG08089,AREGG05500,AREGG16798,AREGG08091,AREGG00128,AREGG08086,AREGG08085,AREGG16870,AREGG02330,AREGG00620,AREGG11570,AREGG05990,AREGG14088,AREGG10268,AREGG22700,AREGG00809,AREGG01558,AREGG14087
aregius_GObiological_CORRECT	regulation_of_cell_adhesion	GO:0030155	3.97878e-14	13.4003	867	1072	132	15076	AREGG23354,AREGG18246,AREGG23162,AREGG12792,AREGG07353,AREGG09485,AREGG05574,AREGG23158,AREGG11833,AREGG24070,AREGG13114,AREGG05955,AREGG23157,AREGG07357,AREGG23160,AREGG23161,AREGG07354,AREGG21879,AREGG24069,AREGG20662,AREGG06576,AREGG07352,AREGG04625,AREGG23356,AREGG21880,AREGG17839,AREGG18242,AREGG18243,AREGG05500,AREGG16798,AREGG17841,AREGG03195,AREGG23362,AREGG17842,AREGG16256,AREGG06574,ARE…
aregius_GObiological_CORRECT	regulation_of_tumor_necrosis_factor_production	GO:0032680	3.98078e-14	13.4	135	872	39	15076	AREGG05499,AREGG18060,AREGG22701,AREGG04535,AREGG17999,AREGG06576,AREGG04625,AREGG17839,AREGG16798,AREGG23101,AREGG17841,AREGG17842,AREGG16256,AREGG06574,AREGG06577,AREGG06575,AREGG18059,AREGG18622,AREGG10748,AREGG05082,AREGG21426,AREGG00857,AREGG05990,AREGG09702,AREGG09819,AREGG20111,AREGG17838,AREGG17840,AREGG22700,AREGG11586,AREGG00809,AREGG12526,AREGG01558,AREGG14304,AREGG05573,AREGG05660,ARE…
aregius_GObiological_CORRECT	positive_regulation_of_response_to_stimulus	GO:0048584	5.36061e-14	13.2708	2684	569	183	15076	AREGG03264,AREGG19968,AREGG12339,AREGG04673,AREGG06673,AREGG14143,AREGG05499,AREGG09353,AREGG18246,AREGG16100,AREGG09354,AREGG09352,AREGG22701,AREGG08087,AREGG12792,AREGG00479,AREGG15103,AREGG20038,AREGG14742,AREGG21349,AREGG07810,AREGG07353,AREGG01903,AREGG06672,AREGG11920,AREGG08863,AREGG05574,AREGG14745,AREGG14744,AREGG11833,AREGG24070,AREGG14741,AREGG07523,AREGG13114,AREGG05955,AREGG04535,ARE…
aregius_GObiological_CORRECT	activation_of_innate_immune_response	GO:0002218	5.60473e-14	13.2514	211	635	42	15076	AREGG18246,AREGG08087,AREGG12792,AREGG07810,AREGG08863,AREGG08092,AREGG08088,AREGG08097,AREGG08089,AREGG06576,AREGG04625,AREGG17839,AREGG18242,AREGG18243,AREGG24339,AREGG12619,AREGG17841,AREGG08091,AREGG17842,AREGG16256,AREGG06574,AREGG24341,AREGG06577,AREGG18247,AREGG06575,AREGG08086,AREGG06120,AREGG18622,AREGG08085,AREGG13328,AREGG05082,AREGG08865,AREGG09323,AREGG18241,AREGG05990,AREGG14159,ARE…
aregius_GObiological_CORRECT	regulation_of_tumor_necrosis_factor_superfamily_cytokine_production	GO:1903555	6.98053e-14	13.1561	137	872	39	15076	AREGG05499,AREGG18060,AREGG22701,AREGG04535,AREGG17999,AREGG06576,AREGG04625,AREGG17839,AREGG16798,AREGG23101,AREGG17841,AREGG17842,AREGG16256,AREGG06574,AREGG06577,AREGG06575,AREGG18059,AREGG18622,AREGG10748,AREGG05082,AREGG21426,AREGG00857,AREGG05990,AREGG09702,AREGG09819,AREGG20111,AREGG17838,AREGG17840,AREGG22700,AREGG11586,AREGG00809,AREGG12526,AREGG01558,AREGG14304,AREGG05573,AREGG05660,ARE…
aregius_GObiological_CORRECT	multi-organism_process	GO:0051704	1.22055e-13	12.9134	3292	496	189	15076	AREGG06569,AREGG19968,AREGG06568,AREGG15429,AREGG04673,AREGG00476,AREGG06673,AREGG09709,AREGG14143,AREGG05499,AREGG09353,AREGG18246,AREGG17315,AREGG15196,AREGG15425,AREGG18060,AREGG21259,AREGG09811,AREGG09354,AREGG09352,AREGG21255,AREGG22701,AREGG08087,AREGG12792,AREGG15103,AREGG09706,AREGG12001,AREGG14742,AREGG15427,AREGG11999,AREGG09710,AREGG05115,AREGG07353,AREGG06672,AREGG08863,AREGG05574,ARE…
aregius_GObiological_CORRECT	granulocyte_chemotaxis	GO:0071621	1.95844e-13	12.7081	70	662	25	15076	AREGG05499,AREGG22701,AREGG08087,AREGG05574,AREGG05955,AREGG04535,AREGG24575,AREGG08092,AREGG05576,AREGG08088,AREGG08089,AREGG05500,AREGG16798,AREGG08091,AREGG00128,AREGG08086,AREGG08085,AREGG16870,AREGG00620,AREGG11570,AREGG05990,AREGG10268,AREGG22700,AREGG00809,AREGG01558
aregius_GObiological_CORRECT	positive_regulation_of_leukocyte_mediated_cytotoxicity	GO:0001912	2.33625e-13	12.6315	71	1055	30	15076	AREGG07353,AREGG07357,AREGG07354,AREGG20662,AREGG07352,AREGG05500,AREGG03195,AREGG14468,AREGG17666,AREGG10748,AREGG07859,AREGG07864,AREGG07860,AREGG07857,AREGG21563,AREGG21424,AREGG07862,AREGG07863,AREGG20111,AREGG07358,AREGG14788,AREGG06718,AREGG22404,AREGG17667,AREGG07861,AREGG07996,AREGG22371,AREGG06885,AREGG19098,AREGG07299
aregius_GObiological_CORRECT	response_to_lipid	GO:0033993	3.9089e-13	12.4079	1213	1100	167	15076	AREGG06569,AREGG06568,AREGG14143,AREGG09353,AREGG18246,AREGG18060,AREGG09811,AREGG09354,AREGG09352,AREGG12792,AREGG05574,AREGG13114,AREGG04535,AREGG17999,AREGG14145,AREGG01695,AREGG24022,AREGG09683,AREGG09355,AREGG04625,AREGG11283,AREGG03359,AREGG17839,AREGG01003,AREGG18242,AREGG13137,AREGG16624,AREGG18243,AREGG16837,AREGG16798,AREGG24023,AREGG04141,AREGG12619,AREGG02089,AREGG17841,AREGG00671,ARE…
aregius_GObiological_CORRECT	regulation_of_interleukin-8_production	GO:0032677	5.84339e-13	12.2333	66	1002	28	15076	AREGG10440,AREGG10446,AREGG04625,AREGG03359,AREGG17839,AREGG23101,AREGG17841,AREGG17842,AREGG23188,AREGG06120,AREGG18622,AREGG05082,AREGG02274,AREGG16870,AREGG02273,AREGG09702,AREGG03287,AREGG22070,AREGG20111,AREGG17838,AREGG17840,AREGG11586,AREGG12526,AREGG23029,AREGG16163,AREGG15292,AREGG06532,AREGG19804
aregius_GObiological_CORRECT	cell_surface_receptor_signaling_pathway	GO:0007166	5.96594e-13	12.2243	2415	369	122	15076	AREGG12339,AREGG04673,AREGG00476,AREGG06673,AREGG16653,AREGG05499,AREGG18246,AREGG21259,AREGG09811,AREGG21255,AREGG22701,AREGG08087,AREGG12792,AREGG15103,AREGG20038,AREGG14742,AREGG21349,AREGG07810,AREGG07353,AREGG09485,AREGG06672,AREGG05574,AREGG14745,AREGG14744,AREGG11833,AREGG21251,AREGG14741,AREGG07523,AREGG10029,AREGG17710,AREGG05955,AREGG04535,AREGG17711,AREGG04220,AREGG07357,AREGG08092,ARE…
aregius_GObiological_CORRECT	cellular_response_to_tumor_necrosis_factor	GO:0071356	6.23353e-13	12.2053	218	367	32	15076	AREGG10440,AREGG10446,AREGG05499,AREGG18246,AREGG09811,AREGG22701,AREGG12792,AREGG05574,AREGG05955,AREGG04535,AREGG05576,AREGG09683,AREGG04625,AREGG17839,AREGG18242,AREGG16624,AREGG18243,AREGG05500,AREGG16798,AREGG17841,AREGG17842,AREGG23188,AREGG18247,AREGG09065,AREGG04739,AREGG06120,AREGG18622,AREGG13328,AREGG04740,AREGG10286,AREGG21426,AREGG02274
aregius_GObiological_CORRECT	response_to_tumor_necrosis_factor	GO:0034612	9.3739e-13	12.0281	244	1275	63	15076	AREGG10440,AREGG10446,AREGG05499,AREGG18246,AREGG09811,AREGG22701,AREGG12792,AREGG05574,AREGG05955,AREGG04535,AREGG05576,AREGG09683,AREGG04625,AREGG17839,AREGG18242,AREGG16624,AREGG18243,AREGG05500,AREGG16798,AREGG12619,AREGG17841,AREGG17842,AREGG23188,AREGG18247,AREGG09065,AREGG04739,AREGG06120,AREGG18622,AREGG13328,AREGG04740,AREGG10286,AREGG21426,AREGG02274,AREGG06441,AREGG00620,AREGG02273,ARE…
aregius_GObiological_CORRECT	immune_response-activating_signal_transduction	GO:0002757	9.37756e-13	12.0279	346	355	39	15076	AREGG18246,AREGG08087,AREGG12792,AREGG07810,AREGG07353,AREGG11833,AREGG07357,AREGG08092,AREGG07354,AREGG08088,AREGG08089,AREGG06576,AREGG07352,AREGG18242,AREGG18243,AREGG21340,AREGG24339,AREGG12619,AREGG00671,AREGG08091,AREGG16256,AREGG06574,AREGG11831,AREGG24341,AREGG06577,AREGG18247,AREGG06575,AREGG00672,AREGG00673,AREGG03316,AREGG08086,AREGG07727,AREGG06120,AREGG08085,AREGG13328,AREGG11832,ARE…
aregius_GObiological_CORRECT	negative_regulation_of_immune_response	GO:0050777	9.76447e-13	12.0104	196	673	40	15076	AREGG09709,AREGG09706,AREGG14742,AREGG09710,AREGG07353,AREGG14745,AREGG14744,AREGG01443,AREGG14741,AREGG17710,AREGG17711,AREGG07357,AREGG07354,AREGG24022,AREGG07352,AREGG05500,AREGG24023,AREGG17508,AREGG17712,AREGG14743,AREGG17818,AREGG12966,AREGG03316,AREGG12967,AREGG06120,AREGG10748,AREGG24024,AREGG24021,AREGG17509,AREGG09708,AREGG24019,AREGG14740,AREGG18106,AREGG14159,AREGG09705,AREGG01904,ARE…
aregius_GObiological_CORRECT	antimicrobial_humoral_immune_response_mediated_by_antimicrobial_peptide	GO:0061844	1.45365e-12	11.8375	50	1487	28	15076	AREGG06569,AREGG06568,AREGG05499,AREGG22701,AREGG12001,AREGG11999,AREGG05955,AREGG05500,AREGG16798,AREGG00128,AREGG17666,AREGG16594,AREGG00620,AREGG16595,AREGG22700,AREGG00809,AREGG01558,AREGG17667,AREGG05660,AREGG15292,AREGG11566,AREGG05662,AREGG13833,AREGG10157,AREGG07441,AREGG21315,AREGG04761,AREGG04494
aregius_GObiological_CORRECT	positive_regulation_of_protein_secretion	GO:0050714	1.52307e-12	11.8173	345	500	46	15076	AREGG10440,AREGG10446,AREGG06569,AREGG06568,AREGG18060,AREGG14742,AREGG14745,AREGG14744,AREGG14741,AREGG04535,AREGG17999,AREGG06576,AREGG04625,AREGG11283,AREGG17839,AREGG16798,AREGG23101,AREGG17508,AREGG17841,AREGG00671,AREGG17842,AREGG16256,AREGG06574,AREGG23188,AREGG14743,AREGG06577,AREGG06575,AREGG00128,AREGG18059,AREGG00672,AREGG00673,AREGG03316,AREGG06120,AREGG18622,AREGG05082,AREGG01069,ARE…
aregius_GObiological_CORRECT	complement_activation	GO:0006956	1.54696e-12	11.8105	37	1485	24	15076	AREGG14143,AREGG14145,AREGG04696,AREGG21419,AREGG21418,AREGG04693,AREGG03359,AREGG14141,AREGG04692,AREGG14144,AREGG16268,AREGG14147,AREGG14148,AREGG14146,AREGG01339,AREGG14140,AREGG14149,AREGG21417,AREGG02454,AREGG21420,AREGG14142,AREGG15176,AREGG21416,AREGG18819
aregius_GObiological_CORRECT	leukocyte_chemotaxis	GO:0030595	1.82054e-12	11.7398	121	663	31	15076	AREGG05499,AREGG22701,AREGG08087,AREGG21349,AREGG05574,AREGG05955,AREGG04535,AREGG24575,AREGG08092,AREGG05576,AREGG08088,AREGG08089,AREGG05500,AREGG16798,AREGG21347,AREGG08091,AREGG00128,AREGG08086,AREGG08085,AREGG16594,AREGG16870,AREGG00620,AREGG11570,AREGG05990,AREGG16595,AREGG03287,AREGG10268,AREGG22700,AREGG00809,AREGG01558,AREGG11092
aregius_GObiological_CORRECT	adaptive_immune_response_based_on_somatic_recombination_of_immune_receptors_built_from_immunoglobulin_superfamily_domains	GO:0002460	1.89842e-12	11.7216	123	1271	42	15076	AREGG14143,AREGG14145,AREGG21419,AREGG21418,AREGG03359,AREGG14141,AREGG14144,AREGG16268,AREGG09065,AREGG03316,AREGG14147,AREGG10748,AREGG01069,AREGG01848,AREGG17461,AREGG14148,AREGG14146,AREGG18466,AREGG01339,AREGG09708,AREGG14140,AREGG22369,AREGG05990,AREGG09705,AREGG14149,AREGG00809,AREGG03314,AREGG22370,AREGG21417,AREGG17460,AREGG16252,AREGG13904,AREGG22371,AREGG23730,AREGG19098,AREGG13905,ARE…
aregius_GObiological_CORRECT	response_to_stress	GO:0006950	2.10759e-12	11.6762	3896	572	234	15076	AREGG10440,AREGG07730,AREGG10446,AREGG06569,AREGG19968,AREGG06568,AREGG12339,AREGG04673,AREGG00476,AREGG06673,AREGG14143,AREGG05499,AREGG05357,AREGG09353,AREGG18246,AREGG17315,AREGG18060,AREGG21259,AREGG16100,AREGG09811,AREGG09354,AREGG09352,AREGG21255,AREGG22701,AREGG08087,AREGG12792,AREGG00479,AREGG15103,AREGG12001,AREGG20038,AREGG14742,AREGG11999,AREGG07353,AREGG01903,AREGG06672,AREGG11920,ARE…
aregius_GObiological_CORRECT	negative_regulation_of_complement_activation	GO:0045916	2.72219e-12	11.5651	19	673	14	15076	AREGG09709,AREGG09706,AREGG09710,AREGG24022,AREGG24023,AREGG12966,AREGG12967,AREGG24024,AREGG24021,AREGG09708,AREGG24019,AREGG18106,AREGG09705,AREGG13040
aregius_GObiological_CORRECT	positive_regulation_of_humoral_immune_response_mediated_by_circulating_immunoglobulin	GO:0002925	2.72538e-12	11.5646	32	915	19	15076	AREGG07353,AREGG07357,AREGG07354,AREGG20662,AREGG07352,AREGG03195,AREGG14468,AREGG06120,AREGG07859,AREGG07864,AREGG07860,AREGG07857,AREGG07862,AREGG07863,AREGG07358,AREGG06718,AREGG07861,AREGG07996,AREGG22908
aregius_GObiological_CORRECT	positive_regulation_of_myeloid_leukocyte_mediated_immunity	GO:0002888	3.47099e-12	11.4595	47	560	19	15076	AREGG14143,AREGG08087,AREGG14145,AREGG08092,AREGG08088,AREGG08089,AREGG08091,AREGG14141,AREGG14144,AREGG14147,AREGG08086,AREGG08085,AREGG14148,AREGG16606,AREGG14146,AREGG14140,AREGG05990,AREGG04598,AREGG14149
aregius_GObiological_CORRECT	regulation_of_biological_process_involved_in_symbiotic_interaction	GO:0043903	4.0167e-12	11.3961	257	877	52	15076	AREGG12339,AREGG00476,AREGG05499,AREGG09353,AREGG09354,AREGG09352,AREGG22701,AREGG20038,AREGG05574,AREGG07523,AREGG04535,AREGG09355,AREGG14382,AREGG08685,AREGG08686,AREGG18282,AREGG22804,AREGG08008,AREGG00475,AREGG08010,AREGG01477,AREGG03316,AREGG06120,AREGG05090,AREGG01478,AREGG08005,AREGG10748,AREGG05082,AREGG14358,AREGG03358,AREGG23596,AREGG02330,AREGG08009,AREGG02546,AREGG08444,AREGG18223,ARE…
aregius_GObiological_CORRECT	keratinization	GO:0031424	4.49117e-12	11.3476	59	2484	37	15076	AREGG01404,AREGG06331,AREGG05704,AREGG05249,AREGG16247,AREGG06324,AREGG06323,AREGG05248,AREGG05705,AREGG15643,AREGG06330,AREGG09569,AREGG06328,AREGG06325,AREGG14046,AREGG12390,AREGG08961,AREGG06326,AREGG10077,AREGG06332,AREGG05246,AREGG21934,AREGG05250,AREGG05251,AREGG14766,AREGG08096,AREGG08702,AREGG20918,AREGG06319,AREGG06716,AREGG24132,AREGG18725,AREGG06321,AREGG21116,AREGG12560,AREGG20915,ARE…
aregius_GObiological_CORRECT	regulation_of_response_to_external_stimulus	GO:0032101	4.80952e-12	11.3179	1029	1062	142	15076	AREGG19968,AREGG04673,AREGG06673,AREGG09709,AREGG14143,AREGG05499,AREGG21259,AREGG16100,AREGG21255,AREGG22701,AREGG15103,AREGG09706,AREGG14742,AREGG21349,AREGG09710,AREGG01903,AREGG06672,AREGG11920,AREGG08863,AREGG05574,AREGG14745,AREGG14744,AREGG14741,AREGG07523,AREGG04535,AREGG14145,AREGG04696,AREGG15104,AREGG21419,AREGG24022,AREGG21418,AREGG04625,AREGG04693,AREGG11283,AREGG17839,AREGG19969,ARE…
aregius_GObiological_CORRECT	amyloid-beta_clearance	GO:0097242	5.02166e-12	11.2992	31	560	16	15076	AREGG14143,AREGG08087,AREGG14145,AREGG08092,AREGG08088,AREGG08089,AREGG08091,AREGG14141,AREGG14144,AREGG14147,AREGG08086,AREGG08085,AREGG14148,AREGG14146,AREGG14140,AREGG14149
aregius_GObiological_CORRECT	lymphocyte_mediated_immunity	GO:0002449	5.14262e-12	11.2888	105	1271	38	15076	AREGG14143,AREGG14145,AREGG21419,AREGG21418,AREGG03359,AREGG14141,AREGG14144,AREGG16268,AREGG09065,AREGG03316,AREGG14147,AREGG10748,AREGG01069,AREGG01848,AREGG17461,AREGG14148,AREGG14146,AREGG01339,AREGG09708,AREGG14140,AREGG05990,AREGG09705,AREGG14149,AREGG00809,AREGG03314,AREGG21417,AREGG17460,AREGG16252,AREGG13904,AREGG22371,AREGG23730,AREGG19098,AREGG13905,AREGG21420,AREGG14142,AREGG14889,ARE…
aregius_GObiological_CORRECT	myeloid_leukocyte_migration	GO:0097529	5.38957e-12	11.2684	107	677	29	15076	AREGG05499,AREGG22701,AREGG08087,AREGG05574,AREGG05955,AREGG04535,AREGG24575,AREGG08092,AREGG05576,AREGG08088,AREGG08089,AREGG05500,AREGG16798,AREGG08091,AREGG00128,AREGG08086,AREGG08085,AREGG16870,AREGG02330,AREGG00620,AREGG11570,AREGG05990,AREGG03287,AREGG14088,AREGG10268,AREGG22700,AREGG00809,AREGG01558,AREGG14087
aregius_GObiological_CORRECT	regulation_of_natural_killer_cell_mediated_cytotoxicity	GO:0042269	6.40192e-12	11.1937	57	789	23	15076	AREGG17710,AREGG17711,AREGG20662,AREGG17508,AREGG17712,AREGG03195,AREGG17818,AREGG14468,AREGG10748,AREGG07859,AREGG07864,AREGG07860,AREGG07857,AREGG17509,AREGG21424,AREGG07862,AREGG07863,AREGG14788,AREGG06718,AREGG22404,AREGG07861,AREGG07996,AREGG13696
aregius_GObiological_CORRECT	regulation_of_natural_killer_cell_mediated_immunity	GO:0002715	6.40192e-12	11.1937	57	789	23	15076	AREGG17710,AREGG17711,AREGG20662,AREGG17508,AREGG17712,AREGG03195,AREGG17818,AREGG14468,AREGG10748,AREGG07859,AREGG07864,AREGG07860,AREGG07857,AREGG17509,AREGG21424,AREGG07862,AREGG07863,AREGG14788,AREGG06718,AREGG22404,AREGG07861,AREGG07996,AREGG13696
aregius_GObiological_CORRECT	immune_response-regulating_cell_surface_receptor_signaling_pathway	GO:0002768	7.91546e-12	11.1015	280	332	33	15076	AREGG18246,AREGG12792,AREGG07810,AREGG07353,AREGG11833,AREGG17710,AREGG17711,AREGG07357,AREGG07354,AREGG06576,AREGG07352,AREGG09683,AREGG18242,AREGG18243,AREGG21340,AREGG24339,AREGG17712,AREGG00671,AREGG16256,AREGG06574,AREGG11831,AREGG24341,AREGG06577,AREGG18247,AREGG06575,AREGG17818,AREGG00672,AREGG00673,AREGG03316,AREGG07727,AREGG13328,AREGG11832,AREGG20398
aregius_GObiological_CORRECT	regulation_of_type_I_interferon_production	GO:0032479	8.96886e-12	11.0473	158	1523	52	15076	AREGG12339,AREGG00476,AREGG20038,AREGG14742,AREGG08863,AREGG14745,AREGG14744,AREGG14741,AREGG14382,AREGG04625,AREGG08685,AREGG08686,AREGG17839,AREGG00475,AREGG17841,AREGG17842,AREGG14743,AREGG17962,AREGG18622,AREGG05090,AREGG05082,AREGG14358,AREGG08865,AREGG00857,AREGG14740,AREGG09702,AREGG08444,AREGG17838,AREGG17840,AREGG11586,AREGG00809,AREGG05573,AREGG08864,AREGG16163,AREGG02731,AREGG08638,ARE…
aregius_GObiological_CORRECT	positive_regulation_of_ERK1_and_ERK2_cascade	GO:0070374	1.0501e-11	10.9788	256	1238	62	15076	AREGG14143,AREGG05499,AREGG18246,AREGG22701,AREGG12792,AREGG05574,AREGG05955,AREGG04535,AREGG14145,AREGG05576,AREGG04625,AREGG17839,AREGG18242,AREGG18243,AREGG05500,AREGG16798,AREGG02089,AREGG17841,AREGG17842,AREGG14141,AREGG14144,AREGG18247,AREGG03316,AREGG14147,AREGG06120,AREGG18622,AREGG13328,AREGG14148,AREGG16870,AREGG14146,AREGG14140,AREGG00620,AREGG11570,AREGG18241,AREGG09702,AREGG14149,ARE…
aregius_GObiological_CORRECT	response_to_glucocorticoid	GO:0051384	1.06884e-11	10.9711	308	1253	70	15076	AREGG14143,AREGG18246,AREGG18060,AREGG12792,AREGG05574,AREGG17999,AREGG14145,AREGG24022,AREGG18242,AREGG18243,AREGG16837,AREGG24023,AREGG14141,AREGG14144,AREGG18247,AREGG18059,AREGG09065,AREGG16813,AREGG12966,AREGG13361,AREGG03316,AREGG12967,AREGG14147,AREGG06120,AREGG13328,AREGG24024,AREGG14148,AREGG16870,AREGG24021,AREGG14146,AREGG16783,AREGG14140,AREGG24019,AREGG18106,AREGG18241,AREGG03287,ARE…
aregius_GObiological_CORRECT	regulation_of_reactive_oxygen_species_metabolic_process	GO:2000377	1.69874e-11	10.7699	280	555	42	15076	AREGG18246,AREGG08087,AREGG12792,AREGG14742,AREGG14745,AREGG14744,AREGG14741,AREGG08092,AREGG08088,AREGG20662,AREGG08089,AREGG03359,AREGG18242,AREGG18243,AREGG24135,AREGG02089,AREGG03195,AREGG08091,AREGG14743,AREGG18247,AREGG14468,AREGG08086,AREGG06120,AREGG16586,AREGG08085,AREGG13328,AREGG07859,AREGG16870,AREGG07864,AREGG07860,AREGG07857,AREGG00815,AREGG13504,AREGG14740,AREGG18241,AREGG04196,ARE…
aregius_GObiological_CORRECT	cornification	GO:0070268	3.03607e-11	10.5177	56	2484	35	15076	AREGG01404,AREGG06331,AREGG05704,AREGG05249,AREGG16247,AREGG06324,AREGG06323,AREGG05248,AREGG05705,AREGG15643,AREGG06330,AREGG06328,AREGG06325,AREGG14046,AREGG12390,AREGG08961,AREGG06326,AREGG10077,AREGG06332,AREGG05246,AREGG21934,AREGG05250,AREGG05251,AREGG14766,AREGG08096,AREGG08702,AREGG20918,AREGG06319,AREGG06716,AREGG18725,AREGG06321,AREGG21116,AREGG12560,AREGG20915,AREGG10952
aregius_GObiological_CORRECT	positive_regulation_of_protein_transport	GO:0051222	3.05389e-11	10.5151	530	500	56	15076	AREGG10440,AREGG10446,AREGG06569,AREGG06568,AREGG18060,AREGG08087,AREGG14742,AREGG14745,AREGG14744,AREGG14741,AREGG04535,AREGG17999,AREGG08092,AREGG08088,AREGG08089,AREGG06576,AREGG04625,AREGG11283,AREGG17839,AREGG16798,AREGG23101,AREGG17508,AREGG17841,AREGG00671,AREGG08091,AREGG17842,AREGG16256,AREGG06574,AREGG23188,AREGG14743,AREGG06577,AREGG06575,AREGG00128,AREGG18059,AREGG00672,AREGG00673,ARE…
aregius_GObiological_CORRECT	regulation_of_viral_process	GO:0050792	3.22946e-11	10.4909	210	694	40	15076	AREGG12339,AREGG00476,AREGG05499,AREGG09353,AREGG09354,AREGG09352,AREGG22701,AREGG20038,AREGG05574,AREGG07523,AREGG04535,AREGG09355,AREGG14382,AREGG08685,AREGG08686,AREGG22804,AREGG08008,AREGG00475,AREGG08010,AREGG01477,AREGG03316,AREGG06120,AREGG05090,AREGG01478,AREGG08005,AREGG05082,AREGG14358,AREGG03358,AREGG23596,AREGG08009,AREGG02546,AREGG08444,AREGG18223,AREGG07440,AREGG22700,AREGG03314,ARE…
aregius_GObiological_CORRECT	lymphocyte_chemotaxis	GO:0048247	3.9636e-11	10.4019	32	1059	19	15076	AREGG05499,AREGG22701,AREGG21349,AREGG05574,AREGG05955,AREGG04535,AREGG24575,AREGG05576,AREGG05500,AREGG16798,AREGG21347,AREGG16594,AREGG00620,AREGG16595,AREGG22700,AREGG01558,AREGG22702,AREGG03842,AREGG03588
aregius_GObiological_CORRECT	cellular_response_to_lipopolysaccharide	GO:0071222	4.42297e-11	10.3543	193	1222	51	15076	AREGG06569,AREGG06568,AREGG18246,AREGG12792,AREGG05574,AREGG04535,AREGG01695,AREGG04625,AREGG11283,AREGG17839,AREGG18242,AREGG18243,AREGG04141,AREGG17841,AREGG17842,AREGG18247,AREGG17666,AREGG06120,AREGG18622,AREGG13328,AREGG10748,AREGG16594,AREGG16870,AREGG21563,AREGG18241,AREGG09702,AREGG16595,AREGG09222,AREGG14159,AREGG09221,AREGG17838,AREGG17840,AREGG21926,AREGG09518,AREGG00809,AREGG17667,ARE…
aregius_GObiological_CORRECT	cellular_response_to_molecule_of_bacterial_origin	GO:0071219	5.0025e-11	10.3008	200	1222	52	15076	AREGG06569,AREGG06568,AREGG18246,AREGG12792,AREGG05574,AREGG04535,AREGG01695,AREGG04625,AREGG11283,AREGG17839,AREGG18242,AREGG18243,AREGG04141,AREGG17841,AREGG17842,AREGG18247,AREGG17666,AREGG06120,AREGG18622,AREGG13328,AREGG10748,AREGG16594,AREGG16870,AREGG21563,AREGG18241,AREGG09702,AREGG16595,AREGG09222,AREGG14159,AREGG09221,AREGG17838,AREGG17840,AREGG21926,AREGG09518,AREGG11586,AREGG00809,ARE…
aregius_GObiological_CORRECT	regulation_of_viral_life_cycle	GO:1903900	5.19282e-11	10.2846	164	363	26	15076	AREGG12339,AREGG00476,AREGG09353,AREGG09354,AREGG09352,AREGG20038,AREGG05574,AREGG07523,AREGG09355,AREGG14382,AREGG08685,AREGG08686,AREGG22804,AREGG08008,AREGG00475,AREGG08010,AREGG01477,AREGG03316,AREGG06120,AREGG05090,AREGG01478,AREGG08005,AREGG05082,AREGG14358,AREGG03358,AREGG23596
aregius_GObiological_CORRECT	regulation_of_phagocytosis	GO:0050764	5.24744e-11	10.2801	181	629	35	15076	AREGG09709,AREGG14143,AREGG21259,AREGG21255,AREGG09706,AREGG09710,AREGG14145,AREGG06576,AREGG04625,AREGG17839,AREGG17841,AREGG17842,AREGG16256,AREGG06574,AREGG14141,AREGG14144,AREGG06577,AREGG06575,AREGG14147,AREGG06120,AREGG18622,AREGG21257,AREGG14148,AREGG16870,AREGG14146,AREGG01339,AREGG14140,AREGG22762,AREGG21563,AREGG05990,AREGG14159,AREGG14149,AREGG17838,AREGG17840,AREGG09518
aregius_GObiological_CORRECT	myeloid_dendritic_cell_activation	GO:0001773	5.57008e-11	10.2541	46	776	20	15076	AREGG20662,AREGG04625,AREGG17839,AREGG17841,AREGG03195,AREGG17842,AREGG14468,AREGG18622,AREGG07859,AREGG07864,AREGG07860,AREGG07857,AREGG07862,AREGG07863,AREGG17838,AREGG17840,AREGG06718,AREGG07861,AREGG03710,AREGG07996
aregius_GObiological_CORRECT	adaptive_immune_response	GO:0002250	6.81042e-11	10.1668	146	1271	44	15076	AREGG14143,AREGG14145,AREGG21419,AREGG21418,AREGG03359,AREGG14141,AREGG14144,AREGG16268,AREGG09065,AREGG03316,AREGG14147,AREGG10748,AREGG01069,AREGG01848,AREGG17461,AREGG14148,AREGG14146,AREGG16783,AREGG18466,AREGG01339,AREGG09708,AREGG14140,AREGG22369,AREGG05990,AREGG09705,AREGG14149,AREGG00809,AREGG03314,AREGG22370,AREGG21417,AREGG17460,AREGG16252,AREGG13904,AREGG22371,AREGG17690,AREGG23730,ARE…
aregius_GObiological_CORRECT	positive_regulation_of_peptide_secretion	GO:0002793	7.34696e-11	10.1339	382	500	46	15076	AREGG10440,AREGG10446,AREGG06569,AREGG06568,AREGG18060,AREGG14742,AREGG14745,AREGG14744,AREGG14741,AREGG04535,AREGG17999,AREGG06576,AREGG04625,AREGG11283,AREGG17839,AREGG16798,AREGG23101,AREGG17508,AREGG17841,AREGG00671,AREGG17842,AREGG16256,AREGG06574,AREGG23188,AREGG14743,AREGG06577,AREGG06575,AREGG00128,AREGG18059,AREGG00672,AREGG00673,AREGG03316,AREGG06120,AREGG18622,AREGG05082,AREGG01069,ARE…
aregius_GObiological_CORRECT	regulation_of_gamma-delta_T_cell_differentiation	GO:0045586	7.57465e-11	10.1206	32	776	17	15076	AREGG07353,AREGG07357,AREGG07354,AREGG20662,AREGG07352,AREGG03195,AREGG14468,AREGG07859,AREGG07864,AREGG07860,AREGG07857,AREGG07862,AREGG07863,AREGG07358,AREGG06718,AREGG07861,AREGG07996
aregius_GObiological_CORRECT	positive_regulation_of_gamma-delta_T_cell_differentiation	GO:0045588	7.57465e-11	10.1206	32	776	17	15076	AREGG07353,AREGG07357,AREGG07354,AREGG20662,AREGG07352,AREGG03195,AREGG14468,AREGG07859,AREGG07864,AREGG07860,AREGG07857,AREGG07862,AREGG07863,AREGG07358,AREGG06718,AREGG07861,AREGG07996
aregius_GObiological_CORRECT	innate_immune_response-activating_signal_transduction	GO:0002758	7.82854e-11	10.1063	178	3073	81	15076	AREGG18246,AREGG08087,AREGG12792,AREGG07810,AREGG08092,AREGG08088,AREGG08089,AREGG06576,AREGG18242,AREGG18243,AREGG24339,AREGG12619,AREGG08091,AREGG16256,AREGG06574,AREGG24341,AREGG06577,AREGG18247,AREGG06575,AREGG08086,AREGG06120,AREGG08085,AREGG13328,AREGG05082,AREGG18241,AREGG05990,AREGG14159,AREGG20111,AREGG09518,AREGG11586,AREGG00809,AREGG14304,AREGG05573,AREGG15292,AREGG14124,AREGG14125,ARE…
aregius_GObiological_CORRECT	response_to_external_stimulus	GO:0009605	8.61016e-11	10.065	2990	516	174	15076	AREGG06569,AREGG06568,AREGG15429,AREGG04673,AREGG00476,AREGG06673,AREGG14143,AREGG05499,AREGG09353,AREGG18246,AREGG17315,AREGG15196,AREGG15425,AREGG18060,AREGG09811,AREGG09354,AREGG09352,AREGG21256,AREGG22701,AREGG08087,AREGG12792,AREGG15103,AREGG12001,AREGG14742,AREGG15427,AREGG21349,AREGG11999,AREGG07353,AREGG06672,AREGG08863,AREGG05574,AREGG14745,AREGG09829,AREGG14744,AREGG11833,AREGG01443,ARE…
aregius_GObiological_CORRECT	positive_regulation_of_establishment_of_protein_localization	GO:1904951	9.49907e-11	10.0223	561	500	57	15076	AREGG10440,AREGG10446,AREGG06569,AREGG06568,AREGG18060,AREGG08087,AREGG14742,AREGG14745,AREGG14744,AREGG14741,AREGG04535,AREGG17999,AREGG08092,AREGG08088,AREGG08089,AREGG06576,AREGG04625,AREGG11283,AREGG17839,AREGG16798,AREGG12619,AREGG23101,AREGG17508,AREGG17841,AREGG00671,AREGG08091,AREGG17842,AREGG16256,AREGG06574,AREGG23188,AREGG14743,AREGG06577,AREGG06575,AREGG00128,AREGG18059,AREGG00672,ARE…
aregius_GObiological_CORRECT	negative_regulation_of_immune_effector_process	GO:0002698	1.12246e-10	9.94983	137	537	28	15076	AREGG09709,AREGG09706,AREGG09710,AREGG07353,AREGG07523,AREGG17710,AREGG17711,AREGG07357,AREGG07354,AREGG10086,AREGG24022,AREGG07352,AREGG05500,AREGG24023,AREGG17508,AREGG17712,AREGG17818,AREGG12966,AREGG12967,AREGG06120,AREGG24024,AREGG24021,AREGG17509,AREGG09708,AREGG24019,AREGG18106,AREGG14159,AREGG09705
aregius_GObiological_CORRECT	negative_regulation_of_lymphocyte_mediated_immunity	GO:0002707	1.14871e-10	9.93979	39	258	13	15076	AREGG09709,AREGG09706,AREGG09710,AREGG07353,AREGG17710,AREGG17711,AREGG07357,AREGG07354,AREGG07352,AREGG05500,AREGG17508,AREGG17712,AREGG17818
aregius_GObiological_CORRECT	acute-phase_response	GO:0006953	1.30661e-10	9.88385	50	1069	23	15076	AREGG18060,AREGG17999,AREGG24022,AREGG03359,AREGG22804,AREGG24023,AREGG18059,AREGG12966,AREGG12967,AREGG03358,AREGG24024,AREGG16870,AREGG24021,AREGG24019,AREGG18106,AREGG03287,AREGG01998,AREGG05660,AREGG15292,AREGG05292,AREGG19804,AREGG05662,AREGG00638
aregius_GObiological_CORRECT	positive_regulation_of_production_of_molecular_mediator_of_immune_response	GO:0002702	1.33183e-10	9.87555	125	1343	41	15076	AREGG00479,AREGG07353,AREGG07357,AREGG07354,AREGG20662,AREGG07352,AREGG09683,AREGG05500,AREGG03195,AREGG14468,AREGG17666,AREGG07859,AREGG16870,AREGG07864,AREGG07860,AREGG07857,AREGG22369,AREGG05990,AREGG09702,AREGG07862,AREGG07863,AREGG07358,AREGG06718,AREGG00809,AREGG22370,AREGG17667,AREGG07861,AREGG15076,AREGG07996,AREGG24267,AREGG22908,AREGG05292,AREGG19804,AREGG11566,AREGG00638,AREGG22367,ARE…
aregius_GObiological_CORRECT	positive_regulation_of_lymphocyte_migration	GO:2000403	1.39379e-10	9.8558	46	1059	22	15076	AREGG05499,AREGG22701,AREGG05574,AREGG04535,AREGG04625,AREGG17839,AREGG05500,AREGG17841,AREGG17842,AREGG18622,AREGG16594,AREGG00620,AREGG16595,AREGG20111,AREGG17838,AREGG17840,AREGG22700,AREGG01558,AREGG22702,AREGG14165,AREGG20485,AREGG03588
aregius_GObiological_CORRECT	regulation_of_myeloid_leukocyte_mediated_immunity	GO:0002886	1.47902e-10	9.83003	78	1289	31	15076	AREGG14143,AREGG08087,AREGG14145,AREGG08092,AREGG08088,AREGG08089,AREGG08091,AREGG14141,AREGG14144,AREGG14147,AREGG08086,AREGG08085,AREGG14148,AREGG16606,AREGG14146,AREGG14140,AREGG05990,AREGG04598,AREGG14159,AREGG14149,AREGG09518,AREGG14124,AREGG14125,AREGG03588,AREGG06064,AREGG04272,AREGG21445,AREGG14142,AREGG14889,AREGG07695,AREGG10842
aregius_GObiological_CORRECT	regulation_of_gamma-delta_T_cell_activation	GO:0046643	1.48801e-10	9.82739	33	776	17	15076	AREGG07353,AREGG07357,AREGG07354,AREGG20662,AREGG07352,AREGG03195,AREGG14468,AREGG07859,AREGG07864,AREGG07860,AREGG07857,AREGG07862,AREGG07863,AREGG07358,AREGG06718,AREGG07861,AREGG07996
aregius_GObiological_CORRECT	positive_regulation_of_gamma-delta_T_cell_activation	GO:0046645	1.48801e-10	9.82739	33	776	17	15076	AREGG07353,AREGG07357,AREGG07354,AREGG20662,AREGG07352,AREGG03195,AREGG14468,AREGG07859,AREGG07864,AREGG07860,AREGG07857,AREGG07862,AREGG07863,AREGG07358,AREGG06718,AREGG07861,AREGG07996
aregius_GObiological_CORRECT	positive_regulation_of_multicellular_organismal_process	GO:0051240	1.60416e-10	9.79475	2472	597	169	15076	AREGG10440,AREGG10446,AREGG19968,AREGG12339,AREGG00476,AREGG14143,AREGG05499,AREGG23354,AREGG09353,AREGG18246,AREGG17315,AREGG18060,AREGG09354,AREGG09352,AREGG21256,AREGG22701,AREGG08087,AREGG12792,AREGG00479,AREGG20038,AREGG14742,AREGG21349,AREGG07353,AREGG08863,AREGG05574,AREGG14745,AREGG14744,AREGG11833,AREGG01443,AREGG14741,AREGG04535,AREGG17999,AREGG14145,AREGG07357,AREGG08092,AREGG07354,ARE…
aregius_GObiological_CORRECT	response_to_corticosteroid	GO:0031960	2.54874e-10	9.59368	327	1253	70	15076	AREGG14143,AREGG18246,AREGG18060,AREGG12792,AREGG05574,AREGG17999,AREGG14145,AREGG24022,AREGG18242,AREGG18243,AREGG16837,AREGG24023,AREGG14141,AREGG14144,AREGG18247,AREGG18059,AREGG09065,AREGG16813,AREGG12966,AREGG13361,AREGG03316,AREGG12967,AREGG14147,AREGG06120,AREGG13328,AREGG24024,AREGG14148,AREGG16870,AREGG24021,AREGG14146,AREGG16783,AREGG14140,AREGG24019,AREGG18106,AREGG18241,AREGG03287,ARE…
aregius_GObiological_CORRECT	positive_regulation_of_cell_death	GO:0010942	2.6057e-10	9.58408	1031	220	49	15076	AREGG12339,AREGG04673,AREGG06673,AREGG09353,AREGG09354,AREGG09352,AREGG08087,AREGG15103,AREGG20038,AREGG14742,AREGG21349,AREGG05115,AREGG07353,AREGG17014,AREGG06672,AREGG17017,AREGG05574,AREGG14745,AREGG14744,AREGG20436,AREGG14741,AREGG13114,AREGG04535,AREGG07357,AREGG08092,AREGG07354,AREGG08088,AREGG15104,AREGG08089,AREGG07352,AREGG09683,AREGG09355,AREGG14382,AREGG04625,AREGG08685,AREGG08686,ARE…
aregius_GObiological_CORRECT	positive_regulation_of_interleukin-8_production	GO:0032757	2.75979e-10	9.55912	51	646	19	15076	AREGG10440,AREGG10446,AREGG04625,AREGG17839,AREGG23101,AREGG17841,AREGG17842,AREGG23188,AREGG06120,AREGG18622,AREGG05082,AREGG02274,AREGG16870,AREGG02273,AREGG20111,AREGG17838,AREGG17840,AREGG11586,AREGG12526
aregius_GObiological_CORRECT	positive_regulation_of_cellular_response_to_oxidative_stress	GO:1900409	2.90733e-10	9.53651	35	315	13	15076	AREGG08087,AREGG14742,AREGG14745,AREGG14744,AREGG14741,AREGG08092,AREGG08088,AREGG08089,AREGG08091,AREGG14743,AREGG08086,AREGG06120,AREGG08085
aregius_GObiological_CORRECT	regulation_of_lymphocyte_migration	GO:2000401	2.92367e-10	9.53407	63	662	21	15076	AREGG05499,AREGG22701,AREGG05574,AREGG04535,AREGG04625,AREGG17839,AREGG05500,AREGG24135,AREGG17841,AREGG17842,AREGG18622,AREGG16594,AREGG03292,AREGG00644,AREGG00620,AREGG16595,AREGG20111,AREGG17838,AREGG17840,AREGG22700,AREGG01558
aregius_GObiological_CORRECT	regulation_of_B_cell_proliferation	GO:0030888	3.01279e-10	9.52103	71	1173	28	15076	AREGG07353,AREGG13114,AREGG07357,AREGG07354,AREGG10086,AREGG07352,AREGG09683,AREGG00671,AREGG00672,AREGG00673,AREGG14159,AREGG07358,AREGG09518,AREGG11586,AREGG13217,AREGG05573,AREGG00674,AREGG00675,AREGG16163,AREGG00595,AREGG14124,AREGG09652,AREGG14125,AREGG05292,AREGG00594,AREGG00638,AREGG08375,AREGG15989
aregius_GObiological_CORRECT	negative_regulation_of_protein_activation_cascade	GO:2000258	3.72818e-10	9.4285	24	673	14	15076	AREGG09709,AREGG09706,AREGG09710,AREGG24022,AREGG24023,AREGG12966,AREGG12967,AREGG24024,AREGG24021,AREGG09708,AREGG24019,AREGG18106,AREGG09705,AREGG13040
aregius_GObiological_CORRECT	B_cell_mediated_immunity	GO:0019724	5.15253e-10	9.28798	64	1723	31	15076	AREGG14143,AREGG14145,AREGG21419,AREGG21418,AREGG03359,AREGG14141,AREGG14144,AREGG16268,AREGG09065,AREGG03316,AREGG14147,AREGG01848,AREGG14148,AREGG14146,AREGG01339,AREGG14140,AREGG05990,AREGG14149,AREGG00809,AREGG03314,AREGG21417,AREGG16252,AREGG23730,AREGG21420,AREGG14142,AREGG14889,AREGG02261,AREGG21416,AREGG18819,AREGG17762,AREGG16269
aregius_GObiological_CORRECT	regulation_of_activated_T_cell_proliferation	GO:0046006	6.28305e-10	9.20183	40	1055	20	15076	AREGG04625,AREGG17839,AREGG24135,AREGG17841,AREGG17842,AREGG18622,AREGG10748,AREGG01069,AREGG04803,AREGG01848,AREGG20111,AREGG17838,AREGG17840,AREGG00637,AREGG13217,AREGG00595,AREGG06885,AREGG19098,AREGG00594,AREGG07299
aregius_GObiological_CORRECT	regulation_of_cytokine-mediated_signaling_pathway	GO:0001959	6.44812e-10	9.19057	165	629	32	15076	AREGG14742,AREGG07353,AREGG01903,AREGG11920,AREGG05574,AREGG14745,AREGG14744,AREGG14741,AREGG07357,AREGG07354,AREGG07352,AREGG04625,AREGG11283,AREGG17839,AREGG12619,AREGG17841,AREGG17842,AREGG14743,AREGG06120,AREGG18622,AREGG05082,AREGG21426,AREGG03292,AREGG14740,AREGG21563,AREGG14159,AREGG20111,AREGG17838,AREGG01904,AREGG07358,AREGG17840,AREGG09518
aregius_GObiological_CORRECT	positive_regulation_of_T_cell_differentiation	GO:0045582	7.26703e-10	9.13864	108	1072	33	15076	AREGG07353,AREGG07357,AREGG07354,AREGG20662,AREGG07352,AREGG16798,AREGG03195,AREGG14468,AREGG01069,AREGG07859,AREGG16870,AREGG07864,AREGG07860,AREGG07857,AREGG09708,AREGG07862,AREGG09705,AREGG07863,AREGG07358,AREGG06718,AREGG07861,AREGG19122,AREGG07996,AREGG13696,AREGG00084,AREGG09652,AREGG20485,AREGG06885,AREGG19804,AREGG23064,AREGG07299,AREGG03588,AREGG15740
aregius_GObiological_CORRECT	regulation_of_type_IIa_hypersensitivity	GO:0001796	7.51046e-10	9.12433	12	560	10	15076	AREGG14143,AREGG14145,AREGG14141,AREGG14144,AREGG14147,AREGG14148,AREGG14146,AREGG14140,AREGG05990,AREGG14149
aregius_GObiological_CORRECT	regulation_of_type_II_hypersensitivity	GO:0002892	7.51046e-10	9.12433	12	560	10	15076	AREGG14143,AREGG14145,AREGG14141,AREGG14144,AREGG14147,AREGG14148,AREGG14146,AREGG14140,AREGG05990,AREGG14149
aregius_GObiological_CORRECT	positive_regulation_of_type_IIa_hypersensitivity	GO:0001798	7.51046e-10	9.12433	12	560	10	15076	AREGG14143,AREGG14145,AREGG14141,AREGG14144,AREGG14147,AREGG14148,AREGG14146,AREGG14140,AREGG05990,AREGG14149
aregius_GObiological_CORRECT	positive_regulation_of_type_II_hypersensitivity	GO:0002894	7.51046e-10	9.12433	12	560	10	15076	AREGG14143,AREGG14145,AREGG14141,AREGG14144,AREGG14147,AREGG14148,AREGG14146,AREGG14140,AREGG05990,AREGG14149
aregius_GObiological_CORRECT	modulation_of_process_of_other_organism	GO:0035821	8.50834e-10	9.07016	160	255	21	15076	AREGG05499,AREGG09353,AREGG09354,AREGG09352,AREGG22701,AREGG12001,AREGG11999,AREGG05574,AREGG05955,AREGG04535,AREGG06576,AREGG09355,AREGG22804,AREGG05500,AREGG16798,AREGG12619,AREGG17508,AREGG16256,AREGG06574,AREGG06577,AREGG06575
aregius_GObiological_CORRECT	positive_regulation_of_oxidative_stress-induced_cell_death	GO:1903209	9.13753e-10	9.03917	30	315	12	15076	AREGG08087,AREGG14742,AREGG14745,AREGG14744,AREGG14741,AREGG08092,AREGG08088,AREGG08089,AREGG08091,AREGG14743,AREGG08086,AREGG08085
aregius_GObiological_CORRECT	positive_regulation_of_myeloid_cell_differentiation	GO:0045639	9.66613e-10	9.01475	149	1701	50	15076	AREGG12339,AREGG00476,AREGG08087,AREGG20038,AREGG05574,AREGG04535,AREGG08092,AREGG08088,AREGG08089,AREGG14382,AREGG08685,AREGG08686,AREGG12619,AREGG00475,AREGG06157,AREGG08091,AREGG03316,AREGG08086,AREGG06120,AREGG05090,AREGG08085,AREGG10748,AREGG14358,AREGG07424,AREGG08444,AREGG20111,AREGG03314,AREGG03710,AREGG22702,AREGG20272,AREGG16252,AREGG21395,AREGG17099,AREGG08638,AREGG06885,AREGG19098,ARE…
aregius_GObiological_CORRECT	virion_attachment_to_host_cell	GO:0019062	1.01397e-09	8.99398	33	1846	22	15076	AREGG18246,AREGG12792,AREGG06576,AREGG18242,AREGG18243,AREGG16256,AREGG06574,AREGG06577,AREGG18247,AREGG06575,AREGG13328,AREGG18241,AREGG14304,AREGG07181,AREGG14267,AREGG18239,AREGG18240,AREGG18224,AREGG13932,AREGG13927,AREGG14264,AREGG07180
aregius_GObiological_CORRECT	xenobiotic_metabolic_process	GO:0006805	1.22187e-09	8.91298	98	3868	59	15076	AREGG05574,AREGG09947,AREGG09327,AREGG16837,AREGG09236,AREGG17888,AREGG02280,AREGG08900,AREGG05317,AREGG22956,AREGG17070,AREGG09343,AREGG05316,AREGG13282,AREGG01998,AREGG13281,AREGG10040,AREGG11061,AREGG17072,AREGG09062,AREGG11516,AREGG17069,AREGG02451,AREGG13279,AREGG00597,AREGG07649,AREGG04821,AREGG23600,AREGG11060,AREGG23599,AREGG23045,AREGG13095,AREGG13280,AREGG00922,AREGG17934,AREGG13283,ARE…
aregius_GObiological_CORRECT	cellular_response_to_biotic_stimulus	GO:0071216	1.23152e-09	8.90956	223	1059	49	15076	AREGG06569,AREGG06568,AREGG18246,AREGG12792,AREGG05574,AREGG04535,AREGG01695,AREGG04625,AREGG11283,AREGG17839,AREGG18242,AREGG18243,AREGG04141,AREGG17841,AREGG17842,AREGG18247,AREGG17666,AREGG06120,AREGG18622,AREGG13328,AREGG10748,AREGG16594,AREGG16870,AREGG13504,AREGG21563,AREGG18241,AREGG09702,AREGG16595,AREGG09222,AREGG14159,AREGG09221,AREGG17838,AREGG17840,AREGG21926,AREGG09518,AREGG11586,ARE…
aregius_GObiological_CORRECT	immunoglobulin_mediated_immune_response	GO:0016064	1.30685e-09	8.88378	62	1723	30	15076	AREGG14143,AREGG14145,AREGG21419,AREGG21418,AREGG03359,AREGG14141,AREGG14144,AREGG16268,AREGG03316,AREGG14147,AREGG01848,AREGG14148,AREGG14146,AREGG01339,AREGG14140,AREGG05990,AREGG14149,AREGG00809,AREGG03314,AREGG21417,AREGG16252,AREGG23730,AREGG21420,AREGG14142,AREGG14889,AREGG02261,AREGG21416,AREGG18819,AREGG17762,AREGG16269
aregius_GObiological_CORRECT	inflammatory_cell_apoptotic_process	GO:0006925	1.30782e-09	8.88345	11	421	9	15076	AREGG08087,AREGG08092,AREGG08088,AREGG08089,AREGG08091,AREGG09065,AREGG08086,AREGG08085,AREGG16783
aregius_GObiological_CORRECT	positive_regulation_of_defense_response_to_virus_by_host	GO:0002230	1.54786e-09	8.81027	46	1055	21	15076	AREGG16100,AREGG01903,AREGG11920,AREGG08863,AREGG05574,AREGG04625,AREGG17839,AREGG17841,AREGG17842,AREGG18622,AREGG10748,AREGG05082,AREGG08865,AREGG09702,AREGG17838,AREGG17840,AREGG08864,AREGG18439,AREGG06885,AREGG19098,AREGG07299
aregius_GObiological_CORRECT	negative_regulation_of_innate_immune_response	GO:0045824	2.03523e-09	8.69139	82	480	20	15076	AREGG14742,AREGG14745,AREGG14744,AREGG14741,AREGG17710,AREGG17711,AREGG24022,AREGG24023,AREGG17508,AREGG17712,AREGG14743,AREGG17818,AREGG12966,AREGG12967,AREGG24024,AREGG24021,AREGG17509,AREGG24019,AREGG14740,AREGG18106
aregius_GObiological_CORRECT	mitochondrial_fission	GO:0000266	2.10345e-09	8.67707	60	776	21	15076	AREGG15429,AREGG15425,AREGG15427,AREGG20662,AREGG15433,AREGG03195,AREGG15430,AREGG15426,AREGG14468,AREGG15428,AREGG07859,AREGG15431,AREGG07864,AREGG07860,AREGG07857,AREGG07862,AREGG07863,AREGG15432,AREGG06718,AREGG07861,AREGG07996
aregius_GObiological_CORRECT	positive_regulation_of_response_to_oxidative_stress	GO:1902884	2.15735e-09	8.66608	40	315	13	15076	AREGG08087,AREGG14742,AREGG14745,AREGG14744,AREGG14741,AREGG08092,AREGG08088,AREGG08089,AREGG08091,AREGG14743,AREGG08086,AREGG06120,AREGG08085
aregius_GObiological_CORRECT	leukocyte_differentiation	GO:0002521	2.16198e-09	8.66515	397	996	67	15076	AREGG08087,AREGG07353,AREGG11833,AREGG07357,AREGG08092,AREGG07354,AREGG08088,AREGG20662,AREGG08089,AREGG07352,AREGG21340,AREGG16798,AREGG24135,AREGG12619,AREGG03195,AREGG08091,AREGG06460,AREGG11831,AREGG09065,AREGG14468,AREGG17666,AREGG03316,AREGG08086,AREGG07727,AREGG06120,AREGG08085,AREGG10748,AREGG11832,AREGG01069,AREGG07859,AREGG07864,AREGG07860,AREGG07857,AREGG00857,AREGG13504,AREGG22411,ARE…
aregius_GObiological_CORRECT	regulation_of_response_to_cytokine_stimulus	GO:0060759	2.51076e-09	8.60019	173	629	32	15076	AREGG14742,AREGG07353,AREGG01903,AREGG11920,AREGG05574,AREGG14745,AREGG14744,AREGG14741,AREGG07357,AREGG07354,AREGG07352,AREGG04625,AREGG11283,AREGG17839,AREGG12619,AREGG17841,AREGG17842,AREGG14743,AREGG06120,AREGG18622,AREGG05082,AREGG21426,AREGG03292,AREGG14740,AREGG21563,AREGG14159,AREGG20111,AREGG17838,AREGG01904,AREGG07358,AREGG17840,AREGG09518
aregius_GObiological_CORRECT	complement_activation,_alternative_pathway	GO:0006957	2.62499e-09	8.58087	14	1485	13	15076	AREGG14143,AREGG14145,AREGG14141,AREGG14144,AREGG14147,AREGG14148,AREGG14146,AREGG01339,AREGG14140,AREGG14149,AREGG14142,AREGG15176,AREGG18819
aregius_GObiological_CORRECT	positive_regulation_of_regulatory_T_cell_differentiation	GO:0045591	2.81413e-09	8.55066	33	776	16	15076	AREGG20662,AREGG03195,AREGG14468,AREGG01069,AREGG07859,AREGG07864,AREGG07860,AREGG07857,AREGG09708,AREGG07862,AREGG09705,AREGG07863,AREGG06718,AREGG07861,AREGG19122,AREGG07996
aregius_GObiological_CORRECT	immune_response-activating_cell_surface_receptor_signaling_pathway	GO:0002429	3.04371e-09	8.5166	249	355	29	15076	AREGG18246,AREGG12792,AREGG07810,AREGG07353,AREGG11833,AREGG07357,AREGG07354,AREGG06576,AREGG07352,AREGG18242,AREGG18243,AREGG21340,AREGG24339,AREGG00671,AREGG16256,AREGG06574,AREGG11831,AREGG24341,AREGG06577,AREGG18247,AREGG06575,AREGG00672,AREGG00673,AREGG03316,AREGG07727,AREGG13328,AREGG11832,AREGG20398,AREGG01069
aregius_GObiological_CORRECT	regulation_of_T-helper_1_type_immune_response	GO:0002825	3.13423e-09	8.50387	31	2147	22	15076	AREGG05500,AREGG16798,AREGG03316,AREGG10748,AREGG16870,AREGG22369,AREGG03314,AREGG22370,AREGG16163,AREGG16252,AREGG06885,AREGG19098,AREGG19804,AREGG07299,AREGG03588,AREGG22367,AREGG01818,AREGG01817,AREGG17762,AREGG03587,AREGG00182,AREGG13777
aregius_GObiological_CORRECT	negative_regulation_of_cytokine_production	GO:0001818	3.38276e-09	8.47073	271	1048	54	15076	AREGG00476,AREGG18060,AREGG09811,AREGG17999,AREGG20662,AREGG04625,AREGG11283,AREGG17839,AREGG05500,AREGG00475,AREGG17841,AREGG03195,AREGG17842,AREGG18059,AREGG14468,AREGG03316,AREGG06120,AREGG18622,AREGG10748,AREGG05082,AREGG01069,AREGG21426,AREGG07859,AREGG07864,AREGG07860,AREGG07857,AREGG00857,AREGG24362,AREGG02330,AREGG00644,AREGG09569,AREGG09702,AREGG21424,AREGG03287,AREGG07862,AREGG07863,ARE…
aregius_GObiological_CORRECT	regulation_of_production_of_molecular_mediator_of_immune_response	GO:0002700	4.83748e-09	8.31538	173	1343	47	15076	AREGG00479,AREGG07353,AREGG07357,AREGG07354,AREGG10086,AREGG20662,AREGG07352,AREGG09683,AREGG05500,AREGG03195,AREGG14468,AREGG17666,AREGG06120,AREGG07859,AREGG16870,AREGG07864,AREGG07860,AREGG07857,AREGG22369,AREGG05990,AREGG09702,AREGG07862,AREGG07863,AREGG07358,AREGG06718,AREGG00809,AREGG22370,AREGG17667,AREGG07861,AREGG15076,AREGG09373,AREGG07996,AREGG16163,AREGG24267,AREGG22908,AREGG05292,ARE…
aregius_GObiological_CORRECT	regulation_of_proteolysis	GO:0030162	5.23894e-09	8.28076	860	1497	150	15076	AREGG12339,AREGG04673,AREGG06673,AREGG09709,AREGG14143,AREGG15103,AREGG09706,AREGG20038,AREGG09710,AREGG05115,AREGG06672,AREGG15394,AREGG20436,AREGG00828,AREGG13114,AREGG14145,AREGG04696,AREGG15104,AREGG21419,AREGG24022,AREGG08097,AREGG21418,AREGG14382,AREGG04625,AREGG04693,AREGG08685,AREGG08686,AREGG11283,AREGG17839,AREGG24023,AREGG12619,AREGG22836,AREGG02089,AREGG17508,AREGG17841,AREGG12200,ARE…
aregius_GObiological_CORRECT	positive_regulation_of_T-helper_1_type_immune_response	GO:0002827	5.47325e-09	8.26175	29	2147	21	15076	AREGG05500,AREGG16798,AREGG03316,AREGG10748,AREGG16870,AREGG22369,AREGG03314,AREGG22370,AREGG16252,AREGG06885,AREGG19098,AREGG19804,AREGG07299,AREGG03588,AREGG22367,AREGG01818,AREGG01817,AREGG17762,AREGG03587,AREGG00182,AREGG13777
aregius_GObiological_CORRECT	negative_regulation_of_proteolysis	GO:0045861	5.78376e-09	8.23779	341	1457	76	15076	AREGG12339,AREGG04673,AREGG06673,AREGG09709,AREGG15103,AREGG09706,AREGG20038,AREGG09710,AREGG06672,AREGG15394,AREGG00828,AREGG13114,AREGG15104,AREGG24022,AREGG14382,AREGG08685,AREGG08686,AREGG11283,AREGG24023,AREGG02089,AREGG17508,AREGG12200,AREGG12966,AREGG12967,AREGG05090,AREGG14358,AREGG24024,AREGG24021,AREGG03292,AREGG17509,AREGG13504,AREGG09708,AREGG09569,AREGG24019,AREGG18106,AREGG16894,ARE…
aregius_GObiological_CORRECT	positive_regulation_of_NF-kappaB_transcription_factor_activity	GO:0051092	5.8562e-09	8.23238	158	1213	42	15076	AREGG09353,AREGG18246,AREGG09354,AREGG09352,AREGG12792,AREGG09683,AREGG09355,AREGG04625,AREGG11283,AREGG17839,AREGG18242,AREGG18243,AREGG24135,AREGG02089,AREGG17841,AREGG17842,AREGG18247,AREGG00128,AREGG06120,AREGG18622,AREGG13328,AREGG16870,AREGG22369,AREGG18241,AREGG17838,AREGG17840,AREGG11586,AREGG00809,AREGG22370,AREGG05573,AREGG05660,AREGG02731,AREGG22371,AREGG19804,AREGG05662,AREGG18239,ARE…
aregius_GObiological_CORRECT	adhesion_of_symbiont_to_host_cell	GO:0044650	6.04942e-09	8.21829	35	1846	22	15076	AREGG18246,AREGG12792,AREGG06576,AREGG18242,AREGG18243,AREGG16256,AREGG06574,AREGG06577,AREGG18247,AREGG06575,AREGG13328,AREGG18241,AREGG14304,AREGG07181,AREGG14267,AREGG18239,AREGG18240,AREGG18224,AREGG13932,AREGG13927,AREGG14264,AREGG07180
aregius_GObiological_CORRECT	positive_regulation_of_phagocytosis	GO:0050766	9.37448e-09	8.02805	140	629	28	15076	AREGG14143,AREGG14145,AREGG06576,AREGG04625,AREGG17839,AREGG17841,AREGG17842,AREGG16256,AREGG06574,AREGG14141,AREGG14144,AREGG06577,AREGG06575,AREGG14147,AREGG06120,AREGG18622,AREGG14148,AREGG16870,AREGG14146,AREGG01339,AREGG14140,AREGG21563,AREGG05990,AREGG14159,AREGG14149,AREGG17838,AREGG17840,AREGG09518
aregius_GObiological_CORRECT	positive_regulation_of_hypersensitivity	GO:0002885	1.06478e-08	7.97274	14	560	10	15076	AREGG14143,AREGG14145,AREGG14141,AREGG14144,AREGG14147,AREGG14148,AREGG14146,AREGG14140,AREGG05990,AREGG14149
aregius_GObiological_CORRECT	regulation_of_hypersensitivity	GO:0002883	1.06478e-08	7.97274	14	560	10	15076	AREGG14143,AREGG14145,AREGG14141,AREGG14144,AREGG14147,AREGG14148,AREGG14146,AREGG14140,AREGG05990,AREGG14149
aregius_GObiological_CORRECT	positive_regulation_of_chemokine_production	GO:0032722	1.17352e-08	7.93051	55	730	19	15076	AREGG09353,AREGG09354,AREGG09352,AREGG05574,AREGG09355,AREGG04625,AREGG17839,AREGG17841,AREGG17842,AREGG06120,AREGG18622,AREGG05082,AREGG16870,AREGG03287,AREGG17838,AREGG17840,AREGG11586,AREGG00809,AREGG05573
aregius_GObiological_CORRECT	regulation_of_defense_response_to_virus	GO:0050688	1.20859e-08	7.91772	107	1055	31	15076	AREGG16100,AREGG14742,AREGG01903,AREGG11920,AREGG08863,AREGG05574,AREGG14745,AREGG14744,AREGG14741,AREGG07523,AREGG04625,AREGG17839,AREGG17841,AREGG17842,AREGG14743,AREGG18622,AREGG10748,AREGG05082,AREGG16870,AREGG08865,AREGG14740,AREGG09702,AREGG17838,AREGG17840,AREGG08864,AREGG18439,AREGG11441,AREGG06885,AREGG19098,AREGG19804,AREGG07299
aregius_GObiological_CORRECT	adhesion_of_symbiont_to_host	GO:0044406	1.26471e-08	7.89801	36	1241	19	15076	AREGG18246,AREGG12792,AREGG06576,AREGG18242,AREGG18243,AREGG16256,AREGG06574,AREGG06577,AREGG18247,AREGG06575,AREGG13328,AREGG18241,AREGG14304,AREGG07181,AREGG14267,AREGG18239,AREGG18240,AREGG18224,AREGG13932
aregius_GObiological_CORRECT	negative_regulation_of_viral_genome_replication	GO:0045071	1.29992e-08	7.88608	40	363	13	15076	AREGG00476,AREGG09353,AREGG09354,AREGG09352,AREGG05574,AREGG07523,AREGG09355,AREGG00475,AREGG01477,AREGG06120,AREGG01478,AREGG05082,AREGG23596
aregius_GObiological_CORRECT	extracellular_matrix_disassembly	GO:0022617	1.37089e-08	7.863	67	511	18	15076	AREGG14742,AREGG14745,AREGG14744,AREGG14741,AREGG24022,AREGG24023,AREGG06417,AREGG14743,AREGG12966,AREGG12967,AREGG24024,AREGG24021,AREGG16783,AREGG06416,AREGG24019,AREGG14740,AREGG18106,AREGG04196
aregius_GObiological_CORRECT	leukocyte_homeostasis	GO:0001776	1.46311e-08	7.83472	99	1239	32	15076	AREGG08087,AREGG08092,AREGG08088,AREGG20662,AREGG08089,AREGG24135,AREGG03195,AREGG08091,AREGG09065,AREGG14468,AREGG08086,AREGG08085,AREGG07859,AREGG07864,AREGG07860,AREGG07857,AREGG00857,AREGG07424,AREGG07862,AREGG07863,AREGG20111,AREGG06718,AREGG13217,AREGG07861,AREGG07996,AREGG00595,AREGG14165,AREGG00594,AREGG03588,AREGG08375,AREGG20165,AREGG06719
aregius_GObiological_CORRECT	negative_regulation_of_viral_release_from_host_cell	GO:1902187	1.48078e-08	7.82951	47	1608	24	15076	AREGG12339,AREGG20038,AREGG14382,AREGG08685,AREGG08686,AREGG08008,AREGG08010,AREGG05090,AREGG08005,AREGG14358,AREGG08009,AREGG08444,AREGG18223,AREGG08006,AREGG08638,AREGG18121,AREGG14387,AREGG13892,AREGG08640,AREGG18122,AREGG17153,AREGG08830,AREGG08639,AREGG13775
aregius_GObiological_CORRECT	negative_regulation_of_viral_transcription	GO:0032897	1.61978e-08	7.79054	55	1457	25	15076	AREGG12339,AREGG05499,AREGG22701,AREGG20038,AREGG05574,AREGG04535,AREGG14382,AREGG08685,AREGG08686,AREGG05090,AREGG14358,AREGG23596,AREGG02546,AREGG08444,AREGG22700,AREGG01558,AREGG22702,AREGG08638,AREGG18121,AREGG14387,AREGG08640,AREGG18122,AREGG17153,AREGG08830,AREGG08639
aregius_GObiological_CORRECT	regulation_of_complement_activation,_lectin_pathway	GO:0001868	1.69008e-08	7.77209	10	673	9	15076	AREGG24022,AREGG24023,AREGG12966,AREGG12967,AREGG24024,AREGG24021,AREGG24019,AREGG18106,AREGG13040
aregius_GObiological_CORRECT	negative_regulation_of_complement_activation,_lectin_pathway	GO:0001869	1.69008e-08	7.77209	10	673	9	15076	AREGG24022,AREGG24023,AREGG12966,AREGG12967,AREGG24024,AREGG24021,AREGG24019,AREGG18106,AREGG13040
aregius_GObiological_CORRECT	positive_regulation_of_activation_of_membrane_attack_complex	GO:0001970	1.71241e-08	7.76639	11	560	9	15076	AREGG14143,AREGG14145,AREGG14141,AREGG14144,AREGG14147,AREGG14148,AREGG14146,AREGG14140,AREGG14149
aregius_GObiological_CORRECT	regulation_of_inflammatory_response_to_antigenic_stimulus	GO:0002861	2.00215e-08	7.6985	36	1664	21	15076	AREGG14143,AREGG14145,AREGG14141,AREGG14144,AREGG03316,AREGG14147,AREGG06120,AREGG10748,AREGG14148,AREGG14146,AREGG14140,AREGG05990,AREGG14149,AREGG03314,AREGG16163,AREGG16252,AREGG19098,AREGG14142,AREGG18819,AREGG12570,AREGG17762
aregius_GObiological_CORRECT	immune_system_development	GO:0002520	2.00342e-08	7.69823	941	1073	124	15076	AREGG14143,AREGG21259,AREGG21255,AREGG08087,AREGG00479,AREGG07353,AREGG11833,AREGG13114,AREGG14145,AREGG07357,AREGG01695,AREGG08092,AREGG07354,AREGG08088,AREGG20662,AREGG08089,AREGG07352,AREGG21340,AREGG16798,AREGG24135,AREGG04141,AREGG12619,AREGG03195,AREGG08091,AREGG04016,AREGG06460,AREGG14141,AREGG11831,AREGG14144,AREGG09065,AREGG08926,AREGG14468,AREGG17666,AREGG03316,AREGG14147,AREGG09410,ARE…
aregius_GObiological_CORRECT	regulation_of_hydrolase_activity	GO:0051336	2.02764e-08	7.69301	1414	220	55	15076	AREGG06569,AREGG21320,AREGG06568,AREGG04673,AREGG06673,AREGG05499,AREGG23354,AREGG09353,AREGG18246,AREGG09354,AREGG09352,AREGG22701,AREGG12792,AREGG15103,AREGG05115,AREGG17014,AREGG06672,AREGG15394,AREGG17017,AREGG05574,AREGG00272,AREGG20436,AREGG07523,AREGG00828,AREGG13114,AREGG05955,AREGG04535,AREGG05576,AREGG18506,AREGG15104,AREGG10086,AREGG24022,AREGG08097,AREGG22587,AREGG09683,AREGG09355,ARE…
aregius_GObiological_CORRECT	positive_regulation_of_lymphocyte_differentiation	GO:0045621	2.41161e-08	7.61769	121	1072	33	15076	AREGG07353,AREGG07357,AREGG07354,AREGG20662,AREGG07352,AREGG16798,AREGG03195,AREGG14468,AREGG01069,AREGG07859,AREGG16870,AREGG07864,AREGG07860,AREGG07857,AREGG09708,AREGG07862,AREGG09705,AREGG07863,AREGG07358,AREGG06718,AREGG07861,AREGG19122,AREGG07996,AREGG13696,AREGG00084,AREGG09652,AREGG20485,AREGG06885,AREGG19804,AREGG23064,AREGG07299,AREGG03588,AREGG15740
aregius_GObiological_CORRECT	negative_regulation_of_leukocyte_mediated_immunity	GO:0002704	2.63332e-08	7.5795	57	258	13	15076	AREGG09709,AREGG09706,AREGG09710,AREGG07353,AREGG17710,AREGG17711,AREGG07357,AREGG07354,AREGG07352,AREGG05500,AREGG17508,AREGG17712,AREGG17818
aregius_GObiological_CORRECT	positive_regulation_of_secretion	GO:0051047	2.71797e-08	7.56575	634	594	63	15076	AREGG10440,AREGG10446,AREGG06569,AREGG06568,AREGG18060,AREGG08087,AREGG14742,AREGG14745,AREGG14744,AREGG14741,AREGG04535,AREGG17999,AREGG08092,AREGG08088,AREGG08089,AREGG06576,AREGG04625,AREGG11283,AREGG17839,AREGG16798,AREGG23101,AREGG17508,AREGG06157,AREGG17841,AREGG00671,AREGG08091,AREGG17842,AREGG16256,AREGG06574,AREGG23188,AREGG14743,AREGG06577,AREGG06575,AREGG00128,AREGG18059,AREGG00672,ARE…
aregius_GObiological_CORRECT	lymphocyte_migration	GO:0072676	2.75272e-08	7.56024	44	203	11	15076	AREGG05499,AREGG22701,AREGG21349,AREGG05574,AREGG05955,AREGG04535,AREGG24575,AREGG05576,AREGG05500,AREGG16798,AREGG21347
aregius_GObiological_CORRECT	regulation_of_T_cell_differentiation	GO:0045580	2.756e-08	7.55972	163	1072	39	15076	AREGG07353,AREGG13114,AREGG07357,AREGG07354,AREGG20662,AREGG07352,AREGG16798,AREGG23101,AREGG03195,AREGG14468,AREGG01069,AREGG07859,AREGG16870,AREGG07864,AREGG07860,AREGG07857,AREGG09708,AREGG07862,AREGG09705,AREGG07863,AREGG15843,AREGG07358,AREGG06718,AREGG12526,AREGG07861,AREGG19122,AREGG07996,AREGG13696,AREGG00084,AREGG24029,AREGG09652,AREGG20485,AREGG06885,AREGG19804,AREGG01273,AREGG23064,ARE…
aregius_GObiological_CORRECT	positive_regulation_of_acute_inflammatory_response	GO:0002675	3.01683e-08	7.52045	42	560	15	15076	AREGG14143,AREGG05574,AREGG14145,AREGG14141,AREGG06417,AREGG14144,AREGG14147,AREGG06120,AREGG14148,AREGG16870,AREGG14146,AREGG06416,AREGG14140,AREGG05990,AREGG14149
aregius_GObiological_CORRECT	regulation_of_T_cell_migration	GO:2000404	3.25243e-08	7.48779	45	622	16	15076	AREGG05574,AREGG04625,AREGG17839,AREGG05500,AREGG24135,AREGG17841,AREGG17842,AREGG18622,AREGG16594,AREGG03292,AREGG00644,AREGG00620,AREGG16595,AREGG20111,AREGG17838,AREGG17840
aregius_GObiological_CORRECT	regulation_of_lymphocyte_apoptotic_process	GO:0070228	3.28969e-08	7.48284	83	924	25	15076	AREGG05574,AREGG20662,AREGG24135,AREGG12619,AREGG03195,AREGG11831,AREGG09065,AREGG14468,AREGG11832,AREGG07859,AREGG07864,AREGG07860,AREGG07857,AREGG13504,AREGG16055,AREGG07862,AREGG07863,AREGG20111,AREGG06718,AREGG07861,AREGG07097,AREGG07996,AREGG16163,AREGG24029,AREGG09652
aregius_GObiological_CORRECT	positive_regulation_of_secretion_by_cell	GO:1903532	3.40504e-08	7.46788	595	424	49	15076	AREGG10440,AREGG10446,AREGG06569,AREGG06568,AREGG18060,AREGG08087,AREGG14742,AREGG14745,AREGG14744,AREGG14741,AREGG04535,AREGG17999,AREGG08092,AREGG08088,AREGG08089,AREGG06576,AREGG04625,AREGG11283,AREGG17839,AREGG16798,AREGG23101,AREGG17508,AREGG17841,AREGG00671,AREGG08091,AREGG17842,AREGG16256,AREGG06574,AREGG23188,AREGG14743,AREGG06577,AREGG06575,AREGG00128,AREGG18059,AREGG00672,AREGG00673,ARE…
aregius_GObiological_CORRECT	negative_regulation_of_dendritic_cell_differentiation	GO:2001199	3.66199e-08	7.43628	8	137	6	15076	AREGG17808,AREGG17804,AREGG17807,AREGG17802,AREGG17803,AREGG17806
aregius_GObiological_CORRECT	chemokine-mediated_signaling_pathway	GO:0070098	3.68447e-08	7.43363	43	662	16	15076	AREGG05499,AREGG22701,AREGG21349,AREGG05574,AREGG05955,AREGG04535,AREGG05576,AREGG05500,AREGG16798,AREGG21347,AREGG16594,AREGG07424,AREGG00620,AREGG16595,AREGG22700,AREGG01558
aregius_GObiological_CORRECT	positive_regulation_of_release_of_cytochrome_c_from_mitochondria	GO:0090200	3.73705e-08	7.42747	33	622	14	15076	AREGG04673,AREGG06673,AREGG15103,AREGG06672,AREGG15104,AREGG04625,AREGG17839,AREGG17841,AREGG17842,AREGG09065,AREGG18622,AREGG13504,AREGG17838,AREGG17840
aregius_GObiological_CORRECT	myeloid_cell_apoptotic_process	GO:0033028	3.90593e-08	7.40828	10	421	8	15076	AREGG08087,AREGG08092,AREGG08088,AREGG08089,AREGG08091,AREGG08086,AREGG08085,AREGG16783
aregius_GObiological_CORRECT	regulation_of_protein_secretion	GO:0050708	4.80489e-08	7.31832	560	424	47	15076	AREGG10440,AREGG10446,AREGG06569,AREGG06568,AREGG18060,AREGG09811,AREGG14742,AREGG05574,AREGG14745,AREGG14744,AREGG14741,AREGG04535,AREGG17999,AREGG06576,AREGG09683,AREGG04625,AREGG11283,AREGG03359,AREGG17839,AREGG16798,AREGG23101,AREGG17508,AREGG17841,AREGG00671,AREGG17842,AREGG16256,AREGG06574,AREGG23188,AREGG14743,AREGG06577,AREGG06575,AREGG00128,AREGG18059,AREGG00672,AREGG00673,AREGG03316,ARE…
aregius_GObiological_CORRECT	regulation_of_leukocyte_apoptotic_process	GO:2000106	4.92732e-08	7.30739	112	924	29	15076	AREGG05574,AREGG13114,AREGG20662,AREGG16798,AREGG24135,AREGG12619,AREGG03195,AREGG11831,AREGG09065,AREGG14468,AREGG11832,AREGG07859,AREGG07864,AREGG07860,AREGG07857,AREGG13504,AREGG16055,AREGG05990,AREGG07862,AREGG07863,AREGG20111,AREGG06718,AREGG07861,AREGG07097,AREGG07996,AREGG16163,AREGG20272,AREGG24029,AREGG09652
aregius_GObiological_CORRECT	regulation_of_lymphocyte_differentiation	GO:0045619	5.27104e-08	7.2781	196	1072	43	15076	AREGG07353,AREGG13114,AREGG07357,AREGG07354,AREGG10086,AREGG20662,AREGG07352,AREGG16798,AREGG23101,AREGG03195,AREGG09065,AREGG14468,AREGG01069,AREGG07859,AREGG16870,AREGG07864,AREGG07860,AREGG07857,AREGG00857,AREGG09708,AREGG07862,AREGG09705,AREGG07863,AREGG15843,AREGG07358,AREGG06718,AREGG12526,AREGG07861,AREGG19122,AREGG07996,AREGG13696,AREGG00084,AREGG24029,AREGG09652,AREGG20485,AREGG06885,ARE…
aregius_GObiological_CORRECT	positive_regulation_of_inflammatory_response_to_antigenic_stimulus	GO:0002863	5.49925e-08	7.2597	20	560	11	15076	AREGG14143,AREGG14145,AREGG14141,AREGG14144,AREGG14147,AREGG06120,AREGG14148,AREGG14146,AREGG14140,AREGG05990,AREGG14149
aregius_GObiological_CORRECT	positive_regulation_of_natural_killer_cell_mediated_cytotoxicity	GO:0045954	5.75637e-08	7.23985	41	992	18	15076	AREGG20662,AREGG03195,AREGG14468,AREGG10748,AREGG07859,AREGG07864,AREGG07860,AREGG07857,AREGG21424,AREGG07862,AREGG07863,AREGG14788,AREGG06718,AREGG22404,AREGG07861,AREGG07996,AREGG22371,AREGG19098
aregius_GObiological_CORRECT	positive_regulation_of_natural_killer_cell_mediated_immunity	GO:0002717	5.75637e-08	7.23985	41	992	18	15076	AREGG20662,AREGG03195,AREGG14468,AREGG10748,AREGG07859,AREGG07864,AREGG07860,AREGG07857,AREGG21424,AREGG07862,AREGG07863,AREGG14788,AREGG06718,AREGG22404,AREGG07861,AREGG07996,AREGG22371,AREGG19098
aregius_GObiological_CORRECT	lymphocyte_proliferation	GO:0046651	5.83923e-08	7.23364	74	432	17	15076	AREGG08087,AREGG07353,AREGG07357,AREGG08092,AREGG07354,AREGG08088,AREGG08089,AREGG07352,AREGG09683,AREGG21340,AREGG08091,AREGG08086,AREGG08085,AREGG01069,AREGG00857,AREGG18466,AREGG13504
aregius_GObiological_CORRECT	regulation_of_interleukin-10_production	GO:0032653	5.92623e-08	7.22722	46	992	19	15076	AREGG09811,AREGG04625,AREGG17839,AREGG05500,AREGG17841,AREGG17842,AREGG03316,AREGG18622,AREGG10748,AREGG02330,AREGG09708,AREGG05990,AREGG09705,AREGG17838,AREGG17840,AREGG03314,AREGG16252,AREGG06885,AREGG19098
aregius_GObiological_CORRECT	regulation_of_chemokine_production	GO:0032642	6.11238e-08	7.21379	76	872	23	15076	AREGG09353,AREGG09354,AREGG09352,AREGG05574,AREGG09355,AREGG04625,AREGG17839,AREGG17841,AREGG17842,AREGG06120,AREGG18622,AREGG05082,AREGG16870,AREGG07424,AREGG00644,AREGG03287,AREGG17838,AREGG17840,AREGG11586,AREGG00809,AREGG05573,AREGG16163,AREGG15292
aregius_GObiological_CORRECT	positive_regulation_of_CD4-positive,_CD25-positive,_alpha-beta_regulatory_T_cell_differentiation	GO:0032831	6.25749e-08	7.2036	24	776	13	15076	AREGG20662,AREGG03195,AREGG14468,AREGG07859,AREGG07864,AREGG07860,AREGG07857,AREGG07862,AREGG07863,AREGG06718,AREGG07861,AREGG19122,AREGG07996
aregius_GObiological_CORRECT	cell_chemotaxis	GO:0060326	6.56006e-08	7.18309	185	663	32	15076	AREGG05499,AREGG22701,AREGG08087,AREGG21349,AREGG05574,AREGG05955,AREGG04535,AREGG24575,AREGG08092,AREGG05576,AREGG08088,AREGG08089,AREGG05500,AREGG16798,AREGG21347,AREGG08091,AREGG00128,AREGG08086,AREGG08085,AREGG16594,AREGG16870,AREGG00620,AREGG11570,AREGG05990,AREGG16595,AREGG03287,AREGG24529,AREGG10268,AREGG22700,AREGG00809,AREGG01558,AREGG11092
aregius_GObiological_CORRECT	negative_regulation_of_leukocyte_mediated_cytotoxicity	GO:0001911	7.0822e-08	7.14983	21	258	9	15076	AREGG07353,AREGG17710,AREGG17711,AREGG07357,AREGG07354,AREGG07352,AREGG17508,AREGG17712,AREGG17818
aregius_GObiological_CORRECT	positive_regulation_of_activated_T_cell_proliferation	GO:0042104	8.83274e-08	7.0539	27	1055	15	15076	AREGG04625,AREGG17839,AREGG17841,AREGG17842,AREGG18622,AREGG10748,AREGG04803,AREGG01848,AREGG20111,AREGG17838,AREGG17840,AREGG00637,AREGG06885,AREGG19098,AREGG07299
aregius_GObiological_CORRECT	urokinase_plasminogen_activator_signaling_pathway	GO:0038195	9.13539e-08	7.03927	5	124	5	15076	AREGG04673,AREGG06673,AREGG15103,AREGG06672,AREGG15104
aregius_GObiological_CORRECT	mononuclear_cell_proliferation	GO:0032943	9.22741e-08	7.03492	76	432	17	15076	AREGG08087,AREGG07353,AREGG07357,AREGG08092,AREGG07354,AREGG08088,AREGG08089,AREGG07352,AREGG09683,AREGG21340,AREGG08091,AREGG08086,AREGG08085,AREGG01069,AREGG00857,AREGG18466,AREGG13504
aregius_GObiological_CORRECT	disruption_of_cells_of_other_organism	GO:0044364	9.37352e-08	7.0281	39	1429	20	15076	AREGG05499,AREGG22701,AREGG12001,AREGG11999,AREGG05955,AREGG05500,AREGG16798,AREGG16594,AREGG00620,AREGG16595,AREGG22700,AREGG01558,AREGG05660,AREGG11566,AREGG05662,AREGG03588,AREGG13833,AREGG07441,AREGG21315,AREGG04761
aregius_GObiological_CORRECT	killing_of_cells_of_other_organism	GO:0031640	9.37352e-08	7.0281	39	1429	20	15076	AREGG05499,AREGG22701,AREGG12001,AREGG11999,AREGG05955,AREGG05500,AREGG16798,AREGG16594,AREGG00620,AREGG16595,AREGG22700,AREGG01558,AREGG05660,AREGG11566,AREGG05662,AREGG03588,AREGG13833,AREGG07441,AREGG21315,AREGG04761
aregius_GObiological_CORRECT	cellular_response_to_interleukin-1	GO:0071347	1.05525e-07	6.97665	157	662	29	15076	AREGG05499,AREGG18246,AREGG22701,AREGG12792,AREGG05574,AREGG05955,AREGG04535,AREGG05576,AREGG04625,AREGG17839,AREGG18242,AREGG18243,AREGG05500,AREGG16798,AREGG17841,AREGG17842,AREGG18247,AREGG09065,AREGG18622,AREGG13328,AREGG16870,AREGG00620,AREGG18241,AREGG24529,AREGG17838,AREGG17840,AREGG22700,AREGG00809,AREGG01558
aregius_GObiological_CORRECT	T_cell_proliferation	GO:0042098	1.06506e-07	6.97262	48	432	14	15076	AREGG08087,AREGG07353,AREGG07357,AREGG08092,AREGG07354,AREGG08088,AREGG08089,AREGG07352,AREGG08091,AREGG08086,AREGG08085,AREGG01069,AREGG18466,AREGG13504
aregius_GObiological_CORRECT	response_to_interleukin-1	GO:0070555	1.12804e-07	6.94767	201	318	23	15076	AREGG05499,AREGG18246,AREGG22701,AREGG12792,AREGG05574,AREGG05955,AREGG04535,AREGG05576,AREGG04625,AREGG17839,AREGG18242,AREGG18243,AREGG05500,AREGG16798,AREGG17841,AREGG00671,AREGG17842,AREGG18247,AREGG00672,AREGG09065,AREGG00673,AREGG18622,AREGG13328
aregius_GObiological_CORRECT	positive_regulation_of_apoptotic_process	GO:0043065	1.14556e-07	6.94098	854	220	40	15076	AREGG12339,AREGG04673,AREGG06673,AREGG09353,AREGG09354,AREGG09352,AREGG15103,AREGG20038,AREGG21349,AREGG05115,AREGG07353,AREGG17014,AREGG06672,AREGG17017,AREGG05574,AREGG20436,AREGG13114,AREGG04535,AREGG07357,AREGG07354,AREGG15104,AREGG07352,AREGG09683,AREGG09355,AREGG14382,AREGG04625,AREGG08685,AREGG08686,AREGG11283,AREGG17839,AREGG13137,AREGG08008,AREGG24135,AREGG12619,AREGG21347,AREGG06157,ARE…
aregius_GObiological_CORRECT	regulation_of_endopeptidase_activity	GO:0052548	1.14754e-07	6.94023	391	1235	72	15076	AREGG04673,AREGG06673,AREGG15103,AREGG05115,AREGG06672,AREGG15394,AREGG20436,AREGG00828,AREGG13114,AREGG15104,AREGG24022,AREGG04625,AREGG11283,AREGG17839,AREGG24023,AREGG12619,AREGG02089,AREGG17508,AREGG17841,AREGG12200,AREGG17842,AREGG09065,AREGG12966,AREGG12967,AREGG06120,AREGG18622,AREGG24024,AREGG24021,AREGG02223,AREGG17509,AREGG09569,AREGG24019,AREGG18106,AREGG08914,AREGG16894,AREGG20111,ARE…
aregius_GObiological_CORRECT	negative_regulation_of_cell_killing	GO:0031342	1.18072e-07	6.92785	22	258	9	15076	AREGG07353,AREGG17710,AREGG17711,AREGG07357,AREGG07354,AREGG07352,AREGG17508,AREGG17712,AREGG17818
aregius_GObiological_CORRECT	regulation_of_CD4-positive,_CD25-positive,_alpha-beta_regulatory_T_cell_differentiation	GO:0032829	1.24246e-07	6.90572	25	776	13	15076	AREGG20662,AREGG03195,AREGG14468,AREGG07859,AREGG07864,AREGG07860,AREGG07857,AREGG07862,AREGG07863,AREGG06718,AREGG07861,AREGG19122,AREGG07996
aregius_GObiological_CORRECT	regulation_of_peptidase_activity	GO:0052547	1.41138e-07	6.85035	425	1235	76	15076	AREGG04673,AREGG06673,AREGG15103,AREGG05115,AREGG06672,AREGG15394,AREGG20436,AREGG00828,AREGG13114,AREGG15104,AREGG24022,AREGG08097,AREGG04625,AREGG11283,AREGG17839,AREGG24023,AREGG12619,AREGG02089,AREGG17508,AREGG17841,AREGG12200,AREGG17842,AREGG09065,AREGG12966,AREGG12967,AREGG06120,AREGG18622,AREGG24024,AREGG24021,AREGG02223,AREGG03292,AREGG17509,AREGG09569,AREGG24019,AREGG18106,AREGG08914,ARE…
aregius_GObiological_CORRECT	neutrophil_apoptotic_process	GO:0001781	1.48754e-07	6.82753	9	315	7	15076	AREGG08087,AREGG08092,AREGG08088,AREGG08089,AREGG08091,AREGG08086,AREGG08085
aregius_GObiological_CORRECT	negative_regulation_of_defense_response	GO:0031348	1.50596e-07	6.82219	231	480	30	15076	AREGG21259,AREGG21255,AREGG14742,AREGG14745,AREGG14744,AREGG14741,AREGG07523,AREGG17710,AREGG17711,AREGG24022,AREGG22804,AREGG24023,AREGG17508,AREGG17712,AREGG14743,AREGG17818,AREGG12966,AREGG03316,AREGG12967,AREGG21257,AREGG10748,AREGG03358,AREGG21426,AREGG24024,AREGG24021,AREGG17509,AREGG00644,AREGG24019,AREGG14740,AREGG18106
aregius_GObiological_CORRECT	positive_regulation_of_cytokine_production_involved_in_immune_response	GO:0002720	1.5556e-07	6.8081	64	1343	25	15076	AREGG20662,AREGG05500,AREGG03195,AREGG14468,AREGG17666,AREGG07859,AREGG16870,AREGG07864,AREGG07860,AREGG07857,AREGG22369,AREGG05990,AREGG07862,AREGG07863,AREGG06718,AREGG22370,AREGG17667,AREGG07861,AREGG07996,AREGG24267,AREGG19804,AREGG22367,AREGG06719,AREGG01818,AREGG03194
aregius_GObiological_CORRECT	positive_regulation_of_erythrocyte_enucleation	GO:0061931	1.73427e-07	6.76088	31	3291	24	15076	AREGG12339,AREGG20038,AREGG14382,AREGG08685,AREGG08686,AREGG05090,AREGG14358,AREGG08444,AREGG08638,AREGG18121,AREGG14387,AREGG08640,AREGG18122,AREGG17153,AREGG08830,AREGG08639,AREGG13775,AREGG13782,AREGG13774,AREGG12801,AREGG08451,AREGG13780,AREGG12824,AREGG13783
aregius_GObiological_CORRECT	regulation_of_erythrocyte_enucleation	GO:0061930	1.73427e-07	6.76088	31	3291	24	15076	AREGG12339,AREGG20038,AREGG14382,AREGG08685,AREGG08686,AREGG05090,AREGG14358,AREGG08444,AREGG08638,AREGG18121,AREGG14387,AREGG08640,AREGG18122,AREGG17153,AREGG08830,AREGG08639,AREGG13775,AREGG13782,AREGG13774,AREGG12801,AREGG08451,AREGG13780,AREGG12824,AREGG13783
aregius_GObiological_CORRECT	regulation_of_nuclear_migration_along_microtubule	GO:1902838	1.73427e-07	6.76088	31	3291	24	15076	AREGG12339,AREGG20038,AREGG14382,AREGG08685,AREGG08686,AREGG05090,AREGG14358,AREGG08444,AREGG08638,AREGG18121,AREGG14387,AREGG08640,AREGG18122,AREGG17153,AREGG08830,AREGG08639,AREGG13775,AREGG13782,AREGG13774,AREGG12801,AREGG08451,AREGG13780,AREGG12824,AREGG13783
aregius_GObiological_CORRECT	positive_regulation_of_acute_inflammatory_response_to_antigenic_stimulus	GO:0002866	1.86972e-07	6.72822	17	560	10	15076	AREGG14143,AREGG14145,AREGG14141,AREGG14144,AREGG14147,AREGG14148,AREGG14146,AREGG14140,AREGG05990,AREGG14149
aregius_GObiological_CORRECT	positive_regulation_of_antigen_processing_and_presentation	GO:0002579	1.90901e-07	6.71919	16	868	11	15076	AREGG04625,AREGG17839,AREGG16798,AREGG17841,AREGG17842,AREGG03316,AREGG18622,AREGG17838,AREGG17840,AREGG03314,AREGG16252
aregius_GObiological_CORRECT	regulation_of_regulatory_T_cell_differentiation	GO:0045589	2.0091e-07	6.697	48	883	18	15076	AREGG20662,AREGG03195,AREGG14468,AREGG01069,AREGG07859,AREGG07864,AREGG07860,AREGG07857,AREGG09708,AREGG07862,AREGG09705,AREGG07863,AREGG15843,AREGG06718,AREGG07861,AREGG19122,AREGG07996,AREGG24029
aregius_GObiological_CORRECT	coagulation	GO:0050817	2.07283e-07	6.68344	316	496	36	15076	AREGG19968,AREGG04673,AREGG06673,AREGG14143,AREGG05357,AREGG15103,AREGG06672,AREGG05358,AREGG14145,AREGG15104,AREGG24022,AREGG09683,AREGG19969,AREGG24339,AREGG24023,AREGG14141,AREGG06417,AREGG24341,AREGG14144,AREGG12301,AREGG12966,AREGG12967,AREGG14147,AREGG18251,AREGG17817,AREGG05356,AREGG24024,AREGG14148,AREGG24021,AREGG14146,AREGG00593,AREGG06416,AREGG14140,AREGG24019,AREGG18106,AREGG05990
aregius_GObiological_CORRECT	positive_regulation_of_complement_activation	GO:0045917	2.08211e-07	6.6815	13	560	9	15076	AREGG14143,AREGG14145,AREGG14141,AREGG14144,AREGG14147,AREGG14148,AREGG14146,AREGG14140,AREGG14149
aregius_GObiological_CORRECT	positive_regulation_of_protein_activation_cascade	GO:2000259	2.08211e-07	6.6815	13	560	9	15076	AREGG14143,AREGG14145,AREGG14141,AREGG14144,AREGG14147,AREGG14148,AREGG14146,AREGG14140,AREGG14149
aregius_GObiological_CORRECT	blood_coagulation,_fibrin_clot_formation	GO:0072378	2.26294e-07	6.64533	47	673	16	15076	AREGG05357,AREGG05358,AREGG24022,AREGG24023,AREGG06417,AREGG12966,AREGG12967,AREGG18251,AREGG05356,AREGG24024,AREGG24021,AREGG06416,AREGG24019,AREGG18106,AREGG05359,AREGG13040
aregius_GObiological_CORRECT	T_cell_activation_via_T_cell_receptor_contact_with_antigen_bound_to_MHC_molecule_on_antigen_presenting_cell	GO:0002291	2.28532e-07	6.64105	16	1205	12	15076	AREGG18246,AREGG12792,AREGG18242,AREGG18243,AREGG18247,AREGG13328,AREGG18241,AREGG13872,AREGG13871,AREGG18239,AREGG18240,AREGG18224
aregius_GObiological_CORRECT	positive_regulation_of_myeloid_leukocyte_differentiation	GO:0002763	2.37368e-07	6.62458	74	1155	25	15076	AREGG08087,AREGG05574,AREGG04535,AREGG08092,AREGG08088,AREGG08089,AREGG12619,AREGG08091,AREGG03316,AREGG08086,AREGG06120,AREGG08085,AREGG10748,AREGG20111,AREGG03314,AREGG03710,AREGG22702,AREGG20272,AREGG16252,AREGG21395,AREGG17099,AREGG06885,AREGG19098,AREGG03588,AREGG17318
aregius_GObiological_CORRECT	regulation_of_antigen_processing_and_presentation	GO:0002577	2.66078e-07	6.57499	20	868	12	15076	AREGG04625,AREGG17839,AREGG16798,AREGG17841,AREGG17842,AREGG03316,AREGG18622,AREGG17838,AREGG17840,AREGG03314,AREGG09802,AREGG16252
aregius_GObiological_CORRECT	T_cell_differentiation	GO:0030217	2.95388e-07	6.52961	183	711	32	15076	AREGG07353,AREGG11833,AREGG07357,AREGG07354,AREGG20662,AREGG07352,AREGG24135,AREGG03195,AREGG11831,AREGG09065,AREGG14468,AREGG17666,AREGG10748,AREGG11832,AREGG01069,AREGG07859,AREGG07864,AREGG07860,AREGG07857,AREGG00857,AREGG13504,AREGG22369,AREGG05990,AREGG09702,AREGG07862,AREGG07863,AREGG20111,AREGG07358,AREGG06718,AREGG22370,AREGG17667,AREGG07861
aregius_GObiological_CORRECT	heterophilic_cell-cell_adhesion_via_plasma_membrane_cell_adhesion_molecules	GO:0007157	3.03127e-07	6.51838	116	1458	36	15076	AREGG18246,AREGG12792,AREGG06576,AREGG18242,AREGG18243,AREGG16256,AREGG06574,AREGG06577,AREGG18247,AREGG06575,AREGG13328,AREGG18241,AREGG14088,AREGG12851,AREGG14788,AREGG21926,AREGG07060,AREGG14087,AREGG14304,AREGG07061,AREGG03549,AREGG13872,AREGG05991,AREGG13871,AREGG05487,AREGG14267,AREGG18239,AREGG18240,AREGG18224,AREGG13833,AREGG13932,AREGG07059,AREGG23159,AREGG04761,AREGG17324,AREGG02193
aregius_GObiological_CORRECT	negative_regulation_of_leukocyte_cell-cell_adhesion	GO:1903038	3.07968e-07	6.51149	128	1045	32	15076	AREGG13114,AREGG05955,AREGG20662,AREGG05500,AREGG03195,AREGG14468,AREGG03316,AREGG01069,AREGG07859,AREGG07864,AREGG07860,AREGG07857,AREGG09702,AREGG21424,AREGG14159,AREGG07862,AREGG07863,AREGG09518,AREGG06718,AREGG03314,AREGG13217,AREGG07861,AREGG09373,AREGG07996,AREGG16163,AREGG00595,AREGG16252,AREGG24029,AREGG14124,AREGG14125,AREGG00594,AREGG01273
aregius_GObiological_CORRECT	response_to_organic_substance	GO:0010033	3.1059e-07	6.50781	3523	569	199	15076	AREGG10440,AREGG10446,AREGG06569,AREGG06568,AREGG12339,AREGG00476,AREGG14143,AREGG05499,AREGG09353,AREGG18246,AREGG17315,AREGG18060,AREGG09811,AREGG09354,AREGG09352,AREGG22701,AREGG08087,AREGG12792,AREGG20038,AREGG14742,AREGG21349,AREGG08863,AREGG05574,AREGG14745,AREGG14744,AREGG01443,AREGG14741,AREGG07523,AREGG13114,AREGG10029,AREGG05955,AREGG04535,AREGG17999,AREGG14145,AREGG01695,AREGG08092,ARE…
aregius_GObiological_CORRECT	cell-cell_recognition	GO:0009988	3.2799e-07	6.48414	64	1271	24	15076	AREGG09709,AREGG09706,AREGG09710,AREGG24070,AREGG24069,AREGG06576,AREGG16798,AREGG16256,AREGG06574,AREGG06577,AREGG06575,AREGG24112,AREGG17461,AREGG21926,AREGG14304,AREGG17460,AREGG13904,AREGG23730,AREGG13905,AREGG14267,AREGG05666,AREGG16939,AREGG13932,AREGG13903
aregius_GObiological_CORRECT	small_molecule_metabolic_process	GO:0044281	3.31709e-07	6.47924	1990	3797	618	15076	AREGG14232,AREGG21320,AREGG14234,AREGG14233,AREGG00479,AREGG16854,AREGG01903,AREGG11920,AREGG08863,AREGG05574,AREGG01671,AREGG10029,AREGG09056,AREGG09327,AREGG16837,AREGG00671,AREGG23916,AREGG12125,AREGG06417,AREGG07252,AREGG20660,AREGG00128,AREGG00672,AREGG22524,AREGG00673,AREGG14205,AREGG08820,AREGG06120,AREGG15186,AREGG24400,AREGG16586,AREGG05237,AREGG22519,AREGG24413,AREGG21426,AREGG00632,ARE…
aregius_GObiological_CORRECT	leukocyte_proliferation	GO:0070661	3.3402e-07	6.47623	82	432	17	15076	AREGG08087,AREGG07353,AREGG07357,AREGG08092,AREGG07354,AREGG08088,AREGG08089,AREGG07352,AREGG09683,AREGG21340,AREGG08091,AREGG08086,AREGG08085,AREGG01069,AREGG00857,AREGG18466,AREGG13504
aregius_GObiological_CORRECT	positive_regulation_of_DNA-binding_transcription_factor_activity	GO:0051091	3.34958e-07	6.47501	342	635	43	15076	AREGG12339,AREGG09353,AREGG18246,AREGG09354,AREGG09352,AREGG12792,AREGG20038,AREGG09683,AREGG09355,AREGG14382,AREGG04625,AREGG08685,AREGG08686,AREGG11283,AREGG17839,AREGG18242,AREGG18243,AREGG24135,AREGG02089,AREGG17841,AREGG17842,AREGG18247,AREGG00128,AREGG16813,AREGG06120,AREGG18622,AREGG05090,AREGG13328,AREGG05082,AREGG14358,AREGG16870,AREGG22369,AREGG18241,AREGG02546,AREGG08444,AREGG19959,ARE…
aregius_GObiological_CORRECT	negative_regulation_of_leukocyte_activation	GO:0002695	3.52477e-07	6.45287	177	1374	45	15076	AREGG13114,AREGG20662,AREGG05500,AREGG03195,AREGG09065,AREGG14468,AREGG03316,AREGG01069,AREGG07859,AREGG07864,AREGG07860,AREGG07857,AREGG00857,AREGG09702,AREGG21424,AREGG14159,AREGG07862,AREGG07863,AREGG06369,AREGG09518,AREGG06718,AREGG03314,AREGG13217,AREGG07861,AREGG09373,AREGG07996,AREGG06368,AREGG16163,AREGG00595,AREGG16252,AREGG15292,AREGG24029,AREGG14124,AREGG14125,AREGG00594,AREGG11566,ARE…
aregius_GObiological_CORRECT	hemostasis	GO:0007599	3.53633e-07	6.45145	322	496	36	15076	AREGG19968,AREGG04673,AREGG06673,AREGG14143,AREGG05357,AREGG15103,AREGG06672,AREGG05358,AREGG14145,AREGG15104,AREGG24022,AREGG09683,AREGG19969,AREGG24339,AREGG24023,AREGG14141,AREGG06417,AREGG24341,AREGG14144,AREGG12301,AREGG12966,AREGG12967,AREGG14147,AREGG18251,AREGG17817,AREGG05356,AREGG24024,AREGG14148,AREGG24021,AREGG14146,AREGG00593,AREGG06416,AREGG14140,AREGG24019,AREGG18106,AREGG05990
aregius_GObiological_CORRECT	regulation_of_cell_death	GO:0010941	3.5818e-07	6.4459	2308	223	72	15076	AREGG12339,AREGG04673,AREGG06673,AREGG09353,AREGG18246,AREGG09811,AREGG09354,AREGG09352,AREGG21256,AREGG08087,AREGG12792,AREGG00479,AREGG15103,AREGG20038,AREGG14742,AREGG21349,AREGG05115,AREGG07353,AREGG17014,AREGG09485,AREGG06672,AREGG17017,AREGG05574,AREGG14745,AREGG14744,AREGG11833,AREGG05899,AREGG01443,AREGG20436,AREGG14741,AREGG13114,AREGG04535,AREGG07357,AREGG01695,AREGG08092,AREGG07354,ARE…
aregius_GObiological_CORRECT	negative_regulation_of_T_cell_activation	GO:0050868	3.85464e-07	6.41402	122	1045	31	15076	AREGG13114,AREGG20662,AREGG05500,AREGG03195,AREGG14468,AREGG03316,AREGG01069,AREGG07859,AREGG07864,AREGG07860,AREGG07857,AREGG09702,AREGG21424,AREGG14159,AREGG07862,AREGG07863,AREGG09518,AREGG06718,AREGG03314,AREGG13217,AREGG07861,AREGG09373,AREGG07996,AREGG16163,AREGG00595,AREGG16252,AREGG24029,AREGG14124,AREGG14125,AREGG00594,AREGG01273
aregius_GObiological_CORRECT	regulation_of_T_cell_apoptotic_process	GO:0070232	3.90958e-07	6.40787	58	1442	24	15076	AREGG05574,AREGG20662,AREGG24135,AREGG12619,AREGG03195,AREGG14468,AREGG07859,AREGG07864,AREGG07860,AREGG07857,AREGG13504,AREGG16055,AREGG07862,AREGG07863,AREGG20111,AREGG06718,AREGG07861,AREGG07996,AREGG09652,AREGG20165,AREGG06719,AREGG20097,AREGG03194,AREGG06000
aregius_GObiological_CORRECT	negative_regulation_of_protein_deubiquitination	GO:0090086	4.69586e-07	6.32829	34	3291	25	15076	AREGG12339,AREGG20038,AREGG14382,AREGG08685,AREGG08686,AREGG05090,AREGG14358,AREGG08444,AREGG08638,AREGG18121,AREGG14387,AREGG08640,AREGG18122,AREGG17153,AREGG08830,AREGG08639,AREGG02066,AREGG13775,AREGG13782,AREGG13774,AREGG12801,AREGG08451,AREGG13780,AREGG12824,AREGG13783
aregius_GObiological_CORRECT	positive_regulation_of_neutrophil_degranulation	GO:0043315	4.86982e-07	6.31249	10	315	7	15076	AREGG08087,AREGG08092,AREGG08088,AREGG08089,AREGG08091,AREGG08086,AREGG08085
aregius_GObiological_CORRECT	positive_regulation_of_mast_cell_differentiation	GO:0060376	4.86982e-07	6.31249	10	315	7	15076	AREGG08087,AREGG08092,AREGG08088,AREGG08089,AREGG08091,AREGG08086,AREGG08085
aregius_GObiological_CORRECT	regulation_of_prostaglandin-E_synthase_activity	GO:2000361	4.86982e-07	6.31249	10	315	7	15076	AREGG08087,AREGG08092,AREGG08088,AREGG08089,AREGG08091,AREGG08086,AREGG08085
aregius_GObiological_CORRECT	positive_regulation_of_neutrophil_activation	GO:1902565	4.86982e-07	6.31249	10	315	7	15076	AREGG08087,AREGG08092,AREGG08088,AREGG08089,AREGG08091,AREGG08086,AREGG08085
aregius_GObiological_CORRECT	positive_regulation_of_prostaglandin-E_synthase_activity	GO:2000363	4.86982e-07	6.31249	10	315	7	15076	AREGG08087,AREGG08092,AREGG08088,AREGG08089,AREGG08091,AREGG08086,AREGG08085
aregius_GObiological_CORRECT	positive_regulation_of_antigen_processing_and_presentation_of_peptide_antigen_via_MHC_class_II	GO:0002588	5.18367e-07	6.28536	7	622	7	15076	AREGG04625,AREGG17839,AREGG17841,AREGG17842,AREGG18622,AREGG17838,AREGG17840
aregius_GObiological_CORRECT	positive_regulation_of_antigen_processing_and_presentation_of_peptide_or_polysaccharide_antigen_via_MHC_class_II	GO:0002582	5.18367e-07	6.28536	7	622	7	15076	AREGG04625,AREGG17839,AREGG17841,AREGG17842,AREGG18622,AREGG17838,AREGG17840
aregius_GObiological_CORRECT	regulation_of_antigen_processing_and_presentation_of_peptide_antigen_via_MHC_class_II	GO:0002586	5.18367e-07	6.28536	7	622	7	15076	AREGG04625,AREGG17839,AREGG17841,AREGG17842,AREGG18622,AREGG17838,AREGG17840
aregius_GObiological_CORRECT	myeloid_leukocyte_differentiation	GO:0002573	5.30692e-07	6.27516	164	1069	37	15076	AREGG08087,AREGG08092,AREGG08088,AREGG20662,AREGG08089,AREGG16798,AREGG12619,AREGG03195,AREGG08091,AREGG06460,AREGG14468,AREGG08086,AREGG06120,AREGG08085,AREGG07859,AREGG07864,AREGG07860,AREGG07857,AREGG05990,AREGG14159,AREGG07862,AREGG07863,AREGG09518,AREGG06718,AREGG07861,AREGG03710,AREGG07996,AREGG22440,AREGG05660,AREGG17605,AREGG00084,AREGG14124,AREGG14125,AREGG05292,AREGG12239,AREGG05662,ARE…
aregius_GObiological_CORRECT	hemopoiesis	GO:0030097	5.33224e-07	6.27309	811	1085	108	15076	AREGG21259,AREGG21255,AREGG08087,AREGG07353,AREGG11833,AREGG13114,AREGG07357,AREGG08092,AREGG07354,AREGG08088,AREGG20662,AREGG08089,AREGG07352,AREGG21340,AREGG16798,AREGG24135,AREGG12619,AREGG03195,AREGG08091,AREGG04016,AREGG06460,AREGG11831,AREGG09065,AREGG08926,AREGG14468,AREGG17666,AREGG03316,AREGG09410,AREGG08086,AREGG07727,AREGG06120,AREGG08085,AREGG17817,AREGG21257,AREGG10748,AREGG11832,ARE…
aregius_GObiological_CORRECT	negative_regulation_of_humoral_immune_response	GO:0002921	5.50547e-07	6.25921	37	537	13	15076	AREGG09709,AREGG09706,AREGG09710,AREGG24022,AREGG24023,AREGG12966,AREGG12967,AREGG24024,AREGG24021,AREGG09708,AREGG24019,AREGG18106,AREGG09705
aregius_GObiological_CORRECT	positive_regulation_of_programmed_cell_death	GO:0043068	5.56143e-07	6.25481	900	220	40	15076	AREGG12339,AREGG04673,AREGG06673,AREGG09353,AREGG09354,AREGG09352,AREGG15103,AREGG20038,AREGG21349,AREGG05115,AREGG07353,AREGG17014,AREGG06672,AREGG17017,AREGG05574,AREGG20436,AREGG13114,AREGG04535,AREGG07357,AREGG07354,AREGG15104,AREGG07352,AREGG09683,AREGG09355,AREGG14382,AREGG04625,AREGG08685,AREGG08686,AREGG11283,AREGG17839,AREGG13137,AREGG08008,AREGG24135,AREGG12619,AREGG21347,AREGG06157,ARE…
aregius_GObiological_CORRECT	regulation_of_activation_of_membrane_attack_complex	GO:0001969	5.63824e-07	6.24886	14	560	9	15076	AREGG14143,AREGG14145,AREGG14141,AREGG14144,AREGG14147,AREGG14148,AREGG14146,AREGG14140,AREGG14149
aregius_GObiological_CORRECT	negative_regulation_of_reactive_oxygen_species_metabolic_process	GO:2000378	5.71029e-07	6.24334	102	1378	32	15076	AREGG14742,AREGG14745,AREGG14744,AREGG14741,AREGG20662,AREGG03359,AREGG02089,AREGG03195,AREGG14743,AREGG14468,AREGG07859,AREGG07864,AREGG07860,AREGG07857,AREGG13504,AREGG14740,AREGG07862,AREGG09580,AREGG07863,AREGG06718,AREGG07861,AREGG07996,AREGG16163,AREGG20485,AREGG10484,AREGG07456,AREGG23764,AREGG06719,AREGG21293,AREGG03194,AREGG08981,AREGG16008
aregius_GObiological_CORRECT	regulation_of_T_cell_mediated_immunity	GO:0002709	5.83956e-07	6.23362	66	1623	27	15076	AREGG07353,AREGG07357,AREGG07354,AREGG07352,AREGG05500,AREGG24135,AREGG17666,AREGG10748,AREGG16870,AREGG22369,AREGG20111,AREGG07358,AREGG22370,AREGG09802,AREGG17667,AREGG09373,AREGG08102,AREGG06885,AREGG19098,AREGG19804,AREGG07299,AREGG22367,AREGG20165,AREGG01818,AREGG06000,AREGG18309,AREGG01817
aregius_GObiological_CORRECT	cell_killing	GO:0001906	5.89305e-07	6.22966	64	1429	25	15076	AREGG05499,AREGG22701,AREGG12001,AREGG11999,AREGG05955,AREGG05500,AREGG16798,AREGG16594,AREGG17461,AREGG00620,AREGG16595,AREGG22700,AREGG01558,AREGG05660,AREGG17460,AREGG13904,AREGG11566,AREGG05662,AREGG03588,AREGG13905,AREGG13833,AREGG13903,AREGG07441,AREGG21315,AREGG04761
aregius_GObiological_CORRECT	regulation_of_dendritic_cell_differentiation	GO:2001198	5.90827e-07	6.22854	11	137	6	15076	AREGG17808,AREGG17804,AREGG17807,AREGG17802,AREGG17803,AREGG17806
aregius_GObiological_CORRECT	platelet_degranulation	GO:0002576	6.01811e-07	6.22054	160	2126	54	15076	AREGG18060,AREGG15394,AREGG17999,AREGG24022,AREGG24023,AREGG18059,AREGG12966,AREGG08627,AREGG12967,AREGG01403,AREGG18251,AREGG21933,AREGG24024,AREGG24021,AREGG24362,AREGG03292,AREGG10357,AREGG24019,AREGG18106,AREGG05990,AREGG09736,AREGG00190,AREGG00244,AREGG13040,AREGG07060,AREGG00245,AREGG01649,AREGG09309,AREGG07061,AREGG05660,AREGG17605,AREGG12239,AREGG05662,AREGG17604,AREGG07059,AREGG01405,ARE…
aregius_GObiological_CORRECT	vesicle-mediated_transport	GO:0016192	6.12147e-07	6.21314	2075	482	117	15076	AREGG10440,AREGG10446,AREGG04673,AREGG06673,AREGG14143,AREGG05499,AREGG18060,AREGG21259,AREGG16100,AREGG21255,AREGG22701,AREGG08087,AREGG15103,AREGG14742,AREGG07353,AREGG06672,AREGG15394,AREGG05574,AREGG14745,AREGG09829,AREGG14744,AREGG24070,AREGG14741,AREGG04535,AREGG17999,AREGG14145,AREGG07357,AREGG08092,AREGG06331,AREGG07354,AREGG08088,AREGG15104,AREGG24069,AREGG24022,AREGG08097,AREGG08089,ARE…
aregius_GObiological_CORRECT	stimulatory_C-type_lectin_receptor_signaling_pathway	GO:0002223	6.29676e-07	6.20088	73	255	13	15076	AREGG18246,AREGG12792,AREGG07810,AREGG06576,AREGG18242,AREGG18243,AREGG24339,AREGG16256,AREGG06574,AREGG24341,AREGG06577,AREGG18247,AREGG06575
aregius_GObiological_CORRECT	regulation_of_peptide_secretion	GO:0002791	6.5214e-07	6.18566	614	432	48	15076	AREGG10440,AREGG10446,AREGG06569,AREGG06568,AREGG18060,AREGG09811,AREGG14742,AREGG05574,AREGG14745,AREGG14744,AREGG14741,AREGG04535,AREGG17999,AREGG06576,AREGG09683,AREGG04625,AREGG11283,AREGG03359,AREGG17839,AREGG16798,AREGG23101,AREGG17508,AREGG17841,AREGG00671,AREGG17842,AREGG16256,AREGG06574,AREGG23188,AREGG14743,AREGG06577,AREGG06575,AREGG00128,AREGG18059,AREGG00672,AREGG00673,AREGG03316,ARE…
aregius_GObiological_CORRECT	positive_regulation_of_inflammatory_response	GO:0050729	6.64508e-07	6.1775	117	1485	36	15076	AREGG14143,AREGG05574,AREGG04535,AREGG14145,AREGG14141,AREGG06417,AREGG14144,AREGG14147,AREGG06120,AREGG21426,AREGG14148,AREGG16606,AREGG16870,AREGG14146,AREGG20462,AREGG06416,AREGG14140,AREGG05990,AREGG14149,AREGG22070,AREGG21926,AREGG03368,AREGG00809,AREGG05573,AREGG22702,AREGG15292,AREGG17690,AREGG19804,AREGG03588,AREGG17657,AREGG14142,AREGG07441,AREGG16995,AREGG21315,AREGG22169,AREGG18819
aregius_GObiological_CORRECT	positive_regulation_of_natural_killer_cell_cytokine_production	GO:0002729	6.70084e-07	6.17387	23	776	12	15076	AREGG20662,AREGG03195,AREGG14468,AREGG07859,AREGG07864,AREGG07860,AREGG07857,AREGG07862,AREGG07863,AREGG06718,AREGG07861,AREGG07996
aregius_GObiological_CORRECT	regulation_of_natural_killer_cell_cytokine_production	GO:0002727	6.70084e-07	6.17387	23	776	12	15076	AREGG20662,AREGG03195,AREGG14468,AREGG07859,AREGG07864,AREGG07860,AREGG07857,AREGG07862,AREGG07863,AREGG06718,AREGG07861,AREGG07996
aregius_GObiological_CORRECT	regulation_of_nitric_oxide_biosynthetic_process	GO:0045428	7.24687e-07	6.13985	114	1378	34	15076	AREGG18246,AREGG12792,AREGG20662,AREGG03359,AREGG18242,AREGG18243,AREGG03195,AREGG18247,AREGG14468,AREGG06120,AREGG13328,AREGG07859,AREGG16870,AREGG07864,AREGG07860,AREGG07857,AREGG18241,AREGG07862,AREGG16723,AREGG07863,AREGG06718,AREGG07861,AREGG05573,AREGG07996,AREGG16163,AREGG19804,AREGG18239,AREGG18240,AREGG18224,AREGG06719,AREGG21293,AREGG03194,AREGG08981,AREGG16008
aregius_GObiological_CORRECT	myeloid_cell_differentiation	GO:0030099	7.69798e-07	6.11362	322	1069	56	15076	AREGG08087,AREGG13114,AREGG08092,AREGG08088,AREGG20662,AREGG08089,AREGG16798,AREGG12619,AREGG03195,AREGG08091,AREGG04016,AREGG06460,AREGG14468,AREGG09410,AREGG08086,AREGG06120,AREGG08085,AREGG17817,AREGG07859,AREGG07864,AREGG07860,AREGG07857,AREGG04022,AREGG07424,AREGG21563,AREGG05990,AREGG14159,AREGG07862,AREGG07863,AREGG00990,AREGG06369,AREGG09518,AREGG06718,AREGG11586,AREGG13217,AREGG07861,ARE…
aregius_GObiological_CORRECT	regulation_of_ERK1_and_ERK2_cascade	GO:0070372	7.73675e-07	6.11144	350	662	44	15076	AREGG14143,AREGG05499,AREGG18246,AREGG22701,AREGG12792,AREGG05574,AREGG05955,AREGG04535,AREGG14145,AREGG05576,AREGG04625,AREGG17839,AREGG18242,AREGG18243,AREGG05500,AREGG16798,AREGG02089,AREGG17841,AREGG17842,AREGG14141,AREGG14144,AREGG18247,AREGG14205,AREGG03316,AREGG14147,AREGG06120,AREGG18622,AREGG13328,AREGG01069,AREGG14148,AREGG16870,AREGG14146,AREGG14140,AREGG00620,AREGG11570,AREGG18241,ARE…
aregius_GObiological_CORRECT	regulation_of_cytokine_production_involved_in_immune_response	GO:0002718	7.94577e-07	6.09986	89	1343	29	15076	AREGG20662,AREGG05500,AREGG03195,AREGG14468,AREGG17666,AREGG06120,AREGG07859,AREGG16870,AREGG07864,AREGG07860,AREGG07857,AREGG22369,AREGG05990,AREGG07862,AREGG07863,AREGG06718,AREGG22370,AREGG17667,AREGG07861,AREGG09373,AREGG07996,AREGG16163,AREGG24267,AREGG08102,AREGG19804,AREGG22367,AREGG06719,AREGG01818,AREGG03194
aregius_GObiological_CORRECT	cell-cell_adhesion_via_plasma-membrane_adhesion_molecules	GO:0098742	8.18992e-07	6.08672	259	703	38	15076	AREGG18246,AREGG21256,AREGG08087,AREGG12792,AREGG09485,AREGG08092,AREGG06331,AREGG08088,AREGG08089,AREGG06576,AREGG18242,AREGG05704,AREGG18243,AREGG08091,AREGG16256,AREGG06574,AREGG06577,AREGG18247,AREGG06575,AREGG06324,AREGG08086,AREGG06323,AREGG08085,AREGG13328,AREGG05705,AREGG06330,AREGG09569,AREGG06328,AREGG18241,AREGG06325,AREGG14088,AREGG12851,AREGG06326,AREGG14788,AREGG21926,AREGG07060,ARE…
aregius_GObiological_CORRECT	positive_regulation_of_protein_processing	GO:0010954	8.77149e-07	6.05693	44	560	14	15076	AREGG14143,AREGG14145,AREGG22836,AREGG14141,AREGG06417,AREGG14144,AREGG14147,AREGG06120,AREGG14148,AREGG14146,AREGG06416,AREGG14140,AREGG11039,AREGG14149
aregius_GObiological_CORRECT	Purkinje_myocyte_development	GO:0003165	8.79909e-07	6.05556	12	748	9	15076	AREGG06331,AREGG06324,AREGG06323,AREGG05705,AREGG06330,AREGG06328,AREGG06325,AREGG06326,AREGG06332
aregius_GObiological_CORRECT	innate_immune_response_activating_cell_surface_receptor_signaling_pathway	GO:0002220	8.96704e-07	6.04735	75	255	13	15076	AREGG18246,AREGG12792,AREGG07810,AREGG06576,AREGG18242,AREGG18243,AREGG24339,AREGG16256,AREGG06574,AREGG24341,AREGG06577,AREGG18247,AREGG06575
aregius_GObiological_CORRECT	positive_regulation_of_apoptotic_signaling_pathway	GO:2001235	9.71478e-07	6.01257	243	587	33	15076	AREGG12339,AREGG04673,AREGG06673,AREGG15103,AREGG20038,AREGG07353,AREGG06672,AREGG07357,AREGG07354,AREGG15104,AREGG07352,AREGG14382,AREGG04625,AREGG08685,AREGG08686,AREGG17839,AREGG24135,AREGG12619,AREGG17841,AREGG17842,AREGG09065,AREGG18622,AREGG05090,AREGG04539,AREGG14358,AREGG02223,AREGG13504,AREGG06441,AREGG08914,AREGG08444,AREGG20111,AREGG17838,AREGG07358
aregius_GObiological_CORRECT	cell_adhesion	GO:0007155	1.06164e-06	5.97402	895	677	82	15076	AREGG10440,AREGG10446,AREGG05499,AREGG23354,AREGG18246,AREGG21259,AREGG21256,AREGG21255,AREGG22701,AREGG08087,AREGG12792,AREGG21349,AREGG07353,AREGG09485,AREGG05574,AREGG21251,AREGG07357,AREGG08092,AREGG06331,AREGG07354,AREGG08088,AREGG08089,AREGG06576,AREGG07352,AREGG23356,AREGG18242,AREGG05704,AREGG18243,AREGG23101,AREGG22836,AREGG21347,AREGG08091,AREGG23362,AREGG16256,AREGG06574,AREGG23188,ARE…
aregius_GObiological_CORRECT	negative_regulation_of_interferon-gamma_production	GO:0032689	1.07521e-06	5.96851	50	1343	21	15076	AREGG20662,AREGG05500,AREGG03195,AREGG14468,AREGG03316,AREGG07859,AREGG07864,AREGG07860,AREGG07857,AREGG07862,AREGG07863,AREGG06718,AREGG03314,AREGG07861,AREGG07996,AREGG16163,AREGG16252,AREGG11566,AREGG06719,AREGG21293,AREGG03194
aregius_GObiological_CORRECT	negative_regulation_of_cell_activation	GO:0050866	1.08993e-06	5.9626	204	1085	42	15076	AREGG19968,AREGG13114,AREGG20662,AREGG19969,AREGG05500,AREGG03195,AREGG12301,AREGG09065,AREGG14468,AREGG03316,AREGG01069,AREGG07859,AREGG07864,AREGG07860,AREGG07857,AREGG00857,AREGG09702,AREGG21424,AREGG14159,AREGG07862,AREGG07863,AREGG06369,AREGG09518,AREGG06718,AREGG03314,AREGG13217,AREGG07861,AREGG09373,AREGG07996,AREGG06368,AREGG16163,AREGG00595,AREGG16252,AREGG15292,AREGG24029,AREGG14124,ARE…
aregius_GObiological_CORRECT	regulation_of_establishment_of_protein_localization	GO:0070201	1.11913e-06	5.95112	911	432	61	15076	AREGG10440,AREGG10446,AREGG06569,AREGG06568,AREGG18060,AREGG09811,AREGG08087,AREGG14742,AREGG05574,AREGG14745,AREGG14744,AREGG05899,AREGG14741,AREGG13114,AREGG04535,AREGG17999,AREGG08092,AREGG08088,AREGG08089,AREGG06576,AREGG09683,AREGG04625,AREGG11283,AREGG03359,AREGG17839,AREGG16798,AREGG12619,AREGG23101,AREGG17508,AREGG17841,AREGG00671,AREGG08091,AREGG17842,AREGG16256,AREGG06574,AREGG23188,ARE…
aregius_GObiological_CORRECT	response_to_sulfur_dioxide	GO:0010477	1.24754e-06	5.90395	16	1393	12	15076	AREGG18246,AREGG12792,AREGG18242,AREGG18243,AREGG18247,AREGG13328,AREGG18241,AREGG11061,AREGG18239,AREGG18240,AREGG18224,AREGG11060
aregius_GObiological_CORRECT	keratinocyte_differentiation	GO:0030216	1.30279e-06	5.88512	110	1631	36	15076	AREGG01404,AREGG06331,AREGG05704,AREGG05249,AREGG16247,AREGG06324,AREGG06323,AREGG05248,AREGG05705,AREGG15643,AREGG06330,AREGG09569,AREGG06328,AREGG21765,AREGG06325,AREGG14046,AREGG12390,AREGG08961,AREGG06326,AREGG10077,AREGG13217,AREGG06332,AREGG05246,AREGG00595,AREGG21934,AREGG05250,AREGG00594,AREGG05251,AREGG17012,AREGG14766,AREGG08096,AREGG08702,AREGG20918,AREGG06319,AREGG06716,AREGG24132
aregius_GObiological_CORRECT	regulation_of_reactive_oxygen_species_biosynthetic_process	GO:1903426	1.36829e-06	5.86382	146	1378	39	15076	AREGG18246,AREGG12792,AREGG20662,AREGG03359,AREGG18242,AREGG18243,AREGG02089,AREGG03195,AREGG18247,AREGG14468,AREGG06120,AREGG13328,AREGG07859,AREGG16870,AREGG07864,AREGG07860,AREGG07857,AREGG18241,AREGG07862,AREGG09580,AREGG16723,AREGG07863,AREGG06718,AREGG07861,AREGG05573,AREGG07996,AREGG16163,AREGG20485,AREGG19804,AREGG10484,AREGG18239,AREGG18240,AREGG18224,AREGG07456,AREGG06719,AREGG21293,ARE…
aregius_GObiological_CORRECT	bundle_of_His_cell-Purkinje_myocyte_adhesion_involved_in_cell_communication	GO:0086073	1.36884e-06	5.86365	16	748	10	15076	AREGG06331,AREGG05704,AREGG06324,AREGG06323,AREGG05705,AREGG06330,AREGG06328,AREGG06325,AREGG06326,AREGG06332
aregius_GObiological_CORRECT	blood_coagulation	GO:0007596	1.38192e-06	5.85952	306	496	34	15076	AREGG19968,AREGG04673,AREGG06673,AREGG14143,AREGG05357,AREGG15103,AREGG06672,AREGG05358,AREGG14145,AREGG15104,AREGG24022,AREGG09683,AREGG19969,AREGG24023,AREGG14141,AREGG06417,AREGG14144,AREGG12301,AREGG12966,AREGG12967,AREGG14147,AREGG18251,AREGG17817,AREGG05356,AREGG24024,AREGG14148,AREGG24021,AREGG14146,AREGG00593,AREGG06416,AREGG14140,AREGG24019,AREGG18106,AREGG05990
aregius_GObiological_CORRECT	negative_regulation_of_protein_maturation	GO:1903318	1.4953e-06	5.82527	60	985	20	15076	AREGG09709,AREGG09706,AREGG09710,AREGG24022,AREGG11283,AREGG24023,AREGG12966,AREGG12967,AREGG24024,AREGG24021,AREGG09708,AREGG09569,AREGG24019,AREGG18106,AREGG09705,AREGG13040,AREGG10346,AREGG01718,AREGG16136,AREGG15446
aregius_GObiological_CORRECT	negative_regulation_of_protein_processing	GO:0010955	1.4953e-06	5.82527	60	985	20	15076	AREGG09709,AREGG09706,AREGG09710,AREGG24022,AREGG11283,AREGG24023,AREGG12966,AREGG12967,AREGG24024,AREGG24021,AREGG09708,AREGG09569,AREGG24019,AREGG18106,AREGG09705,AREGG13040,AREGG10346,AREGG01718,AREGG16136,AREGG15446
aregius_GObiological_CORRECT	positive_regulation_of_CD4-positive,_alpha-beta_T_cell_activation	GO:2000516	1.52846e-06	5.81575	51	1059	19	15076	AREGG20662,AREGG05500,AREGG16798,AREGG03195,AREGG14468,AREGG07859,AREGG07864,AREGG07860,AREGG07857,AREGG07862,AREGG07863,AREGG06718,AREGG07861,AREGG19122,AREGG07996,AREGG06885,AREGG23064,AREGG07299,AREGG03588
aregius_GObiological_CORRECT	response_to_stimulus	GO:0050896	1.54729e-06	5.81043	8204	572	382	15076	AREGG18971,AREGG17547,AREGG10440,AREGG07730,AREGG10446,AREGG06569,AREGG19968,AREGG06568,AREGG12339,AREGG15429,AREGG04673,AREGG00476,AREGG06673,AREGG09709,AREGG14143,AREGG16653,AREGG05499,AREGG05357,AREGG09353,AREGG18246,AREGG17315,AREGG15196,AREGG15425,AREGG18060,AREGG21259,AREGG16100,AREGG09811,AREGG09354,AREGG09352,AREGG21256,AREGG21255,AREGG22701,AREGG08087,AREGG12792,AREGG00479,AREGG15103,ARE…
aregius_GObiological_CORRECT	regulation_of_acute_inflammatory_response_to_antigenic_stimulus	GO:0002864	1.6055e-06	5.79439	20	560	10	15076	AREGG14143,AREGG14145,AREGG14141,AREGG14144,AREGG14147,AREGG14148,AREGG14146,AREGG14140,AREGG05990,AREGG14149
aregius_GObiological_CORRECT	monocyte_chemotaxis	GO:0002548	1.90999e-06	5.71897	28	835	13	15076	AREGG05499,AREGG22701,AREGG05574,AREGG05955,AREGG04535,AREGG05576,AREGG05500,AREGG16798,AREGG00620,AREGG03287,AREGG22700,AREGG01558,AREGG22702
aregius_GObiological_CORRECT	positive_regulation_of_natural_killer_cell_chemotaxis	GO:2000503	1.93259e-06	5.71386	9	835	8	15076	AREGG05499,AREGG22701,AREGG05574,AREGG04535,AREGG05500,AREGG22700,AREGG01558,AREGG22702
aregius_GObiological_CORRECT	regulation_of_natural_killer_cell_chemotaxis	GO:2000501	1.93259e-06	5.71386	9	835	8	15076	AREGG05499,AREGG22701,AREGG05574,AREGG04535,AREGG05500,AREGG22700,AREGG01558,AREGG22702
aregius_GObiological_CORRECT	T_cell_homeostasis	GO:0043029	1.93356e-06	5.71364	56	1343	22	15076	AREGG20662,AREGG24135,AREGG03195,AREGG09065,AREGG14468,AREGG07859,AREGG07864,AREGG07860,AREGG07857,AREGG07862,AREGG07863,AREGG20111,AREGG06718,AREGG13217,AREGG07861,AREGG07996,AREGG00595,AREGG14165,AREGG00594,AREGG20165,AREGG06719,AREGG03194
aregius_GObiological_CORRECT	negative_regulation_of_lymphocyte_activation	GO:0051250	1.96927e-06	5.70569	154	1085	35	15076	AREGG13114,AREGG20662,AREGG05500,AREGG03195,AREGG09065,AREGG14468,AREGG03316,AREGG01069,AREGG07859,AREGG07864,AREGG07860,AREGG07857,AREGG00857,AREGG09702,AREGG21424,AREGG14159,AREGG07862,AREGG07863,AREGG09518,AREGG06718,AREGG03314,AREGG13217,AREGG07861,AREGG09373,AREGG07996,AREGG16163,AREGG00595,AREGG16252,AREGG24029,AREGG14124,AREGG14125,AREGG00594,AREGG11566,AREGG01273,AREGG08375
aregius_GObiological_CORRECT	positive_regulation_of_T_cell_mediated_immunity	GO:0002711	1.98758e-06	5.70168	48	1623	22	15076	AREGG07353,AREGG07357,AREGG07354,AREGG07352,AREGG05500,AREGG17666,AREGG10748,AREGG16870,AREGG22369,AREGG20111,AREGG07358,AREGG22370,AREGG17667,AREGG06885,AREGG19098,AREGG19804,AREGG07299,AREGG22367,AREGG01818,AREGG06000,AREGG18309,AREGG01817
aregius_GObiological_CORRECT	biological_adhesion	GO:0022610	2.0159e-06	5.69553	907	677	82	15076	AREGG10440,AREGG10446,AREGG05499,AREGG23354,AREGG18246,AREGG21259,AREGG21256,AREGG21255,AREGG22701,AREGG08087,AREGG12792,AREGG21349,AREGG07353,AREGG09485,AREGG05574,AREGG21251,AREGG07357,AREGG08092,AREGG06331,AREGG07354,AREGG08088,AREGG08089,AREGG06576,AREGG07352,AREGG23356,AREGG18242,AREGG05704,AREGG18243,AREGG23101,AREGG22836,AREGG21347,AREGG08091,AREGG23362,AREGG16256,AREGG06574,AREGG23188,ARE…
aregius_GObiological_CORRECT	regulation_of_B_cell_activation	GO:0050864	2.06296e-06	5.68551	130	1173	33	15076	AREGG00479,AREGG07353,AREGG13114,AREGG07357,AREGG07354,AREGG10086,AREGG07352,AREGG09683,AREGG00671,AREGG00672,AREGG09065,AREGG00673,AREGG00857,AREGG14159,AREGG07358,AREGG09518,AREGG11586,AREGG13217,AREGG05573,AREGG19122,AREGG00674,AREGG00675,AREGG16163,AREGG00595,AREGG14124,AREGG09652,AREGG14125,AREGG05292,AREGG00594,AREGG00638,AREGG08375,AREGG20379,AREGG15989
aregius_GObiological_CORRECT	negative_regulation_of_peptidase_activity	GO:0010466	2.07655e-06	5.68266	196	1448	48	15076	AREGG04673,AREGG06673,AREGG15103,AREGG06672,AREGG15394,AREGG00828,AREGG15104,AREGG24022,AREGG11283,AREGG24023,AREGG02089,AREGG17508,AREGG12200,AREGG12966,AREGG12967,AREGG24024,AREGG24021,AREGG03292,AREGG17509,AREGG24019,AREGG18106,AREGG16894,AREGG01709,AREGG07440,AREGG00190,AREGG00244,AREGG13040,AREGG10346,AREGG00245,AREGG00087,AREGG05660,AREGG24029,AREGG14165,AREGG15446,AREGG15793,AREGG05662,ARE…
aregius_GObiological_CORRECT	regulation_of_response_to_biotic_stimulus	GO:0002831	2.10622e-06	5.6765	222	1055	43	15076	AREGG21259,AREGG16100,AREGG21255,AREGG14742,AREGG01903,AREGG11920,AREGG08863,AREGG05574,AREGG14745,AREGG14744,AREGG14741,AREGG07523,AREGG04625,AREGG11283,AREGG17839,AREGG05500,AREGG17841,AREGG17842,AREGG14743,AREGG18622,AREGG21257,AREGG10748,AREGG05082,AREGG16870,AREGG08865,AREGG14740,AREGG09702,AREGG17838,AREGG14788,AREGG17840,AREGG00809,AREGG15076,AREGG08864,AREGG05660,AREGG18439,AREGG11441,ARE…
aregius_GObiological_CORRECT	positive_regulation_of_CD4-positive,_alpha-beta_T_cell_differentiation	GO:0043372	2.12177e-06	5.6733	47	1343	20	15076	AREGG20662,AREGG16798,AREGG03195,AREGG14468,AREGG07859,AREGG07864,AREGG07860,AREGG07857,AREGG07862,AREGG07863,AREGG06718,AREGG07861,AREGG19122,AREGG07996,AREGG06885,AREGG23064,AREGG07299,AREGG03588,AREGG06719,AREGG03194
aregius_GObiological_CORRECT	negative_regulation_of_cytokine-mediated_signaling_pathway	GO:0001960	2.12794e-06	5.67204	62	158	10	15076	AREGG14742,AREGG07353,AREGG05574,AREGG14745,AREGG14744,AREGG14741,AREGG07357,AREGG07354,AREGG07352,AREGG11283
aregius_GObiological_CORRECT	regulation_of_protein_transport	GO:0051223	2.28847e-06	5.64045	864	509	65	15076	AREGG10440,AREGG10446,AREGG06569,AREGG06568,AREGG18060,AREGG09811,AREGG08087,AREGG14742,AREGG05574,AREGG14745,AREGG14744,AREGG14741,AREGG13114,AREGG04535,AREGG17999,AREGG08092,AREGG08088,AREGG08089,AREGG06576,AREGG09683,AREGG04625,AREGG11283,AREGG03359,AREGG17839,AREGG16798,AREGG23101,AREGG17508,AREGG17841,AREGG00671,AREGG08091,AREGG17842,AREGG16256,AREGG06574,AREGG23188,AREGG14743,AREGG06577,ARE…
aregius_GObiological_CORRECT	T_cell_costimulation	GO:0031295	2.30637e-06	5.63707	57	370	13	15076	AREGG23162,AREGG23158,AREGG11833,AREGG23157,AREGG23160,AREGG23161,AREGG21879,AREGG21880,AREGG16798,AREGG04739,AREGG04740,AREGG04803,AREGG01848
aregius_GObiological_CORRECT	lymphocyte_costimulation	GO:0031294	2.30637e-06	5.63707	57	370	13	15076	AREGG23162,AREGG23158,AREGG11833,AREGG23157,AREGG23160,AREGG23161,AREGG21879,AREGG21880,AREGG16798,AREGG04739,AREGG04740,AREGG04803,AREGG01848
aregius_GObiological_CORRECT	positive_regulation_of_protein_maturation	GO:1903319	2.3519e-06	5.62858	47	560	14	15076	AREGG14143,AREGG14145,AREGG22836,AREGG14141,AREGG06417,AREGG14144,AREGG14147,AREGG06120,AREGG14148,AREGG14146,AREGG06416,AREGG14140,AREGG11039,AREGG14149
aregius_GObiological_CORRECT	negative_regulation_of_reactive_oxygen_species_biosynthetic_process	GO:1903427	2.35476e-06	5.62805	60	1378	23	15076	AREGG20662,AREGG02089,AREGG03195,AREGG14468,AREGG07859,AREGG07864,AREGG07860,AREGG07857,AREGG07862,AREGG09580,AREGG07863,AREGG06718,AREGG07861,AREGG07996,AREGG16163,AREGG20485,AREGG10484,AREGG07456,AREGG06719,AREGG21293,AREGG03194,AREGG08981,AREGG16008
aregius_GObiological_CORRECT	positive_regulation_of_T_cell_migration	GO:2000406	2.60754e-06	5.58377	37	1059	16	15076	AREGG05574,AREGG04625,AREGG17839,AREGG05500,AREGG17841,AREGG17842,AREGG18622,AREGG16594,AREGG00620,AREGG16595,AREGG20111,AREGG17838,AREGG17840,AREGG14165,AREGG20485,AREGG03588
aregius_GObiological_CORRECT	regulation_of_release_of_cytochrome_c_from_mitochondria	GO:0090199	2.80931e-06	5.5514	56	308	12	15076	AREGG04673,AREGG06673,AREGG15103,AREGG06672,AREGG01443,AREGG15104,AREGG04625,AREGG17839,AREGG17841,AREGG17842,AREGG09065,AREGG18622
aregius_GObiological_CORRECT	biological_process_involved_in_interspecies_interaction_between_organisms	GO:0044419	2.91125e-06	5.53592	425	546	43	15076	AREGG05499,AREGG09353,AREGG18246,AREGG09354,AREGG09352,AREGG22701,AREGG12792,AREGG12001,AREGG11999,AREGG05574,AREGG07523,AREGG05955,AREGG04535,AREGG06576,AREGG09355,AREGG18242,AREGG22804,AREGG18243,AREGG05500,AREGG16798,AREGG12619,AREGG17508,AREGG16256,AREGG06574,AREGG06577,AREGG18247,AREGG06575,AREGG17666,AREGG13328,AREGG03358,AREGG16594,AREGG16606,AREGG17509,AREGG19022,AREGG13504,AREGG07683,ARE…
aregius_GObiological_CORRECT	fatty_acid_derivative_metabolic_process	GO:1901568	3.08953e-06	5.51011	135	4022	69	15076	AREGG01671,AREGG23916,AREGG00128,AREGG21426,AREGG01672,AREGG08900,AREGG01244,AREGG05317,AREGG05316,AREGG11061,AREGG03449,AREGG12422,AREGG07044,AREGG02439,AREGG13362,AREGG05505,AREGG00597,AREGG22335,AREGG18521,AREGG12421,AREGG15790,AREGG20473,AREGG23600,AREGG16008,AREGG11060,AREGG07379,AREGG23599,AREGG13095,AREGG03346,AREGG07040,AREGG24321,AREGG17633,AREGG17830,AREGG22235,AREGG23351,AREGG09240,ARE…
aregius_GObiological_CORRECT	negative_regulation_of_dopamine_metabolic_process	GO:0045963	3.10024e-06	5.50861	12	315	7	15076	AREGG08087,AREGG08092,AREGG08088,AREGG08089,AREGG08091,AREGG08086,AREGG08085
aregius_GObiological_CORRECT	negative_regulation_of_catecholamine_metabolic_process	GO:0045914	3.10024e-06	5.50861	12	315	7	15076	AREGG08087,AREGG08092,AREGG08088,AREGG08089,AREGG08091,AREGG08086,AREGG08085
aregius_GObiological_CORRECT	modulation_of_process_of_other_organism_involved_in_symbiotic_interaction	GO:0051817	3.16135e-06	5.50013	136	255	16	15076	AREGG05499,AREGG09353,AREGG09354,AREGG09352,AREGG22701,AREGG05574,AREGG04535,AREGG06576,AREGG09355,AREGG22804,AREGG12619,AREGG17508,AREGG16256,AREGG06574,AREGG06577,AREGG06575
aregius_GObiological_CORRECT	cellular_response_to_xenobiotic_stimulus	GO:0071466	3.22043e-06	5.49209	214	1474	51	15076	AREGG18246,AREGG12792,AREGG05574,AREGG09947,AREGG18242,AREGG09327,AREGG18243,AREGG16837,AREGG09236,AREGG18247,AREGG03316,AREGG13328,AREGG17888,AREGG02280,AREGG08900,AREGG18241,AREGG05317,AREGG06632,AREGG22956,AREGG03314,AREGG17070,AREGG09343,AREGG05316,AREGG13282,AREGG01998,AREGG13281,AREGG10040,AREGG11061,AREGG17072,AREGG09062,AREGG16252,AREGG11516,AREGG20494,AREGG10484,AREGG17069,AREGG05783,ARE…
aregius_GObiological_CORRECT	regulation_of_T_cell_mediated_cytotoxicity	GO:0001914	3.39182e-06	5.46957	31	1580	17	15076	AREGG07353,AREGG07357,AREGG07354,AREGG07352,AREGG05500,AREGG24135,AREGG17666,AREGG10748,AREGG20111,AREGG07358,AREGG17667,AREGG06885,AREGG19098,AREGG07299,AREGG20165,AREGG06000,AREGG18309
aregius_GObiological_CORRECT	negative_regulation_of_response_to_cytokine_stimulus	GO:0060761	3.44893e-06	5.46232	65	158	10	15076	AREGG14742,AREGG07353,AREGG05574,AREGG14745,AREGG14744,AREGG14741,AREGG07357,AREGG07354,AREGG07352,AREGG11283
aregius_GObiological_CORRECT	programmed_cell_death	GO:0012501	3.75124e-06	5.42582	947	1045	115	15076	AREGG09811,AREGG08087,AREGG17014,AREGG17017,AREGG11833,AREGG13114,AREGG01404,AREGG08092,AREGG06331,AREGG08088,AREGG08089,AREGG09683,AREGG04625,AREGG11283,AREGG17839,AREGG05704,AREGG13137,AREGG16624,AREGG24135,AREGG12619,AREGG23101,AREGG02089,AREGG17508,AREGG17841,AREGG00671,AREGG02813,AREGG08091,AREGG17842,AREGG05249,AREGG16247,AREGG06324,AREGG00672,AREGG09065,AREGG00673,AREGG04739,AREGG08086,ARE…
aregius_GObiological_CORRECT	negative_regulation_of_endopeptidase_activity	GO:0010951	3.79805e-06	5.42044	193	1448	47	15076	AREGG04673,AREGG06673,AREGG15103,AREGG06672,AREGG15394,AREGG00828,AREGG15104,AREGG24022,AREGG11283,AREGG24023,AREGG02089,AREGG17508,AREGG12200,AREGG12966,AREGG12967,AREGG24024,AREGG24021,AREGG17509,AREGG24019,AREGG18106,AREGG16894,AREGG01709,AREGG07440,AREGG00190,AREGG00244,AREGG13040,AREGG10346,AREGG00245,AREGG00087,AREGG05660,AREGG24029,AREGG14165,AREGG15446,AREGG15793,AREGG05662,AREGG22914,ARE…
aregius_GObiological_CORRECT	positive_regulation_of_interleukin-10_production	GO:0032733	3.95868e-06	5.40245	31	622	12	15076	AREGG04625,AREGG17839,AREGG05500,AREGG17841,AREGG17842,AREGG18622,AREGG10748,AREGG09708,AREGG05990,AREGG09705,AREGG17838,AREGG17840
aregius_GObiological_CORRECT	myeloid_dendritic_cell_activation_involved_in_immune_response	GO:0002277	3.99884e-06	5.39807	8	622	7	15076	AREGG04625,AREGG17839,AREGG17841,AREGG17842,AREGG18622,AREGG17838,AREGG17840
aregius_GObiological_CORRECT	positive_regulation_of_antigen_processing_and_presentation_of_peptide_antigen	GO:0002585	3.99884e-06	5.39807	8	622	7	15076	AREGG04625,AREGG17839,AREGG17841,AREGG17842,AREGG18622,AREGG17838,AREGG17840
aregius_GObiological_CORRECT	positive_regulation_of_calcium_ion_transport_into_cytosol	GO:0010524	4.03259e-06	5.39442	84	877	22	15076	AREGG21349,AREGG20662,AREGG05500,AREGG21347,AREGG03195,AREGG00128,AREGG14468,AREGG16594,AREGG07859,AREGG07864,AREGG07860,AREGG07857,AREGG22951,AREGG16595,AREGG07862,AREGG16723,AREGG07863,AREGG06718,AREGG07861,AREGG07996,AREGG09062,AREGG21395
aregius_GObiological_CORRECT	negative_regulation_of_nuclease_activity	GO:0032074	4.18254e-06	5.37856	11	1035	9	15076	AREGG17014,AREGG17017,AREGG22587,AREGG02813,AREGG00897,AREGG17015,AREGG24265,AREGG10260,AREGG17016
aregius_GObiological_CORRECT	regulation_of_apoptotic_process	GO:0042981	4.2034e-06	5.3764	1985	223	63	15076	AREGG12339,AREGG04673,AREGG06673,AREGG09353,AREGG18246,AREGG09811,AREGG09354,AREGG09352,AREGG21256,AREGG12792,AREGG00479,AREGG15103,AREGG20038,AREGG21349,AREGG05115,AREGG07353,AREGG17014,AREGG09485,AREGG06672,AREGG17017,AREGG05574,AREGG11833,AREGG05899,AREGG01443,AREGG20436,AREGG13114,AREGG04535,AREGG07357,AREGG01695,AREGG07354,AREGG15104,AREGG20662,AREGG07352,AREGG09683,AREGG09355,AREGG14382,ARE…
aregius_GObiological_CORRECT	regulation_of_cellular_extravasation	GO:0002691	4.3532e-06	5.36119	45	1310	19	15076	AREGG18246,AREGG12792,AREGG05955,AREGG18242,AREGG18243,AREGG24135,AREGG18247,AREGG13328,AREGG18241,AREGG20111,AREGG07060,AREGG07061,AREGG03588,AREGG18239,AREGG18240,AREGG18224,AREGG20165,AREGG07059,AREGG01818
aregius_GObiological_CORRECT	cell-cell_adhesion	GO:0098609	4.46127e-06	5.35054	527	677	56	15076	AREGG10440,AREGG10446,AREGG18246,AREGG21256,AREGG08087,AREGG12792,AREGG07353,AREGG09485,AREGG05574,AREGG07357,AREGG08092,AREGG06331,AREGG07354,AREGG08088,AREGG08089,AREGG06576,AREGG07352,AREGG18242,AREGG05704,AREGG18243,AREGG23101,AREGG08091,AREGG16256,AREGG06574,AREGG23188,AREGG06577,AREGG18247,AREGG06575,AREGG23871,AREGG06324,AREGG08086,AREGG06120,AREGG06323,AREGG08085,AREGG13328,AREGG02274,ARE…
aregius_GObiological_CORRECT	negative_regulation_of_nitric_oxide_biosynthetic_process	GO:0045019	4.51303e-06	5.34553	39	1378	18	15076	AREGG20662,AREGG03195,AREGG14468,AREGG07859,AREGG07864,AREGG07860,AREGG07857,AREGG07862,AREGG07863,AREGG06718,AREGG07861,AREGG07996,AREGG16163,AREGG06719,AREGG21293,AREGG03194,AREGG08981,AREGG16008
aregius_GObiological_CORRECT	negative_regulation_of_nitric_oxide_metabolic_process	GO:1904406	4.51303e-06	5.34553	39	1378	18	15076	AREGG20662,AREGG03195,AREGG14468,AREGG07859,AREGG07864,AREGG07860,AREGG07857,AREGG07862,AREGG07863,AREGG06718,AREGG07861,AREGG07996,AREGG16163,AREGG06719,AREGG21293,AREGG03194,AREGG08981,AREGG16008
aregius_GObiological_CORRECT	activated_T_cell_proliferation	GO:0050798	4.64594e-06	5.33293	17	355	8	15076	AREGG08087,AREGG08092,AREGG08088,AREGG08089,AREGG08091,AREGG08086,AREGG08085,AREGG01069
aregius_GObiological_CORRECT	regulation_of_viral_release_from_host_cell	GO:1902186	4.74725e-06	5.32356	59	1457	23	15076	AREGG12339,AREGG20038,AREGG14382,AREGG08685,AREGG08686,AREGG08008,AREGG08010,AREGG05090,AREGG08005,AREGG14358,AREGG08009,AREGG08444,AREGG18223,AREGG08006,AREGG08638,AREGG18121,AREGG14387,AREGG13892,AREGG08640,AREGG18122,AREGG17153,AREGG08830,AREGG08639
aregius_GObiological_CORRECT	mononuclear_cell_migration	GO:0071674	5.11928e-06	5.29079	30	662	12	15076	AREGG05499,AREGG22701,AREGG05574,AREGG05955,AREGG04535,AREGG05576,AREGG05500,AREGG16798,AREGG00620,AREGG03287,AREGG22700,AREGG01558
aregius_GObiological_CORRECT	regulation_of_isomerase_activity	GO:0010911	5.41362e-06	5.26651	19	315	8	15076	AREGG08087,AREGG08092,AREGG18506,AREGG08088,AREGG08089,AREGG08091,AREGG08086,AREGG08085
aregius_GObiological_CORRECT	positive_regulation_of_isomerase_activity	GO:0010912	5.41362e-06	5.26651	19	315	8	15076	AREGG08087,AREGG08092,AREGG18506,AREGG08088,AREGG08089,AREGG08091,AREGG08086,AREGG08085
aregius_GObiological_CORRECT	blood_coagulation,_intrinsic_pathway	GO:0007597	5.46123e-06	5.26271	25	480	10	15076	AREGG24022,AREGG24023,AREGG06417,AREGG12966,AREGG12967,AREGG24024,AREGG24021,AREGG06416,AREGG24019,AREGG18106
aregius_GObiological_CORRECT	zymogen_activation	GO:0031638	5.51065e-06	5.2588	61	622	16	15076	AREGG21419,AREGG21418,AREGG04625,AREGG17839,AREGG12619,AREGG17841,AREGG17842,AREGG06417,AREGG18622,AREGG06416,AREGG09222,AREGG09221,AREGG20111,AREGG17838,AREGG08961,AREGG17840
aregius_GObiological_CORRECT	lymphocyte_differentiation	GO:0030098	6.22689e-06	5.20573	274	877	43	15076	AREGG07353,AREGG11833,AREGG07357,AREGG07354,AREGG20662,AREGG07352,AREGG21340,AREGG24135,AREGG03195,AREGG11831,AREGG09065,AREGG14468,AREGG17666,AREGG03316,AREGG07727,AREGG10748,AREGG11832,AREGG01069,AREGG07859,AREGG07864,AREGG07860,AREGG07857,AREGG00857,AREGG13504,AREGG22411,AREGG22369,AREGG05990,AREGG09702,AREGG07862,AREGG07863,AREGG20111,AREGG07358,AREGG06718,AREGG03314,AREGG22370,AREGG17667,ARE…
aregius_GObiological_CORRECT	peptide_antigen_transport	GO:0046968	6.33102e-06	5.19853	13	1708	11	15076	AREGG06576,AREGG16256,AREGG06574,AREGG06577,AREGG06575,AREGG14304,AREGG14267,AREGG13932,AREGG13927,AREGG14264,AREGG17765
aregius_GObiological_CORRECT	positive_regulation_of_interleukin-1_beta_production	GO:0032731	6.57071e-06	5.18239	48	308	11	15076	AREGG18060,AREGG04535,AREGG17999,AREGG04625,AREGG11283,AREGG17839,AREGG16798,AREGG17841,AREGG17842,AREGG18059,AREGG18622
aregius_GObiological_CORRECT	regulation_of_mast_cell_differentiation	GO:0060375	6.59718e-06	5.18064	13	315	7	15076	AREGG08087,AREGG08092,AREGG08088,AREGG08089,AREGG08091,AREGG08086,AREGG08085
aregius_GObiological_CORRECT	microglia_development	GO:0014005	6.59718e-06	5.18064	13	315	7	15076	AREGG08087,AREGG08092,AREGG08088,AREGG08089,AREGG08091,AREGG08086,AREGG08085
aregius_GObiological_CORRECT	detection_of_yeast	GO:0001879	7.03182e-06	5.15293	11	1669	10	15076	AREGG06576,AREGG16256,AREGG06574,AREGG06577,AREGG06575,AREGG14304,AREGG14267,AREGG13932,AREGG13927,AREGG14264
aregius_GObiological_CORRECT	B_cell_adhesion	GO:0097323	7.03182e-06	5.15293	11	1669	10	15076	AREGG06576,AREGG16256,AREGG06574,AREGG06577,AREGG06575,AREGG14304,AREGG14267,AREGG13932,AREGG13927,AREGG14264
aregius_GObiological_CORRECT	detection_of_fungus	GO:0016046	7.03182e-06	5.15293	11	1669	10	15076	AREGG06576,AREGG16256,AREGG06574,AREGG06577,AREGG06575,AREGG14304,AREGG14267,AREGG13932,AREGG13927,AREGG14264
aregius_GObiological_CORRECT	cell_death	GO:0008219	7.26186e-06	5.13895	1008	1062	121	15076	AREGG09811,AREGG08087,AREGG17014,AREGG17017,AREGG11833,AREGG13114,AREGG01404,AREGG08092,AREGG06331,AREGG08088,AREGG08089,AREGG09683,AREGG04625,AREGG11283,AREGG17839,AREGG05704,AREGG13137,AREGG16624,AREGG24135,AREGG12619,AREGG23101,AREGG02089,AREGG17508,AREGG17841,AREGG00671,AREGG02813,AREGG08091,AREGG17842,AREGG05249,AREGG04053,AREGG16247,AREGG06324,AREGG00672,AREGG09065,AREGG00673,AREGG04739,ARE…
aregius_GObiological_CORRECT	positive_regulation_of_microglial_cell_activation	GO:1903980	7.34096e-06	5.13425	14	486	8	15076	AREGG08087,AREGG08092,AREGG08088,AREGG08089,AREGG08091,AREGG08086,AREGG08085,AREGG21563
aregius_GObiological_CORRECT	regulation_of_apoptotic_signaling_pathway	GO:2001233	8.11536e-06	5.09069	519	587	50	15076	AREGG12339,AREGG04673,AREGG06673,AREGG18246,AREGG12792,AREGG15103,AREGG20038,AREGG07353,AREGG06672,AREGG01443,AREGG07357,AREGG07354,AREGG15104,AREGG07352,AREGG14382,AREGG04625,AREGG08685,AREGG08686,AREGG17839,AREGG18242,AREGG16624,AREGG18243,AREGG24135,AREGG12619,AREGG02089,AREGG17841,AREGG17842,AREGG09235,AREGG18247,AREGG09065,AREGG06120,AREGG18622,AREGG05090,AREGG13328,AREGG04539,AREGG14358,ARE…
aregius_GObiological_CORRECT	activation_of_cysteine-type_endopeptidase_activity	GO:0097202	8.1825e-06	5.08711	21	622	10	15076	AREGG04625,AREGG17839,AREGG12619,AREGG17841,AREGG17842,AREGG18622,AREGG20111,AREGG17838,AREGG08961,AREGG17840
aregius_GObiological_CORRECT	positive_regulation_of_alpha-beta_T_cell_proliferation	GO:0046641	8.27555e-06	5.0822	22	587	10	15076	AREGG07353,AREGG11833,AREGG07357,AREGG07354,AREGG07352,AREGG05500,AREGG10748,AREGG18466,AREGG09702,AREGG07358
aregius_GObiological_CORRECT	hematopoietic_or_lymphoid_organ_development	GO:0048534	8.43815e-06	5.07375	893	1085	112	15076	AREGG21259,AREGG21255,AREGG08087,AREGG07353,AREGG11833,AREGG13114,AREGG07357,AREGG08092,AREGG07354,AREGG08088,AREGG20662,AREGG08089,AREGG07352,AREGG21340,AREGG16798,AREGG24135,AREGG12619,AREGG03195,AREGG08091,AREGG04016,AREGG06460,AREGG11831,AREGG09065,AREGG08926,AREGG14468,AREGG17666,AREGG03316,AREGG09410,AREGG08086,AREGG07727,AREGG06120,AREGG08085,AREGG17817,AREGG21257,AREGG10748,AREGG02700,ARE…
aregius_GObiological_CORRECT	regulation_of_lymphocyte_chemotaxis	GO:1901623	8.55816e-06	5.06762	29	2434	19	15076	AREGG05499,AREGG22701,AREGG05574,AREGG04535,AREGG05500,AREGG16594,AREGG16595,AREGG22700,AREGG01558,AREGG22702,AREGG14165,AREGG03588,AREGG03587,AREGG24455,AREGG23082,AREGG15617,AREGG15613,AREGG15615,AREGG12028
aregius_GObiological_CORRECT	desmosome_organization	GO:0002934	8.58513e-06	5.06625	23	748	11	15076	AREGG06331,AREGG06324,AREGG06323,AREGG05705,AREGG06330,AREGG06328,AREGG06325,AREGG12390,AREGG08961,AREGG06326,AREGG06332
aregius_GObiological_CORRECT	interleukin-1_beta_production	GO:0032611	8.63841e-06	5.06357	17	1131	11	15076	AREGG04625,AREGG11283,AREGG17839,AREGG17841,AREGG17842,AREGG18622,AREGG16870,AREGG17838,AREGG17840,AREGG19804,AREGG10497
aregius_GObiological_CORRECT	defense_response_to_bacterium	GO:0042742	8.87062e-06	5.05205	330	1301	62	15076	AREGG06569,AREGG06568,AREGG00476,AREGG12001,AREGG11999,AREGG06576,AREGG04625,AREGG03359,AREGG17839,AREGG00475,AREGG17841,AREGG17842,AREGG16256,AREGG12125,AREGG06574,AREGG06577,AREGG06575,AREGG00128,AREGG16813,AREGG17850,AREGG17666,AREGG06120,AREGG18622,AREGG10748,AREGG05082,AREGG21426,AREGG16870,AREGG02330,AREGG09323,AREGG11570,AREGG05990,AREGG03287,AREGG16463,AREGG17838,AREGG17840,AREGG11586,ARE…
aregius_GObiological_CORRECT	negative_regulation_of_adaptive_immune_response_based_on_somatic_recombination_of_immune_receptors_built_from_immunoglobulin_superfamily_domains	GO:0002823	9.9215e-06	5.00342	32	186	8	15076	AREGG09709,AREGG09706,AREGG09710,AREGG07353,AREGG07357,AREGG07354,AREGG07352,AREGG05500
aregius_GObiological_CORRECT	regulation_of_alpha-beta_T_cell_proliferation	GO:0046640	1.01949e-05	4.99162	35	1059	15	15076	AREGG07353,AREGG11833,AREGG07357,AREGG07354,AREGG07352,AREGG05500,AREGG10748,AREGG18466,AREGG09702,AREGG07358,AREGG09373,AREGG24029,AREGG19098,AREGG01273,AREGG03588
aregius_GObiological_CORRECT	negative_regulation_of_lipid_catabolic_process	GO:0050995	1.04519e-05	4.9808	62	839	18	15076	AREGG21320,AREGG20662,AREGG03195,AREGG14468,AREGG06120,AREGG07859,AREGG16870,AREGG07864,AREGG07860,AREGG07857,AREGG22951,AREGG07862,AREGG07863,AREGG13072,AREGG06718,AREGG07861,AREGG07996,AREGG21616
aregius_GObiological_CORRECT	positive_regulation_of_interleukin-1_production	GO:0032732	1.04745e-05	4.97987	50	308	11	15076	AREGG18060,AREGG04535,AREGG17999,AREGG04625,AREGG11283,AREGG17839,AREGG16798,AREGG17841,AREGG17842,AREGG18059,AREGG18622
aregius_GObiological_CORRECT	positive_regulation_of_type_I_interferon-mediated_signaling_pathway	GO:0060340	1.09314e-05	4.96132	13	567	8	15076	AREGG14742,AREGG14745,AREGG14744,AREGG14741,AREGG14743,AREGG05082,AREGG14740,AREGG20111
aregius_GObiological_CORRECT	cellular_response_to_alkaloid	GO:0071312	1.09659e-05	4.95995	61	1205	21	15076	AREGG18246,AREGG12792,AREGG05574,AREGG18242,AREGG13137,AREGG18243,AREGG18247,AREGG03316,AREGG13328,AREGG18241,AREGG09222,AREGG09221,AREGG03314,AREGG13136,AREGG13217,AREGG00595,AREGG16252,AREGG00594,AREGG18239,AREGG18240,AREGG18224
aregius_GObiological_CORRECT	negative_regulation_of_cysteine-type_endopeptidase_activity_involved_in_apoptotic_signaling_pathway	GO:2001268	1.12107e-05	4.95037	9	124	5	15076	AREGG04673,AREGG06673,AREGG15103,AREGG06672,AREGG15104
aregius_GObiological_CORRECT	positive_regulation_of_intracellular_signal_transduction	GO:1902533	1.12924e-05	4.94721	1268	635	97	15076	AREGG03264,AREGG14143,AREGG05499,AREGG09353,AREGG18246,AREGG09354,AREGG09352,AREGG22701,AREGG12792,AREGG21349,AREGG07353,AREGG01903,AREGG11920,AREGG05574,AREGG11833,AREGG07523,AREGG13114,AREGG05955,AREGG04535,AREGG14145,AREGG07357,AREGG05576,AREGG07354,AREGG10086,AREGG07352,AREGG09683,AREGG09355,AREGG04625,AREGG11283,AREGG17839,AREGG18242,AREGG17011,AREGG18655,AREGG18243,AREGG05500,AREGG16798,ARE…
aregius_GObiological_CORRECT	regulation_of_extrinsic_apoptotic_signaling_pathway	GO:2001236	1.14869e-05	4.9398	212	318	21	15076	AREGG18246,AREGG12792,AREGG07353,AREGG01443,AREGG07357,AREGG07354,AREGG07352,AREGG04625,AREGG17839,AREGG18242,AREGG16624,AREGG18243,AREGG12619,AREGG02089,AREGG17841,AREGG17842,AREGG18247,AREGG09065,AREGG06120,AREGG18622,AREGG13328
aregius_GObiological_CORRECT	positive_regulation_of_transport	GO:0051050	1.17252e-05	4.93088	1440	569	98	15076	AREGG10440,AREGG10446,AREGG06569,AREGG06568,AREGG14143,AREGG05499,AREGG18060,AREGG22701,AREGG08087,AREGG14742,AREGG21349,AREGG05574,AREGG14745,AREGG14744,AREGG14741,AREGG04535,AREGG17999,AREGG14145,AREGG08092,AREGG08088,AREGG20662,AREGG08089,AREGG06576,AREGG04625,AREGG11283,AREGG17839,AREGG05500,AREGG16798,AREGG12619,AREGG23101,AREGG21347,AREGG17508,AREGG06157,AREGG17841,AREGG03195,AREGG00671,ARE…
aregius_GObiological_CORRECT	regulation_of_neutrophil_activation	GO:1902563	1.26918e-05	4.89648	20	933	11	15076	AREGG08087,AREGG08092,AREGG08088,AREGG08089,AREGG08091,AREGG08086,AREGG08085,AREGG14159,AREGG09518,AREGG14124,AREGG14125
aregius_GObiological_CORRECT	negative_regulation_of_cellular_amine_metabolic_process	GO:0033239	1.29587e-05	4.88744	14	315	7	15076	AREGG08087,AREGG08092,AREGG08088,AREGG08089,AREGG08091,AREGG08086,AREGG08085
aregius_GObiological_CORRECT	regulation_of_neutrophil_degranulation	GO:0043313	1.29587e-05	4.88744	14	315	7	15076	AREGG08087,AREGG08092,AREGG08088,AREGG08089,AREGG08091,AREGG08086,AREGG08085
aregius_GObiological_CORRECT	negative_regulation_of_adaptive_immune_response	GO:0002820	1.29591e-05	4.88742	33	186	8	15076	AREGG09709,AREGG09706,AREGG09710,AREGG07353,AREGG07357,AREGG07354,AREGG07352,AREGG05500
aregius_GObiological_CORRECT	positive_regulation_of_alpha-beta_T_cell_differentiation	GO:0046638	1.36023e-05	4.86639	69	1059	21	15076	AREGG20662,AREGG16798,AREGG03195,AREGG14468,AREGG07859,AREGG07864,AREGG07860,AREGG07857,AREGG07862,AREGG07863,AREGG06718,AREGG07861,AREGG19122,AREGG07996,AREGG00084,AREGG09652,AREGG20485,AREGG06885,AREGG23064,AREGG07299,AREGG03588
aregius_GObiological_CORRECT	embryonic_liver_development	GO:1990402	1.38668e-05	4.85802	15	480	8	15076	AREGG24022,AREGG24023,AREGG12966,AREGG12967,AREGG24024,AREGG24021,AREGG24019,AREGG18106
aregius_GObiological_CORRECT	leukocyte_apoptotic_process	GO:0071887	1.4416e-05	4.84115	23	421	9	15076	AREGG08087,AREGG08092,AREGG08088,AREGG08089,AREGG08091,AREGG09065,AREGG08086,AREGG08085,AREGG16783
aregius_GObiological_CORRECT	chronic_inflammatory_response	GO:0002544	1.49118e-05	4.82647	21	662	10	15076	AREGG05499,AREGG18060,AREGG22701,AREGG05574,AREGG17999,AREGG18059,AREGG06120,AREGG16870,AREGG22700,AREGG01558
aregius_GObiological_CORRECT	tumor_necrosis_factor-mediated_signaling_pathway	GO:0033209	1.51167e-05	4.82054	79	366	14	15076	AREGG09811,AREGG09683,AREGG04625,AREGG17839,AREGG16624,AREGG17841,AREGG17842,AREGG09065,AREGG04739,AREGG06120,AREGG18622,AREGG04740,AREGG10286,AREGG21426
aregius_GObiological_CORRECT	regulation_of_programmed_cell_death	GO:0043067	1.51621e-05	4.81924	2050	223	63	15076	AREGG12339,AREGG04673,AREGG06673,AREGG09353,AREGG18246,AREGG09811,AREGG09354,AREGG09352,AREGG21256,AREGG12792,AREGG00479,AREGG15103,AREGG20038,AREGG21349,AREGG05115,AREGG07353,AREGG17014,AREGG09485,AREGG06672,AREGG17017,AREGG05574,AREGG11833,AREGG05899,AREGG01443,AREGG20436,AREGG13114,AREGG04535,AREGG07357,AREGG01695,AREGG07354,AREGG15104,AREGG20662,AREGG07352,AREGG09683,AREGG09355,AREGG14382,ARE…
aregius_GObiological_CORRECT	negative_regulation_of_NF-kappaB_transcription_factor_activity	GO:0032088	1.65033e-05	4.78243	106	3406	51	15076	AREGG12339,AREGG20038,AREGG13114,AREGG14382,AREGG04625,AREGG08685,AREGG08686,AREGG17839,AREGG17841,AREGG17842,AREGG18622,AREGG05090,AREGG14358,AREGG08444,AREGG17838,AREGG17840,AREGG16163,AREGG08638,AREGG18121,AREGG14387,AREGG24018,AREGG08640,AREGG21293,AREGG18122,AREGG17153,AREGG16008,AREGG10455,AREGG08830,AREGG08639,AREGG13775,AREGG20573,AREGG11664,AREGG13782,AREGG04944,AREGG20121,AREGG21052,ARE…
aregius_GObiological_CORRECT	regulation_of_protein_deubiquitination	GO:0090085	1.69852e-05	4.76993	47	3352	29	15076	AREGG12339,AREGG20038,AREGG14382,AREGG08685,AREGG08686,AREGG05090,AREGG14358,AREGG08444,AREGG08638,AREGG18121,AREGG14387,AREGG08640,AREGG21293,AREGG18122,AREGG17153,AREGG08830,AREGG08639,AREGG02066,AREGG13775,AREGG20573,AREGG13782,AREGG21052,AREGG13774,AREGG12801,AREGG08451,AREGG13780,AREGG12824,AREGG13783,AREGG11859
aregius_GObiological_CORRECT	regulation_of_antigen_processing_and_presentation_of_peptide_antigen	GO:0002583	1.73525e-05	4.76064	9	622	7	15076	AREGG04625,AREGG17839,AREGG17841,AREGG17842,AREGG18622,AREGG17838,AREGG17840
aregius_GObiological_CORRECT	regulation_of_antigen_processing_and_presentation_of_peptide_or_polysaccharide_antigen_via_MHC_class_II	GO:0002580	1.73525e-05	4.76064	9	622	7	15076	AREGG04625,AREGG17839,AREGG17841,AREGG17842,AREGG18622,AREGG17838,AREGG17840
aregius_GObiological_CORRECT	His-Purkinje_system_development	GO:0003164	1.74863e-05	4.7573	15	748	9	15076	AREGG06331,AREGG06324,AREGG06323,AREGG05705,AREGG06330,AREGG06328,AREGG06325,AREGG06326,AREGG06332
aregius_GObiological_CORRECT	extracellular_matrix_organization	GO:0030198	1.97275e-05	4.70493	448	511	41	15076	AREGG18246,AREGG08087,AREGG12792,AREGG14742,AREGG14745,AREGG14744,AREGG14741,AREGG08092,AREGG08088,AREGG24022,AREGG08097,AREGG08089,AREGG18242,AREGG18243,AREGG24023,AREGG12200,AREGG08091,AREGG06417,AREGG13656,AREGG14743,AREGG18247,AREGG07544,AREGG12966,AREGG12967,AREGG08086,AREGG06120,AREGG08085,AREGG13328,AREGG14858,AREGG07647,AREGG24024,AREGG24021,AREGG16783,AREGG06416,AREGG09569,AREGG24019,ARE…
aregius_GObiological_CORRECT	positive_regulation_of_MAPK_cascade	GO:0043410	2.0476e-05	4.68875	669	512	53	15076	AREGG14143,AREGG05499,AREGG09353,AREGG18246,AREGG09354,AREGG09352,AREGG22701,AREGG12792,AREGG07353,AREGG05574,AREGG05955,AREGG04535,AREGG14145,AREGG07357,AREGG05576,AREGG07354,AREGG10086,AREGG07352,AREGG09683,AREGG09355,AREGG04625,AREGG17839,AREGG18242,AREGG17011,AREGG18243,AREGG05500,AREGG16798,AREGG02089,AREGG17841,AREGG17842,AREGG14141,AREGG14144,AREGG18247,AREGG00128,AREGG03316,AREGG14147,ARE…
aregius_GObiological_CORRECT	interleukin-1_production	GO:0032612	2.07035e-05	4.68396	18	1131	11	15076	AREGG04625,AREGG11283,AREGG17839,AREGG17841,AREGG17842,AREGG18622,AREGG16870,AREGG17838,AREGG17840,AREGG19804,AREGG10497
aregius_GObiological_CORRECT	regulation_of_interleukin-6_production	GO:0032675	2.11124e-05	4.67546	123	635	22	15076	AREGG18060,AREGG17999,AREGG04625,AREGG17839,AREGG17841,AREGG17842,AREGG18059,AREGG06120,AREGG18622,AREGG05082,AREGG21426,AREGG16870,AREGG00857,AREGG05990,AREGG09702,AREGG03287,AREGG09819,AREGG22070,AREGG17838,AREGG17840,AREGG11586,AREGG00809
aregius_GObiological_CORRECT	regulation_of_organelle_transport_along_microtubule	GO:1902513	2.16416e-05	4.66471	43	3291	27	15076	AREGG12339,AREGG20038,AREGG14382,AREGG08685,AREGG08686,AREGG05090,AREGG14358,AREGG08444,AREGG22404,AREGG08638,AREGG18121,AREGG14387,AREGG08640,AREGG18122,AREGG17153,AREGG08830,AREGG08639,AREGG13775,AREGG13782,AREGG13774,AREGG12801,AREGG08451,AREGG04236,AREGG21829,AREGG13780,AREGG12824,AREGG13783
aregius_GObiological_CORRECT	microglial_cell_activation	GO:0001774	2.16843e-05	4.66385	22	315	8	15076	AREGG08087,AREGG08092,AREGG08088,AREGG08089,AREGG11283,AREGG08091,AREGG08086,AREGG08085
aregius_GObiological_CORRECT	regulation_of_leukocyte_degranulation	GO:0043300	2.36073e-05	4.62695	65	1289	22	15076	AREGG08087,AREGG08092,AREGG08088,AREGG08089,AREGG08091,AREGG08086,AREGG08085,AREGG16606,AREGG05990,AREGG04598,AREGG14159,AREGG09518,AREGG22404,AREGG14124,AREGG14125,AREGG03588,AREGG06064,AREGG04272,AREGG21445,AREGG14889,AREGG07695,AREGG10842
aregius_GObiological_CORRECT	microglia_differentiation	GO:0014004	2.38638e-05	4.62226	15	315	7	15076	AREGG08087,AREGG08092,AREGG08088,AREGG08089,AREGG08091,AREGG08086,AREGG08085
aregius_GObiological_CORRECT	mitigation_of_host_defenses_by_symbiont	GO:0030682	2.41192e-05	4.61764	4	149	4	15076	AREGG09353,AREGG09354,AREGG09352,AREGG09355
aregius_GObiological_CORRECT	mitigation_of_host_immune_response_by_virus	GO:0030683	2.41192e-05	4.61764	4	149	4	15076	AREGG09353,AREGG09354,AREGG09352,AREGG09355
aregius_GObiological_CORRECT	dendritic_cell_differentiation	GO:0097028	2.41331e-05	4.61739	48	776	15	15076	AREGG20662,AREGG16798,AREGG03195,AREGG14468,AREGG07859,AREGG07864,AREGG07860,AREGG07857,AREGG00857,AREGG07862,AREGG07863,AREGG06718,AREGG07861,AREGG03710,AREGG07996
aregius_GObiological_CORRECT	regulation_of_peptide_transport	GO:0090087	2.67837e-05	4.57213	919	509	65	15076	AREGG10440,AREGG10446,AREGG06569,AREGG06568,AREGG18060,AREGG09811,AREGG08087,AREGG14742,AREGG05574,AREGG14745,AREGG14744,AREGG14741,AREGG13114,AREGG04535,AREGG17999,AREGG08092,AREGG08088,AREGG08089,AREGG06576,AREGG09683,AREGG04625,AREGG11283,AREGG03359,AREGG17839,AREGG16798,AREGG23101,AREGG17508,AREGG17841,AREGG00671,AREGG08091,AREGG17842,AREGG16256,AREGG06574,AREGG23188,AREGG14743,AREGG06577,ARE…
aregius_GObiological_CORRECT	positive_regulation_of_B_cell_proliferation	GO:0030890	2.85548e-05	4.54432	49	1173	18	15076	AREGG07353,AREGG07357,AREGG07354,AREGG10086,AREGG07352,AREGG09683,AREGG00671,AREGG00672,AREGG00673,AREGG07358,AREGG11586,AREGG05573,AREGG00674,AREGG00675,AREGG09652,AREGG05292,AREGG00638,AREGG15989
aregius_GObiological_CORRECT	macrophage_activation	GO:0042116	2.94497e-05	4.53092	42	315	10	15076	AREGG08087,AREGG08092,AREGG08088,AREGG08089,AREGG11283,AREGG24339,AREGG08091,AREGG24341,AREGG08086,AREGG08085
aregius_GObiological_CORRECT	regulation_of_CD4-positive,_alpha-beta_T_cell_activation	GO:2000514	2.97789e-05	4.52609	74	1343	24	15076	AREGG20662,AREGG05500,AREGG16798,AREGG03195,AREGG14468,AREGG07859,AREGG07864,AREGG07860,AREGG07857,AREGG07862,AREGG07863,AREGG06718,AREGG07861,AREGG19122,AREGG09373,AREGG07996,AREGG24029,AREGG06885,AREGG23064,AREGG07299,AREGG03588,AREGG06719,AREGG21293,AREGG03194
aregius_GObiological_CORRECT	dynamin_family_protein_polymerization_involved_in_membrane_fission	GO:0003373	3.01222e-05	4.52111	19	392	8	15076	AREGG15429,AREGG15425,AREGG15427,AREGG15433,AREGG15430,AREGG15426,AREGG15428,AREGG15431
aregius_GObiological_CORRECT	dynamin_family_protein_polymerization_involved_in_mitochondrial_fission	GO:0003374	3.01222e-05	4.52111	19	392	8	15076	AREGG15429,AREGG15425,AREGG15427,AREGG15433,AREGG15430,AREGG15426,AREGG15428,AREGG15431
aregius_GObiological_CORRECT	myeloid_dendritic_cell_differentiation	GO:0043011	3.25594e-05	4.48732	36	776	13	15076	AREGG20662,AREGG03195,AREGG14468,AREGG07859,AREGG07864,AREGG07860,AREGG07857,AREGG07862,AREGG07863,AREGG06718,AREGG07861,AREGG03710,AREGG07996
aregius_GObiological_CORRECT	cellular_response_to_organic_substance	GO:0071310	3.26978e-05	4.48548	2653	569	153	15076	AREGG10440,AREGG10446,AREGG06569,AREGG06568,AREGG12339,AREGG00476,AREGG05499,AREGG09353,AREGG18246,AREGG17315,AREGG18060,AREGG09811,AREGG09354,AREGG09352,AREGG22701,AREGG08087,AREGG12792,AREGG20038,AREGG14742,AREGG21349,AREGG08863,AREGG05574,AREGG14745,AREGG14744,AREGG01443,AREGG14741,AREGG07523,AREGG13114,AREGG10029,AREGG05955,AREGG04535,AREGG17999,AREGG01695,AREGG08092,AREGG05576,AREGG06331,ARE…
aregius_GObiological_CORRECT	positive_regulation_of_T_cell_mediated_cytotoxicity	GO:0001916	3.2855e-05	4.4834	28	1055	13	15076	AREGG07353,AREGG07357,AREGG07354,AREGG07352,AREGG05500,AREGG17666,AREGG10748,AREGG20111,AREGG07358,AREGG17667,AREGG06885,AREGG19098,AREGG07299
aregius_GObiological_CORRECT	regulation_of_myeloid_cell_differentiation	GO:0045637	3.32647e-05	4.47802	326	352	27	15076	AREGG12339,AREGG00476,AREGG08087,AREGG20038,AREGG05574,AREGG04535,AREGG08092,AREGG08088,AREGG08089,AREGG14382,AREGG08685,AREGG08686,AREGG22804,AREGG12619,AREGG00475,AREGG06157,AREGG08091,AREGG09065,AREGG17666,AREGG03316,AREGG08086,AREGG06120,AREGG05090,AREGG08085,AREGG10748,AREGG14358,AREGG03358
aregius_GObiological_CORRECT	oxygen_transport	GO:0015671	3.45703e-05	4.4613	12	2347	11	15076	AREGG04016,AREGG04022,AREGG04021,AREGG04019,AREGG04023,AREGG04017,AREGG23896,AREGG02593,AREGG04025,AREGG04020,AREGG18039
aregius_GObiological_CORRECT	negative_regulation_of_cell_adhesion	GO:0007162	3.62666e-05	4.44049	335	959	50	15076	AREGG23354,AREGG07353,AREGG09485,AREGG13114,AREGG05955,AREGG07357,AREGG07354,AREGG20662,AREGG07352,AREGG23356,AREGG05500,AREGG03195,AREGG23362,AREGG14468,AREGG03316,AREGG01069,AREGG07859,AREGG07864,AREGG23361,AREGG07860,AREGG07857,AREGG06292,AREGG06291,AREGG00644,AREGG09569,AREGG09702,AREGG21424,AREGG14159,AREGG07862,AREGG07863,AREGG23358,AREGG07358,AREGG09518,AREGG06718,AREGG23360,AREGG03314,ARE…
aregius_GObiological_CORRECT	response_to_ketone	GO:1901654	3.70626e-05	4.43106	438	493	39	15076	AREGG14143,AREGG18246,AREGG12792,AREGG14145,AREGG24022,AREGG03359,AREGG18242,AREGG13137,AREGG18243,AREGG16837,AREGG16798,AREGG24023,AREGG02089,AREGG00671,AREGG14141,AREGG14144,AREGG18247,AREGG04053,AREGG00672,AREGG09065,AREGG00673,AREGG12966,AREGG13361,AREGG03316,AREGG12967,AREGG14147,AREGG13328,AREGG07647,AREGG24024,AREGG14148,AREGG16870,AREGG24021,AREGG14146,AREGG00815,AREGG14140,AREGG24019,ARE…
aregius_GObiological_CORRECT	phagocytosis,_engulfment	GO:0006911	3.71189e-05	4.4304	86	560	17	15076	AREGG14143,AREGG08087,AREGG14145,AREGG08092,AREGG08088,AREGG08089,AREGG08091,AREGG14141,AREGG14144,AREGG14147,AREGG08086,AREGG08085,AREGG14148,AREGG14146,AREGG14140,AREGG05990,AREGG14149
aregius_GObiological_CORRECT	nucleobase-containing_small_molecule_metabolic_process	GO:0055086	3.94634e-05	4.40381	835	4073	297	15076	AREGG00479,AREGG16854,AREGG01903,AREGG11920,AREGG08863,AREGG10029,AREGG09327,AREGG16837,AREGG00671,AREGG20660,AREGG00672,AREGG22524,AREGG00673,AREGG14205,AREGG08820,AREGG24400,AREGG16586,AREGG05237,AREGG24413,AREGG08865,AREGG02223,AREGG15525,AREGG00815,AREGG22951,AREGG10028,AREGG22762,AREGG08914,AREGG00264,AREGG21738,AREGG10631,AREGG04291,AREGG22956,AREGG03157,AREGG23084,AREGG23085,AREGG17070,ARE…
aregius_GObiological_CORRECT	positive_regulation_of_reactive_oxygen_species_metabolic_process	GO:2000379	3.97269e-05	4.40092	145	553	22	15076	AREGG18246,AREGG08087,AREGG12792,AREGG08092,AREGG08088,AREGG08089,AREGG03359,AREGG18242,AREGG18243,AREGG24135,AREGG08091,AREGG18247,AREGG08086,AREGG06120,AREGG08085,AREGG13328,AREGG16870,AREGG13504,AREGG18241,AREGG09222,AREGG09221,AREGG16723
[truncated: 384 more rows]

[truncated: 5 more sheets: supplementary_table_11, supplementary_table_12, supplementary_table_13, supplementary_table_14, supplementary_table_15]
